# Supplementary material for: Chromosome-specific potential intron polymorphism markers for large-scale genotyping applications in pomegranate
Source: Front Plant Sci. 2022 Aug 30;13:943959. doi: 10.3389/fpls.2022.943959 (PMC9468638; doi:10.3389/fpls.2022.943959)
Supplement: Supplementary Table 1 — Details for 8812 PIP primers designed from 3,445 genes of Tunisia genome. [file Table_1.xlsx]

## Sheet: 8812 PIP primers
Suppl Table S1	Details for 8812 PIP primers designed from 3445 genes of Tunisia genome
Sl.No	GeneID	Locus	Start	Stop	Annotation	Chromosome location	Forward Primer	Reverse Primer	GC%	Tm	Product size without Intron	Intron length	Product size with intron	StartF	StartR	LenF	LenR
1	XM_031515633.1	LOC116187049	49075085	49077166	uncharacterized LOC116187049	1	TGCTTCCGAGGCACACTAAG	ACCAAGCCCAACAGCTTTCT	52.5	61.34	101	97	198	605	686	20	20
2	XM_031515707.1	LOC116187106	38134943	38137791	imidazoleglycerol-phosphate dehydratase, chloroplastic-like	1	CAGCACTGGGATTCCTTTC	ATCTATGTGAATGTCGCCAATG	46.77	59.035	100	100	200	563	641	19	22
3	XM_031515796.1	LOC116187179	8205064	8210472	gamma-tubulin complex component 5-like	1	CCATTTTGTGGACGCCTTT	ATCAAGTGACCGAGCTGCTG	51.185	61.225	100	155	255	2905	2985	19	20
4	XM_031516018.1	LOC116187358	10596699	10606345	ABC transporter C family member 2	1	CCAGCTTGGGTTGGTTACAT	GAAAACCGACACGCATAACA	47.5	59.72	106	280	386	1267	1353	20	20
5	XM_031516268.1	LOC116187522	50459734	50466273	protein HLB1	1	TGCGATTGCAAGAAATCCT	TCAAGCAAAGCATCTTTAGAAGG	40.615	59.7	120	357	477	618	715	19	23
6	XM_031516358.1	LOC116187571	6838226	6842269	V-type proton ATPase subunit B2	1	ACAACAAGGCGTGGTCAAGT	CCCAGTGAACTGAACAGTTGTAA	46.74	59.905	111	112	223	418	506	20	23
							GGTTTTTGAAGGAACATCTGG	TACGGCCAAGCATATCCAGT	46.43	59.515	101	109	210	471	552	21	20
							TCTGGGAAGCCCATTGATAA	CCCGTCTGTATCATTTCTTCG	46.31	59.99	116	89	205	583	678	20	21
							GCCGGTCTTGTCAAACGAT	TCTCCATGTTTACACCCATAGC	49.045	60.02	100	245	345	808	886	19	22
							CGAGACTTTGAGGAAAATGGA	TGAGAGCAATTCGAGGAGTG	46.43	59.205	103	102	205	925	1008	21	20
							GAAGCACGTTCTTGTCATACTG	GGATAGCCACGCCTTCCT	53.285	58.875	102	91	193	1059	1143	22	18
							GAAGGGCGAAAAGGCTCTAT	TGCCCCTCAGTGATATAACCA	48.81	60.08	104	93	197	1213	1296	20	21
7	XM_031516475.1	LOC116187627	2747468	2753349	ribonuclease E/G-like protein, chloroplastic	1	GGCTCTAAAGGCCCAACTTT	ACGCTCCATGCCACTAATCT	50	59.72	114	82	196	1988	2082	20	20
8	XM_031516532.1	LOC116187660	39958531	39965036	spastin	1	TGACAGTATCATGTCAACAAGGTT	CCGATTAGAAGTGACCCCATC	44.94	59.63	100	178	278	1059	1138	24	21
9	XM_031516613.1	LOC116187708	51959810	51962501	shaggy-related protein kinase gamma	1	GCCGTTGCTGCTGATACTTT	TTCCGAATCTTGGAGATGGT	47.5	59.95	100	102	202	296	1438	20	20
							TGCAACAGAGACAGGCCATA	TCTCTGTTGCATTTCCATCAA	44.05	59.835	115	114	229	385	375	20	21
							GACGTGGATCATTCGGAGTT	AACTCCGAATGATCCACGTC	50	59.93	101	101	202	480	480	20	20
							GCTCTGTGATTTTGGAAGTGC	TCGATTCTTGTACCTCTTGTCTTG	44.645	59.845	102	75	177	883	557	21	24
10	XM_031516676.1	LOC116187747	11945676	11951720	dihydrolipoyl dehydrogenase 2, chloroplastic-like	1	GACATGGAGCCGCACTTAAT	CGCAGTTACCAACAGAGTGAG	51.19	59.345	110	105	215	497	1266	20	21
							AGCCCTGCTGGCAGTAAGT	GGCTTTGGAAGGAACACAAC	53.95	59.8	105	102	207	603	587	19	20
							CAGCTGCTGGGTATGACAGA	ACCGCTTGTCTGTCATACCC	55	60.005	104	80	184	680	688	20	20
							AATTCCATGAAGGCACTTGG	ATCTACGCCAAGTGCCTTCA	47.5	60.365	104	103	207	757	764	20	20
							CCCACAAAAAGTGAAATATGGAA	TCCTTTGCAGTAATCACGTTG	38.82	59.465	113	375	488	813	840	23	21
							CATCGAAGTTGATGGGAAGAC	CAGTCTTCCCATCAACTTCG	48.81	58.915	100	98	198	903	906	21	20
							TGCACTTGGAAGTGAGGTAACA	ACCAATGTAACCACTTCCAACA	43.185	59.99	114	246	360	1026	981	22	22
							CTAGCAAGATCACCCCAGCA	TCAATCTTCCGTGGATTTATCA	45.68	60.375	101	85	186	1160	1118	20	22
							TCGGTGATGCAAATGGTAAA	TGCTGCATCTACCTCCAATG	45	59.875	100	117	217	1271	1241	20	20
11	XM_031516738.1	LOC116187795	48893312	48898349	glutamate--cysteine ligase, chloroplastic	1	GGATATCTTGCCTCGGGATG	TCATATTTCATAGGACGTAATGTCTCA	44.165	60.93	104	94	198	490	567	20	27
							TTTGAGATTGAGACATTACGTCCT	CGATGATGCTATCACCTTCCA	42.56	60.105	112	91	203	559	650	24	21
							TCGGACTTAAACAGGGAAAGC	TCAGCGCAAGTTTGATGAAG	46.31	60.365	100	126	226	668	748	21	20
							CTTCATCAAACTTGCGCTGA	CCCCCACTTTGGTTGAAAT	46.185	59.88	108	254	362	748	837	20	19
							ATGGGGATTGGTTTCTTAGG	GGCATGTAATTCCTCATGATCTC	44.24	58.835	104	84	188	811	892	20	23
							GACATGCACGGTTCAGGTTA	TTTGCAAATAGAGCTGTTGCT	44.05	58.725	108	90	198	882	969	20	21
							TTGCAAATTCACCTTTCACG	AAATGGAAGCATGCCAGTG	43.685	59.685	104	119	223	968	1053	20	19
12	XM_031516882.1	LOC116187883	10159622	10165693	mechanosensitive ion channel protein 3, chloroplastic-like	1	TGAGATATTCACGAACTTCCTATCA	TGCTCAACAGTGCCAGAGAC	45.5	59.695	117	102	219	1137	1234	25	20
							GCACATCCCAAACCACAAGT	CATCCAGATGACTGACAGCAA	48.81	60.335	101	128	229	1305	1385	20	21
							TGTAGCTGATATGCGCAAGG	GAGCCTGATTTTCTGGATCG	50	59.885	104	131	235	1425	1509	20	20
13	XM_031517051.1	LOC116187975	17700269	17703196	angio-associated migratory cell protein-like	1	CGGTCATAGTAGTAGTGTCACATGC	TCTTAGGGTTCCAAATCCGTA	45.43	59.295	101	97	198	1321	1401	25	21
14	XM_031517104.1	LOC116187987	6349333	6354183	ubiquitin carboxyl-terminal hydrolase 15-like	1	ATTTGCTCCGTCGATCTCAT	GGTGCACCAGTTTCTCTTAGC	48.69	59.33	103	135	238	1609	1691	20	21
							GCTTGAGATCGAGGGTGAAG	AAAGCATCTTCCAGCGATTC	50	59.685	115	90	205	1912	2007	20	20
15	XM_031517172.1	LOC116188055	10998349	11001555	mitochondrial thiamine diphosphate carrier 2-like	1	CATGGGCTTTGGTTCAGAAT	AAACCCGGCAAACCTTCTT	46.185	60.385	100	579	679	462	543	20	19
							CAGTCTTACACAAAATTAAAACTGTCG	CCTGCTAATGCCCCACTTAT	41.665	59.35	103	78	181	621	704	27	20
16	XM_031517230.1	LOC116188085	52409833	52415144	phospholipase D zeta 2-like	1	TCAGTCTTCCGTGAGACTAGATG	CTTTAGAGCAAGCGGGACCT	51.415	59.745	100	145	245	1570	1650	23	20
							CGATCTTATGGCAGACTCTGTG	TCCAACATAGGCAGCTCGAT	50	60.33	102	153	255	2963	3045	22	20
17	XM_031517255.1	LOC116188104	49012592	49017013	signal peptide peptidase-like 2	1	TATCACAGTCCTTCAAATTGTTCG	GGAGACAAACACCCAGAAGA	43.75	59.04	100	86	186	1265	1345	24	20
							CGACATCTTCTGGGTGTTTG	TCTTCAGCAGCATTGGGATT	47.5	59.935	110	137	247	1340	1430	20	20
							TGGGGACATCCTTTTACCAG	AAACATTGCCCACAGGAAGT	47.5	59.615	103	95	198	1496	1579	20	20
							AAGGCAAATTATGCAGAAGC	TGTATATTAAGCTCGGTTTCATCG	38.75	58.37	110	126	236	543	629	20	24
							GTCATGCTTCCACAAGATGC	CAGCTATGTCTACTAATGGTCGCTTA	46.155	59.74	109	111	220	663	746	20	26
18	XM_031517560.1	LOC116188294	54882129	54885661	glycosyltransferase-like KOBITO 1	1	CGTAAAGCAATCTCTGAACATGG	GCTGGATGTATTAGTTCATCAGTATCA	40.26	60.43	102	89	191	714	789	23	27
							TCATCTTCGCCCTAATGGAG	GTCCGAAAACTTGGCATAGG	50	59.87	112	107	219	1074	1166	20	20
19	XM_031517817.1	LOC116188439	52250619	52253194	syntaxin-41	1	CGAGCTTGCTCAGATAATGAA	ACTGTAGTGGCAACGTTCTGA	45.24	58.36	102	82	184	919	1000	21	21
20	XM_031517952.1	LOC116188527	16409228	16414782	serine/threonine protein phosphatase 2A 55 kDa regulatory subunit B beta isoform-like	1	TCGAAGGATCTATGGTCATGC	TCCAAAGATTGATTCGCAGA	43.81	59.7	107	148	255	1036	1123	21	20
							GCAGTCAAAGCTTTAATATTGTTG	TGCCAGCATGTTACAGTGATT	38.095	58.285	107	269	376	1155	1241	24	21
							CATGCTGGCATATAGTAGCTCAA	CCAGAAGCTTCCTGTACCTCA	47.93	59.46	108	289	397	1252	1339	23	21
							GATGGACTATTCAATAAGCAAGCA	TTTCTCCTCAATTTCCAAGCTC	39.205	59.75	106	98	204	601	685	24	22
21	XM_031518033.1	LOC116188581	39532976	39537651	probable protein S-acyltransferase 14	1	TGTCTGTGGAAGATGCGTTC	CAAGAAATGTATAAAACAGAAAAAGCA	37.965	59.56	113	89	202	830	916	20	27
22	XM_031518097.1	LOC116188621	14289736	14291497	60S ribosomal protein L23	1	CAGCTCAAAACCCTAATCGAG	CAGCGACATCCTGAACTTGT	48.81	58.93	102	227	329	92	174	21	20
23	XM_031518108.1	LOC116188629	43858322	43863139	glutamyl-tRNA(Gln) amidotransferase subunit B, chloroplastic/mitochondrial	1	TCAAGGACAGGGTGATCAGA	CGGCTCTGGGAAGTATCG	55.555	59.26	118	70	188	1271	1371	20	18
							GCCTGAGCATGCAAGATGT	TGGCTGCTAACTTCACCTCA	51.315	59.78	102	183	285	1489	1571	19	20
24	XM_031518144.1	LOC116188654	39738732	39744610	transducin beta-like protein 2	1	GGGCAACTGCAAGTTATGGT	TTGCCCAAAATTTTTCCACT	42.5	59.715	109	208	317	795	884	20	20
25	XM_031518155.1	LOC116188663	48286909	48290514	homeobox protein HD1	1	AGCAGCAGCACTCCCTCTC	GTTGCTGCAGCTGCTCCTT	60.53	61.36	102	898	1000	765	848	19	19
26	XM_031518244.1	LOC116188768	8937391	8939810	metal transporter Nramp2-like	1	AGATTGACCCTCAGAAGAAGG	CGAACAAATTGATCATAAAGGAGA	40.475	58.485	102	88	190	998	1076	21	24
27	XM_031518250.1	LOC116188776	55206602	55212254	carotenoid 9,10(9',10')-cleavage dioxygenase 1-like	1	TGACAAGAGGCTATCACACTCA	TGATATATGGAGGCATGTGTGA	43.185	58.695	101	78	179	866	945	22	22
							ACGCCATTTTCATGGATCTC	AAAGCGGGATTTCTTAGTAGCA	42.955	59.67	101	124	225	1066	1145	20	22
							GCGAAGAATGATCATGAAATC	GCGGCAGGTAATCAGAACAA	44.05	59.195	108	97	205	1185	1273	21	20
							TGGTCAATGGGACTGTCAAA	TGCAGATAATTTCTTCTGTGAAGC	41.25	59.93	107	75	182	1315	1398	20	24
							CGTCCCCGACGAGACTTC	AGCAACAGGAGCAAACTTGG	58.335	61.125	115	81	196	395	490	18	20
28	XM_031518358.1	LOC116188903	46417941	46420325	inositol 2-dehydrogenase 2	1	GGTAGCAATTCGAGAACATCG	GCAGCACTTCTCAACTAGAGTCC	49.895	59.72	100	80	180	567	644	21	23
							TCGTGTTATGGCTTCTGGAG	GGAACCATTCTCGAATTCAACT	45.455	59.17	115	73	188	711	804	20	22
29	XM_031518364.1	LOC116188913	46416041	46417473	60S ribosomal protein L15-1-like	1	TCCGTGTCAGACGTGGAG	TCTTGCTGCGTTGGAACTTA	53.055	59.46	105	86	191	298	383	18	20
30	XM_031518373.1	LOC116188919	5197320	5201189	catalase isozyme 1	1	GAAACAGAGGTCCGATTCTCC	TAGCTCCCCTGGCATGGA	56.745	61.4	105	114	219	156	243	21	18
							ACAGGGAGAGGATCCCAGAG	GGAAATCAGCACAGGTGAGG	57.5	60.63	105	89	194	242	327	20	20
31	XM_031518467.1	LOC116188987	16528558	16532749	PITH domain-containing protein 1	1	TTGCTCCTCCAATTGGTCTC	TCCCAAGCTTTAAACACTGACTT	44.565	59.775	105	288	393	138	220	20	23
32	XM_031518521.1	LOC116188953	53426062	53427543	two-component response regulator ORR9	1	CGAGGAAGAAGAACAGAGCAG	TTCCGGGCATACAGTAGTCTG	52.38	59.75	107	101	208	647	733	21	21
33	XM_031518586.1	LOC116189057	8439451	8440556	non-specific lipid-transfer protein-like 1	1	CCCTGATGGAGCAGATGAAG	TTTTCTTAGGGGCGATGTTG	50	60.415	102	736	838	255	337	20	20
							AAAATTGGGTTCGACGAGGT	TTGAAGGAGAAGGTGGCATC	47.5	60.455	104	264	368	353	437	20	20
34	XM_031518890.1	LOC116189288	6890848	6892793	prostaglandin E synthase 2-like	1	TATCCCAGCGATGTCGTTCT	TGGGATTCACTTCCACAACTT	46.43	60.03	112	230	342	360	451	20	21
35	XM_031518948.1	LOC116189321	52282268	52284406	probable protein phosphatase 2C 5	1	GGACCCATCAACGTCATTCT	TCAAAACATTATCCAGTAGGTTCTC	43	58.835	101	111	212	499	575	20	25
							ACAACGGTGACATTTGTTGTC	GAGAAACCACACCCCCTTGT	48.93	59.78	100	83	183	716	796	21	20
							GGAAGAGAGGGAACGTGTCA	CATAATCCTCCAGGCCAACA	52.5	60.545	105	83	188	850	935	20	20
36	XM_031519055.1	LOC116189399	1364667	1366765	omega-3 fatty acid desaturase, chloroplastic-like	1	CTCAGGGCACCATGTTCTG	TGGAGTAAATGTCCGACCAC	53.95	59.335	106	94	200	975	1061	19	20
37	XM_031519154.1	LOC116189475	3484303	3486706	probable protein phosphatase 2C 39	1	CCAATGTGGAGAGGCAGAGT	GTCACCAAATGCCCTTGC	55.28	60.16	110	86	196	686	778	20	18
38	XM_031519187.1	LOC116189498	3498940	3502183	dynamin-related protein 5A	1	ACGCTCACTGTCCCAATCTC	TTTCACCATTGAAAGAATCTCG	45.68	59.735	107	80	187	554	639	20	22
39	XM_031519208.1	LOC116189519	3518724	3524159	protein SPA1-RELATED 3-like	1	CATTAAAAGCCAGATTGCTTCA	GCTTTTCATGCTCCCTCATT	40.68	59.325	101	85	186	2475	2556	22	20
40	XM_031519332.1	LOC116189607	3561574	3565954	MLO-like protein 11	1	TCGGGTACAACTCGTGCTTT	AGCATACAGAGGAAGTGTGCTG	50	60.13	110	84	194	2021	2109	20	22
							AATTTGGGTGGTCAGTGGTC	TCCATAGAGCGAATCATATAGCTG	45.835	59.725	115	391	506	1571	1662	20	24
41	XM_031519518.1	LOC116189792	3682675	3688015	prolyl endopeptidase	1	CGAAGGAGGAAGCAATGGT	CGCAACATGTCCATAACACC	51.315	60.025	105	118	223	1854	1939	19	20
							TGGCTCATGTGGGTGTTATG	AACCAATGGAACTCTTCCTCA	46.43	59.51	109	84	193	1928	2016	20	21
							ACTTCCATAACACTGGTCTTCAG	TCACTAAGCATATTAGGATCAAGCA	39.74	58.395	100	87	187	449	524	23	25
							TCACGATGATCGAGTTGTCC	AATGATCGGGTTGGTCTGAG	50	59.785	106	98	204	2130	2216	20	20
42	XM_031519650.1	LOC116189978	3774344	3776967	uncharacterized LOC116189978	1	CCTCAAATGGGGATGTATTGA	GAGCCACTCGCTATCCTTCA	48.93	60.065	113	95	208	468	561	21	20
43	XM_031519704.1	LOC116190025	4009024	4015572	protein transport protein Sec24-like At3g07100	1	CCTCATCGATGTGTCCGTATC	AAGCCAATCTGTGTCCTTGG	51.19	60.23	114	123	237	1809	1903	21	20
							TTGTTCCACTGCCAGATGAT	GGCAGATTCTACATTCACGTTG	45.23	59.365	116	86	202	2015	2109	20	22
							AGAATCTGCCTTTGGTCCTG	CCAACACCAAGAGAGGGAAG	52.5	59.485	105	228	333	2121	2206	20	20
							CAATTCTCTTTCCATTGGGTCT	ATGAAGTTGGCTCCACATCC	45.455	59.695	101	89	190	1281	1362	22	20
44	XM_031519743.1	LOC116190080	3997535	4003074	DUF21 domain-containing protein At1g55930, chloroplastic-like	1	AGGGTGTTCAAAGAGCAAGG	GCCAATTCACGTACCTTCCA	50	60.11	116	148	264	914	1010	20	20
							TGGCAGAGACTTCAATTACCA	TTACATCACTGCGGAGCATT	43.93	58.835	102	84	186	978	1060	21	20
							GCAGTGATGTAACACGATTTCTAA	TAACACCGGCTTCACCAAAT	41.25	59.385	117	177	294	1068	1165	24	20
							AACCGCATTGGTCACAGAT	TGGAGTGATTTCAGTAAGAAGCA	43.25	58.99	109	101	210	1132	1218	19	23
							TGCTTCTTACTGAAATCACTCCA	AACACCAATGAGAGCCATGC	44.565	60.055	100	78	178	1218	1298	23	20
							TGGGGATGCTAAAACTGCTT	TTCCTCCTCTATAGCCCCACT	48.69	59.455	113	74	187	1353	1445	20	21
							TGGGGCTATAGAGGAGGAAGA	GCAACTACATCAACAAGAGGAGTC	49.105	59.76	102	122	224	1447	1525	21	24
							TTGCTATTGATGCTAGTTCAACC	TATATTGTCGACCCGCTGCT	44.565	59.55	101	162	263	1545	1626	23	20
							AGCAGCGGGTCGACAATA	TGAGCCATATCTCCCACAGT	52.78	59.24	106	152	258	1626	1712	18	20
							TGTGGGAGATATGGCTCATAAA	ACCACAGCCATGTGAACCTT	45.455	59.93	105	86	191	1714	1799	22	20
45	XM_031519772.1	LOC116190106	3838268	3842976	probable ribosomal RNA small subunit methyltransferase B	1	GCTGTGTCTGCAGTGAGATTG	GAGTTCTCTCGACATAACCCATC	50.105	59.38	115	109	224	265	357	21	23
							ATTCTGCGGATTGGCTTCTA	TGACCATGTTGCCAGCAC	50.28	60.035	118	131	249	538	638	20	18
							GCAACATGGTCAATGGTATCC	AAGAGTGGCAAGAGCACGAG	51.31	60.4	116	151	267	644	740	21	20
46	XM_031520087.1	LOC116190405	4057232	4058708	40S ribosomal protein S8-like	1	GTGCCACTGGAGGCAAGA	TCTCACCGTCTTGTTGCTTG	55.555	60.52	101	85	186	138	219	18	20
47	XM_031520181.1	LOC116190772	33505309	33512008	dihydroxy-acid dehydratase, chloroplastic	1	GTTGCTCCTGAGGGTTCTGT	TCTTCTGAAATAGCTGCGATCA	47.955	59.715	113	94	207	1413	1504	20	22
							TTTGAAGGAGAAGAATCTATGATCG	CATACCGGGTCCACCTTTAG	45.5	59.705	108	79	187	1485	1573	25	20
							CGGTATGCCAGAAATGTTGA	GTGAACCGCCTGAGAACCTA	50	59.9	101	211	312	1586	1667	20	20
							CTGCTAATACAATGGCTTCTGC	GTTTCCCAGCCAAATGACAC	47.73	59.71	114	169	283	856	950	22	20
							ACTGTCATGTCTGCTCAGTGG	GTCTATTGAGGCGTCCCATC	53.69	59.205	100	98	198	576	656	21	20
48	XM_031520193.1	LOC116190925	16563419	16568079	vacuolar-processing enzyme-like	1	CCAGGCCAGGAGTCATCAT	AAAAAGTTGTTTGCTGTGACATCT	45.615	60.17	100	94	194	399	475	19	24
49	XM_031520194.1	LOC116190942	10582794	10585686	BTB/POZ domain-containing protein At1g30440-like	1	CGAGTGTGAAGTTGGGTTCC	AAAGGACATCTCCCCGACTT	52.5	60.24	113	191	304	952	1045	20	20
50	XM_031520195.1	LOC116190958	46182968	46185760	dual-specificity RNA methyltransferase RlmN	1	CATGACCTCCTCCCTTCACT	AAGGCGAGTGTCATACCTCA	52.5	58.705	121	89	210	345	446	20	20
							AGGTATGACACTCGCCTTGG	CTGTCGCACAAAATTTGCAT	47.5	59.935	118	110	228	448	546	20	20
51	XM_031520228.1	LOC116191093	16915678	16922671	clathrin interactor EPSIN 1	1	ATGAACCTTGGGGTCCTCAT	CAGTTTCGCGCAATCTTGT	48.685	60.29	114	88	202	297	392	20	19
							AAGATTGCGCGAAACTGG	GTCATCAACAGCACGCTCAG	52.5	60.29	100	88	188	394	474	18	20
							CTGAGCGTGCTGTTGATGAC	TTGATTCCTAGGTCCTTTCCA	48.93	59.63	100	87	187	474	553	20	21
52	XM_031520234.1	LOC116191155	11194579	11197564	eukaryotic translation initiation factor 2 subunit 3, X-linked-like	1	TTGCATCCACTTTCTCCTGA	ACGCCTGATATGGCTTTCAC	47.5	59.735	110	87	197	328	418	20	20
							ATGTGGCACACGGCAAGT	TTTGCATATCCAAGTTTGATCG	45.96	60.585	109	119	228	392	479	18	22
							AAGTGCGAAGATGAGAGGTG	AGTTTTCAAATCCAGGCACA	45	58.115	100	86	186	514	594	20	20
							TGAAAACTGTCGCATGAAGC	TAATGCTCCGTCCATGATTG	45	59.745	112	277	389	606	698	20	20
							CGATCTCATTCAGGAAAATGTG	CAGAAATGGGGACAACAGGT	45.455	59.695	101	111	212	825	906	22	20
53	XM_031520261.1	LOC116191484	53564797	53568948	microtubule-associated protein 70-1-like	1	GATGCCAGCGACAAGGTTAT	AGTGCGCTCAGCTACTGCTA	52.5	59.625	108	124	232	1187	1275	20	20
54	XM_031520281.1	LOC116191733	4555785	4561068	protein disulfide-isomerase 5-3-like	1	TAGATCCGCCGCCATGAT	GATAGTCCTGCGCCTGAGAG	57.78	61.32	105	233	338	207	292	18	20
							CTCTCAGGCGCAGGACTATC	CAGATGTGGAGGTGTTGACAG	56.19	59.64	100	112	212	292	371	20	21
							AATTCCCGTCGCAAAGTTC	ATGGCACAGACGTTCGTGAT	48.685	60.815	102	102	204	1452	1534	19	20
55	XM_031520296.1	LOC116191922	55151304	55157608	DNA topoisomerase 2	1	GTCACTGAGATATGGGCATTTG	TGGCCAGAATGAATGGATAA	42.73	59.19	100	92	192	1576	1656	22	20
56	XM_031520335.1	LOC116191964	48766393	48769578	tubulin beta-1 chain-like	1	TGATCGACTCGGTCTTGGAC	TTAACAGGGTCCCCATTCC	53.815	60.41	120	129	249	451	552	20	19
57	XM_031520348.1	LOC116191971	51173314	51178073	beta-amylase 8	1	AGTGCTTGACTTGGGGCATT	ATCAAACTCGGTCCGCAAG	51.315	61.58	101	121	222	1197	1279	20	19
58	XM_031520382.1	LOC116192002	10462092	10467137	glucose-6-phosphate isomerase 1, chloroplastic	1	TCAGATTGCACAGCTTGGTC	ATGCCTTTTGCACTTCCAAT	45	59.78	110	93	203	949	1039	20	20
							TGGCTTATTGGAAGTGCAAA	CGTATTGTCAAGCAATGAATTCTC	38.75	59.665	100	154	254	1033	1109	20	24
							CAGGGTGTTGCAATAACACAA	AGATGTTCTGCCGCCAAC	49.21	59.645	108	73	181	1088	1178	21	18
							AGCTGCTCTTCAAGGAATCAA	ACGCTGCAGGGTTATTCTTC	46.43	59.275	101	283	384	1222	1303	21	20
							TGCAGCGTTGCTAGCTTTAT	CTGCAAATACCGACTAAACAGC	45.23	58.93	112	83	195	1315	1405	20	22
							GCTGTTTAGTCGGTATTTGCAG	GGTCTGTGCTTCCTTTATTTCC	45.46	59.055	119	197	316	1405	1502	22	22
59	XM_031520532.1	LOC116192097	52108877	52116961	protein SUPPRESSOR OF QUENCHING 1, chloroplastic	1	CTCAACAGTCGGCTTTTCATC	CCTCTCCAGTGCTCCCAAT	52.76	60.04	100	76	176	2044	2125	21	19
							ACTGGAGAGGAGGGCCTAAG	GTGATTCTCGGTGTCTGCAA	55	59.835	117	79	196	2134	2231	20	20
							GCTTACAATCCGAAGAAAAACA	CTTTCCATTTCCAGCGAGAG	43.18	59.19	111	89	200	2200	2291	22	20
							GTCCAAGTGACAGTCGAGGA	CTGGATCAAATCCCTCAACC	52.5	59.075	103	78	181	550	633	20	20
							TGACCGTATCAAGGTCGATG	CTGGAGCAGGCTTCAAATTC	50	59.74	107	195	302	792	879	20	20
							GCCAGAATTTCCATCGAAGC	TGCAGCAATAGGTCCAAAAA	45	60.64	107	244	351	1503	1590	20	20
							AATTGCATGCACGTGTTACC	CATTATCGAACTTTGCAGAATGA	39.89	59.37	100	88	188	1612	1689	20	23
60	XM_031520538.1	LOC116192102	9296279	9301717	uncharacterized protein KIAA0930 homolog	1	CCATCAGGACCTTCGTAATCA	CGCGTCCAAATGGAAAGTAA	46.31	60.465	115	315	430	583	678	21	20
							TTGTTTATGCATCTCCAAGTCG	TCAAAATCATCAACTGCAAAGC	38.635	60.19	106	79	185	654	738	22	22
61	XM_031520544.1	LOC116192104	5137151	5142230	WD repeat-containing protein DWA2-like	1	ATCACACCAGCTTCCTCACC	AGAACAGCCCCTCGCATAC	56.45	60.175	108	99	207	247	336	20	19
							CTCGTGTCCCTTCGACCA	TAGTTGCCCATAAAGCTCAGG	54.365	60.105	100	107	207	383	462	18	21
							TCCTCAGTTGGAAAAGATTGC	ATTTTCCTGGTCAATGCTGA	41.43	58.725	112	132	244	488	580	21	20
							CGATTGAATGTACCCATGTCC	GGGAACTTTTGGCATCCTAAG	47.62	60.01	119	203	322	781	879	21	21
62	XM_031520556.1	LOC116192111	18814226	18819621	probable protein phosphatase 2C 59	1	AGAATTGATGGGGTTGATGG	CTGAAAAGGTTCTGCTTCACA	43.93	58.875	101	106	207	531	611	20	21
							TGTGAAGCAGAACCTTTTCAG	CAAAAATTCAGTGTCCGTATGGT	40.995	59.155	106	224	330	611	694	21	23
							CGGACACTGAATTTTTGAAATC	GCTCGAGAATCCCCAACAT	44.495	59.315	118	76	194	700	799	22	19
							GTTGCAAATGTTGGGGATTC	GCTGACGCTCGTCTGTTTG	51.45	60.47	100	363	463	792	873	20	19
							TTGGATGATATTTCTGGAGAGGA	TCCCCTCACAGGCTCCAC	52.9	61.11	105	86	191	1017	1104	23	18
							ATTCTGCTTGCGGACAAGAT	TGTTGCCAGTGGTTGGTCT	48.815	59.995	114	97	211	1141	1236	20	19
							AGTGGGGACCTTCCTCAGTG	AGCCATCAGAGTAAGCGACA	55	60.055	106	226	332	1896	1982	20	20
63	XM_031520568.1	LOC116192118	11353195	11360043	probable acyl-CoA dehydrogenase IBR3	1	CCCCCAGATCTTCAACTGTG	AGCAAAGGAACAAGCCATTC	50	59.91	102	85	187	1703	1785	20	20
							CAATGACAGAACCACAAGTTGC	CACCACTTCCTTCCGTTGAT	47.73	60.28	100	170	270	1831	1911	22	20
							CGGAAGGAAGTGGTGGACTA	CATTGACTGCTGCTTGTGCT	52.5	60.155	106	87	193	1916	2002	20	20
							GCCATCGGTCTCGAAAAATA	GCAGGTTTCCCTTCTCCAGT	50	60.335	104	115	219	645	729	20	20
64	XM_031520577.1	LOC116192127	51977889	51979804	pyrrolidone-carboxylate peptidase	1	GCAGTCTGCAGTAGCTGAAAAG	ATTGACAGCTTGTTGCTCGAC	48.81	59.965	118	85	203	388	485	22	21
65	XM_031520581.1	LOC116192130	50652365	50658176	ubiquitin carboxyl-terminal hydrolase 9-like	1	GTGAAGAAGACCAGGCAGGA	TCTGGGACAGTACCACATATCA	50.23	59.17	102	146	248	2453	2533	20	22
66	XM_031520590.1	LOC116192134	2239012	2241237	serine/threonine-protein kinase AtPK2/AtPK19-like	1	TCTGGAGATGCCCAGAGTGT	TGTTCCCTTCTTCCTTACCTGA	50.23	60.465	102	84	186	888	968	20	22
							GGACACCTCTTTTTCCAGCTT	GCATTATTCCATTTGCGTGA	43.81	59.635	115	89	204	1170	1265	21	20
67	XM_031520597.1	LOC116192141	15998525	16002087	ATP-dependent zinc metalloprotease FTSH 4, mitochondrial	1	ATGCCCTGGTGGCTATTTAT	CGCTTGTCTCATCCTTTTCC	47.5	59.115	117	86	203	1726	1823	20	20
68	XM_031520602.1	LOC116192146	6185330	6190501	kinesin-like protein KIN-14Q	1	GGAGCAATGCGAGAGCTATT	TGCTTTTTGTGCATTCTCCA	45	59.98	120	87	207	1798	1898	20	20
69	XM_031520607.1	LOC116192150	55169813	55171447	DNA-directed RNA polymerases II, IV and V subunit 11	1	GCAGAGGAGAGAAGCAGAGG	CTTGGTGTCCCTCTCGTAGG	60	59.575	105	125	230	82	167	20	20
							TAACGCAGCGTCGTTCAC	AAGCTTGTAACCTGCAAATAGGA	47.345	59.465	106	284	390	192	275	18	23
70	XM_031520621.1	LOC116192161	1685208	1688053	dnaJ protein ERDJ3A	1	ACAAGGTTCTTGGGATCGAC	AATTTCTCCTGTGCGCCTTT	47.5	60.055	118	96	214	241	339	20	20
71	XM_031520625.1	LOC116192163	4456142	4459393	uncharacterized LOC116192163	1	ATACCGTGTGACGTGGGATT	GAAGATTGAAACTCCCCTGTTTT	44.565	59.995	115	216	331	530	622	20	23
							GGGGAGTTTCAATCTTCCTCA	GAATTCTCACCCCACCCTGT	51.31	60.79	103	160	263	628	711	21	20
							GGGTGGTTTTGAGACATTGG	TGTTCGTTCTCATTCCCTGA	47.5	59.715	120	314	434	863	963	20	20
72	XM_031520633.1	LOC116192169	4460171	4462389	vacuolar protein sorting-associated protein 22 homolog 1	1	TAGGGATCAGTTCCGATTGC	TGTGTTTGAGAGCGAAATCCT	46.43	59.955	113	121	234	151	243	20	21
							AGGATTTCGCTCTCAAACACA	TGATGCCAGGGGATCTACTC	48.93	59.95	104	117	221	243	327	21	20
							CCATAATGAGATCATAGAGCTTGC	AAAGTTTCAAGGGTATCAATGG	39.015	58.245	111	160	271	637	726	24	22
73	XM_031520641.1	LOC116192176	6383055	6385759	solanesyl diphosphate synthase 1, chloroplastic-like	1	CCATACTGCAAGCCTCATTC	TCCCGCTAGTACTGCCACTC	55	59.375	109	98	207	964	1053	20	20
							TCTTGGTACCTAGCAAACCTTGA	GGCTTGATGCCTGCTTTATC	46.74	59.99	100	84	184	1094	1174	23	20
74	XM_031520648.1	LOC116192180	48923214	48928038	kinesin-like protein KIN-14J	1	GAAACAGCAAACTGACCCAAG	CGTTTCTGAATAAGAATCAACATCA	39.81	59.67	104	108	212	2224	2303	21	25
75	XM_031520656.1	LOC116192188	22908250	22912984	aspartate aminotransferase, cytoplasmic-like	1	GATTGTCAGTGAAAACGTACCG	GCATGGAGGAGGACAATAGC	50.23	59.6	115	275	390	630	725	22	20
							ATTGAAAGGATTGCTGCCATT	ATCAGCAACAAAAATACGAACG	37.23	60.005	100	143	243	814	892	21	22
							TATCATTAGCATGCGCCATC	TCCCGTGAAAGTGAACATCC	47.5	60.275	106	114	220	1162	1248	20	20
							AAGCTGCTCCGTCTTCGAT	CAACGCCCAAATTCAACTTA	46.315	59.39	110	342	452	196	286	19	20
76	XM_031520670.1	LOC116192199	15718443	15720379	cytokinin riboside 5'-monophosphate phosphoribohydrolase LOG8	1	GGGAACCGGAAAGTCTTCAG	CATCAAGCCCACACTTCCTC	55	60.825	102	350	452	550	632	20	20
							GCAGTAATGGCTCGAGAAGC	GAATACCGAGCTGGGACCAT	55	60.68	103	83	186	787	870	20	20
77	XM_031520681.1	LOC116192207	6102748	6108564	ribosome-binding ATPase YchF	1	GATCCAAAATCCGACATTGA	TTGACTGCGAATCCTTACCC	45	59.205	115	269	384	1198	1293	20	20
							TGCTGGAGTTATACACTCGGACT	AAGTCCTTTCTCCCTTGCAG	48.915	59.36	112	148	260	1770	1862	23	20
78	XM_031520682.1	LOC116192207	6102748	6108564	ribosome-binding ATPase YchF	1	CTTGAAAGCCGGCATCGT	CGGCTCTATTGTGCAGAAGG	55.28	61.605	115	87	202	1949	2044	18	20
79	XM_031520699.1	LOC116192221	52994537	52997119	very-long-chain (3R)-3-hydroxyacyl-CoA dehydratase PASTICCINO 2A	1	TGATTAGCTGGTCCATCACTG	TGTGCTATACCTCAGCCACAA	47.62	59.05	104	100	204	514	597	21	21
80	XM_031520701.1	LOC116192223	17438717	17445106	homeobox-leucine zipper protein ATHB-8-like	1	GTACCACGAGTGCCCAAAAC	CGGTTCTGAAACCAGACTTTG	51.31	60.09	111	79	190	530	620	20	21
81	XM_031520708.1	LOC116192230	42895407	42906703	protein TSS	1	TCATCGAATGACTGCAGGAG	ATTGATGTCCAGGGCCTTTT	47.5	60.315	106	102	208	2853	2939	20	20
							CCCTGGACATCAATGAGAGG	TGAGAGCAAGCTCTGTATGTTGA	49.24	60.335	111	87	198	2978	3066	20	23
							ATTGCCCTCTCCTTGATGG	GCAGCAGCATCCTGTGTTC	55.265	60.3	116	102	218	3067	3164	19	19
							TGCCCGACTAAAAGAGTCAGA	CAACCAGTTTTGGAAGAGCA	46.31	59.45	107	115	222	2226	2313	21	20
							TGGTTGCAGATTTTGGTTCA	GCCTCACAACATGTCCAAGA	45	59.885	111	94	205	2327	2418	20	20
82	XM_031520712.1	LOC116192232	42945653	42952782	histone-lysine N-methyltransferase ATX3	1	CAATATGCAGATGGGTGGAA	GAAATCCTGAACATTGCTTGC	43.93	59.53	110	267	377	2244	2333	20	21
83	XM_031520726.1	LOC116192243	11858566	11862468	transcription factor MYB111	1	TACATTCAAGCCCATGGTGA	TCAAGTAATTTATCCATCTCAATCG	38.5	59.28	103	794	897	237	315	20	25
84	XM_031520728.1	LOC116192244	43304310	43308242	tubulin gamma-1 chain	1	CTCTGCAGGTGGGGCAAT	CTGGGTGGCGAAGTCCTC#	63.89	62.03	110	76	186	223	315	18	18
							CCAGGGAGGTGATCGTAAAG	GCCATTAATTACTCTAGGCTCCAA	48.335	59.78	103	90	193	329	408	20	24
							AGATGGTAGCGATAGCCTTGA	CGATCATTAAGCGTTTCCAA	43.81	58.87	102	102	204	581	663	21	20
							CACGGAACAAAGAAGCCAGT	CAAGCTTCCTTTCGCGTATC	50	60.135	117	104	221	1129	1226	20	20
85	XM_031520730.1	LOC116192246	52699056	52703030	mitogen-activated protein kinase kinase kinase NPK1-like	1	GCAACTACTAGTGGGACTGGAG	AGGCACCAAAGTCTGCAAGT	52.27	58.965	119	84	203	660	759	22	20
							AAGGTTGCATTAAACTTGCAGA	CACTTCTGGAGACATCCAATATG	39.92	58.765	113	133	246	746	836	22	23
							GCACTCCATATTGGATGTCTCC	TCCTGTTGCCATCTCGATAA	47.5	59.975	104	84	188	830	914	22	20
86	XM_031520734.1	LOC116192245	51553608	51555447	flavin mononucleotide hydrolase 1, chloroplatic	1	TGCTCTTCGACATCATGGAC	GGGTGCTTGCATCCTATCAG	52.5	60.205	103	99	202	262	345	20	20
87	XM_031520739.1	LOC116192251	50900958	50905648	transmembrane protein 120 homolog	1	CCTGGATATGGAAAGGATGC	TCACTCCCATTCACTCTCAGT	48.81	58.3	118	865	983	815	912	20	21
							CATTGCGGGAGAATATACTGAG	AATCTCCCATGTGAGGCTGA	47.73	59.68	110	89	199	896	986	22	20
							ACATTGTGCACGAAAGCAGA	AAGTCTTTGACGTTGGTATCTGTTC	42.5	60.225	103	81	184	1014	1092	20	25
88	XM_031520740.1	LOC116192252	47338104	47341422	maspardin	1	CCGGAGATTATGTCCACTTCA	GTGGCACCGCTTTTGGAC	54.365	61.3	102	667	769	211	295	21	18
							GGACTGCAGGAACAGCAGAT	TCCACTCGTGATGATTCCAC	52.5	59.95	111	179	290	331	422	20	20
							CGAGTGGATCCAAGCTTTTG	AGCAAAAATTTGAGCCAGAAA	41.665	59.885	103	105	208	434	516	20	21
							GAAACACAAAGTTTTGCAGCAG	CGTCACGAATTCCTGTCAAC	45.455	59.55	100	97	197	588	668	22	20
89	XM_031520743.1	LOC116192254	47348161	47350009	40S ribosomal protein S13	1	AGACCATTAACAGCGCTTCG	CTTGGGAGGAGATCTTGAGC	52.5	59.69	116	84	200	112	208	20	20
							TGACTCTCATGGCATTGCTC	TTGATCAAGTGGTACAGATCCTC	46.74	59.07	114	99	213	298	389	20	23
							CTCGAGAGGAACAGGAAGGA	GGGGGAGCTTCTTGGTCT	58.055	59.355	106	417	523	437	525	20	18
90	XM_031520756.1	LOC116192263	2213466	2216082	transmembrane protein 87A	1	GGATACTTCCTTCATCTTGTGGA	GCAAGAGCGTTGGTGAATTT	44.24	59.865	117	239	356	1226	1323	23	20
91	XM_031520778.1	LOC116192275	51938046	51940316	probable receptor-like protein kinase At2g42960	1	GGGCATGTGCGACATAAAA	CGTGAAGCCACTGCTCTAAG	51.185	59.655	115	78	193	1223	1318	19	20
92	XM_031520786.1	LOC116192282	42355733	42358830	uncharacterized LOC116192282	1	TCATGGTGTTGTGGGTTTTG	CGTTCCACATGATGGAGATTC	46.31	60.295	102	638	740	1354	1435	20	21
93	XM_031520790.1	LOC116192284	47123851	47127627	FAM10 family protein At4g22670	1	CAGAGGCAATTACCTTGAATCC	GCATTGGCATCCCTTATAGC	47.73	59.75	106	79	185	582	668	22	20
94	XM_031520842.1	LOC116192315	52972299	52976031	major facilitator superfamily domain-containing protein 12-like	1	CCAGGTTGCTCTTGTTTACG	TTTGCTGATTGAGCCATCCT	47.5	59.585	105	94	199	1261	1346	20	20
95	XM_031520848.1	LOC116192318	6601860	6608374	isoamylase 3, chloroplastic	1	TTAAATAACGGTGGCAGGCTTT	GCCTCAAACTGTCAAGGATGA	44.265	61.095	100	120	220	1445	1524	22	21
							AACCATCCTGTTGTCATGGAA	CCTCGACACAGAACACTTGC	48.93	59.845	107	186	293	1502	1589	21	20
							CTGTGTCGAGGAACAGATGG	CATGGTTCCGCAATGATTTT	47.5	59.98	104	92	196	1598	1682	20	20
							TGATGCTGGTATGAAGGGAAT	TAAACCCGTCGTGTGCAATA	43.93	59.695	119	118	237	1804	1903	21	20
							AATGCTTCCCAGGAGTTCAA	TTCATCATCAGCCTCATTCG	45	59.715	105	116	221	1283	1368	20	20
96	XM_031520854.1	LOC116192323	53457659	53460094	haloacid dehalogenase-like hydrolase domain-containing protein 3	1	TGGTGTGGAGTACTCAGAGGAT	CCAAAAGGGTCTCCCATCAT	50	59.875	109	84	193	504	593	22	20
97	XM_031520856.1	LOC116192324	7396659	7400866	GTPase HflX	1	GGGACTTACAGTCGTCGGTTC	CCAAAGCATGAATTGCAGTC	51.07	60.105	110	83	193	576	666	21	20
							GGTTGCAGAAATCAAGACTGC	TCCACCAAAAGACTTCTCCAA	45.24	59.785	109	254	363	651	739	21	21
							TGGTGGAGATGTTAGAGTTTGTG	CGCCAGTGCAACCTGTAGT	50.69	59.535	100	85	185	753	834	23	19
98	XM_031520857.1	LOC116192325	44145042	44149890	ascorbate transporter, chloroplastic	1	CTGTTATCCCGTGGAAATTGA	TCGGCATCCATGTTAAAAGA	41.43	59.46	108	103	211	1414	1502	21	20
							GACATACTACAACCAGGTTCTGAAG	AAGTGTGTCGGCAATCCATC	47	59.64	118	82	200	1520	1618	25	20
							GCAACATGGACAGGGTCAA	AGCCCCAGAAGAATGAGGAT	51.315	60.285	108	98	206	832	920	19	20
99	XM_031520866.1	LOC116192335	52669148	52673750	aminopeptidase P2	1	CGGTACAACCGATATAACTAGAACA	TGCCTGATCAAGGGCTATGT	45	59.635	106	73	179	1624	1710	25	20
							TTGGGAATTCCTACTCCCTGT	AGCAATGGCCTCCTTCAAT	47.495	59.725	120	188	308	581	682	21	19
100	XM_031520878.1	LOC116192344	54177237	54181222	calcium-binding protein 39	1	TGACATCTTCTAATTACGTCACGA	AAGATGTATCGCTTCATTATGTGG	37.5	59.135	100	86	186	1027	1103	24	24
101	XM_031520879.1	LOC116192344	54177237	54181222	calcium-binding protein 39	1	TTGCTGCATCGAGTACATTG	TTGATGCACTCCCTCAACAT	45	58.77	114	118	232	709	803	20	20
							CGCTGTGAATTCTGGAAACA	AAATTTGAAGAACAATTCGAAGC	37.715	59.345	100	90	190	784	861	20	23
102	XM_031520880.1	LOC116192345	4310064	4316967	1,4-alpha-glucan-branching enzyme 3, chloroplastic/amyloplastic	1	TTTGGTCACGATGACTATGGTT	CATCCACATAATTGTACTGCTGAA	39.205	59.22	106	229	335	618	700	22	24
103	XM_031520888.1	LOC116192351	6727809	6734067	pyridoxine/pyridoxamine 5'-phosphate oxidase 1, chloroplastic	1	AAAATCCTTGGGCGTCACTT	ATTGCTCGGATTCTTGGTCA	45	60.73	102	196	298	1401	1483	20	20
104	XM_031520892.1	LOC116192352	5586522	5589503	COP9 signalosome complex subunit 6a-like	1	TTCCTCGAAAAGAAGCAGGA	TCAAAGCCTTGTGAATGTGC	45	59.96	118	81	199	351	449	20	20
							CGATGCAGAGGAGTCGGATA	CTTTTTGAGCGGGGTTGATA	50	60.69	104	119	223	428	512	20	20
							CTCTTATCAACCCCGCTCAA	GCTAGCACGAACAAAAATAAGC	45.455	59.25	101	199	300	508	587	20	22
							CAGCTTATTTTTGTTCGTGCT	ATTGTGTTGCTGCACTACCG	44.05	58.545	115	86	201	585	680	21	20
105	XM_031520894.1	LOC116192358	47463977	47467312	AT-hook motif nuclear-localized protein 1-like	1	AGTTAATGCGGGCGAGGAT	CACTTGATATGACGCCGTTT	48.815	60.26	101	84	185	844	925	19	20
106	XM_031520897.1	LOC116192361	8351744	8355169	probable protein phosphatase 2C 12	1	TGGGTTATAACTGCCGCTTC	ATTGCACTCAAGCCGATGAT	47.5	60.365	102	91	193	766	848	20	20
							ATCAAGTGGGGGCGAAGT	ATGTCCCCAATAGACCGTGA	52.78	60.33	108	119	227	891	979	18	20
107	XM_031520901.1	LOC116192365	15296620	15302740	omega-amidase, chloroplastic	1	GTTGTGTCTTCGATTCTGATGG	TTTGATTCCATAAAAGTGATCTTCC	38.73	59.68	100	323	423	627	702	22	25
							AAAACACTTACAGCTGGGGAGA	CATAGCCAACTCCTGAAAACG	46.54	59.965	102	357	459	725	806	22	21
							TCGGCATCTGCTATGACATC	CCCAGTGAAGTGGTCCAGTAG	53.57	59.71	117	115	232	786	882	20	21
108	XM_031520912.1	LOC116192373	1215014	1218313	serine/threonine-protein kinase BSK6	1	GCCTTTTATTTGGCACAAGC	AAGACAAGCGAGGATTTCCA	45	59.77	115	93	208	925	1020	20	20
							GGACAGGTAGAGTCACACCAGA	ATCAAGAGCATGGCTTGGAG	52.27	59.795	101	118	219	1118	1199	22	20
109	XM_031520919.1	LOC116192379	46496712	46500858	asparagine--tRNA ligase, chloroplastic/mitochondrial	1	TCCTCTGGATACCATTCCAAA	AAGTTTCGCCATTGAGTTGG	43.93	59.74	110	91	201	892	982	21	20
							TGTTTCTGGCCAACTCAATG	TGCCTTGATGTGTTGGAGTT	45	59.415	102	81	183	973	1055	20	20
							TTTTCGAGCAGAAAACTCCAA	GCACAGGCCATGTCATCAT	45.365	60.25	102	92	194	1042	1125	21	19
110	XM_031520927.1	LOC116192388	42399432	42412847	endoribonuclease Dicer homolog 1	1	GGAGGATTTTCGTGCAATCA	GCCAATCAAGCTTGCACAT	46.185	60.4	115	83	198	2554	2650	20	19
							AGTCAAGAGATGCGGACGTG	TGTCGAATATCCAGCCCTTC	52.5	60.73	113	88	201	2678	2771	20	20
							ACATTCAGTCTCGGGGTCGT	TTCACTATTGCGTGCATTCC	50	60.795	110	90	200	2838	2928	20	20
							TCTGCTGTCGGACTTATCCA	CTCCAGGCTTCTCATGCTTC	52.5	59.745	103	85	188	3083	3166	20	20
							GAACAAGAAAATGCTGGCTGT	AATGGCCTACTTGGAAACCA	43.93	59.4	101	90	191	1444	1525	21	20
							AAATGGGACAGGATTTCTGG	TTATGCTGTGCCTCAAGACG	47.5	59.425	111	96	207	1554	1645	20	20
							ACGCCAAAGGAAAAGAGACC	TCCAGCTTGCTTTCGAGATT	47.5	60.355	119	78	197	1763	1862	20	20
							CAGTTTCTGACGCAAGTTTCA	ATGGTTCGCGCGATAAATAG	43.93	59.595	101	84	185	3569	3650	21	20
111	XM_031520929.1	LOC116192389	42417156	42419262	soluble inorganic pyrophosphatase 1-like	1	CATTGTCCAGGAGATCAGTGG	ACCTTGCTCCCCTTGGTTAT	51.19	60.175	109	90	199	222	311	21	20
							AAGACTGGTCTGATTAAGGTGGA	CGGATCGTTGTCCTCACATA	46.74	59.34	102	119	221	350	432	23	20
							GCCATTGGACTGATGCCTAT	ATGTGGGGGAAGCTCTTTG	51.315	59.99	117	89	206	404	502	20	19
112	XM_031520931.1	LOC116192392	29264574	29270251	probable sucrose-phosphate synthase 1	1	CAAAATCCACCGATTTGGTC	TCAGATTCTTCTTTGGGTCTGG	45.23	60.385	100	94	194	1454	1532	20	22
							AACCGAGATGATATCGACGAA	TCGGATATGCAACTTGACCA	43.93	59.805	106	120	226	1625	1711	21	20
							GTTTGGCAGCGAAAACAAAG	AGCAACTATTGGTAAGCCATGA	42.955	59.785	104	122	226	1767	1849	20	22
113	XM_031520933.1	LOC116192392	29264574	29270251	probable sucrose-phosphate synthase 1	1	CTGGTCCAGTCAATACAAGGAA	GCCCGTATCAGAATCACGAC	50.23	59.795	106	90	196	562	648	22	20
							GAACTGGAAAGGAGCCAAGA	TGGTCTAGCAAGGGCGAGTA	52.5	60.16	108	116	224	1427	1515	20	20
114	XM_031520936.1	LOC116192395	23352573	23357393	sulfite exporter TauE/SafE family protein 3-like	1	CGGCTTAGGTGGAGGTTTC	CGATGATGAGAAGGTCATTGC	52.76	60.15	106	79	185	1586	1671	19	21
115	XM_031520942.1	LOC116192398	48078259	48081175	YTH domain-containing protein 1	1	GGAATATGGGCTACTCAGGTCA	TTGAAAGAACCCGCTCATGT	47.5	60.49	108	92	200	2017	2105	22	20
116	XM_031520944.1	LOC116192399	7575523	7580075	sugar transporter ERD6-like 6	1	CGTTAAGGATCTCGGCCTTAC	TGCGTCCAATATACTCTGCAA	47.62	59.72	116	78	194	420	515	21	21
							AATGATTGCAGCCATACCAA	ATGCCAACACCAAATCCTTC	42.5	59.395	108	95	203	486	574	20	20
							CGGTCCCTGTGTATATAGCTGA	CCCAGGAGATAAGCCAACAT	50	59.07	109	102	211	555	644	22	20
							GGCTTATCTCCTGGGGATCT	GATTCTGGAATGAAAAATAGACCA	44.165	59.03	102	79	181	674	752	20	24
							GAGCATTCTCTCTTTGGTTGG	AATTGGAAGGATCTCGGACA	46.31	59.2	100	90	190	1341	1421	21	20
117	XM_031520969.1	LOC116192420	52597631	52603537	acyl-CoA-binding domain-containing protein 4-like	1	GAATGATCTACATATCCTTGATCTCG	GTACTGCAGCAGCATGATCG	46.73	60.01	101	181	282	1075	1156	26	20
118	XM_031520970.1	LOC116192420	52597631	52603537	acyl-CoA-binding domain-containing protein 4-like	1	CTACGATCAATGGGTTGCAC	CATTGTGGTTTCCCCCATAC	50	59.455	113	98	211	617	710	20	20
							CTTCCAAGTTCTCCAATGACG	CTCGACAGGACTCCAACCTC	53.81	59.775	107	244	351	220	307	21	20
							ACCTTGCAATGCTCCAAAAC	TTCACGAAGAGTCGCATGG	48.815	60.545	114	368	482	284	379	20	19
119	XM_031520971.1	LOC116192420	52597631	52603537	acyl-CoA-binding domain-containing protein 4-like	1	CTTGCTTGGTCCGTGGTAAC	CCAGCACATCTTCACCATCA	52.5	60.62	100	139	239	1420	1500	20	20
120	XM_031520972.1	LOC116192421	44129268	44131576	bifunctional L-3-cyanoalanine synthase/cysteine synthase 2, mitochondrial	1	CCAGATGCTTTCATGCTTCA	ACTTGCCCATTGGTTTCCTC	47.5	60.6	101	85	186	675	756	20	20
							CAACGGAGTCGGGTTCAA	CATCAGCCCCTCTTTCAGTG	55.28	60.72	121	78	199	932	1033	18	20
							GATGCAGTCAACATGGCAAG	CTCCTTGCGAGCCTCAGA	55.555	60.325	101	75	176	1005	1088	20	18
121	XM_031520973.1	LOC116192423	11938121	11940015	GTP-binding protein SAR1B	1	CTCTTCCTCGGCCTCGAC	ATGCTGAGCTCCTCCGATGT	60.835	61.68	113	215	328	219	312	18	20
122	XM_031520997.1:	LOC116192444	12610502	12611000	stress-response A/B barrel domain-containing protein HS1-like	1	CATACTATGACCTGCTGGAGACC	ACAGGAGGGATTGGCTTGTA	51.085	59.79	109	97	206	716	805	23	20
123	XM_031521012.1	LOC116192426	23389269	23392391	rhomboid-like protein 11, chloroplastic	1	CTGGGGCGAACCTTGTTT	ACGAGGATGCTGATAGCAAA	50.28	59.755	100	123	223	641	721	18	20
124	XM_031521016.1	LOC116192462	10519409	10529801	serine/threonine-protein phosphatase 6 regulatory subunit 2	1	CCAACAACCTATGGCAAGTT	ATTCCTTCTCAGCAGCTTCG	47.5	58.665	109	133	242	1213	1302	20	20
							AACTTGTGCGGTATATTGTGG	ACTTCACAAGTAAATATCTCACAGGAA	38.095	58.2	100	124	224	428	501	21	27
125	XM_031521017.1	LOC116192463	10530860	10536701	30-kDa cleavage and polyadenylation specificity factor 30	1	TTTGCCTCAAGGAGTATCTAGG	ATTCAGTTTGGCTTCGTTGC	45.23	58.96	118	193	311	875	973	22	20
							GCAACGAAGCCAAACTGAAT	ATCTTTGCACAACCCTGGAA	45	60.375	100	317	417	973	1053	20	20
							ACTCGTCATTTCCAGGGTTG	TCCCATAGTGTGCTGTTCCA	50	60.04	100	191	291	1044	1124	20	20
126	XM_031521039.1	LOC116192480	51358427	51360754	peptide chain release factor PrfB1, chloroplastic	1	AGGTACCGATGCACAGGATT	TTGATCCCAGCTTCTTCTCC	50	59.395	120	85	205	729	829	20	20
							CCCTTTCAATGCAAAAGGTC	AGTCCTCCTCGGGAATTTCT	47.5	59.345	104	76	180	933	1017	20	20
127	XM_031521042.1	LOC116192482	51364736	51367106	ER membrane protein complex subunit 10	1	TGTCAAAGCGAGATGTCTTCC	ATATGGACATGCCCCAGGT	50.125	60.21	112	174	286	562	655	21	19
128	XM_031521058.1	LOC116192502	4400139	4402891	probable UDP-3-O-acylglucosamine N-acyltransferase 2, mitochondrial	1	GTCATTGGGAAGAGCTGCAT	TGGTGATATGATCTCGAACTGC	47.73	60.165	112	93	205	854	944	20	22
129	XM_031521069.1	LOC116192511	48395111	48398111	UDP-galactose/UDP-glucose transporter 2-like	1	GGATTTGTGTACCTGTTGCTCA	CCACTAGAACCCATAAGAACTGC	46.645	59.625	110	82	192	859	946	22	23
130	XM_031521070.1	LOC116192512	53573400	53579992	DNA gyrase subunit B, chloroplastic/mitochondrial-like	1	TTGCTCCTCTACAAACCCTGA	AATAGCCTGGAAGCGCCTAT	48.81	60.035	103	274	377	1601	1684	21	20
							ATGTTGTTTTGTGCGCTGAT	CAGTCTCCACAGCAGATTTCTTT	41.74	59.57	102	96	198	523	602	20	23
							CGGATTGGTTGAGTACGTGA	CCACACCATTGAAGGGCTAC	52.5	59.975	117	365	482	1034	1131	20	20
							GAATAGCATTCGCACCATTG	TTTTTCCTTGATGGCTTTCG	42.5	59.66	109	265	374	1184	1273	20	20
131	XM_031521109.1	LOC116192535	45381523	45385835	AP-2 complex subunit mu	1	GGCGATGTCCTCATCAATC	AGGTCCCGAGTTCCTTTGTT	51.315	59.475	100	167	267	247	327	19	20
							TGTGATTGTTGTCAGCACCA	TCCGGATAGCATCTTCATCA	45	59.445	116	115	231	408	504	20	20
							GGAGCTTTTGATGAAGATGCTAT	TCGGGAGAAAGATTTTGAGG	42.065	59.08	101	124	225	496	577	23	20
							TTATATATCACTCAGGAAGGAGTGC	TCCAACCAACAGCACCAGTA	45	59.065	103	153	256	607	690	25	20
							AATTGGGCTCGAGAAAGAGG	CCTTGTCAAATTTACGCATTGA	43.18	60.35	106	75	181	882	966	20	22
							CCGGGTATTGCCAACAATTA	CAACCCCAAGAGCAAACATT	45	60.265	101	71	172	989	1070	20	20
							CGCGCAAAATACAATGCTT	TGATCAACTCAACTTCTGCACTC	42.79	59.695	100	91	191	1097	1174	19	23
132	XM_031521110.1	LOC116192537	46444586	46448516	O-fucosyltransferase 29-like	1	TTCAAATGGCTATTTACTTATTGCAG	CGGGTACCACTAGCGTAGCA	45.385	60.59	113	145	258	617	710	26	20
133	XM_031521111.1	LOC116192538	2474755	2479067	cytochrome P450 97B2, chloroplastic	1	TGGAGAGGATGAAATTGAGC	TTCTTTTGTAACAGAACCAAAGTCA	38.5	58.545	109	84	193	986	1070	20	25
							TGATTGGTTCTTAGAGCATGGA	AAAATGCACTTTCACGAAGAA	37.12	58.635	113	90	203	662	754	22	21
134	XM_031521117.1	LOC116192544	5315136	5319408	protein S-acyltransferase 21	1	TTTACAGCAAAGCGGAGAGG	CAACACATTTGTCGCAGCTT	47.5	60.21	101	208	309	803	884	20	20
135	XM_031521122.1	LOC116192550	6281700	6285043	polyadenylate-binding protein-interacting protein 9-like	1	CAGAAGATGAACGTGAGATGTGT	AACCTCACCACAGGCACTTT	46.74	59.445	110	105	215	1015	1105	23	20
							TTTGGGAGACCATGTCCATT	GGTTGAGTTCCCAACACCAT	47.5	59.925	108	77	185	1082	1170	20	20
136	XM_031521124.1	LOC116192552	10776954	10780417	lipase-like	1	GACTTGACCAAGGGGTTTGA	TGGGTGCCTCTAAAAGCAAT	47.5	59.825	119	98	217	419	518	20	20
							GGGTAGCTGCAGATTTGAATG	TCAAGCTGCTTCCAGTAAAGG	47.62	59.68	100	81	181	489	568	21	21
137	XM_031521137.1	LOC116192563	17246928	17253791	NADP-dependent malic enzyme-like	1	GGTTATTTTACAAGCTTCTTATCGAC	GCCTGAAAATGCTGCCATA	40.995	58.95	105	84	189	530	616	26	19
							GCCAGAAATATGGCAGCATT	AATATTCCTCTCGGGCCAGT	47.5	59.995	107	99	206	608	695	20	20
							AAACTGGCCCGAGAGGAATA	CAAAGAGAGCTTTCCAACAGG	48.81	60.03	115	84	199	693	787	20	21
138	XM_031521157.1	LOC116192575	6504687	6507852	phospho-2-dehydro-3-deoxyheptonate aldolase 1, chloroplastic-like	1	GGCCCATGTTGAGTTCGTAA	TGAGGATTCAATATCTCGATAAGC	43.75	59.845	108	81	189	1091	1175	20	24
139	XM_031521158.1	LOC116192576	4696583	4700001	calcium/calmodulin-regulated receptor-like kinase 1	1	TTTAGGAGGAGCAACGTGGT	GACCAAATGCTCCTTGTCCT	50	59.435	112	225	337	606	698	20	20
							AGTTGCTGTTAAAGTGCTTGC	CCAACCAAATTCACGAGGTT	43.93	58.615	111	229	340	752	843	21	20
140	XM_031521168.1	LOC116192585	3313990	3317568	rab3 GTPase-activating protein non-catalytic subunit	1	GTTGTGTGCTGATGCTGCTA	ACTGCATCCTCTCCAATGGT	50	59.065	105	112	217	805	890	20	20
141	XM_031521175.1	LOC116192592	7192215	7197037	auxin response factor 5	1	CACACATGGTGGCTTCTCAG	ATGCAAGTCTCGCACAACAA	50	60.385	109	79	188	1225	1314	20	20
							CCTCAGCTGGGCAGTCTAGT	TGGGAGATTCGGATAATTGG	52.5	59.67	111	108	219	836	927	20	20
142	XM_031521178.1	LOC116192593	7200657	7204769	protein RCC2 homolog	1	ACTTACTGCAGGGCTTCCAC	TGGTTGGGCTTCATAAGCTA	50	58.875	103	81	184	868	951	20	20
							AGCTTATGAAGCCCAACCAC	GTCTACAGCCACTGTATGGTTAGC	50	59.245	100	92	192	952	1028	20	24
143	XM_031521186.1	LOC116192597	33554546	33556010	succinate dehydrogenase [ubiquinone] flavoprotein subunit 1, mitochondrial-like	1	GATGGCAATGCAATGGTTG	AGTAATGAGGCACCCAGCAC	51.185	60.52	102	95	197	310	392	19	20
							CCAGTTTCATCCAACAGGAA	CGTTCCATGAACCTCTCACC	50	59.525	108	93	201	366	454	20	20
144	XM_031521187.1	LOC116192598	12975248	12977522	pto-interacting protein 1-like	1	CATTCGAGTATGCGTCCAAA	CTCTGGGCCCAAGAAAGAAG	50	60.465	100	98	198	777	857	20	20
							TGCACGACTCCACTCAACTC	GGACAACTCCAAAGCTATACACA	49.24	59.18	113	232	345	1042	1132	20	23
							CGATCATACATTGCCTCGTG	CCATTCAGCCTTGGATCAAC	50	60.28	102	386	488	1186	1268	20	20
145	XM_031521199.1	LOC116192605	52899553	52903104	cyclin-L1-1	1	GCTGAAAACAGAGCTGAGCA	GGCGGCAAGGTAGTTTGATA	50	59.785	106	263	369	585	671	20	20
146	XM_031521200.1	LOC116192607	43363468	43365623	ubiquitin-conjugating enzyme E2 28-like	1	ACATGTTTCATTGGCAAGCA	GCGACCTTAGGAGGTTTGAA	45	59.715	118	268	386	242	340	20	20
147	XM_031521201.1	LOC116192607	43363468	43365623	ubiquitin-conjugating enzyme E2 28-like	1	GGATCCTGAAGGAGCTCAAA	GGGCCCATTATTGTTGCTT	48.685	59.57	106	350	456	173	260	20	19
							TTACCATTCATTTTCCACCAGA	CAAATACTGCCATTGCTGTTG	39.61	59.275	100	162	262	314	393	22	21
148	XM_031521209.1	LOC116192613	7336168	7338976	glucose-induced degradation protein 8-A homolog	1	CCGATTTGCACTTTGATCTTC	CCGAAAGGAGCCAGTTTAGA	46.43	59.575	106	83	189	522	608	21	20
							TATTTCCGCCATGCTACAGG	GAACCGAGCGAAACATCTTC	50	60.4	116	87	203	1556	1652	20	20
							AACCAGCATGTGCTACACAAA	GCAGCACAGTCTTCGATCAT	46.43	59.125	102	102	204	1622	1704	21	20
149	XM_031521252.1	LOC116192651	48716480	48722381	probable LRR receptor-like serine/threonine-protein kinase At1g06840	1	CCTCTTAGTTTCGCGATGAGA	TATCACGGTGGAAAATTGGA	43.81	59.21	100	117	217	2515	2595	21	20
150	XM_031521255.1	LOC116192655	11188330	11192127	UDP-glucuronic acid decarboxylase 2-like	1	GGACAGCGTGATCGTGGT	ACCACGTCGTGTCGGATTAG	58.055	60.845	102	78	180	591	673	18	20
							TTTGAGCTAATCCGACACGA	TGACAGGGTTGAACTTGTAGTGA	44.24	59.555	109	370	479	667	753	20	23
151	XM_031521258.1	LOC116192657	55118139	55123033	cycloartenol-C-24-methyltransferase	1	GGAGTGGACAAGACATGCAA	ATGGCAGGTAGCTTCGATTG	50	59.96	102	79	181	641	723	20	20
							CTTGCTACGGATTCGCCTAT	TTTCTAGTTACAAAACGTCCAAGC	43.75	59.155	104	100	204	974	1054	20	24
							GCGCTTGGACGTTTTGTAAC	TTCTGCGGCTTTTTCAAGA	46.05	60.175	108	246	354	1052	1141	20	19
							GATCTGGCGACGGGACTC	TTCCTCTTCACCTCCATAGCA	57.145	60.815	102	105	207	224	305	18	21
152	XM_031521264.1	LOC116192660	43646105	43649095	protein ABIL1	1	GCCATGACCTTCGACGAG	GCAGTATTCCGCAGCAGAG	59.505	60.035	108	423	531	344	433	18	19
153	XM_031521276.1	LOC116192667	12778267	12781810	ATP-citrate synthase alpha chain protein 2	1	TAGATATGAGGGGCGAGCTT	GCTCTCTGTCGGGCTTAGAA	52.5	59.315	110	91	201	829	919	20	20
							GCCATTCGGCAGAGTTCTAA	CCATGGTCCAAATACGTCCT	50	60.01	116	119	235	905	1001	20	20
							TTGGACCATGGTAGCTGGAG	GGAGCTCCACTGTACTCTGC	57.5	59.335	108	199	307	1010	1098	20	20
							GGAGCTCCAAATGAGGAAGA	AATGCCTCCTCCAATCAGAA	47.5	59.495	108	92	200	1110	1198	20	20
							ATGTTGCAGCCACCTTCAGT	TAGTTGGGGCCTCCTCTTCT	52.5	60.46	106	119	225	1231	1317	20	20
154	XM_031521277.1	LOC116192668	2566259	2568857	choline-phosphate cytidylyltransferase 1-like	1	CGCGGATATTCAAGGAAAGA	TGCTCCTTCACTTTCTCCTGT	46.31	59.625	101	99	200	353	433	20	21
155	XM_031521278.1	LOC116192668	2566259	2568857	choline-phosphate cytidylyltransferase 1-like	1	CGGGATCTACGATCTCTTCC	GTGGGTGATTTCATCATTGC	50	58.735	112	98	210	221	313	20	20
							GAACTTGGACCGCGGATATT	TCCTTCACTTTCTCCTGTAGTTTC	45.835	59.675	108	80	188	346	430	20	24
							TGAGGGTGAACATGAGGTTG	TCGTTACGAGTCATGCTTGC	50	59.77	100	81	181	631	711	20	20
156	XM_031521285.1	LOC116192675	5575108	5576793	UDP-rhamnose/UDP-galactose transporter 1-like	1	ACTTGTCGATTACGGGGATG	TGAAGGATCCATTCCATAACA	44.05	58.84	112	111	223	599	690	20	21
157	XM_031521307.1	LOC116192697	52272333	52277422	kinesin-like protein KIN-14I	1	CATCGCAATCGTGCAGTTAG	TGCAGCCTCGTAGGGTAGTT	52.5	60.16	118	97	215	2206	2304	20	20
158	XM_031521321.1	LOC116192710	10764991	10767904	E3 ubiquitin-protein ligase MIEL1	1	GGAACAATCATTCTTGTGTGGA	GTGTGCCCACACTTCATCAC	47.955	59.925	109	87	196	635	724	22	20
							AGTGTGGGCACACAATGC	CTTGACATGTCGATCACGGACT	52.78	60.75	100	104	204	731	809	18	22
159	XM_031521339.1	LOC116192720	50432578	50434735	uncharacterized LOC116192720	1	CGGTGATGGGGATCATTAGT	CAAGTGCATAAACTGCATATCG	45.455	59.015	102	94	196	437	517	20	22
							GGGAGACGACGATATGCAGT	CTATACTGGCGATGGGCAAC	55	60.295	106	101	207	508	594	20	20
160	XM_031521349.1	LOC116192725	8116063	8118315	transmembrane protein 147	1	CAGCTTTGATCCTTCTCAGG	TGGTTTTGAGAAATGTTCCTGT	43.18	58.105	111	84	195	314	403	20	22
							GATGGGCTTTTGCTGACTCT	TCAATGCCCTGCAAAATGTA	45	59.75	100	267	367	448	528	20	20
161	XM_031521383.1	LOC116192749	53657980	53660455	protease Do-like 5, chloroplastic	1	GTCAGAGCTGCTTCGCAATC	TAGCCCTTCCATCTGGTGAG	55	60.725	108	95	203	682	770	20	20
							CTCACCAGATGGAAGGGCTA	TTGCAGTGTTCACTCCGATAA	48.93	59.77	119	333	452	770	868	20	21
162	XM_031521396.1	LOC116192761	17710671	17711918	60S ribosomal protein L44	1	GGTGAACGTTCCCAAGACAA	GAGCAGCGAGGCTATCCTTA	52.5	60.32	110	84	194	198	288	20	20
163	XM_031521404.1	LOC116192767	16347636	16352764	phosphoribosylaminoimidazole carboxylase, chloroplastic	1	CACACAATCATGTGGTTGGA	AGCTTCTCCAAGGTGTCAGC	50	59.18	118	95	213	748	846	20	20
							GCTTGAGCAAAGAGGAGTGG	AATCCCATGCCGAGAAAAAT	47.5	60.385	100	94	194	863	943	20	20
							GTTCATTTTTCTCGGCATGG	TCATAAGTGGATACCCAAATAGCTC	42.5	60.12	103	104	207	939	1017	20	25
							CGAGAGGAAGGGATGGTTCT	GAACCTTCCACGGGACATC	56.45	60.455	108	101	209	1198	1287	20	19
							GCTCATTAGAAGGTGCTGGTG	ACCACTATTATGGGGCCTTG	51.19	59.34	101	75	176	1342	1423	21	20
							GCGGGGTGTTCAGATCATTA	GACAGGCACGCCAATAACAG	52.5	61.245	100	79	179	1943	2023	20	20
164	XM_031521407.1	LOC116192770	12979529	12981840	probable receptor-like protein kinase At5g18500	1	ATAACTGCCCCTTCCCCACT	GAAGCGATTCGTTGCAATCT	50	61.16	102	83	185	905	987	20	20
							CCGTTGCTGTGAAGAAGCTG	ATCCCAAAAGTCGAACCAAA	47.5	60.75	114	80	194	1077	1171	20	20
							GAAGGGACTCATAGGATGTTAGTTT	TCCCAAGTAAGATGCCCGTA	45	59.36	101	75	176	1199	1280	25	20
165	XM_031521410.1	LOC116192773	41858663	41862880	cyclin-dependent kinase F-4	1	TTGTGAAGTTGAAGGAGGTCA	TCTCTCTCTATCCTTTATGAGTTGG	41.43	57.855	101	103	204	1206	1282	21	25
							GTCTCAACACGCTGGTATCG	TGTAAACATCTCCGCCATGA	50	59.695	108	87	195	1432	1520	20	20
166	XM_031521434.1	LOC116192791	17771398	17774292	tyrosine--tRNA ligase 1, cytoplasmic	1	AGCTGCCCAGATTTTCTATCC	CAAGCATATTGACTTTCCTTTGG	43.375	59.855	104	90	194	803	884	21	23
							TGATGATATAAAGAGGAAGAACAAGC	GATGATGGGTCACTTTTTGACA	37.765	59.555	102	79	181	920	1000	26	22
167	XM_031521443.1	LOC116192798	52008588	52010097	ADP-ribosylation factor	1	TTTTCGCCAAGAAGGAGATG	TTGGAATAGTGGTGACGATCTCT	44.24	60.165	108	77	185	219	304	20	23
							TGTGGAGACCGTGGAATACA	GATGAGCCCTTGGGTGTTCT	52.5	60.695	112	87	199	340	432	20	20
							GTTGACAGCAACGATCGAGA	GCTTGTTGGCAAATACAAGGA	46.43	60.055	109	80	189	458	546	20	21
168	XM_031521458.1	LOC116192811	2899741	2903998	serine/threonine-protein kinase tricorner-like	1	AAATGGGTGCTGATGATTTTG	GGCATATACATGACCCGTTG	44.05	59.265	101	399	500	738	819	21	20
							TGCCATGAAAAAGCTTAAGAAA	CACAATGCAGTTGCTGTCAA	38.41	59.25	106	80	186	835	921	22	20
							AAAGCGGACACAACAAGAGC	TCAACAAGACCTCTGGAGCA	50	59.99	107	152	259	1285	1372	20	20
							TGCTCCAGAGGTCTTGTTGA	AAAAAGGAGGATAACCCACGA	46.43	59.68	101	95	196	1372	1452	20	21
169	XM_031521459.1	LOC116192812	2905532	2908178	ABC transporter I family member 19	1	ACTTCAACCTCACGGTCTCC	ATGTGCTTACCCGCCAAAAT	50	60.37	100	147	247	300	380	20	20
170	XM_031521470.1	LOC116192817	54314977	54317902	uncharacterized LOC116192817	1	TGCTTGAAATGCAGAACGAC	ACAAAACCAGGCCACTTCAG	47.5	60.07	104	91	195	728	812	20	20
							TACGATGCTGTACTCCATATCAGA	AGGAACATGGCTGCTAGCTT	45.835	58.955	100	150	250	913	993	24	20
							AGCTAGCAGCCATGTTCCTC	TGTTCGATAAAATCCACCTTCTT	44.89	59.325	108	78	186	994	1079	20	23
171	XM_031521488.1	LOC116192823	5706985	5712348	protein DNA-DAMAGE INDUCIBLE 1	1	GATGTTGAGGCCCAGAAGAA	ATCACTCTGGCAAAGGCTTC	50	59.81	107	87	194	603	690	20	20
							TGATAGCGGAGCACAATCAA	TTGACCAACTCCATGAGCAA	45	60.305	109	186	295	761	850	20	20
							AGGGGTATTGCTCATGGAGTT	CCAAAAAGGAGCATGGGTAA	46.31	59.885	100	135	235	843	923	21	20
172	XM_031521521.1	LOC116192845	9605360	9607436	tubulin alpha chain-like	1	CGGTATCCAGGTCGGAAAT	GTTGAAGGCATCGTCACCTC	53.815	60.215	115	462	577	187	282	19	20
							GAGCAGCTCATTAGTGGCAAG	GGATCCTGTCCAAGCAGAGA	53.69	60.26	100	93	193	419	499	21	20
173	XM_031521522.1	LOC116192846	4304003	4308108	CCR4-NOT transcription complex subunit 9-like	1	TCGTGTCTGTAATGCTCTTGC	GAAAGGGTAAAGATATAAGGGCATA	41.81	58.66	103	94	197	291	369	21	25
							CCCTTTCCTAAATACATCAAGCA	TGACTTCTGTGTCATCAACCTTC	41.305	59.39	104	473	577	482	563	23	23
174	XM_031521556.1	LOC116192869	952250	954900	uncharacterized protein At5g02240-like	1	TTCTATGGGTGGAACAAATCC	AATGCCAGAGTCAGCCAAGT	46.43	59.31	106	90	196	541	627	21	20
							TTTGGAAGAGGAAGGCTGAG	CGACAATTAATTCACGGAGACC	47.73	60.13	111	217	328	603	692	20	22
175	XM_031521557.1	LOC116192870	950851	951761	UPF0161 protein At3g09310	1	GACAGTGCGGGAGTCAAAGT	ACTGCAGGTCGGAATGTACC	55	60.155	102	82	184	271	353	20	20
176	XM_031521559.1	LOC116192871	43870706	43873962	proline iminopeptidase	1	TCCAGCGGATGGATACACAG	ACATAGAGGACGGCGTCAAA	52.5	61.345	100	82	182	445	525	20	20
177	XM_031521566.1	LOC116192878	14129750	14138714	phosphate transporter PHO1-like	1	GAAGAGATCTCACTTCGTAAGTTCA	TTCATGGCCTTTTTCCTGTC	42.5	59.175	108	108	216	1247	1335	25	20
178	XM_031521569.1	LOC116192880	54507307	54509352	dr1-associated corepressor homolog	1	TGCTTTCATCGAATCTGACG	GCAATCTTCCCGACATCCT	48.815	59.99	105	737	842	230	316	20	19
							TGCAAGCTGATGAGGATGTC	GCGTAATCTCGTAAGTACGGTCA	48.915	60.25	111	91	202	304	392	20	23
179	XM_031521573.1	LOC116192877	37806923	37812473	exonuclease 1	1	AAAGGCGCTTTGTCTTGCAG	CATAATGCCGCAGCAAATCT	47.5	61.98	100	369	469	335	415	20	20
180	XM_031521586.1	LOC116192891	8321526	8324197	26S proteasome non-ATPase regulatory subunit 14 homolog	1	TCGATTCCTCAGAGCAAGTCTAC	CCACAAACTCTCCCAGCATT	48.915	60.07	114	190	304	196	290	23	20
							TGAGGCAGTCGATCATGTGT	CAGAGAGCCAACAGCCAAAT	50	60.34	119	91	210	374	473	20	20
							ACATCCTGGATTTGGCTGTT	ACTCTGAATGGGATCCACGA	47.5	59.94	109	181	290	464	553	20	20
							AGAACCAAGGCAGACGACAT	TCCTGTAGTTGATGGCTATGGA	47.73	59.66	110	91	201	638	726	20	22
181	XM_031521594.1	LOC116192896	50578931	50580869	beta-carotene isomerase D27, chloroplastic	1	TTGAGGTAAATGGAGTGAAGCA	GGTGGGCATCTTGCACAT	48.235	60.13	110	83	193	590	682	22	18
182	XM_031521599.1	LOC116192900	43941566	43945112	sphingoid long-chain bases kinase 2, mitochondrial	1	TGCGAATCTTTGACTTCTGG	GTACCATCACCTCCGACTGC	52.5	59.77	101	105	206	477	558	20	20
							GCAGCGAAAATGAAGAATCTC	CGTAGCACAAGTTACCAAATCTC	43.17	58.545	111	88	199	787	875	21	23
183	XM_031544183.1	LOC116210319	11077110	11080265	alanine--tRNA ligase	1	GTCTGTGGATGAGCCGAGA	TTTCCCAGGCTCAAGATGTC	53.95	60.06	109	100	209	464	553	19	20
184	XM_031521601.1	LOC116192902	4965536	4968595	probable NAD(P)H dehydrogenase (quinone) FQR1-like 1	1	ATGAACTCGCTGAGGGTGAT	CAAACCTCCAGTAGCATCCA	50	59.205	101	81	182	328	409	20	20
185	XM_031521603.1	LOC116192904	21680380	21683083	uncharacterized LOC116192904	1	ATGACCAGCCTCGACAAGAT	CCAGATCAAAGAAGGGTCCA	50	59.865	102	91	193	388	470	20	20
186	XM_031521608.1	LOC116192908	48915937	48919882	serine/threonine-protein kinase BSK7-like	1	AAGGCGAATTGCTGTCAAG	AGCCTATGATTCCGGAGCTG	51.185	60.32	102	339	441	661	743	19	20
							GAGAGATTGCTCGTTGCAGA	TGCAATGCCACTCTTAATCG	47.5	59.55	110	114	224	797	887	20	20
							CGTGCCCTTTATCATGATCTC	TTTCCATCTCTGCTGTTCTTCA	44.265	59.765	104	78	182	944	1026	21	22
							AAAAGTTACAGCACTAACCTTGCAT	TCTAACAACAGGGTGCCAAA	40.5	59.435	104	195	299	1046	1130	25	20
187	XM_031521612.1	LOC116192909	48909801	48911359	tubulin beta chain-like	1	TTCTGTTCTCGACGTTGTGC	AGAGTCCCCATTCCAGAACC	52.5	60.17	108	129	237	447	535	20	20
188	XM_031521628.1	LOC116192921	11060568	11063215	vesicle-associated membrane protein 724	1	CCAGGAATCGTTCATCTACAGC	AGGAAGCTTCTGGAGGCACT	52.5	60.77	115	87	202	191	286	22	20
							GCAACTTCCCCGCCATAG	TCGACGAGGAAATTGAAGGT	53.055	60.61	103	147	250	262	345	18	20
							AAAGAGTCGGTAGGCAAGCA	CAGCAGCTGTGTCTGCTTTA	50	58.985	100	84	184	393	473	20	20
189	XM_031521639.1	LOC116192933	54189478	54192513	glutamine synthetase leaf isozyme, chloroplastic	1	ATCGCCGAGTACATTTGGAT	TCATAGTTCCATTTCGGAAGC	43.93	59.295	110	81	191	425	514	20	21
							CCAGGGCTGCTGAAATCTT	TGGCCACTTCACATTTGTCT	48.815	59.745	104	85	189	690	774	19	20
							GCTTCAGACAAATGTGAAGTGG	AATGTCCCTTCCGAACGACT	47.73	60.33	112	82	194	769	861	22	20
							CTTGCTTGTATGCTGGGATT	GATATGGTCTGCAGCTTCGAT	46.31	58.58	110	81	191	900	989	20	21
							GATCGAAGCTGCAGACCATA	GTCACCCTCAATTGGTTTCG	50	59.665	106	73	179	988	1074	20	20
							GGAATGAGAGGAGGTTGACG	CTTGCTTCTCGGTGTCACG	56.45	60.125	114	86	200	1227	1322	20	19
190	XM_031521664.1	LOC116192950	10378188	10383677	kinesin-like protein KIN-14F	1	AGAGCAATCGTGCTGTGG	TGAGGATGGATCCTGAGACC	55.28	59.23	111	92	203	2234	2325	18	20
							TTCCATACAGGAATAGCAAGC	TCCAAGTGCATTAACTTCAGGA	41.885	58.39	107	91	198	2498	2583	21	22
191	XM_031521665.1	LOC116192951	7046471	7049146	ER lumen protein-retaining receptor erd-2.2-like	1	ACGACCACGACAACCTCTTC	AAAGCCCGGCACAAGTCT	55.28	60.48	102	79	181	294	378	20	18
							GCTCATGAAGGAGAAGACTTGTG	TCATACTCCATGACGAAGCTACA	45.655	60.105	105	93	198	364	446	23	23
							AACAACTCTCTGGGTCATCTACA	GCGCAAGGTATCACCACATA	46.74	58.715	102	209	311	502	584	23	20
192	XM_031521673.1	LOC116192959	1671667	1682021	importin-11	1	TCAATGGACAGAAAAGCTTCG	GCCTCTTGAAGGATTGAGACC	47.62	60.29	108	121	229	1552	1639	21	21
193	XM_031521674.1	LOC116192959	1671667	1682021	importin-11	1	TTGCCCTAGGTGATCAGTCA	TGCTGTCCTCCAGAAGATTAAG	47.73	58.92	108	89	197	1763	1849	20	22
194	XM_031521676.1	LOC116192961	1664708	1667739	chlorophyll synthase, chloroplastic	1	GGGTGGATCTTTGCTCTCCT	CAGCCCACCATGGTAAACTAA	51.31	60.235	116	88	204	756	851	20	21
							GTTTACCATGGTGGGCTGGT	TCGTTTACAATGGCAATACCC	48.93	60.835	109	82	191	854	942	20	21
							CATCGCTGGGTTGGGTATT	ATCCATTTCGCAGTTTCAGC	48.815	60.475	114	184	298	930	1024	19	20
							TTCTGGAAACTTCCACTGGACT	CGTTTATCGTCTGTGTATATCCAGTAA	41.25	59.97	101	89	190	398	472	22	27
195	XM_031521684.1	LOC116192967	53379277	53382637	L-galactono-1,4-lactone dehydrogenase, mitochondrial	1	AGCAGGAGCCCCATGAGT	TCTGGCGAGGGTCAGTAGTC	60.555	60.6	100	339	439	1655	1735	18	20
							GCTCACTCTGCAGAATTTCG	CTCATCGATCGGAGGCAAT	51.315	59.94	103	133	236	802	886	20	19
196	XM_031521695.1	LOC116192981	28176087	28187404	uncharacterized LOC116192981	1	CCTTCAAGGAAATAATGGAAACC	CATATAGTGTCAAAGATTCATAAACG#	34.38	58.81	103	85	188	1999	2075	23	27
							CTGGGTCAGGTACAGGATAGC	GACCTTCATGAATTGCAGAACA	49.025	59.4	118	144	262	2153	2249	21	22
197	XM_031521700.1	LOC116192985	49305376	49308771	G patch domain-containing protein 4	1	GAAGGACAAGCAAGGGATCA	GTCAAACTGAGCCGTGTCAA	50	60.035	112	88	200	169	261	20	20
198	XM_031521701.1	LOC116192986	38291821	38298524	nucleobase-ascorbate transporter 2	1	CAGAAGTAAACTGTCGGACTGA	CCAGCATTGAAGGTTGGTG	49.045	58.625	103	92	195	1024	1108	22	19
199	XM_031521710.1	LOC116192992	43441986	43443296	protein CURVATURE THYLAKOID 1A, chloroplastic	1	ACCGTTGCTGTCTGGCTATC	CACGAACCATCCAGTGTATCC	53.69	60.265	108	90	198	407	494	20	21
200	XM_031521715.1	LOC116192998	29623185	29626578	N-alpha-acetyltransferase 50	1	GCGCTACAATGACAAGTATTACG	AAGTCGGCAGGCAATTGAT	45.425	59.765	103	1010	1113	292	376	23	19
201	XM_031521736.1	LOC116193011	45714160	45716852	ras-related protein RABH1b	1	GGGAAGACCAGCATCATCAC	GAACAGTTCGGTCTTCAAGG	52.5	58.92	115	349	464	366	461	20	20
202	XM_031521737.1	LOC116193013	12135000	12138943	ATP-citrate synthase beta chain protein 2-like	1	ATTTCCTATTCAGCGGATGC	TTTCTGGAATCCCTCCGAAC	47.5	60.235	100	79	179	327	407	20	20
							CGGAGGGATTCCAGAAACT	AAAACATCAGCCTTGGGATG	48.815	59.505	103	83	186	410	493	19	20
							GTGCTGCACATCCCAAGG	CAACTCGAATTGTGGGTTGTT	51.985	60.585	102	89	191	485	566	18	21
							CTGAGGCAGATACCAAGCAA	CTCCGATCTTAAAGGCACCA	50	59.615	108	76	184	611	699	20	20
							TGACAACATCATTCATAGCAAGTT	CATCAGTCACACGAGCTATGGT	41.665	59.45	110	89	199	735	823	24	22
							TGTATAACACCATAGCTCGTGTGAC	TCGCAAAACATGGTCAGAAA	42	60.295	101	85	186	815	896	25	20
							TGTGTTCCCTGGATCAACTCT	TTCAACAAGGGAATACTCATCC	44.265	58.805	118	135	253	876	972	21	22
							TGCTTGGGTTAGTGGAACCT	TTTGCTTGTGCAGACTCCAT	47.5	59.515	102	91	193	1029	1111	20	20
							TCATATGAAACTTTTGAGGCTGTC	GGATCTGGGGAGGAGTGAC	50.33	59.545	100	80	180	1171	1252	24	19
							GGCGCCCACTCATATTATTT	ACCGTAACCACGTTCGATGA	47.5	60.135	100	149	249	1311	1391	20	20
							CTTTTGTGGTTCAAACGAAGC	GTGAGCACCGGAGACACAG	53.01	60.125	102	111	213	1429	1512	21	19
							TCGTTACTGCAAGAGCTGGA	TGAAGTATCGAGCAGCATCA	47.5	58.92	108	86	194	1538	1626	20	20
							GATTCGGTGGTGCAATTGAT	GATGCCCTTCTTTTTCATGC	45	60.19	104	84	188	1607	1691	20	20
203	XM_031521753.1	LOC116193027	4259240	4263194	EH domain-containing protein 1	1	TTGATGGCCTGAAGAGACTG	GGCTTTGCATCAAAGTCACTA	46.43	58.5	112	120	232	725	816	20	21
							TCCCTGGAAATACTGTTGCTG	TGAGGCATCTGAGAGCATTG	48.81	60.11	103	98	201	986	1069	21	20
							AATTTCTTCATTACGGGGTCA	CATTAAAGCTCCATAAACCCTCA	38.615	58.98	103	111	214	1269	1349	21	23
							TGTGGTCACTCGGTAAAGTCT	CTCGAAAAGTTCCCTTCCAA	46.31	58.295	119	204	323	1370	1469	21	20
							CGATAATTTGGAAGATGAGTTCG	CCCATTCAAGATCTCCCTGA	44.565	59.99	100	307	407	1668	1748	23	20
204	XM_031521754.1	LOC116193028	54683310	54685792	hydroxyproline O-arabinosyltransferase 3	1	TCCTACAATGGTGGTTGATCC	TGTAGCCTTCTCCAGCCACT	51.31	59.835	100	104	204	830	910	21	20
							TGAAGGAGGATCCAGAGACC	TTACGGAGAACATGCTGCAC	52.5	59.525	103	105	208	1192	1275	20	20
							GTAGCATCAGCTTTGCATGG	TCACACCCGTAAGTGTAATGAA	45.455	58.765	116	129	245	1254	1348	20	22
							TTTGGAGACGAAGGATAAGTTCA	ACCGCTTGTCAAATCTCCAC	44.565	60.12	110	149	259	1322	1412	23	20
205	XM_031521763.1	LOC116193033	9217070	9220196	AP2-like ethylene-responsive transcription factor ANT	1	CTCCGGAGGAAAAGTAGTGG	CCCTCCCAATCCGAGCTT	58.055	60.63	100	82	182	1605	1687	20	18
206	XM_031521765.1	LOC116193036	11326853	11329559	dynein light chain 1, cytoplasmic	1	TCAAGAGTGCCGACATGAAG	ATATGCTCTGCGACGTCCTT	50	59.925	103	386	489	327	410	20	20
207	XM_031521766.1	LOC116193037	43928600	43930344	50S ribosomal protein L5, chloroplastic	1	AGAAGTCGGAAGCGGAGAAG	CTTCGGAACCTGGTGAATGT	52.5	60.5	110	153	263	223	313	20	20
208	XM_031521773.1	LOC116193041	54285947	54299361	exportin-7	1	TGCTTGGATCGTACATATCATTG	TCAACTGTAAAACACGTGCAGA	40.02	59.65	116	93	209	1769	1863	23	22
							TCTGCACGTGTTTTACAGTTGA	TTCTGGAAGAATGTGAGTATTGC	40.02	58.91	113	301	414	1863	1953	22	23
							TTTCAGGAAGTCTTATGTTGGTGA	CAAGAGCACTAAATGGTCATGC	41.48	59.905	103	78	181	1976	2057	24	22
							TGACTGGAAAGCTGCTTCTG	TCCGGCTTCGAGAACATCTA	50	60.09	108	95	203	2185	2273	20	20
							GGAGGACAGCCCTGTGAAAT	TCACAGCATCAGTCCGAAAC	52.5	60.635	104	223	327	2330	2414	20	20
							GCATTGATTGGATTGATGAGG	AGTGGAAAATGAGCCGGATA	43.93	59.91	107	83	190	2439	2526	21	20
							CTGTATCCGGCTCATTTTCC	TTCAGTACAAATTCAGCCATGA	43.18	58.91	107	180	287	2523	2608	20	22
							TTGGCACATTTGATGACTGG	ACTCTGAACCGTCCGAGAAG	50	59.985	107	249	356	1197	1284	20	20
							CCATGAATTTTGTCGGCTTC	AACTGCGCCACCAATTGTAT	45	60.425	105	276	381	1268	1353	20	20
209	XM_031521812.1	LOC116193062	1778921	1780752	40S ribosomal protein S4	1	GCACTTGAAGAGGCTCAATG	AGGATCAGAGGCAGGCATTC	52.5	60.14	117	103	220	159	256	20	20
210	XM_031521824.1	LOC116193071	39884465	39886665	rRNA-processing protein FCF1 homolog	1	GGGCCACCTTACAGGGTTT	TCGCATATAAGCAGCCCATC	53.95	61.11	100	88	188	513	593	19	20
							GGAACCTATGCTGATGATTGTC	GGATCTTGCGAATTCTACGC	47.73	59.17	103	77	180	735	818	22	20
211	XM_031521832.1	LOC116193080	6550252	6552419	cytochrome c oxidase subunit 6b-1-like	1	AAACGCAGGTGATGCAGAG	GCAGTGTCTTGTTTGGTTGG	51.315	59.595	100	142	242	476	556	19	20
							CTTCCCTACCACCAACCAAA	GCAAACTTATCGCATTCAGGA	46.43	60.02	105	87	192	545	629	20	21
212	XM_031521838.1	LOC116193086	1167793	1171230	rop guanine nucleotide exchange factor 7-like	1	ATTTTCACGACAATGCGAAG	GACATATCCTCCCCGAGCA	48.95	59.88	109	133	242	624	714	20	19
							TGGGGTCAGTACAGCACTTG	TTCTTCTCAGGAGGCAGAGG	55	59.705	102	89	191	745	827	20	20
							CGTCGAGCTGGTGCCTACT	GGCTGGGAGGTTGACATAGA	59.08	60.82	100	81	181	898	978	19	20
213	XM_031521844.1	LOC116193088	51813712	51814985	transcription factor MYB61-like	1	CCTCAACTACATCACCAAGAACG	GGTCAGGCCTCAGGTAATTG	51.415	60.245	119	88	207	196	295	23	20
214	XM_031521851.1	LOC116193096	6571731	6578316	protein FAM91A1	1	GCAAGGAAAGTGAATATTATGAGGA	TATCCTCATGACACGGCAAA	40.5	59.98	104	409	513	505	589	25	20
							TCATGAGGATATCACCTTTCAGA	ATCTGCGGCGCTAAAATTC	43.25	59.49	101	95	196	598	680	23	19
							TGACGGGAATAGGGAGGAAT	GGCAACAATTCTTTGGCAAT	45	60.295	103	233	336	709	792	20	20
							TTGAACCTTGGTGGGGAATA	ATTCGCTTCTTCCTTGCAGA	45	60.13	110	132	242	835	925	20	20
							CCAGCGGAGCCTAATCTACTT	CCTCGATGGGATCTTCATAA	48.69	58.715	116	330	446	986	1082	21	20
215	XM_031521859.1	LOC116193096	6571731	6578316	protein FAM91A1	1	TTTGAGGTCATGAAAAATGGA	GTCAGCCGCAAAGCATCT	44.445	59.075	102	233	335	99	183	21	18
							TGACGGGAATAGGGAGGAAT	GGCAACAATTCTTTGGCAAT	45	60.295	103	132	235	197	280	20	20
							TTGAACCTTGGTGGGGAATA	ATTCGCTTCTTCCTTGCAGA	45	60.13	110	330	440	323	413	20	20
							CCAGCGGAGCCTAATCTACTT	CCTCGATGGGATCTTCATAA	48.69	58.715	116	99	215	474	570	21	20
216	XM_031521866.1	LOC116193104	54814282	54817341	translation initiation factor eIF-2B subunit beta	1	CATTGAAGCAGTCAATGAACTT	TTGAACTGCCGAGTGTCAAT	40.68	58.16	116	123	239	716	812	22	20
217	XM_031521881.1	LOC116193112	53104960	53108732	serine hydroxymethyltransferase, mitochondrial	1	CATGTCGTCTCTGCCTAATGA	TCAAGCTCGATAATGTCAGCA	45.24	59.235	117	83	200	398	494	21	21
							GCTTGAGAAAGCTAGGCAATG	TGTTGGTCATAACAGATCCGACT	45.55	60.025	101	81	182	509	587	21	23
							GATATCCGGGTGCGAGATAC	ACGTTAACTCCCCATTTTGC	50	59.16	118	80	198	622	720	20	20
							GAAGCGTTTCGGTTGGAC	TGAGGTTTCAATAGGGCAGTG	51.59	59.67	101	82	183	699	779	18	21
							CACTGCCCTATTGAAACCTCA	TGCAGATATCTTTTTGGTGTCAG	43.375	59.7	103	81	184	779	859	21	23
							TCTGCAGTGTCGATATTCTTTGA	TTTTGGCCTGAAAAGTACGG	42.065	60	108	87	195	876	964	23	20
							ACATGGCCCATATCAGTGGT	GGGTCCACGGAGTGACTTGT	55	61.23	104	78	182	1078	1162	20	20
							CCACAAGTCACTCCGTGGAC	GCCTGATTGATCTTCTCCTCA	53.81	60.495	117	87	204	1160	1256	20	21
							TGTGCGAAATTTGCAGAGTC	TCAATTCCCTTGTTTTTCAAGTT	37.715	59.53	104	84	188	1270	1351	20	23
							CCATCTGGTGTTGGTTAACTTG	TACATCTCCAGGCACGGTGT	50.23	60.475	112	79	191	1383	1475	22	20
218	XM_031521894.1	LOC116193124	52497621	52499198	uncharacterized LOC116193124	1	AACATCGAATCTGTCCGTGA	TGACCAGTTGTAAGCGATGG	47.5	59.405	102	307	409	177	259	20	20
219	XM_031521899.1	LOC116193128	11970913	11982996	serine/threonine-protein phosphatase 4 regulatory subunit 3A-like	1	TGATGGATATCATTGGATCTCTTG	TTGGAATTGCCTCCTTAAACA	37.8	59.87	102	72	174	906	987	24	21
220	XM_031521901.1	LOC116193131	22120865	22124549	probable transcriptional regulatory protein At2g25830	1	GGACATTTTGGAGCGCAAC	TATGCTAACTCCCCCAAAACC	50.125	60.885	100	285	385	638	717	19	21
							GGACTATGGTGGGAAAATGG	GCTGATCCTTGTCAACATCG	50	59.17	101	171	272	800	881	20	20
221	XM_031521902.1	LOC116193132	51496178	51498818	GDT1-like protein 4	1	GGGTTTTCGATGCGTTCTT	TGACTTAGGGTGACGCATTG	48.685	59.895	107	88	195	451	538	19	20
							GCGTCACCCTAAGTCAATCG	GCTTCCTTGAGATCAAGTTTGG	50.23	60.45	110	100	210	542	630	20	22
							GGTAGGATTGTCCCAAACTTGA	CTGATGATCTCCAGGCAATG	47.73	59.705	109	465	574	618	707	22	20
							CTTTACATTGCCTGGAGATCA	GACGGTTGATTTTCCCTGTC	46.43	58.615	102	128	230	702	784	21	20
222	XM_031521903.1	LOC116193133	4574086	4576574	DDRGK domain-containing protein 1	1	GGTCGATGAGGAAGGCACTA	CTTCTAGGGGAACGCATTTG	52.5	59.96	107	189	296	719	806	20	20
							AAGATCTTGCAGCAGAATTCAA	TCCCTCGATCATCCATAACC	43.18	59.41	105	278	383	823	908	22	20
223	XM_031521909.1	LOC116193138	4357872	4361838	rab3 GTPase-activating protein catalytic subunit-like	1	TGGGACTGATGCATCTTCAA	TTGCTTAACAGCTGGTATAGGTTT	41.25	59.37	109	104	213	1658	1743	20	24
224	XM_031521914.1	LOC116193139	46964220	46967714	transaldolase	1	GGCCTCGAGGTTACTGGAAT	CCCACAAAAATCTGAATAACAGAA	44.165	59.945	117	94	211	713	806	20	24
							TGCTGTCTCCAGCTTCAGTG	GAGGAGCGACGAGCTAACTG	57.5	60.315	100	262	362	299	379	20	20
225	XM_031521917.1	LOC116193142	16964428	16980453	uncharacterized LOC116193142	1	GATTGATCACTCATTTCCTTTCC	AAAAGTATTAGGACCCATGAAGTACA	36.875	58.765	115	98	213	3013	3102	23	26
226	XM_031521924.1	LOC116193147	46959762	46961956	probable trehalose-phosphate phosphatase F	1	TCCAGCCAGCTAGAGAATTTTT	GGCACAAAATTTATGGTTCTCC	40.91	59.62	110	75	185	1201	1289	22	22
227	XM_031521932.1	LOC116193149	9256491	9264293	pre-mRNA-processing protein 40A	1	TGCTCTGAAGACACTTGGTGA	GGCTTTCTTCTGCCTCACG	52.76	60.34	103	173	276	1611	1695	21	19
							CAGCAATCATCCTCTGACTGG	CCAAAGGTTTTTCCCAACTG	48.69	60.125	100	261	361	814	894	21	20
228	XM_031521963.1	LOC116193170	3277816	3280089	ubiquitin-conjugating enzyme E2 36	1	GCCTTCGGAAGACAATATGC	CTTCCGGTAAAAACAATTCCA	44.05	59.32	104	99	203	193	276	20	21
							AATATCCAATGGCTGCTCCA	GGCTCCATTTGTCCTTCAAA	45	60.245	108	108	216	297	385	20	20
229	XM_031521971.1	LOC116193178	7087023	7092018	cytokinin riboside 5'-monophosphate phosphoribohydrolase LOG1-like	1	CAGAGGAAGGCCGAGATGT	CCTAGCTGAGCCCAGGTGAT	58.95	61.035	107	124	231	509	596	19	20
230	XM_031521991.1	LOC116193194	404511	407103	ubiquitin receptor RAD23b-like	1	GACCGTGAAGACGCTCAAA	TCTTTCCCTTGTACATCTTCAATA	42.98	58.52	102	273	375	176	254	19	24
231	XM_031521993.1	LOC116193196	50701395	50705365	beta-1,6-galactosyltransferase GALT31A	1	GGATACCACGAATTATCCTCAAA	CGTGTACATCGTCATCGACTTT	42.295	59.65	100	88	188	954	1032	23	22
							AAGTGGGATGCGGATTTCTA	TGTAAACCCGAGGTTTCGAT	45	59.48	106	91	197	1008	1094	20	20
232	XM_031521996.1	LOC116193197	52957018	52958578	V-type proton ATPase subunit F	1	GATCTGCGGAGGAAAACAAA	AGCGATATCTTCCCTGGTTG	47.5	59.67	102	418	520	285	367	20	20
							ATCGCTATAGTGCTAATCAGTCAA	TTCGAGGGAATCTCCAGGAT	43.75	59.155	101	253	354	381	462	24	20
233	XM_031522001.1	LOC116193203	4463374	4466249	probable folate-biopterin transporter 4	1	CTGCTTTTGGAGCATCGTTT	GAGACGGTCTTTGAGCTGGT	50	59.925	107	383	490	164	251	20	20
234	XM_031522031.1	LOC116193227	17762075	17763350	60S ribosomal protein L44-like	1	GAACGTTCCCAAGACGAAGA	GCACAGCGAGGCTATCCTTA	52.5	60.37	107	84	191	181	268	20	20
235	XM_031522039.1	LOC116193233	23413175	23420818	beta-adaptin-like protein A	1	AGCATCCCGGGAAAGAGAT	CTCCAGCACCAGACATTGTG	53.815	60.625	103	85	188	780	863	19	20
							TCAAGGTGTTTCTGCAGTTGA	AGGACTGCCGGAGCTCACTA	51.43	60.95	104	248	352	989	1073	21	20
							TGCTTACAGTGGTTGCAAATG	ATGGATTCTCTGGCGATAGG	46.43	59.44	100	97	197	1226	1306	21	20
							TGGACAGGCTCCTTCAATTT	AATGCAATCTTGGCTCCACT	45	59.685	113	104	217	1376	1469	20	20
							GGAAAGCTTAGCTGAAAATTGG	GTCTCTGGTGGCCTTTTGAA	45.455	59.825	102	114	216	1602	1684	22	20
236	XM_031522047.1	LOC116193238	16039193	16041794	translation machinery-associated protein 22	1	TGTAAGAAACAAGCGCAAATG	CGATGCTCCAGTAGCGAACT	46.55	59.79	112	93	205	489	581	21	20
237	XM_031522053.1	LOC116193244	6011172	6028088	uncharacterized LOC116193244	1	CATTCACAGAGATGTGAAGACAAGT	TGTGGGTCTTTTCATCATCG	42.5	59.615	107	155	262	5680	5767	25	20
238	XM_031522054.1	LOC116193246	54408858	54411747	UPF0613 protein PB24D3.06c-like	1	AAGCAGCAAGTCATCTTTATTGG	AGCACTTGAACGAGTGACCA	44.565	59.64	113	134	247	464	557	23	20
							CTCGTTCAAGTGCTGCTCTC	ACCTTCAGAATCTTCTTTGTTGA	44.89	58.035	120	121	241	563	660	20	23
							CAAAGAAGATTCTGAAGGTGTGG	GGACTGCTCGTGAACATGC	50.69	60.29	101	90	191	664	746	23	19
							GTGCATTACCTGCGTACCAA	GCAGTTTCGGGAAGTGTAGC	52.5	59.745	107	138	245	722	809	20	20
							GCGGGGATCAGAATTTATGC	TGAACAAGTCATCATCACCCATA	44.565	60.95	104	105	209	868	949	20	23
239	XM_031522059.1	LOC116193248	760990	763072	TSET complex member tstD	1	AGCTGGGTGCAGATAACCTT	TCCTTGCCCACAACAAAGAT	47.5	59.655	121	98	219	302	403	20	20
240	XM_031522072.1	LOC116193262	5886936	5893836	ATP-dependent zinc metalloprotease FTSH 12, chloroplastic	1	TGGAGATACCGTCCCAAACT	CCTTCTTTCATCGTCACATACAA	44.565	59.27	119	232	351	1132	1228	20	23
							CCTCAAAAGATTGTATGTGACGA	TCAACTCCAGAACTTGAAATAGTATC	36.875	58.205	108	79	187	1218	1300	23	26
							ATATGGGAAATCCGATGCAA	CAAGTGTTCGGGCAAAAAGT	42.5	60.135	108	103	211	1463	1551	20	20
							AAAGTGGCGCAGCTAGAATC	CTTTCTTGCATGCCTTCCA	48.685	59.775	110	104	214	1604	1695	20	19
							CAAGAAAGGATCCACGGAGA	CAGCTTGTCTGAGTGAAAATCG	47.73	60.12	105	95	200	1761	1844	20	22
							CTCCTTGAGGGAATGGGTGT	AGCTTCATGAACAGCCAGCA	52.5	61.685	102	93	195	2284	2366	20	20
							GGCTCACCTGTTTCCTTGTT	CCATATCTTCTCGGGGATAAAA	45.455	59.25	101	110	211	2400	2479	20	22
							AGAGGGTTGGACTATTGGATCA	AGTTCAGATAATTCCAGCGACA	43.185	59.345	112	101	213	2699	2789	22	22
241	XM_031522082.1	LOC116193267	5910189	5913975	thiosulfate/3-mercaptopyruvate sulfurtransferase 1, mitochondrial-like	1	CCTGTTGTGTCGGTTGATTG	AAGGGGATTCCTTTGCTCAT	47.5	59.95	102	79	181	434	516	20	20
							GGTGTTGGATGCATCATGG	TTGTTCGGTCTGCTATTCCA	48.815	60.025	119	143	262	487	586	19	20
							GGCGCACTCTTCTTTGATGT	ATGCCGAGAGAAGAGACAGC	52.5	60.06	107	296	403	563	650	20	20
							TTGTTGTTTACGATGGGAAGG	ATCTCGGGAGACCTCCATCT	48.93	59.94	108	107	215	687	775	21	20
							TGCTATTCTGAAAGCCAGTGC	TGCTCGAGTGTCCAGACAAG	51.31	60.36	120	119	239	838	938	21	20
242	XM_031522112.1	LOC116193294	12327838	12329754	protein YIF1B-like	1	CTTGGTGCATATGGGGAGAA	CGTATTGGTCATTCACTTGGAA	45.455	60.355	112	83	195	347	437	20	22
							CGTCAGAAACAAATTGAAGGTG	TTGGGGGTTTATAGGAAAGC	42.955	58.855	104	95	199	457	541	22	20
243	XM_031522113.1	LOC116193296	5961567	5963258	ubiquitin-NEDD8-like protein RUB2	1	CCTCGAGGTCGAGAGCAG	TGCTTTCCAGCAAATATCAGTC	53.79	59.58	105	255	360	147	230	18	22
244	XM_031522117.1	LOC116193300	40988055	40989910	anaphase-promoting complex subunit 10	1	CAACGGCGTCTCTTCTCTTC	TCACTTTCTTCTGAAACTGAACATT	43.5	59.345	101	632	733	257	333	20	25
							TCAACCACATTTGGTGAATGTT	ACTCGGCGTATAGCTCTCGT	45.68	59.63	100	97	197	317	397	22	20
							CCGAGTAAGGTCTCCATTCG	GGGATATATAAACCCATCCAGTTG	48.335	59.71	100	81	181	411	487	20	24
245	XM_031522127.1	LOC116193307	1467634	1471639	protein root UVB sensitive 5	1	GAGCACTCAATTATATCCCACCT	AACTCGGAATGAGGGATCTTT	43.17	58.8	100	114	214	769	848	23	21
246	XM_031522128.1	LOC116193308	1457328	1460345	vacuolar cation/proton exchanger 3	1	CGTCGGAATGACTCTCATCA	TGCTGAGGAAGCTCACTGAC	52.5	59.54	101	91	192	956	1037	20	20
247	XM_031522129.1	LOC116193309	1463402	1466398	probable envelope ADP,ATP carrier protein, chloroplastic	1	CGAGCTTTCTGTCATTGGAAG	TGGTTCCACTGCTAAGCGTAA	47.62	60.405	109	77	186	679	767	21	21
248	XM_031522130.1	LOC116193310	1475117	1476687	E3 ubiquitin-protein ligase AIRP2	1	TTCAAGGATTCCCTCAAAGC	CTGTAGGACAGTCTCATCTGAAGG	47.5	59.345	113	591	704	387	476	20	24
249	XM_031522140.1	LOC116193320	52012715	52014775	ABC transporter I family member 20	1	GGAAGATCAGCCTTCCATGA	TTGAATGGGCACATCGAAC	48.685	60.315	111	94	205	410	502	20	19
							GATCCCCAAAGAAGAGCAGA	TAAGGAGGCCCATGCAAAT	48.685	59.89	115	168	283	566	662	20	19
250	XM_031522148.1	LOC116193396	52575819	52578979	putative protease Do-like 14	1	ATTGCCATCGTGAAGATCAA	AAGCGGACATCCCACTGATA	45	59.78	108	171	279	816	904	20	20
251	XM_031522202.1	LOC116193482	10626962	10634772	DNA damage-binding protein 1	1	GCCTATGTTGGATGTGCCTA	TCTTTCGGTTGCGATAAACA	45	58.95	100	87	187	329	409	20	20
							AGTTTCTCTATGGTTGTCCAAAGC	TTATCCTTCAAAGCAACCTCGT	41.29	60.095	100	294	394	676	754	24	22
							TTGTCTATTGCAGTGCTAATGCT	CGCCTAATAGATACCGAGAACC	44.565	59.14	105	125	230	886	969	23	22
							ATCATGCAGGGCTTCTTCAC	TTGTTGAGGCAATTGAAGTTTCT	42.39	60.195	102	94	196	991	1070	20	23
							AATGCTTTTGTCTTTATAGGCTCA	CTCTCCAACACTTCGACATACG	41.665	59.2	101	264	365	1107	1186	24	22
							TGGAGCTTATAAAGATGGTTCTCTC	TCAGTGACCACATCCCTTTG	45	59.44	104	86	190	1289	1373	25	20
							TGGGACTGCATATGTTTTGC	CCTTCTCTGCGATCAATTGTAA	42.955	59.455	101	94	195	2537	2616	20	22
252	XM_031522646.1	LOC116193901	50148263	50151458	MYB-like transcription factor ETC3	1	CTCGGAAGCAACCAAAGACA	TGAGATCCTCCTCCTGTTCTG	51.19	60.365	102	293	395	221	302	20	21
253	XM_031522779.1	LOC116194059	1783397	1785408	ferritin-4, chloroplastic-like	1	CCTCGCTAAACAATTCTACTCG	TAGGCATACATGGCGTGGTA	47.73	59.11	102	85	187	419	501	22	20
							CGTACATTTACCACGCCATGT	GCTCCCTTTCCTCCAAACTT	48.81	60.185	102	84	186	493	575	21	20
254	XM_031522819.1	LOC116194098	8096847	8099689	probable transcription factor KAN4	1	GCGGTGGACTACCACTCTTC	CACATTCATCAACTCCAGCA	52.5	58.96	103	237	340	845	928	20	20
255	XM_031522847.1	LOC116194114	5547243	5558319	stromal processing peptidase, chloroplastic	1	AGCTCCGCAGATTTTCCAG	TGCGCAAGTCGCTATATGTC	51.315	60.25	101	116	217	1573	1654	19	20
							AAGGATATTTTTGTCTGCTCTCCA	TCCAGAGTCGCTATGATCCA	43.75	59.91	100	337	437	1687	1767	24	20
							GTAACTGCCGAACCCAAGAA	TGCATCCATGTAACGACTTAAT	43.18	58.665	114	183	297	1817	1909	20	22
							TATTGTGGGTGTGCGGACT	CGTGGATTCCAAAGAGCAGT	51.315	60.12	112	93	205	2560	2652	19	20
							TTTCACTCTGAGGGATGATGG	GCTGTCTTGCCCTATCAAATG	47.62	59.89	104	177	281	2698	2781	21	21
							TGCAAAGGATTCTGAAGAAGAT	CTCGCCGTTCTTTTTCAACC	43.18	60.04	107	141	248	985	1072	22	20
							AAGCCATCCTCTTTTCTTTGG	CATATGTCAACCCAAGGGAGT	45.24	59.245	101	312	413	3334	3414	21	21
							ATCGACTCAATCTCGGTTGG	TCTTGTTGCTATGCAGTCCTCT	47.73	59.61	111	88	199	3462	3551	20	22
							TGCAAGAGCGTTCTTAGAGGA	AGCCAATAGGCATTGGACTTA	45.24	59.505	119	88	207	3536	3634	21	21
256	XM_031522974.1	LOC116194213	45859395	45862965	casein kinase II subunit beta-1-like	1	AGGAATCGGAAACTGACAGC	AAAAATTCATTTCCTCGCAAGT	40.91	59.23	103	81	184	509	590	20	22
							TGACGACGATTACATACAAGATGA	GAGGACTCCACGTCCAGAAT	46.25	59.32	102	144	246	621	703	24	20
257	XM_031523154.1	LOC116194354	17084216	17087535	serine/threonine-protein kinase Aurora-2-like	1	GGAGAACTATATAAGGAGCTGCAGAA	ATGCTTTCCGTGGCAATAGA	43.655	60.6	108	83	191	426	514	26	20
							CACGGAAAGCATGTTATTCATAG	TCTCCGATTGAATGTGTGGA	42.065	59.38	114	92	206	522	616	23	20
258	XM_031523216.1	LOC116186944	9700060	9716297	uncharacterized LOC116186944	1	GGCTTCTTGACCTTCCTCCT	TTATGTATCGCCACCAGCAC	52.5	59.695	115	209	324	3477	3572	20	20
							GTGCTGGTGGCGATACATAA	GAAAACTGTGCGCTGTTCAA	47.5	59.8	102	727	829	3572	3654	20	20
259	XM_031523249.1	LOC116194438	8159796	8161837	thylakoidal processing peptidase 1, chloroplastic-like	1	TGGTGTTGAATGCAATGAGG	CAAAGCTGTTGTTGCGATTG	45	60.48	116	101	217	1228	1324	20	20
260	XM_031523406.1	LOC116194555	5175045	5177840	pentatricopeptide repeat-containing protein At5g42310, chloroplastic	1	GAAGCCGTCATCAACCATGT	AGACCATCTGCTTTCATGACC	48.81	60.045	105	86	191	1909	1993	20	21
							GAGGGATGTCGAAGCTTTTG	CGCGAATCAGAGCCTTCATA	50	60.605	101	86	187	2068	2149	20	20
261	XM_031523464.1	LOC116194613	7392981	7395383	probable ubiquitin-conjugating enzyme E2 18	1	CGACGAATCCTACCAGCTTC	AGATGTGCCCGTTGCTGTAT	52.5	60.195	119	87	206	204	303	20	20
							GGCTCCATTGCATCCTCATA	TGCTGATACAGATAGAACTGACG	46.74	59.1	104	235	339	321	402	20	23
262	XM_031523647.1	LOC116194755	52824925	52828413	glutathione synthetase, chloroplastic	1	TGCAAAAGTGAGGAAATGCTT	CCTTTGAGGCTTCATGACAA	41.55	59.365	106	85	191	1269	1355	21	20
263	XM_031523969.1	LOC116195016	4627642	4630877	polycomb group protein FERTILIZATION-INDEPENDENT ENDOSPERM	1	GGGCCATGGAGATTCAATAA	AGCATTCCATAACCTAACCGACT	44.24	59.99	100	92	192	523	600	20	23
							TTCTGCTAGCAAAGATGAGTCG	TGGAAATCCACACTTAAGACCTC	44.47	59.65	114	106	220	583	674	22	23
							GGTCATCGCAATGAGGTCTT	TCATTGACCAAATCTTCACAGT	43.18	58.625	100	94	194	662	740	20	22
							CTGGACATACGTGGAGAAGTCA	GGAATGGACTGAAGCGATGA	50	60.665	100	92	192	769	849	22	20
264	XM_031524024.1	LOC116195055	51823818	51826728	transcription factor PIF3-like	1	GCGCGACATACTCCTTCAA	CTCTTGCAACACACGCATCT	51.315	60.01	105	91	196	2887	2972	19	20
265	XM_031524199.1	LOC116195200	38115591	38123432	cellulose synthase A catalytic subunit 8 [UDP-forming]	1	CACAAGAAAGCTGGTGCTGA	CGAATTGCCTTGCTATTGTT	45	59.05	116	73	189	857	953	20	20
							AGCTACGATGGAGCGGTGT	GCCCTGGAACACTGCAAATA	53.95	60.935	101	83	184	2427	2508	19	20
266	XM_031524684.1	LOC116195442	143638	149256	protein STRUBBELIG-RECEPTOR FAMILY 5-like	1	CGAACAGGGGCACAACAT	TTCCAGGTTAAAGGTTTGCTG	49.21	59.89	102	80	182	1942	2023	18	21
267	XM_031525345.1	LOC116195915	48857405	48871199	lysine-specific demethylase 5B	1	TGCTGGTATAGTGTTCCTGGT	GCTGAAAGAGGAGATCAGGTTG	48.81	58.8	103	85	188	1598	1679	21	22
							TCAGCTTGTTACAATGTTAAATCCA	TGGAATGATCTGGGGAATGT	38.5	60.04	111	90	201	1696	1787	25	20
268	XM_031525907.1	LOC116196263	51308749	51312988	AP2-like ethylene-responsive transcription factor BBM1	1	GACACCTTTGGACAGCGAAC	CCTCTCTTCGGCAGCTATTG	55	60.405	103	88	191	1044	1127	20	20
							GCTTATGATTTAGCCGCATTG	ACAAACTCCTGCCTCGTCAT	46.43	59.73	116	97	213	1212	1308	21	20
							AGCTGGAAGAAATGAAGCACA	TGCCTGGTGACACCTCTGTA	48.93	60.16	109	124	233	1288	1377	21	20
269	XM_031528197.1	LOC116197892	50165986	50169194	protein SEH1	1	TGAGCTAACAAATCCCTTGGA	GACAAGCACGAGGCTTTACC	48.93	59.785	102	78	180	503	585	21	20
270	XM_031528711.1	LOC116198511	7073598	7075120	putative HVA22-like protein g	1	CATTTGAAGGAGTACAAAGATGC	TCTCCACAGTCTTGTAGCACTCA	43.48	59.025	104	97	201	272	353	23	23
271	XM_031529106.1	LOC116198850	48952630	48956602	UDP-N-acetylmuramoyl-L-alanyl-D-glutamate--2,6-diaminopimelate ligase MurE homolog, chloroplastic	1	TGCCCTGTCTAGACTCCTAGATT	TGCAATCTTCGTCATCATAGGT	44.37	59.085	118	112	230	1847	1943	23	22
							GAGCGATGTGACGATTTTGA	AAGTAATCCTGCATCGTCCA	45	58.99	105	88	193	1973	2058	20	20
272	XM_031529211.1	LOC116198927	1564138	1567873	sulfoquinovosyl transferase SQD2	1	CATGCATCCTCTCCTGGAAT	GGAATGTATACTGGCACGTGAG	50	59.775	107	91	198	687	772	20	22
							CTGAAGCACGGATAGCCTTT	CCCTGTAGCATCCCTGTGAA	52.5	60.27	100	73	173	1108	1188	20	20
							CTGCTGTGTTCACAGGGATG	AGTCCCAGGGTTTCCGATT	53.815	60.505	100	140	240	1180	1261	20	19
273	XM_031529241.1	LOC116198958	649434	657026	protein TOPLESS-like	1	TCTGGGTTCACAAAAGTGGA	TGGCTCGATCATGCTTATCC	47.5	60.11	103	128	231	352	435	20	20
							GGATCTTTTCAAGGAAATTACGC	AATAATCCTGGCAGATTTCGTG	40.02	60.32	100	82	182	507	585	23	22
							CCCAACCCAATAAACAGCTT	CCTCGTGGCCTTCAAATGTA	47.5	59.985	108	91	199	1586	1674	20	20
							GTCCCCAGTTTTGCTTTGTC	CCATGAATGTTGTCATGGTCTT	45.455	59.645	109	99	208	2731	2818	20	22
274	XM_031529262.1	LOC116198979	677296	681646	pyrophosphate-energized vacuolar membrane proton pump	1	GTCTTTGGGCTGGTCTCATT	ATGACGTTTGTGGCAGCTC	51.315	59.495	115	81	196	1402	1498	20	19
							AGAGAACTGATGCCCTCGAT	TCACAAAGGCACCAAAAAGG	47.5	59.94	111	130	241	1741	1832	20	20
							TTTGGTGTGGAGACTCTCTCTG	CATTGTCCCATGCACCAC	52.78	59.38	100	81	181	2148	2230	22	18
275	XM_031529351.1	LOC116199058	701674	706308	chaperone protein DnaJ	1	CAGAGCTTCCGGGGACTACT	GGGGTGGTACTGACGAGCTA	60	60.455	103	104	207	429	512	20	20
							AACCTGTCAAATCTGCTCTGG	AACATGCCAAAGGGAGTCTG	48.81	59.725	117	274	391	879	976	21	20
276	XM_031529370.1	LOC116199073	694984	697750	signal recognition particle 54 kDa protein 2	1	AAAAGGGAAAACCGAGCATC	CATCCTTTCTTCTGATGATAATATGC	39.81	59.94	100	93	193	555	629	20	26
							GAAGCCAGCCCTTGTTTGT	GGGATCTGATTCTGTATAACTTCCA	46.315	60.005	115	88	203	655	745	19	25
							AAAACTGTGACCTCATTATAGTGGATA	TCTGGTTTCGTTGCTTCAGA	39.165	59.08	100	93	193	810	890	27	20
							TGGATAGTAGTATCGGGCAAGC	TGCATGACCATCCATTTTTG	45	60.4	101	113	214	927	1008	22	20
							GCAACAAAAAGTCCAGTCATCTT	GTCCAGTCGCCCATACCTAA	47.065	59.825	110	80	190	1058	1148	23	20
							CAACAGCCAGAGCTTCTACAAA	CGGGAGCATGGAGAAGAC	53.285	59.49	120	647	767	1208	1310	22	18
							AGAAAGCCAGGCAAAAATCA	GGCAATTCTCATTATCCTCGAC	42.73	59.88	115	94	209	1366	1459	20	22
277	XM_031529400.1	LOC116199103	686773	689973	cis-3-alkyl-4-alkyloxetan-2-one decarboxylase	1	AGGATTTGGCTTCAGTGACAA	ACCGAGAACTTCAAGCAACC	46.43	59.53	100	99	199	581	661	21	20
							GGATAATCCGTCGAGCAGAA	GCCATACTCCTTCCCCTTGT	52.5	60.255	109	117	226	299	388	20	20
278	XM_031529535.1	LOC116199237	383452	387012	ribulose bisphosphate carboxylase/oxygenase activase, chloroplastic	1	GATACGGGAACGCTACAGGA	TGGGTGTTTCCAAATCGAC	51.185	59.715	111	129	240	797	889	20	19
							ACACCCAAATGACAGTCAACA	GATTCTCGCCAATCTTGTCC	46.43	59.26	100	94	194	901	981	21	20
279	XM_031529553.1	LOC116199251	377195	380192	ACT domain-containing protein ACR11-like	1	CCTTGTGAAAATCATAACTGACAT	TGATGATTGCTTTGCCTCTG	39.165	58.61	116	103	219	1006	1102	24	20
							CAAATGCGACTGTTGTGGAG	AAAACGTTTGCCTTGACGAC	47.5	60.225	109	131	240	606	695	20	20
							AAGGCAAACGTTTTCTTGGA	CAATCGAATAGCTTCGAGCA	42.5	59.44	111	141	252	701	792	20	20
280	XM_031529723.1	LOC116199387	45843199	45845751	novel plant SNARE 11	1	GACTGTTCAGGACACGGTCA	TGGAAAAGTGGATAGAGTCCAG	50.23	59.015	110	132	242	892	980	20	22
							TTTTCCATAAAGAAAGCTTCCAA	GCTATGACCCCAACCACAAT	40.215	59.49	107	103	210	995	1082	23	20
281	XM_031529795.1	LOC116199446	2867354	2870887	TBC1 domain family member 15	1	CTTTCAACTCTTTCGCAAATCA	TCAGCATTCGAAATGCAAAC	38.18	59.665	103	96	199	1069	1152	22	20
							CTTGCTGTATATGCTTGGATGG	GCATCAGCTTCATGTTCCAA	45.23	59.72	101	84	185	886	967	22	20
282	XM_031529808.1	LOC116199456	2863995	2866733	vacuolar protein sorting-associated protein 2 homolog 3	1	AAATTCTTGCCCGACAACTG	ATGCATTGCCTGGGTATGG	48.815	60.9	104	83	187	338	423	20	19
283	XM_031529898.1	LOC116199523	4872397	4875655	mRNA cap guanine-N7 methyltransferase 1	1	GAGTGTCTTAATTCAGCTCTATGCTC	AATTTTCGCCTTGTCCCACT	43.655	60.035	100	99	199	489	569	26	20
284	XM_031529991.1	LOC116199581	4660063	4662392	transcription factor ILR3-like	1	TTCCAAGGCTTGTAGGGAGA	GCAGCCTTGTCAGTCTTAGG	52.5	58.755	108	79	187	404	492	20	20
285	XM_031530013.1	LOC116199592	4666402	4671055	kinesin-like protein KIN-14N	1	AGCAGATCTGTTGGAAGGACTC	AACTTGTTGCTCGGTGCTCT	50	59.97	105	78	183	2180	2265	22	20
286	XM_031529568.1	LOC116199272	34465595	34468532	uncharacterized LOC116199272	1	GCACCGCAGCTTACTTATCG	TCTGCAATGAAGAAGTGATCAAA	44.89	60.4	107	124	231	634	718	20	23
							TTGCAGATGAAGTACAGTTCAAA	CAGGTGTATTACAGATCCCAAAGA	38.225	58.535	113	120	233	734	823	23	24
287	XM_031529574.1	LOC116199277	38578651	38581438	putative E3 ubiquitin-protein ligase XBAT31	1	ATCGCCAGTCTCTGCTTCAC	CTGCTTGTTGCGGTTCAATA	50	60.215	107	88	195	135	222	20	20
							TCTGTCTATGCTCTTGGATCAGTC	CAGCTTCTTGACGCAGGATA	47.915	59.54	112	77	189	184	276	24	20
							CAAGATATCCTGCGTCAAGAAG	GCCATAATAAGCAGCGTAGTGC	47.73	60.06	103	73	176	271	352	22	22
							TTCAGACTGCCTTAAAGCCATA	GCTCCGCGTCCATCTCTAAT	47.955	60.335	102	81	183	376	458	22	20
							TGTGCATATTTTGTTAGACAATGG	TGCAATCAAGAGATCCTCCTC	40.475	59.18	113	90	203	520	612	24	21
288	XM_031529575.1	LOC116199278	38586697	38588824	actin-97	1	AGGATATTCAGCCGCTCGT	GCCCACAATACTCGGAAACA	51.315	60.35	101	136	237	251	332	19	20
							TTGCTATACAGGCTGTTCTCTCA	CCCCTCATAGATTGGGACAG	49.24	59.275	104	100	204	644	728	23	20
289	XM_031529580.1	LOC116199281	1451442	1453241	transcription factor MYB36-like	1	AGTATGGAACTGGGGGCAAC	GGTCTCAAGTAATTCAACCACCTC	50.415	60.7	100	113	213	283	359	20	24
290	XM_031529581.1	LOC116199282	9051319	9052522	transcription factor MYB36-like	1	ACATCGAGAAGCATGGCACT	TGTTCGGGCGAAGATAATTC	47.5	60.435	114	120	234	166	260	20	20
291	XM_031529586.1	LOC116199283	43901289	43908920	C-terminal binding protein AN	1	CAAATGAAACGGTTCAAATTCTT	ACAGCACAATCATCCACCAA	37.715	59.695	106	107	213	1761	1847	23	20
292	XM_031530898.1	LOC116200165	49330340	49334251	protein SGT1 homolog B-like	1	TGCAGACCTGTGTACCCATC	TGTTCAGACCTGCATCTCCA	52.5	59.975	115	105	220	1009	1104	20	20
293	XM_031531178.1	LOC116200315	47003200	47007303	monocopper oxidase-like protein SKU5	1	TCAACAGCGTCGTAGCTCAT	CCAATTTGGTCCTTCACCTG	50	59.985	105	90	195	541	626	20	20
294	XM_031531199.1	LOC116200338	47008015	47010182	thylakoid lumenal protein TL20.3, chloroplastic	1	CTCGGCAGATCTCAGGAAAG	AATGTTGAGCCACTGAAATCG	48.93	60.105	102	180	282	414	495	20	21
295	XM_031531212.1	LOC116200359	1114471	1117751	uracil phosphoribosyltransferase	1	TTACCGGGGAAATTCAATCA	TGTTCAGCAAGAGCTAGACCAG	45	59.97	112	163	275	494	584	20	22
296	XM_031531241.1	LOC116200389	1124659	1126626	PRA1 family protein A1-like	1	CAATCGTTGCTGCTCTTTTG	TGGTGAAATTTGTCTCACACTTCT	41.25	59.845	107	97	204	527	610	20	24
297	XM_031531282.1	LOC116200407	9273936	9280631	kinesin-like protein KIN-7N	1	TGCAAGGACAGATCAACTTCA	GCACTCCATCAGCTCCAGTT	48.93	59.925	103	103	206	773	856	21	20
							ATGGTTCTCGGCAATGTGAT	GCCAAGAGCAGGTTGAAGAA	47.5	60.435	108	79	187	911	999	20	20
							AACCTGCTCTTGGCGGTAAT	GCTCTGCTAGCAAACTGGAGA	51.19	60.46	106	112	218	1005	1090	20	21
							TGCTAGCAGAGCTAAGCGTGT	TCGGAGCTCTTCTATCTCCAG	52.38	59.64	103	187	290	1099	1181	21	21
							ACCTTTTTGCCGTGGAAAGT	AGCACTTCATCGGCATCATT	45	60.755	109	89	198	540	629	20	20
							ATTGTCAATGATGCCGATGA	AAATCGTGTGGGATCTGCTG	45	60.48	109	87	196	623	712	20	20
298	XM_031531317.1	LOC116200466	925013	928523	plastidic ATP/ADP-transporter-like	1	GAACTGTGGGGCAGTGTTGT	AAGCCCAAAGAGGGGATAGA	52.5	60.53	102	144	246	722	804	20	20
							GCCTTTACTGGTGGGTCAAC	TCGGGAAGAGACCAAGAACT	52.5	59.16	113	86	199	972	1065	20	20
							TGGTATTAGCATCAACCTCGTC	AATTCCTGTCGCAGTCGAGA	47.73	60.025	115	91	206	1120	1215	22	20
299	XM_031531332.1	LOC116200481	49995674	49999050	UDP-glucose 4-epimerase GEPI48-like	1	TGGCACTATTACCTTGCTGGA	CTGTGCAGGGGACCTCTTT	52.76	60.44	107	108	215	424	512	21	19
							GGACATCGGTTTTGGAGATG	TGAGGCATAGACGATTTCAGC	48.81	60.345	110	120	230	915	1004	20	21
300	XM_031531384.1	LOC116200541	7596964	7601964	5'-nucleotidase domain-containing protein 4	1	ATGAAGGCACGATAGGGAAG	TCAAGAACCAATCCTCTAACCA	45.455	58.92	103	87	190	777	858	20	22
							TGATTGGACGTACATGGTTAGA	TCCCTGAATCCATGGTAAGC	45.455	58.96	108	67	175	844	932	22	20
							TTTTTGCCCAACTTGTTGAC	ATCACGATGGCACAAATCAA	40	59.29	116	181	297	1065	1161	20	20
							CAGTTGATTTGTGCCATCGT	ATTTTGAGCATTGGGACCAG	45	59.75	103	121	224	1158	1241	20	20
							ATCAAGTGCGCCTCACTCA	ATGTGCAAATCGGGAGTTCT	48.815	60.065	110	102	212	1917	2007	19	20
							TGCAAATTTGATTGGCTTCA	TCGGGTTCAACCTCAAAAAG	40	60.135	107	175	282	1370	1457	20	20
301	XM_031531395.1	LOC116200530	54140865	54146534	pyruvate, phosphate dikinase, chloroplastic-like	1	CCAGTGCATGGTGTTTGGTA	CAAGGAACTCCCCATAGAGC	52.5	59.585	104	77	181	906	990	20	20
302	XM_031531415.1	LOC116200578	7614583	7618430	DUF21 domain-containing protein At1g47330	1	CATGGGCTGCCATTTTGATA	CATCATTGCTCCGACTTTCA	45	60.775	104	92	196	661	745	20	20
							GCACCGCTTGTTCATGTTCT	CCTCAGAAGGACAGCGTGAC	55	61.13	105	118	223	765	850	20	20
							TCACGCTGTCCTTCTGAGG	TTCAAGTGCTCCACCAATGA	51.45	60.18	121	154	275	851	952	19	20
303	XM_031531429.1	LOC116200594	48999561	49002105	short-chain dehydrogenase TIC 32, chloroplastic-like	1	AGTTGGATCTCAGCTCAATGG	TGCCATTACCCCTGCATTAT	46.31	59.735	104	99	203	416	500	21	20
304	XM_031531514.1	LOC116200671	52888218	52890507	uncharacterized LOC116200671	1	GACACAGCGGGTCATACCTT	CATATCCCCTCGGGAGAATC	55	60.31	109	71	180	749	838	20	20
305	XM_031531642.1	LOC116200734	41101559	41102934	60S ribosomal protein L37a	1	TGGAGGTTAGTCAGCATAGCA	TCACTTTGCCACAGTCCTTG	48.81	59.205	105	98	203	205	290	21	20
306	XM_031531710.1	LOC116200797	2424579	2427617	probable serine/threonine-protein kinase PBL8	1	GGAGGATCACAGGCTACTCG	TCATCATTCTCGTGGACCAA	52.5	59.94	107	421	528	1107	1194	20	20
							CTCGCTTTCCTCCATAATGC	TTTGCAAGACCGAAATCTGA	45	59.605	113	104	217	1237	1330	20	20
307	XM_031531886.1	LOC116200913	2401259	2403125	cell division control protein 2 homolog C	1	ATTCCACTGGCGTGGATATG	GAAGCAGCTGTTGAAACTCAGA	47.73	60.27	102	94	196	781	861	20	22
308	XM_031531993.1	LOC116200964	12385382	12390168	protein REDUCED WALL ACETYLATION 2	1	AGGGATCTTTTCTTGTTTCTGTACTT	TGGATTTGCCAGATATTGGTG	38.74	59.975	100	88	188	680	759	26	21
309	XM_031532034.1	LOC116200988	12629565	12635103	DEAD-box ATP-dependent RNA helicase 40	1	ATCTTGCACGTGCCTGTATG	ATTGAGTCGGCCTGGAGTT	51.315	59.71	100	91	191	1879	1960	20	19
310	XM_031532095.1	LOC116201027	1131932	1134138	mitochondrial substrate carrier family protein B	1	GGTGCTTTCAGCAAGACCTG	TGGCCTTGGTTAAAAGTGAGA	48.93	60.35	100	323	423	613	692	20	21
311	XM_031532139.1	LOC116201060	51297808	51303798	probable E3 ubiquitin-protein ligase ARI8	1	CTCACACAGCTTTTGCTGGA	TTCAGATTCAGCACTATTCTTCAAA	41	59.82	100	296	396	829	904	20	25
312	XM_031532254.1	LOC116201130	15042495	15044451	40S ribosomal protein S3-3	1	TCTCACCGGAGAAATCATGG	TCCCTGGTCAGAACCTCATT	50	60.255	108	83	191	107	195	20	20
							CCTATGCGCACTGAGATCAT	GGAATTTGAATCGCTTCTGG	47.5	59.25	112	80	192	258	350	20	20
							CCATTGCTCAGGCAGAGTC	AACCCTTGGCACCACTCTC	57.9	59.805	108	281	389	424	513	19	19
313	XM_031532278.1	LOC116201122	10340078	10351412	rho GTPase-activating protein REN1	1	TGGGACTCCATCTTTCTTGG	CTCGATTCTCTACATCATCCACA	46.74	59.625	110	86	196	895	982	20	23
							GAGTTCGGGAATACGAGCAG	ATGCTGGGACTGGAGATGAC	55	59.96	117	97	214	1002	1099	20	20
							GTCATCTCCAGTCCCAGCAT	AAATGTTTCACATATTGCTGTGC	44.89	59.575	106	111	217	1099	1182	20	23
							CATTGGTCTTCTTCCGAAGTG	CAACCACACTGCCTGAATTG	48.81	59.935	105	73	178	504	589	21	20
							TGATGGAAGAGCCTTCACTTT	TGCCCCATCACAAGAGTAGC	48.93	60.065	114	64	178	655	749	21	20
314	XM_031532333.1	LOC116201192	54920582	54923479	zinc finger CCCH domain-containing protein 53	1	CGAGAGGAACGATTTCTCGAT	TGGAAACATCATCTTCCCTGA	45.24	60.58	104	88	192	1880	1963	21	21
315	XM_031532355.1	LOC116201212	41887317	41890322	probable methyltransferase PMT21	1	TCAGGATCTGCTCCTCTCAAG	CATACTTCTTCCACCTCCTTGG	51.19	59.84	106	83	189	357	441	21	22
							GATCCAAGGAGGTGGAAGAA	GCTTGTACCCATCAGGTGGT	52.5	59.455	115	82	197	438	533	20	20
316	XM_031532399.1	LOC116201245	52292923	52297760	eukaryotic translation initiation factor 3 subunit A-like	1	TTTGTGGGAAACTTACAGGACA	TGCAGAATTGAAATGCTCGAT	39.505	60.125	101	105	206	601	681	22	21
							ATCTGCTCCAGAGAGTCTGC	GATATCCTCGACGGAACGAA	52.5	58.64	109	156	265	805	894	20	20
317	XM_031532476.1	LOC116201289	25378564	25387922	probable starch synthase 4, chloroplastic/amyloplastic	1	ACGAGTCCAGGATTGCATGT	TGTCCCTTCTTCTGGAGTGC	52.5	60.465	116	124	240	1898	1994	20	20
							TTCTTCCCAAGTATGATTGCAT	CCAGATTTTGTTTTTGAACAATCTT	32.18	59.2	110	89	199	2028	2113	22	25
							GAAGGAAGATTGTTCAAAAACAAAA	TGTCCTCTCCAGAAAAACTTATCA	32.75	59.61	104	76	180	2108	2188	25	24
							TGCAGCATCTGACATGTTTATT	AAGTCCACCAGTTTTTCTTGC	39.61	58.34	112	117	229	3034	3125	22	21
318	XM_031532556.1	LOC116201341	51532831	51535846	protein TRIGALACTOSYLDIACYLGLYCEROL 3, chloroplastic	1	ACGAGTGGCCTTAGCTCGT	TGTAGATGCAATCGGGTCAA	51.45	60.05	112	145	257	1058	1150	19	20
							CGTGTACAAGTCGTTTGGTGA	ATGGTCGATTTCCCTGTGC	50.125	60.28	111	106	217	647	739	21	19
319	XM_031532579.1	LOC116201357	46142640	46145206	ras-related protein RABD2c	1	ATCGGAGACTCTGGTGTTGG	GTTCCACTGTGCGGATTTTA	50	59.365	115	97	212	239	334	20	20
							CACAGTGGAACAGGATGGAA	ATGGGCACCACGATAGTAGC	52.5	59.755	103	96	199	343	426	20	20
							AAGCAGTGGTTGAGCGAAAT	TGCCTTGGCTGTTTCATAAG	45	59.4	117	77	194	497	594	20	20
320	XM_031532659.1	LOC116201415	52233646	52236673	importin subunit alpha-1-like	1	ATTGAACGCTGCCCTCCTAT	CGAACTGTAGTTGAGGGTAATCC	48.915	60.03	100	358	458	390	467	20	23
							TCTCATGAGGGAGGATTACCC	GGGACAGCTCCATGATCAATA	50	60.095	114	87	201	455	548	21	21
321	XM_031532768.1	LOC116201503	47055531	47059037	hsp70-Hsp90 organizing protein 3-like	1	TGAGGACATCTCCTTCTTGACA	AGCTCTCTTCCCCGTTCAA	49.045	59.89	108	98	206	1062	1151	22	19
							AAAGATCTGGAGCAGCAAGAG	AGGCTTCTGTGTAATGCCTGA	47.62	59.36	121	92	213	1345	1445	21	21
							CTGAAGCTATCAGGCATTACACA	AGGCATGGCACCAAGTTTT	45.425	59.975	104	102	206	1436	1521	23	19
							GAAACATGACCCCAACAACC	TTCAATTCTTCTGGGGTGAGA	46.43	59.865	102	97	199	1671	1752	20	21
							AAGGCTAATCGTGGGGATCT	ATGACCGGGTCGGTGAGA	55.555	61.25	101	102	203	1735	1818	20	18
322	XM_031532967.1	LOC116201662	5422895	5429146	pyrophosphate--fructose 6-phosphate 1-phosphotransferase subunit alpha	1	AAGGTCCCTGATGCTCAGAT	CTTGAGAGCAGCGTGAAGG	53.95	59.275	120	85	205	460	561	20	19
							GATCCACAACCCCAAAAGTG	AGGTAGTGAGGATCTCATCTGTG	48.915	58.81	101	98	199	579	657	20	23
							GATTTACTGGGTCGTACGAAGG	TCCAATAATGACAAGGCCATC	46.43	59.835	105	88	193	700	784	22	21
							TTATTACTTCATACGGCTGATGG	GCAACTTCCTCCCCAAGAAT	44.565	59.34	102	88	190	1014	1096	23	20
							GGTGATTCTTGGGGAGGAAG	TTTGTCTTGCTCAGCTCTGG	52.5	60.065	100	93	193	1092	1172	20	20
							GCTGAGCAAGACAAAAACCA	TGCCTAAGCAACCCATGAAT	45	59.76	107	95	202	1177	1264	20	20
							CTGCGCAGTTATCCCAGATT	GCATTGAATTTCTTCCCCTTG	46.43	60.515	109	81	190	1400	1488	20	21
							GGCGAACTAAAGAGGGAACA	GGCATAATCACAATCGAACTTTG	44.565	60.015	110	86	196	1466	1553	20	23
							CCTATGTCCTTGGGCACATC	CACAACGCCACTTGTTCAGA	52.5	60.625	105	94	199	1574	1659	20	20
323	XM_031533085.1	LOC116201704	45545401	45550185	pyruvate kinase isozyme G, chloroplastic	1	TGAAAGTGCCGATTCTATTCC	CCTCAATTGGAAGTTCAGCA	43.93	59.01	101	87	188	1186	1267	21	20
							GAGACCTCGGTGCTGAACTT	GTTGGTGGCCACAATCACT	53.815	59.42	104	81	185	1257	1342	20	19
324	XM_031533163.1	LOC116201763	78969	84514	pyrophosphate-energized membrane proton pump 3	1	CTGACTACAAACATGAGCCAGT	AGTTGACTCCAGGCCCAAG	51.68	58.63	101	174	275	1884	1966	22	19
							GCGTGTCTATAATTTCCGCTTTC	GTCGCTACAGCTGTTCCAAAG	47.93	60.665	100	95	195	2007	2086	23	21
							TTGCTGATAATGCTGGTGGA	GCAAAGCCTTTTGTGGTAGC	47.5	60.055	118	374	492	2163	2261	20	20
							TGCTCTTGCATCTTTCCTTCT	CCTAGCAACCCTCCAATGAA	46.43	59.64	120	69	189	2293	2393	21	20
							AGTTGGCCGAACTGCACA	CAACGACCATAATCGGGTTT	50.28	60.585	102	85	187	2455	2537	18	20
							GGAATGTGGGTTTCTGTTCG	CACCACCATGGCAGAGAATC	52.5	60.925	114	90	204	1076	1170	20	20
325	XM_031533438.1	LOC116201950	9975682	9980733	serine hydroxymethyltransferase, mitochondrial-like	1	CTTGAGAAAGCGAGGCAATG	GGGTACCCTTCACTGTACTTGTT	48.915	59.775	119	81	200	329	425	20	23
							GGTACCCTGGTGCTCGATAC	CATTAACTCCCCATTTTGCTG	51.43	59.445	117	80	197	441	537	20	21
							CCTGGACCCAGCAAAATG	TGCCATTATTCTCTCATGAGGTT	47.345	60.01	106	82	188	529	612	18	23
							CTTCCAAGCCTACACTGCAT	TTGTGTCAGTCTGATAACCATGTG	45.835	58.97	101	81	182	586	663	20	24
							ATATTTTTCGAGACAATGCCCTA	TTAGCTTTGGCCTGAAGAGG	42.39	59.325	100	87	187	707	787	23	20
							TGTTAGCGGATATGGCACAC	AGCGACTTGTGGGTAGTGGT	52.5	59.61	103	78	181	888	971	20	20
							CCGTGGAGCCATGATTTTCT	AACAGCCTGATTGATCTTTTCC	45.455	60.95	100	87	187	1000	1078	20	22
							TCAATCAGGCTGTTTTTCCTG	GCCTTGTACTCAGGGGTTGT	48.93	59.645	103	84	187	1086	1169	21	20
							CAAGTCCTCAGCAACTGCAC	CCCGTGTTTCTTAGATTTACCA	47.955	58.905	113	79	192	1199	1290	20	22
326	XM_031533503.1	LOC116201867	7581609	7584993	7-methyl-GTP pyrophosphatase	1	AGAGAGCAGCCGCAGAGAT	CATATCCCATCTCGGCTAGAA	52.76	59.78	102	187	289	111	192	19	21
							CCGGCGGAAGATTCTAGC	TCACCAACTCTTCGGGCTTA	55.555	60.805	101	97	198	181	262	18	20
327	XM_031533516.1	LOC116202005	53524939	53528945	amino acid transporter AVT1A	1	TCATCCAAACTGTTTTCAATGG	TTGCCCCAAAAAGGAGTAAA	38.18	59.7	120	92	212	552	652	22	20
328	XM_031533564.1	LOC116202048	54444942	54448780	DUF21 domain-containing protein At4g14240-like	1	CTTGGTCATAACGAGGCACTG	CGTCGTGTGTAAGTTCACCTC	52.38	59.485	100	85	185	784	863	21	21
329	XM_031533574.1	LOC116202059	54462646	54465146	ribonucleoside-diphosphate reductase small chain A	1	GCAACTGTGGGAGATGTACAAG	GTCCGTCAAATTCTGCCAAT	47.5	59.8	100	317	417	381	461	22	20
							TCTTTCGCAGAGAGACTGATTG	GCATCAGTCCCCTCTTTTTG	47.73	59.715	100	83	183	772	852	22	20
330	XM_031533613.1	LOC116202063	12016877	12019066	ubiquitin-conjugating enzyme E2 32-like	1	TTGCCTGCAGAGTACCCTTT	AGGATGATGATTTGACATGCTT	43.18	59.205	108	98	206	300	386	20	22
331	XM_031533628.1	LOC116202148	17259229	17263483	casein kinase 1-like protein HD16	1	TTCGAACATAGGAGCAGCAA	TCTGCCCTTGTAATGAACTCG	46.31	59.915	111	115	226	675	765	20	21
							TTCTGGTCGACCTGGGTTTA	CCGAACTGTCCCTCTAAAAAC	48.81	59.17	101	82	183	869	949	20	21
							TGGCAAGGATATCAGGGAGA	TCAACAAACTGTCGGAATGG	47.5	60.05	113	97	210	993	1086	20	20
							AGAAGATTCGGATGGGGATG	GCCAACCTAATATCTGCCACA	48.81	60.575	106	85	191	1516	1601	20	21
							GCACTGGATTCACTGCTCAA	TAGCTCCTGCAACTGCACTG	52.5	60.17	111	113	224	1711	1802	20	20
							GGAGCAATGGGAGAAGAGTT	TGACTTTGTATGACTGCTGCAA	45.455	58.93	113	86	199	1775	1866	20	22
332	XM_031533632.1	LOC116202194	52055896	52058508	chloroplast stem-loop binding protein of 41 kDa b, chloroplastic	1	TTTCAGGAGAAAAATACGTGACC	CCGAAGTCGAATTCCTTGG	45.88	60.055	112	152	264	979	1072	23	19
333	XM_031533942.1	LOC116202395	589453	594831	ATPase 9, plasma membrane-type	1	AACAATCAAACGCGCACTTA	TAGTTCCCATGCCCAATCTC	45	59.63	104	152	256	1767	1851	20	20
							CCACTCTCCCTGTCGATGAG	CTTCATGTCTTGCAGCCTCTT	53.81	60.225	101	78	179	1922	2002	20	21
							CGAAGAGGAAGCAAAGAAGAGA	GGTTCCACATGAATCCCAAG	47.73	60.21	101	109	210	384	465	22	20
							CTCCTGGGTTATGGAGCTTG	GGAATTGATCAGAAGAAGTGCT	47.955	58.62	115	81	196	489	582	20	22
							AATGCCGCAGCATCTCTTAT	TCTCCAGGAACCAAAACTGC	47.5	60.03	101	146	247	637	718	20	20
							CAGCAGATGCTCGGCTTT	ATCCCATCTCCAGGGTTCTT	52.78	60.005	100	143	243	770	850	18	20
334	XM_031533950.1	LOC116202404	584242	588275	protein RAE1	1	TTCTCCCCTCAAATATCAGACAA	TTTGCAGGGAATCATCCAG	43.25	59.77	116	114	230	732	829	23	19
335	XM_031534008.1	LOC116202424	48541294	48543665	replication factor C subunit 2	1	TCGGATGACAGGGGAATAGA	CGCTTCATCCAAAATCACAA	45	60.04	108	80	188	361	449	20	20
							GGCTTTGAGGCGTACTATGG	GGCACATCTACTCTGGATAGGC	54.77	59.925	103	90	193	495	576	20	22
							CCTGAAGGCCTTGAAGCTAT	TTGGTTTACAAACCGGAACC	47.5	59.125	102	97	199	682	764	20	20
336	XM_031534115.1	LOC116202504	49205450	49207324	beta-carotene 3-hydroxylase, chloroplastic-like	1	TATCGGAGCTGCAGTAGGG	CCTTGGTCGATGGTGAGACT	56.45	59.55	103	317	420	578	661	19	20
337	XM_031535471.1	LOC116203642	5251956	5261243	Fanconi anemia group J protein	1	TTGTTGTTGGCATTCCATTC	CCACTTAGAAGGTTTTTAGATGACTTG	38.52	59.69	100	343	443	2267	2340	20	27
338	XM_031535479.1	LOC116203578	8463354	8465885	ABSCISIC ACID-INSENSITIVE 5-like protein 5	1	GGCAGAGGAGGATGATTAAGAA	TCCTTCAGTTTTGCGACCTC	47.73	60.035	103	187	290	1467	1550	22	20
339	XM_031535550.1	LOC116203682	5248592	5250201	high mobility group B protein 3-like	1	AAGCTGAGAAGAGGAAGGTTGA	TGTTCACCTCAGACACAGACTTC	46.645	59.525	117	89	206	416	510	22	23
340	XM_031536725.1	LOC116204549	11183052	11184823	uncharacterized LOC116204549	1	GCGAGAAGTTCTGTTGATTCC	ACCAGTTGTAGGCGATCGAA	48.81	59.79	109	307	416	183	272	21	20
341	XM_031537150.1	LOC116204803	51806543	51809355	pectin acetylesterase 12-like	1	CTGTCTTGACGGAACACTGC	CATTATTGCACCAACCTCCA	50	59.435	104	90	194	548	632	20	20
							TGTTCGATCTTGTGTCTACCG	CTGGATTTTCTTCGGCTTTG	46.31	59.305	110	97	207	650	740	21	20
342	XM_031538718.1	LOC116205969	5883127	5885442	phosphoglycerate kinase, chloroplastic	1	GATCCAGAATGGCGCTAAAG	AGATAGCCGAGGAACAAGAGG	51.19	59.835	100	80	180	565	644	20	21
							GTACAGTTTGGCGCCTCTTG	CAATGAAGCCAACAGCTTCTC	51.31	60.42	109	83	192	631	719	20	21
							CTCGACCGAGGGAGTTACC	AGCTGCAAATGGTCTCTTGG	56.58	60.03	115	249	364	883	978	19	20
343	XM_031539427.1	LOC116206636	45011804	45015976	lysine-specific demethylase JMJ706-like	1	GAGGAGTTTGATGATCCTTTGG	ACTCCAGCAGGAACAGATGC	50.23	60.18	110	221	331	804	894	22	20
							GCCTCTCCGACTTGCTGAAT	CAAAAACCTTGTTCGCCATT	47.5	60.905	107	79	186	962	1049	20	20
344	XM_031539609.1	LOC116206774	6524611	6526014	14-3-3-like protein	1	CTCCGTCTTCTACTATGAGATCCTG	GCCCAGGGTGTCCAACTC	57.335	60.68	100	177	277	582	664	25	18
345	XM_031539721.1	LOC116206859	6521980	6523759	40S ribosomal protein S6-like	1	GATGAAGCAGGGAGTCCTGA	TCCTCCTACGCTCTCCATTG	55	60.35	104	87	191	335	419	20	20
							GGATGATGTCCGGAAGTACG	GGAGTGACCAGCCTCTGAAT	55	59.8	102	97	199	605	687	20	20
346	XM_031540005.1	LOC116207139	48565786	48568743	bifunctional UDP-glucose 4-epimerase and UDP-xylose 4-epimerase 1	1	TCAGGAACAGGGAGGACTTG	GAGGATTCGCCACGCTCT	58.055	60.86	105	87	192	504	591	20	18
							CAGAACCCGAGTGGAAGATT	GGTTGTTTGGGATCCCTTTT	47.5	59.585	102	253	355	822	904	20	20
347	XM_031540349.1	LOC116207421	273368	283172	calcium-transporting ATPase 9, plasma membrane-type-like	1	GGTGTTCCGTGCACTATCTG	GCAATGCTTGCACAAGTAACA	48.93	59.55	107	86	193	2589	2675	20	21
348	XM_031540464.1	LOC116207471	50425064	50427882	UPF0160 protein	1	GACGTGCACCGCCTATACTT	TATCTTGGCGGCTGATCTGT	52.5	60.46	104	88	192	532	616	20	20
							ATTCGCCTCTCCTCCAAGTT	ATATACGCCCCCAACATCAA	47.5	60.125	102	168	270	274	356	20	20
349	XM_031540908.1	LOC116207814	54277762	54280598	protein NCA1	1	TGGGGCCTTTTAGCTGTATG	GGACAGTCGTTGAATCGTGA	50	59.885	112	81	193	346	438	20	20
350	XM_031541068.1	LOC116207935	46424251	46426639	formyltetrahydrofolate deformylase 1, mitochondrial-like	1	ATTACATGGGTGGCAGGAAG	TGCCTTTCGAGAAAACGAAT	45	59.815	105	90	195	555	640	20	20
							CTGGTTCGAGACACCGATTT	CCATGGTGAATGTTAATTATGTCC	43.75	59.755	104	166	270	724	804	20	24
							AACATTCACCATGGCCTTTT	TCACGAAATGACTCGTAGCC	45	59.085	103	95	198	814	897	20	20
351	XM_031541170.1	LOC116208003	52081966	52084976	alkaline/neutral invertase A, mitochondrial	1	TTGCTCAAGGGAGAAGGAGA	AAGCTTGCTGGCATTAAACC	47.5	59.715	119	89	208	1019	1118	20	20
							GATCCTGATTTTGGCGAGTC	TCACCAGTGAGCTTCCCATA	50	59.435	101	75	176	1187	1268	20	20
352	XM_031541247.1	LOC116208044	52098646	52102484	importin subunit alpha-4	1	GTCCCCATGTTTGTGCAACT	TCTACAGTTCGGAGAGTCACCA	50	60.365	102	224	326	646	726	20	22
							CAAGCTGTGATAGAAGCAGGTG	CCAGTGACAATGTTCCCAAC	50	59.45	110	247	357	1000	1090	22	20
353	XM_031541273.1	LOC116208058	44081746	44091717	ATP-dependent helicase BRM	1	GGATCTCGATAGATACCGTTGC	GAAGTAGAAGATTTAAAAGGGACCA	43	59.185	101	122	223	4030	4106	22	25
							TGATACGCCATCAGTTTGTTG	GGTTGCCTTAGGACCCTTTC	48.93	59.77	106	218	324	3474	3560	21	20
							TGAAAGGGTCCTAAGGCAAC	CTTATTATTGTACAAAGAAAGCATCCA#	39.815	59.16	100	95	195	3559	3632	20	27
							AATGGTATCTTAGCAGATGAAATGG	GATGAGGTCCATAGTTCCCTTTA	39.74	59.16	100	111	211	3662	3739	25	23
354	XM_031541389.1	LOC116208134	52977963	52989715	kinesin-like protein KIN-14B	1	GGTGACCACCAAAGGGAATA	CACCAGTATTCACACGAATGG	48.81	59.28	116	97	213	562	657	20	21
							TGCTGCCTTGAATGACTTTG	AATAACTGCAGCCAAAACCAA	41.55	59.815	100	92	192	2320	2399	20	21
							CGTGTCTCCCACTGCTACAA	TCTTTATCGTGTCCCGGTTT	50	59.665	107	112	219	1450	1537	20	20
355	XM_031541408.1	LOC116208143	2450035	2455908	probable leucine-rich repeat receptor-like protein kinase At5g49770	1	TTGCATCTTGGGGAGCAG	TCCGAGAAGTTGTTAGTGCATTT	47.345	60.55	112	80	192	2191	2280	18	23
							TCGATGAGCTCAAGAAATGC	TGCAACTACTTGCCCATCTG	47.5	59.48	110	85	195	2266	2356	20	20
							CCGAGGAATACTTTCAGATGG	GGAAAGCAGCTCGATCTCAG	51.31	59.45	103	81	184	2342	2425	21	20
356	XM_031541467.1	LOC116208177	53861273	53864822	hydroxyproline O-galactosyltransferase GALT2	1	ATGGATGCAGTCATCACCAA	AGCCTCCTTCTTCAGCATTG	47.5	59.745	103	164	267	1786	1869	20	20
357	XM_031541541.1	LOC116208202	53854743	53858582	CBL-interacting serine/threonine-protein kinase 23-like	1	CGTTGCCATCAAGATCCTC	TACATGCGGATGACATTTGG	48.815	59.76	117	91	208	506	603	19	20
							AAACGTGAGATTTCGACAATGA	CGTGACAAGCTCCAAAACG	44.495	60.025	108	297	405	567	656	22	19
							ATATCGTTTTGGAGCTTGTCA	AGCTGTTGGAAATACTTTCTAGCTT	37.05	57.89	100	86	186	652	727	21	25
							CTGTTGATTACTGCCACAGCA	TCCAAAATCCGAGACTTTCAG	45.24	59.61	101	108	209	760	840	21	21
358	XM_031541704.1	LOC116208325	51009772	51014121	conserved oligomeric Golgi complex subunit 6	1	CACGCAGAGGCAAGAGATAG	AGAAAGCGCCTCGAAGAAGT	52.5	59.715	115	82	197	355	450	20	20
							TCATGTTCAGGAAATTCACTCG	GCGCTCATATGCTCCTTCTT	45.455	59.845	115	104	219	469	564	22	20
							TGGCTGTCTACCAAGAAGGAG	AGGTCTCCGACCTCAGGATT	53.69	59.775	100	428	528	552	632	21	20
							GTCCGTTGCCTCAAAGAAAG	CGCGTAAGAGCGCTAATAAA	47.5	59.145	107	107	214	665	752	20	20
359	XM_031541715.1	LOC116208334	51005550	51008665	WAT1-related protein At4g19185	1	GCCCTAAACTACGGGCTCTT	ATAGTAAGGCTGATAATGCAGGTTG	47.5	59.855	100	101	201	1298	1373	20	25
360	XM_031541726.1	LOC116208344	16304077	16306766	calcineurin B-like protein 9	1	CGAGCTGTTCAAGAAACTGAG	AGGAAAAGATTCTCGCCTGA	46.31	58.455	108	190	298	778	866	21	20
							CGCTGTTCCAAACTCAATCA	TGGACAAATTCTTCAAATTCAATC	37.085	59.61	103	77	180	849	928	20	24
361	XM_031542019.1	LOC116208529	1300412	1305521	protein DEFECTIVE IN EXINE FORMATION 1	1	CGCAGACATTGATAATGATGG	GCCAATGTCAATGTTACCTAGC	44.16	58.83	118	160	278	1423	1519	21	22
							GACAACCCAGAGCATCTAAAGG	CTGCTGTCCATTTCACTTGC	50	59.785	109	89	198	1496	1585	22	20
							CCTACTTCATGTGCCGATGT	CCCATTCATGGTGGTAACAA	47.5	58.85	114	342	456	2171	2265	20	20
							AAGGAAGGAATAATGCTGCAA	ACCCAGAAGCTCTTGCCTTC	46.55	59.87	100	96	196	2349	2429	21	20
							TGAAATCGTCGATGAACACAG	TTCTCCGCTCTCCTTGGTAA	46.43	59.83	101	123	224	2455	2536	21	20
							TTACCAAGGAGAGCGGAGAA	CCATCTCTACCAAAACAGTTCCA	46.74	60.17	116	165	281	2536	2629	20	23
362	XM_031542053.1	LOC116208553	6179062	6184219	translation initiation factor IF-2, chloroplastic	1	TACCTGTGGATGGCAAATCA	AGCAATATCTGTCACTCTTGCTC	44.24	58.855	104	169	273	2117	2198	20	23
							GCAAAAGCTGCTGGAGTACC	CAACCCAATTGAAGAGAGCTG	51.31	59.94	102	70	172	2281	2362	20	21
							CAGCTCTCTTCAATTGGGTTG	ATGGTTTCGAGCAGGTCATC	48.81	59.97	107	89	196	2362	2449	21	20
							ACCCTCAGAAAAGGGGATGT	AGGTAACGAGGGTCCAGCTT	52.5	59.96	108	100	208	2593	2681	20	20
363	XM_031542176.1	LOC116208640	14783775	14791306	copper-transporting ATPase PAA2, chloroplastic	1	TTCGAGTCGGTGACTCTGTG	AGTGACTCCCCAGTGAGCAT	55	59.865	112	368	480	1115	1207	20	20
							GAGGGAGATCCCTTGCTTTT	CAACCAAGATTGCAGTTGGA	47.5	59.67	103	201	304	1516	1599	20	20
364	XM_031542189.1	LOC116208621	4274395	4276595	aspartate carbamoyltransferase 2, chloroplastic-like	1	CACCGAGAATGCGAGAGAAT	CTCAAAGTGCCGCATTACAA	47.5	60.115	109	99	208	496	585	20	20
365	XM_031542240.1	LOC116208692	55335644	55341034	chaperone protein dnaJ GFA2, mitochondrial	1	GTGGAGCGGACCCAGATG	ACATGAATGTCAGCACCTTCTC	56.065	60.975	100	83	183	1206	1284	18	22
							TGACATACTTGGGGTGAGCA	TTTTCAGCCTCAGGATCATTC	46.43	59.685	114	87	201	541	634	20	21
366	XM_031542352.1	LOC116208788	23895518	23898492	probable E3 ubiquitin-protein ligase RZFP34	1	ATTAGAGCTCCATGCTGCAA	ACTTGATGACGGGGCATGT	48.815	60	113	103	216	2816	2910	20	19
367	XM_031542357.1	LOC116208796	30408555	30412521	putative MO25-like protein At5g47540	1	CATTGACATATTGGTAGCTGGTT	CACATGTGCTGCTTCCAAAA	42.065	59.465	121	98	219	682	783	23	20
368	XM_031542362.1	LOC116208800	29783731	29785896	lactoylglutathione lyase GLX1	1	TTCACGCTGTTTACCGTGTT	TCTCTTCTGGGATGTCCCTTT	46.31	59.65	102	95	197	252	333	20	21
							AATGCCTTCCTCGGGTTC	ATAGCAAAGTGCCCAAATCC	50.28	59.53	110	80	190	362	452	18	20
							GATATTGGAACCGGATTTGG	AGGCTCCCTCGTGACATTC	51.45	59.655	102	91	193	440	523	20	19
369	XM_031542368.1	LOC116208805	54631049	54635166	transcription factor TGA2	1	AGCCATTACAGTCGGTGCTT	CTTCCTCAGGCGGCTTTT	52.78	60.115	118	88	206	768	868	20	18
							TCGTAGGCTTGCTCAAAACC	TTCCTGCTCAAGTTGGGTTAG	48.81	59.875	112	121	233	834	925	20	21
370	XM_031542383.1	LOC116208821	8142074	8145121	auxin transporter-like protein 4	1	GAGTACCGAGCCCGCAAG	CCCATGGCCTTCCAGTAA	61.115	60.675	107	127	234	711	800	18	18
							GTCGTTGCTCCCCAAGTCT	CCCTATCACCTTCTCCCACA	56.45	60.085	121	308	429	1310	1411	19	20
371	XM_031542388.1	LOC116208826	24131257	24133060	probable plastid-lipid-associated protein 11, chloroplastic	1	TCTTCGTACGGTCCACCATT	AAATGGAGGAAGTGGGACCT	50	60.085	107	85	192	544	631	20	20
372	XM_031542398.1	LOC116208833	12880780	12883901	stem-specific protein TSJT1-like	1	AGTGGGAACTTCGCATTCAT	AAGGCAATATACCCATCAGCA	43.93	59.505	119	92	211	498	596	20	21
							AAAGGTGCCTGTGGCAAGT	TCTTGTTCTTCGGGTTCCTG	51.315	60.465	100	88	188	639	719	19	20
373	XM_031542432.1	LOC116208866	577854	581634	plastidic glucose transporter 4	1	GTCGGGGTGGCTTGTCTT	CGGTATTCTCAGCAATTCCAA	51.985	60.58	106	72	178	762	847	18	21
							TGGTGCTCTTGAGTACCTTGC	CCTCCAGTGAATGAGCCAAC	53.69	60.555	114	112	226	818	912	21	20
							TGGCAGGACAAGAACATTCC	ATTCCAATTCCAGCAAGCAG	47.5	60.63	120	83	203	950	1050	20	20
							ATTCTCGCAGCATTGGTAGC	TCATCCCTATTGCCAGAAGAA	46.43	60.015	109	100	209	1060	1148	20	21
374	XM_031542450.1	LOC116208884	10171778	10175247	novel plant SNARE 13	1	ACGGGGAAATCAAGGACAAT	AAGCTCCTCCAGCTGTTTACC	48.69	60.23	101	81	182	378	458	20	21
							CAAGGTAAACAGCTGGAGGAG	AGGATTCCTGGCTTCCTCAT	51.19	59.515	102	84	186	455	537	21	20
							TGGGAGCAGGAGGTAGTGAA	GCTTGATCAGTCTCATCCATTG	50.23	60.245	115	330	445	681	774	20	22
							CAAAAAGGCTTCCCAGCTC	TGATAGCTATTACACCACACACGA	47.15	59.77	104	231	335	925	1005	19	24
375	XM_031542460.1	LOC116208892	17222140	17227673	solanesyl diphosphate synthase 3, chloroplastic/mitochondrial-like	1	GCAGAGCTACGTGTAAGACAGC	TGATCCCACGTCTCGTATCC	54.77	60.125	112	91	203	649	741	22	20
							ACGAGACGTGGGATCAGTTC	AAGGATGCAAGTGCTACACAAG	50.23	59.785	104	100	204	745	827	20	22
							CTGGAGATTTCCTGCTCTCG	CATTTGCATGGTTTCACCTG	50	60.025	119	195	314	803	902	20	20
							GTTACAGGTGAAACCATGCAAA	CAATCAATGATGCAGTCTTGTAA	37.845	58.875	100	184	284	898	975	22	23
376	XM_031542464.1	LOC116208895	4679023	4682558	katanin p60 ATPase-containing subunit A1	1	ATGATGTTGCTGGGCTGAGT	AAACATAAGAACCCCCTTCCA	46.43	60.19	119	169	288	934	1032	20	21
377	XM_031542465.1	LOC116208893	19304071	19310560	uncharacterized LOC116208893	1	TAGCTCTTCTAGCTTGCCGTCT	CTGTTCATAAATTTCAATTCAATCTC	38.46	58.725	100	134	234	1720	1794	22	26
							ATATTTGGGGCAGCTGATGA	CCTCCGAATTTCTTGGTTCA	45	60.24	102	81	183	1776	1858	20	20
378	XM_031542470.1	LOC116208899	14131388	14137545	sulfate transporter 3.1-like	1	GAAGGAATAGCTGTGGGGAGA	AGCCAGCCATGTTCATCATC	51.19	60.815	100	308	408	995	1075	21	20
							CTGCACTTCTTGCTACTTAACCTC	CGTGGCCATGATGATGTTG	49.23	60.42	100	239	339	1096	1177	24	19
379	XM_031542471.1	LOC116208900	3273508	3280933	E3 ubiquitin-protein ligase UPL7	1	GCTATCAACCCTCGATCCTG	AAATTCTTCAGTAACTGTGAAATCCA	42.885	59.585	106	109	215	2944	3024	20	26
							GGCAAACGAAAACAAGATGC	CCAAGATGGTGAAATGAGATCAG	44.24	60.745	121	115	236	3103	3201	20	23
							TGATCTCATTTCACCATCTTGG	TTTCTTAAGTCATCAACATCAATATCA	33.42	59.11	102	78	180	3202	3277	22	27
							GGTGGTTATTCCGAGGGAAG	CAACTGGTCACAAACTTTAGAAGC	48.335	60.045	104	124	228	3320	3400	20	24
							TTCTCGAGCTCCCTTACTCG	GAAGTCGGTCCACATCCTGT	55	59.84	116	92	208	3424	3520	20	20
380	XM_031542488.1	LOC116208915	8856571	8861060	uncharacterized LOC116208915	1	TGTCAATCTCAATGCTTCTGTG	CTTGAAGTGCCGTCCCTCTA	47.955	59.66	103	84	187	1447	1530	22	20
							GAAATGCGACGATATGGACA	GAAAAAGTCTGCTTCATCACCA	42.955	59.43	110	105	215	1581	1669	20	22
							TGGTGATGAAGCAGACTTTTTCT	TCCCTTATGATCCTGCAAACT	40.995	59.475	100	98	198	1669	1748	23	21
							AATCTGGGACCAGCTTATGAA	GCTTGTTAGGGCTTGATCC	47.745	58	100	90	190	2159	2240	21	19
							AGCCAGTTCCCTGTTCTGTG	ATCCTGAATGACTACAGGAATGC	49.24	59.9	100	98	198	2335	2412	20	23
381	XM_031542496.1	LOC116208913	19301204	19303149	coatomer subunit zeta-1-like	1	TGCCCTTCGGTGAAGAGTAT	AAAGCCTCCTTTGCTGCAT	48.685	59.83	104	149	253	601	686	20	19
							GCCTACAAATGCAGCAAAGG	CCATGTTGTTCTCAAACATTGC	45.455	60.59	107	150	257	678	763	20	22
382	XM_031542550.1	LOC116208972	8302085	8308783	uncharacterized LOC116208972	1	AAAATGGTGGTCCATGTATGC	CATCGGCTGAAGTTCGAATA	43.93	59.215	105	173	278	743	828	21	20
							TTGAAGAAGAAGCAAATGAAGC	TGAGACCAGAAGGTCAAAAACA	38.635	59.26	102	198	300	1461	1541	22	22
383	XM_031542550.1	LOC116208972	8302085	8308783	uncharacterized LOC116208972	1	GAAAACAGGGCTGCTTATCCT	CCGATAAAGTCAAATTGCCAGT	44.265	60.05	101	110	211	2508	2587	21	22
384	XM_031542564.1	LOC116208957	44352708	44354871	phosphomannomutase	1	GAGTTGTTGGGGGATCTGAC	TGTGCTACAAGGCCATTCTC	52.5	59.12	103	398	501	346	429	20	20
							CGGGATAAGTTTGCTCACCT	TCCTCGAGGTATCTCAAGCAGT	50	59.795	110	85	195	705	793	20	22
							ATGACTGCTTTGGGACTGGT	CCTATGACTGCAATCACATTGTT	44.565	59.305	109	106	215	537	623	20	23
							TTACAGTCAAACCGGCCTCT	TTCATCAACTTTAGCAGCCAAC	45.455	59.57	102	87	189	815	895	20	22
385	XM_031542646.1	LOC116209084	7708527	7712632	COP9 signalosome complex subunit 4	1	CTCAGATAGAAAAGCGGCAAA	ACCAGCAGCAGCCAAAAT	46.43	59.51	104	88	192	782	868	21	18
							CTGCACAATTTTGGCTGCT	CACCTTTTGCAATATCGGGTA	45.115	59.92	109	457	566	861	949	19	21
							TGAACGATGCTCAAAGTTGAAA	TGCCCTTTAAGTTCCTCAGC	43.18	60.115	108	88	196	924	1012	22	20
386	XM_031542652.1	LOC116209092	16476072	16479803	ferrochelatase-2, chloroplastic	1	GGCTGATCTGATCCAGAAAGA	GGCATCCTCCACGTAACTGA	51.31	60.225	103	96	199	994	1077	21	20
							TTGATCATGCAGGAGCTGAA	AAGCTCAACCAGAACTTCATCA	42.955	59.74	120	94	214	1136	1234	20	22
387	XM_031542692.1	LOC116209134	3246071	3248845	malate dehydrogenase, mitochondrial	1	TGCAGGCATTGTCAAGTCTC	GCAATTGGGACTGTCGAGTT	50	60.055	102	151	253	461	543	20	20
							AAAGGATGGAAAGACCGTCA	GGTTGGATTATCTAGGCCATGT	45.23	59.38	100	92	192	520	598	20	22
							ACACATCACCCGGGAAATTA	TGGTCATCAAATGGAAAATGC	41.55	60.375	104	89	193	1127	1210	20	21
							TGCTTCGCTATTTAAGGGAAA	TCCTCTTTCAACCATGAGCA	41.55	59.19	114	85	199	1183	1277	21	20
388	XM_031542744.1	LOC116209178	11919764	11920897	GTP-binding protein SAR2-like	1	TTCCTGGGTCTCGATAATGG	CAATACTCAGCTCCTCCGATG	51.19	59.87	112	112	224	198	289	20	21
389	XM_031542852.1	LOC116209229	3084640	3087588	iron-sulfur protein NUBPL	1	GGTTCCCACCATGATGAAGAT	CAGGAACCCCATAGATATGCAC	48.81	60.775	106	89	195	348	432	21	22
390	XM_031542902.1	LOC116209300	12301251	12306070	galactokinase-like	1	CGGATTGCAAACGTTAATGA	ACCCGCAAATGAAATAATGA	37.5	58.76	112	81	193	431	523	20	20
							TGAAGAATCATAAATGGGGTCA	AGTCCAACCGGTTCACCA	45.96	59.6	100	86	186	504	586	22	18
							CCCTACAGGCTCTGGGCTAT	TGGGCAATTTCTTTCTTTGG	50	60.33	105	123	228	628	713	20	20
391	XM_031543035.1	LOC116209402	5831243	5838979	succinate-semialdehyde dehydrogenase, mitochondrial	1	CGCTTATTGGAGGAAAATGG	TTGTTTCTTTTGAACCCATGC	41.55	59.755	114	101	215	370	463	20	21
							CATGCATGGGTTCAAAAGAA	AAATGTCTGCTCCTCTCAGC	45	58.355	100	124	224	460	540	20	20
							CATTCCATCGCCTCTAGCA	CGAGTGATCATGGCTAATGG	51.315	59.51	105	74	179	722	807	19	20
							GCTATCACGCCATGGAACTT	AGAGGCGTGAATTCAGAAGG	50	59.765	107	262	369	786	873	20	20
							CCTTCTGAATTCACGCCTCT	AGAAGCGTTCCCCATCACTA	50	59.56	102	95	197	873	955	20	20
							AATACCACCGGGTGCTGTAA	GCTGTTGAACCCGTGAAAGT	50	60.205	108	111	219	932	1020	20	20
							AGAAAGATTACTTTCACGGGTTCA	CATTGCCCCCAAGTTCTAAA	41.25	60.155	100	381	481	1011	1091	24	20
							AGTTGGCGATGGCTTTAGTG	GCTCCCTTAGAGAGGGCATC	55	60.29	105	110	215	1283	1368	20	20
392	XM_031543122.1	LOC116209475	35671951	35678731	cellulose synthase A catalytic subunit 1 [UDP-forming]-like	1	GTCAATCCCCCGTCTTCATT	GCCACAGCTAATGACATGGA	50	60.385	110	335	445	2348	2438	20	20
							ATCGGTTGAACCAGGTGCT	CAACTTTAAACTCCCATTGTAGCC	47.15	60.4	101	167	268	2621	2698	19	24
							TTGCCTTCTCACTGGGAAAT	ATCGGAGCTCGAGGATGC	53.055	60.57	110	115	225	2805	2897	20	18
							AGTTAGCATCGAGGACTGGTG	AGCGAGGACCTTGAGGAGAC	56.19	60.15	103	223	326	2922	3005	21	20
							AAGTGGACATCGCTGCTCAT	CCATGACTGGTACCTGCTGTT	51.19	60.435	105	98	203	3100	3184	20	21
							CCTCGTCTTGTTTATGTTTCTCG	TGCTCCATTTGTTAGGACAGC	45.55	60.215	111	151	262	1735	1825	23	21
							TGCGATCACTACTTCAACAACA	CATCAAAACGCTGAGGGAAC	45.455	60.015	112	81	193	1864	1956	22	20
							CATCCAGTGAAAGATGCTTATCC	CGATTGATAGGCGACCACTT	46.74	60.04	110	84	194	1075	1165	23	20
							TCCACTCAAAGAGCCTCCTC	TTGCAGATCCATCATCTGAGAC	50.23	59.88	110	87	197	1278	1366	20	22
393	XM_031543184.1	LOC116209524	9186743	9189999	probable xyloglucan glycosyltransferase 12	1	TGCAGTTACGTCAAGGATTATGA	CCCAACTTCCTCGTTGTCC	48.515	60.075	114	66	180	1538	1633	23	19
394	XM_031543343.1	LOC116209639	29172	32314	ethylene receptor	1	AGTGGCATGTCCATGAATTG	ATCCCTTGCCCTCATTGACT	47.5	60.11	104	75	179	1774	1858	20	20
395	XM_031543386.1	LOC116209665	40444372	40451307	synaptotagmin-4-like	1	GGCGCCACATGATGAGATAC	CCACAAATCTTCTTTAGATCGTCTC	47.5	60.58	103	397	500	361	439	20	25
							AAGTTTAGCAAGTTGTCTCTTGGAA	CGAAAATCGATGTCCATTGTAA	36.18	59.855	101	204	305	633	712	25	22
							GGGAGGTGATCCAAGCATTA	TTCTTCCGCAAGTTGAAAAAT	41.665	59.38	121	97	218	737	837	20	21
							TCAACTTGCGGAAGAAATCC	GCAGTAAGGCTTCCACCAAC	50	59.965	111	101	212	842	933	20	20
							AGCTGTTGGTGGAAGCCTTA	ACAATTCGGTGAGGCCACT	51.315	60.205	105	93	198	929	1015	20	19
396	XM_031543437.1	LOC116209698	52445642	52447859	malignant T-cell-amplified sequence 1 homolog	1	GCTCTTCTTCAACATCCGTGA	ATTGCACCCCTGTCTACCTG	51.31	60.19	102	519	621	368	450	21	20
							TCCTGGTCTCACATCACCAG	TGCTGACATTTTTGTAAAGCCTA	44.89	59.325	121	82	203	503	601	20	23
							TGGCTGAAGGGAAGCAAC	CATTAAGGTAATGCATGTTGTCG	47.345	59.68	111	249	360	571	659	18	23
397	XM_031543507.1	LOC116209802	51207020	51211210	protease Do-like 10, mitochondrial	1	TGACATCATCCTTGCATTTGA	CTTCATTGAGGCCAAATGGT	41.55	59.995	103	83	186	1209	1292	21	20
							CTTGGAGACATCCCCCATCT	TGCGTAGGCTCAACTCTGG	56.45	60.695	110	432	542	748	839	20	19
398	XM_031543594.1	LOC116209860	15747345	15752814	cytochrome P450 711A1	1	CCGACCTCTTCTCCATCCTC	TCGACATAGCTCTGCGTCTG	57.5	60.72	101	603	704	254	335	20	20
399	XM_031543639.1	LOC116209889	7410150	7413466	26S proteasome regulatory subunit S10B homolog B	1	TCCCTTCAAAGTGTTGGTCA	CTTCGGCAACCAACAACATA	45	59.345	110	95	205	300	390	20	20
							GGAACCAGAGTGGTCCTTGA	GCAGAGTAGCTGACGTTTCCA	53.69	60.34	119	89	208	438	536	20	21
							TGAGCTACCTCTAATGAATCCAGA	TTGCTCTTGCCAACAATGTC	43.335	59.635	113	159	272	602	695	24	20
							CACTGGCAAGACATTGTTGG	CGAGCACTTTCGCCTATGTA	50	59.62	108	91	199	686	774	20	20
							TCGGTTGATCCGTGAAATGT	CTCACTAAAACGGCGACCAC	50	61	100	94	194	791	871	20	20
							TCCAAAGAACATTGATGGAGTT	AGTGCAGGGTCAAGAACGTC	45.68	59.43	109	207	316	913	1002	22	20
							GATTGCAAAGCATGGAGACA	GCAAACATTCCAGCCTCAGT	47.5	60.035	105	97	202	1112	1197	20	20
400	XM_031543732.1	LOC116209959	52712652	52715253	serine--tRNA ligase	1	AAGAGATCATGGCCAAGTGTG	GCTCTGCAGTAGCAATGAGAT	47.62	58.735	102	84	186	762	843	21	21
401	XM_031543814.1	LOC116210023	55278275	55281047	ADP,ATP carrier protein 1, mitochondrial-like	1	GGGATTGTGTCATTGTGGAG	AGAGCCTCTTGAAGTAATCCTTG	46.74	58.51	100	86	186	611	688	20	23
402	XM_031543962.1	LOC116210141	54590373	54597938	THO complex subunit 1	1	TATGGCCAATCTGTTGACGA	AATATCATGCCGCCTTCAAT	42.5	59.735	110	160	270	485	575	20	20
							TGAGGAATTGCAAGGACGTA	TGCATGTTCTCAACATCACAAG	42.955	59.515	105	79	184	630	713	20	22
							TGCTCGTGGAAAACTTGTGA	AATGAGCCAGAAACATGAGGA	43.93	60.06	110	126	236	700	789	20	21
							GTGTTTTGCGGACGTATCCT	GGCTCTTTCTCATAACTAGTTTCATTT	41.665	59.485	119	90	209	773	865	20	27
							CATTAAGCCTTGCTCCAACC	TAGCATCCCCCTCTTCATCA	50	60.135	105	127	232	969	1054	20	20
							AAGAGGCAGCCAATTATAGCA	TCAGGCACTGCACGAGAATA	46.43	59.78	105	77	182	1086	1171	21	20
							TTTGAGAAGCAACCACTGGA	CTGCCCATCTCCAAAGTTGT	47.5	59.765	106	209	315	1400	1486	20	20
							GGTGGCGACTAGGAAATAAAGA	ATAGAAGGAGTGCGGACACG	50.23	59.955	100	127	227	1458	1538	22	20
403	XM_031543997.1	LOC116210173	9360765	9366140	WD repeat-containing protein PCN	1	TCTACTGGGAAGTTAGCTCCTGA	AAATGTCTCCAAAACAATTGACA	39.13	59.04	100	90	190	2013	2090	23	23
404	XM_031544087.1	LOC116210232	54706997	54710170	phosphatidylinositol 4-phosphate 5-kinase 6-like	1	CCATCTCTAAGGGGCATAAGAA	CAGATCAAGAGATGTTGCTGGA	45.46	59.995	101	84	185	1520	1599	22	22
							AAACTCCTCCTCACCAGTCG	CATGTAATCTGCTGCATCCAC	51.31	59.235	104	277	381	1685	1768	20	21
405	XM_031544281.1	LOC116210411	53113799	53119730	probable cytosolic oligopeptidase A	1	ATGGTGTCTCCTTGGAAGATG	GCATCCAAGACATTCTCATCG	47.62	59.81	100	90	190	842	921	21	21
							AATTGACGGACTGCCTGCTA	AATAATCCATGGCCCATTTTC	44.05	60.335	100	94	194	981	1060	20	21
							GATTAGAGAAGGCTCAGCTGCTT	TTCTCGAGCAGCTCTTCTGC	51.415	60.875	100	74	174	1226	1306	23	20
							TCGAGAAGCTTCGCAGTG	TCAAGTCATCAGCTTCAGCA	50.28	58.57	102	154	256	1319	1401	18	20
							TGGGACCTGAGTTTCTGGAG	CAAGGTTGAAAAGTCCATCCA	48.93	60.095	115	84	199	1426	1520	20	21
							TGGTTTGCAATCAAACTCCA	TGTGAGCATGTGCTGAAGTG	45	59.845	110	99	209	1778	1868	20	20
							GGTGCTTTCTGCAGATGCTT	CACCTCCAAGAGCCAGAATC	52.5	60.175	113	79	192	2301	2394	20	20
406	XM_031544387.1	LOC116210500	44779381	44780834	peroxisomal membrane protein 11C	1	CTCGCAAAGTTTTCCGTCTC	CTTTCCCAGCAAAACCAGAG	50	59.92	101	80	181	347	428	20	20
407	XM_031544644.1	LOC116210645	48219782	48222024	PGR5-like protein 1B, chloroplastic	1	GTGCAGTCTCCGGAGTAGGA	TCGAGGAAAAAGAAGAGTCCTAAA	48.75	60.155	114	88	202	685	775	20	24
408	XM_031544726.1	LOC116210712	52813820	52815951	uncharacterized LOC116210712	1	CTGCCCATCTGTCCAGTGTT	GAGAACCCGTCGCCATAGTA	55	60.615	108	135	243	320	408	20	20
409	XM_031544864.1	LOC116210803	53678693	53680999	probable inositol transporter 2	1	GCAGCCACAGCTAACTGGAT	CCCCGAAGATAAGGAATGTC	52.5	59.44	100	423	523	1654	1734	20	20
410	XM_031544887.1	LOC116210645	48219782	48222024	PGR5-like protein 1B, chloroplastic	1	GTGCAGTCTCCGGAGTAGGA	TCGAGGAAAAAGAAGAGTCCTAAA	48.75	60.155	114	88	202	632	722	20	24
411	XM_031545088.1	LOC116210927	16502320	16517866	vacuolar protein sorting-associated protein 52 A	1	ATTGAAGAACCGGTCTGCTG	GGGATACTTGGCTGAACTCG	52.5	59.975	115	466	581	1662	1757	20	20
							GCGTTATGCTGAGTTTACTGC	CTTCACGAGCAAATCATCCA	46.31	58.78	115	90	205	2163	2258	21	20
							CCAAAACAACAGATTGGGTTTC	TTTCAGCGATTCCTCAAAATG	39.505	60.395	114	151	265	2299	2392	22	21
							CAGCCTGAGCTTGAAAAGTTG	TGAATATTTGTCTTGGGCTTTC	41.99	59.21	101	400	501	1318	1397	21	22
							GCTGAGAAAGCCCAAGACAA	GGCACGAACCTCTTGGTAGA	52.5	60.39	118	287	405	1392	1490	20	20
							CAGTGATGATGTGTCTCTAGAAGGA	CCACCCCTTTTGTGTATTCC	47	59.485	119	172	291	792	891	25	20
							ACAAAAGGGGTGGAGAACAA	CATTCACGAATTTGATCATGG	41.55	59.125	107	136	243	898	984	20	21
412	XM_031545120.1	LOC116210953	10435127	10437126	14-3-3-like protein B	1	CAGTTCATGCAGAAGCTGGT	GAGCCGATCACGTTCTTGTAG	51.19	59.465	101	605	706	185	265	20	21
413	XM_031545130.1	LOC116210959	10429906	10431968	protein CutA, chloroplastic	1	TAACACTGTGCCGAGCATTG	CGATTCACACATGCTGCAA	48.685	60.645	108	515	623	340	429	20	19
414	XM_031545181.1	LOC116210997	50877692	50879349	actin-7-like	1	AGGAAATTCAGCCCCTTGTT	GCCCCACAATACTAGGGAAGA	48.69	60.135	102	138	240	231	312	20	21
415	XM_031545385.1	LOC116211145	846272	849904	(6-4)DNA photolyase	1	GATGCTATCATGGTCCAGCTT	CCCTTTTCCCAGTGAACAAA	46.31	59.555	110	91	201	1129	1219	21	20
							TGTTTGTTCACTGGGAAAAGG	AAGAGCATGAAAGCCAAAGC	43.93	59.795	102	111	213	1217	1299	21	20
							ATTAAAGAGCTTCGCATCTTCAG	CCTTCCCCCGTTTTTCTC	47.345	59.335	100	72	172	450	532	23	18
416	XM_031545611.1	LOC116211292	11113043	11118417	probable histone-arginine methyltransferase 1.3	1	GACCCTCATCAAGAGTCACG	GAAGCTGCCCATAATAATGAAAA	44.89	58.865	118	106	224	519	614	20	23
							GGCAGCTTCTACATCAGCAG	CAACCACTACTCGACCAGCA	55	59.34	108	117	225	628	716	20	20
							ACCGTGATGATTTTGCTGGT	CATTTCTGATGCTTCCACAGC	46.31	60.585	119	134	253	703	801	20	21
							AACCGATGGGGACTTTGTTA	GCCATGTGAATCCTTCCAAC	47.5	59.81	118	177	295	940	1038	20	20
							TGCTCCTGAAGGGAAGATGT	AGCTTAGTTGCTGCCAAAAGA	46.43	59.55	116	85	201	1010	1105	20	21
							CTTTTGGCAGCAACTAAGCTA	CCACCAAAAGTCTTGGATCA	43.93	58.06	116	357	473	1106	1202	21	20
							TTGGTGGCTTCCCCAGTAT	CAACAGCAGCCGTGAATTT	50	60.09	100	155	255	1215	1296	19	19
							CAGAGGTGGCTTACCACTGC	TCTCTTGACCTGCCATGACATA	52.73	60.755	100	262	362	1374	1452	20	22
							CATGGCAGGTCAAGAGATCA	CAGGGCCCCACATTTTAGTT	50	60.44	101	124	225	1457	1538	20	20
417	XM_031545732.1:	LOC116211358	4193987	4196581	grpE protein homolog 2, mitochondrial-like	1	AAAGCCGCACAGGTTCAG	CTGGGCTATCTCCCTCACC	59.36	59.8	121	98	219	221	323	18	19
							GGCTGGTGAGGGAGATAGC	GTCCTCGAATAGCCCAACAA	56.58	59.925	113	102	215	319	412	19	20
418	XM_031545784.1	LOC116211413	7524208	7526354	ornithine carbamoyltransferase, chloroplastic	1	GGGCCATGCCGTTTACTTAG	AATGATGTCATTATAACCAGAGAGAA	42.885	59.58	100	252	352	500	574	20	26
419	XM_031545794.1	LOC116211420	7527408	7530621	uncharacterized sugar kinase slr0537	1	CATAGGGATGGCCAAGCAG	TTCCCAGAGTCCAGCAACTC	56.45	60.97	108	95	203	791	879	19	20
420	XM_031545840.1	LOC116211444	52515603	52518453	26S proteasome regulatory subunit 6A homolog	1	GTCAGGGCCACTCGTCTTCT	CCTTTATCTTCTCCTTGTAAGAATCG	49.23	60.91	100	350	450	207	281	20	26
							GCTCAACAAGCAGTTGCCTTA	TCAAGATCAATATTAGCACCATCTTC	41.12	60.235	102	101	203	326	402	21	26
							TCTTGATTCCCAAAGGAAGG	TCACCAGGCTTTAAGTTATCAGG	44.24	59.385	111	105	216	422	510	20	23
							TGGAGGTTGATGAAAAACCAA	TCTGAAACCGTTCCTTGTGG	44.05	60.695	117	79	196	610	707	21	20
							TGTGCTGCTCAGACAAATGC	CTGGAAGGCATCCCGAACTA	52.5	61.795	102	178	280	804	886	20	20
							TCTCCTTGCATCATTTTTATCG	GCAACTCTAACATAGTCCGCTGT	42.095	59.535	106	87	193	921	1004	22	23
							GCTTAATCAGCTTGATGGCTTT	CCGACCTGAACGCATTAGAG	47.955	60.34	103	94	197	1025	1108	22	20
							TTGAGTTTCCTCACCCAACTG	TGCAAGCTCCTCAAAGTTCA	46.31	59.925	101	86	187	1141	1222	21	20
421	XM_031545880.1	LOC116211476	13004690	13007380	probable sugar phosphate/phosphate translocator At3g17430	1	CTACATTCTACTGTCCTCGGGAGT	ATGAATCATGGTCAGTGTGATTG	44.565	59.905	100	376	476	789	866	24	23
							TCGGTAACACTGCCTACTTGC	ACTTATCGGTCCCGCACAG	55.14	60.695	108	90	198	1022	1111	21	19
							GGCTTGACTCTAAATCCCATCA	AGACTTCCATCTCGGGCTTC	50.23	60.595	106	148	254	1294	1380	22	20
422	XM_031545969.1	LOC116211529	1641748	1648150	AMP deaminase	1	TCGAGTTATAGCATTGGGGAAT	AAATTCCCTATCCGCATTCA	40.455	59.6	106	101	207	1332	1418	22	20
							TGTCAGAAAGGTCGATACTCATGT	CCTCATCAGGTTCCTTTCTTAAT	40.4	58.965	101	194	295	1476	1554	24	23
							TGCGATTCATAAAGTCGAAAT	CCCGGTTAAATCCAAACTCTC	40.475	58.615	110	83	193	1535	1624	21	21
							TGTGGTCAAAGTAGGCTCAGG	GCAAGATCAGAAAATACTTGCTTTG	44.19	60.46	101	80	181	1732	1808	21	25
							TCCTCAGTTGCATGTCTTCCT	AGCTGGGGTTGGCATATGTT	48.81	60.755	103	333	436	2076	2159	21	20
							ATTGAACAAGCTTCGCGAGT	TGTGAGAGGTGAGAAATGTTGC	45.23	60.16	110	84	194	2247	2335	20	22
423	XM_031546076.1	LOC116211616	1346003	1349609	acyl-coenzyme A oxidase 4, peroxisomal	1	TGCCCTGGTCTGTCCATTA	ATTGCCAGGGAGGAATGAA	50	60.235	104	91	195	474	559	19	19
							GTTCATTCCTCCCTGGCAAT	AGGCCACGGTGCTTAGTTCT	52.5	61.21	100	121	221	558	638	20	20
							TTACCGGCAATGGAAGTCTC	CCTCGGGAGTAAGCAAATCA	50	60.14	109	85	194	213	302	20	20
							GGACTACGAATTGTTCAGAATGG	TGCAAGGACTTTGTTTGTATCC	42.195	59.505	111	109	220	891	980	23	22
							CTGGGGTCAATTCCTTTCAG	GATGTCATAGATGCCCATTGAA	45.455	59.655	101	109	210	961	1040	20	22
							GAGCGGAAGCAGTTTGGAG	AAAGTCGCCAACCAACAAGA	51.45	60.87	109	85	194	1080	1169	19	20
424	XM_031546240.1	LOC116211733	52356034	52378126	topless-related protein 3-like	1	CTATGGAAGTGGGCTCGAAA	TGGACATGAGCTGCCCACT	53.95	61.56	100	86	186	1610	1691	20	19
							TCCAACGATGTCACTGGAGTA	CAAAGAAATTTTCCCACCACA	42.86	59.49	105	97	202	1706	1790	21	21
425	XM_031546627.1	LOC116212043	9079879	9083025	interferon-related developmental regulator 1	1	TGCGAAGAAAGATCTGACCA	CAATGACTCCCCACCAATCT	47.5	59.65	109	89	198	1301	1390	20	20
426	XM_031546638.1	LOC116212051	9064311	9078781	uncharacterized LOC116212051	1	TCGTTGGAGAACTTGAGCTG	TTTGGACTAAGGGAATCAGCA	46.43	59.425	103	123	226	4237	4319	20	21
427	XM_031546700.1	LOC116212119	52680805	52687160	long chain acyl-CoA synthetase 7, peroxisomal-like	1	ACGTGTTATGGGATCTGGAG	CAGTCATGCCATAGCCTTCA	50	58.635	101	124	225	1415	1496	20	20
							TTGCATGGAGGAGAGTGACA	AGGGTTGATCATCCGAGAAA	47.5	59.94	113	107	220	1535	1628	20	20
							GAGCAAGGGGTGCAGTTCT	GGCTCGGGCACAAGAGTTAC	58.95	61.25	100	88	188	2029	2109	19	20
428	XM_031546711.1	LOC116212137	14116130	14121846	succinate--CoA ligase [ADP-forming] subunit beta, mitochondrial	1	GCAGGTCTCAGCACAATCAG	TGAAACAGCAACACCCTTTG	50	59.655	107	183	290	196	283	20	20
							TTTCATCGGTGGAGGAAATTA	AAGGTTCCCAAACCTCTTCC	44.05	59.41	109	82	191	298	387	21	20
							AAGAGTGGACTCAAAGGTGGA	AACTTTTCCCTGGGGACCT	50.125	59.28	117	97	214	408	506	21	19
							TGCTTGGACAGATCCTTGTG	CCAGAGTGATGGCAAAGTACA	48.81	59.31	117	95	212	475	571	20	21
							CAATGAGATGTACTTTGCCATCA	TTCTCAGCAAGATCTTCAATGC	40.02	59.805	102	109	211	563	643	23	22
							CAGCAAGGGAGGAACTAGCA	TCGCAGCATCCTCATCAGT	53.815	60.535	107	106	213	626	714	20	19
							AAGTTATATGAGCTCTTCTGCAAGTG	AATTTTGCATCAGCAGCAAC	39.23	59.25	101	83	184	795	876	26	20
							ATATTTGCTCTCCGCGATCC	TGCAACCTATCTCTCCATCCA	48.81	61.025	100	89	189	933	1012	20	21
							TGGAGGAACTCCTGCAAACT	TGCTTTGACCTTGTCATCAGA	46.43	59.635	103	86	189	1085	1167	20	21
429	XM_031546750.1	LOC116212178	40490150	40495538	UTP:RNA uridylyltransferase 1	1	CACTGGGCTAAGTCAAGACGA	GACGACGTTGCTGTAGGAAA	51.19	59.685	100	81	181	1702	1782	21	20
430	XM_031546829.1	LOC116212262	5637777	5639119	ubiquitin-conjugating enzyme E2-17 kDa-like	1	GGGGGCGTGTTTCTTGTAT	GCAAATGCTACCATTGCTGTT	47.745	59.98	117	139	256	334	430	19	21
431	XM_031546836.1	LOC116212270	2811088	2815624	cellulose synthase A catalytic subunit 7 [UDP-forming]	1	AAGTTGTGGCTACGAGGAGAA	GCAGTGCATCTTAAAGCCAGT	47.62	59.265	100	561	661	2270	2349	21	21
							CCAGGCTATCAACACCACAA	TGATCACAGTCCACGTTCAG	50	58.87	104	79	183	1536	1620	20	20
							CAAGGTACAGCCTACCTTTGTG	TTTCTTCTGGGCCTTTGC	50	58.875	103	73	176	1274	1359	22	18
432	XM_031546911.1	LOC116212351	54215218	54220134	mitogen-activated protein kinase 15	1	GCGCCACCCAGATATTGTAG	CTTGGTGAAGATCAGATTCCAT	47.955	59.305	110	81	191	921	1009	20	22
							CTGCGAGGCCTGAAGTACA	TTGCAAGACCAAAGTCACAGA	50.38	59.805	115	82	197	1090	1184	19	21
							TTGCAAGAGTAGCTTTCAACGA	ACTTTGAGAAAAAGGAACCACA	38.635	59.045	108	84	192	1199	1285	22	22
							TCTTCTGGGAACACCCTCTG	AAGAAAGATATCGGCCTTTTCC	47.955	60.085	102	83	185	1419	1499	20	22
							ATGTTAGCTTTTGAACCGAAGG	GAGCAGAAGGTTCTCTCTCGAC	47.725	59.72	100	69	169	1570	1648	22	22
							CAAAGGAGGATGTGAGAGAGC	GGATACATAAAGTTTGTTGGCTCA	44.94	59.245	106	142	248	1715	1797	21	24
433	XM_031547060.1	LOC116212438	49181630	49184811	homeobox protein BEL1 homolog	1	AGATCCGTGTCAGTCCTTCG	CTTCTTGATAGACCGGTTTGG	51.31	59.485	107	825	932	1469	1555	20	21
434	XM_031547102.1	LOC116212468	48232697	48236386	protein FIZZY-RELATED 2	1	TTGTGGACTGAAATGGTCTCA	GGCTGTGTGTTCGCTATACTTG	46.43	59.475	121	84	205	1002	1101	21	22
							TCGTTTCTGGAACACATCCA	CCCATGAGTGCTAACGAGTTC	48.69	59.92	112	87	199	1200	1291	20	21
							TTGCTGTTGGGTTAGGGAAC	CCATCCCACTGAACAGACACT	51.19	59.995	107	616	723	539	625	20	21
435	XM_031547168.1	LOC116212515	54075878	54080850	squamosa promoter-binding-like protein 7	1	CCAAACAATCACTTTCTCCATC	GAACTCTGCTGGGTTCCAAT	45.455	58.845	110	73	183	1012	1102	22	20
							TTTAAGCTGTACGATTGGAACC	GACGGATATAACCTTCCAATTCA	40.02	58.78	106	102	208	1089	1172	22	23
436	XM_031547181.1	LOC116212523	6236332	6238863	probable sugar phosphate/phosphate translocator At3g14410	1	CAGCGGCCAGATCTTCTT	TGACAGATGAAAAGATCATGTGAA	44.445	59.34	104	83	187	335	415	18	24
437	XM_031547297.1	LOC116212655	1190761	1196380	peptidyl-prolyl cis-trans isomerase PASTICCINO1	1	CTGATAATAATGGTCAGCCCTTG	GCAATCTCTCCAGGCAGCAT	49.24	61.335	100	109	209	1170	1250	23	20
							TCTAGTCACATGTCCCCCTGA	AACCAAGCAGCTCAATTTCC	48.69	59.92	101	93	194	1270	1351	21	20
							GGTGCTCATATTCAGTGGGAAA	TCTTCTCTGCCTCATCCATT	45.23	59.31	100	81	181	1334	1414	22	20
438	XM_031547372.1	LOC116212715	6881691	6886092	protein FREE1	1	AAGGGTTTGGCTGATTGGAT	GCACCAAAATCTGTTCCACA	45	60.12	113	154	267	1436	1529	20	20
439	XM_031547407.1	LOC116212734	10916248	10921643	cullin-1-like	1	TGAGGATGCTGCCAGTAATAA	GGCAAGGTACTTATCATGCAGTT	43.17	58.99	106	104	210	1171	1254	21	23
							GCATGATAAGTACCTTGCCTATGT	ACTCGAGCTTCCAGCAACAC	48.335	59.64	118	91	209	1258	1356	24	20
							ACTCCCAGCAACTATATGACAAG	CAACATGAATTCGTCGTGCT	44.24	58.595	101	86	187	287	368	23	20
440	XM_031547582.1	LOC116212859	8146415	8150395	lysine histidine transporter-like 8	1	TTGGGTTCTTATTCAGCTCCA	GGAAGATAGCGAGCCATGAA	46.43	60.005	113	186	299	725	818	21	20
441	XM_031547604.1	LOC116212875	354701	358523	U1 small nuclear ribonucleoprotein A	1	CCTCTCCCGTCCCCTCTC	AACCATCTCAGTAAATTCTGCAGTTC	55.34	61.67	100	88	188	401	475	18	26
							CTTCCTGAAGATGTAAAAGAGAGAGA	CCATAGGTTTTTCGCCCTTG	44.23	60.26	100	116	216	451	531	26	20
							TTTTTCGACTGCTCAGCTTG	TCTTTGCCATCTCTGTGTGC	47.5	59.665	101	323	424	561	642	20	20
442	XM_031547768.1	LOC116212984	8682449	8691144	kinesin-like protein KIN-4A	1	GCTCAGAACGCGCTAAAAGA	GAGCACTGATAACATTGCCAAG	47.73	60.285	102	89	191	1219	1299	20	22
							GAAGAGTGACGAAGCAGCAA	CTGCTCAGCCTCTTGTTTCA	50	59.315	100	125	225	2216	2296	20	20
							CAAGAGGCTGAGCAGTTTCG	AAGCTTGTAGCTTATGCCTTTCA	47.065	60.425	109	103	212	2301	2387	20	23
							GCTTGAAGTGATGGTCAATGTC	GAAGCAAACTCATCCACTTGC	46.54	59.735	117	99	216	2594	2690	22	21
443	XM_031547804.1	LOC116213010	44917065	44918629	dolichyl-diphosphooligosaccharide--protein glycosyltransferase subunit DAD1	1	GCCGAAGAACCTCAAGATCA	TTCCGGACAAGAAGGAATTG	47.5	60.19	119	89	208	146	245	20	20
444	XM_031547870.1	LOC116213063	51604525	51608498	protein LUTEIN DEFICIENT 5, chloroplastic	1	AGTTAATGCAGCTCTAAAGTTGGTC	TTCCTCGTGAAACTGCAAATC	41.43	59.845	100	73	173	1068	1147	25	21
							TGAGGATCCTAGTATTCTGCACTTT	TTTCATGTCCAGCTATGAGCA	41.43	59.58	104	74	178	1179	1262	25	21
							CGCTATCCAACAATTGAAGACA	TTCCAGTGATCGGCGAAT	45.455	60.145	111	78	189	1381	1474	22	18
							GCCGATCACTGGAAAATGA	CACAGATGTGGACTCCGATG	51.185	59.855	100	81	181	1478	1558	19	20
							GGCCTTTAGATGGACCCAAT	TCGAATGAAGCGAACATATCTC	45.455	59.735	106	71	177	1610	1694	20	22
							TTTGGTGGAGGACCTAGGAA	TCCAAGTGCCACCTGAAAAT	47.5	60.005	108	85	193	1666	1754	20	20
							CCCCCTTTACGAGCTTTACC	TGAGTTGTCCTTCAATATATGTTTAGC	44.165	59.545	118	97	215	531	622	20	27
							TTTCCGACCCTTCTATTGCT	TAAGGCCCTTTCCCATAACA	45	59.1	105	93	198	605	690	20	20
							GCTGATGGGGAAATATGGAG	CAAAGCCTATCCGATGCTTG	50	60.035	110	88	198	715	805	20	20
445	XM_031548002.1	LOC116213157	27716125	27722287	cysteine--tRNA ligase, chloroplastic/mitochondrial	1	GCTTAATTGCTTGCCACCTT	TTTGGTATGCACACCCATTG	45	59.8	104	170	274	762	846	20	20
							CAAGTTTCCAGATTATGGACGA	AATCGGCCGGATTTTTCTT	41.505	59.925	101	78	179	894	976	22	19
							AAATCGCTCAAAGCTGTGCT	TTTCCAAGGGATTTGGACAT	42.5	59.69	106	85	191	1166	1252	20	20
446	XM_031548154.1	LOC116213279	53415384	53418603	cystathionine beta-lyase, chloroplastic-like	1	TGGGCATAGTGATGTCATGG	GGCCAAACCAGAGCCTTCT	53.95	61.02	100	105	205	951	1032	20	19
447	XM_031548173.1	LOC116213293	53419428	53421225	uncharacterized LOC116213293	1	CAGAAGGGTTTCTCGTCAGG	TGCACCAGTAAAGTCTCCACA	51.31	59.595	105	160	265	405	489	20	21
448	XM_031548235.1	LOC116213344	7355901	7360863	beta-galactosidase 5-like	1	CAATGGCCATAGGAGAATCC	TAACATCCAACCCACCATCC	50	59.89	110	75	185	241	331	20	20
							TGGGTTGGATGTTATCGACAC	CCCACCTTCTGCACTGTCTT	51.31	60.465	120	140	260	337	437	21	20
							TTTATGCTCACCTCCGCATT	CATTGTCGGTTCTGAAGCTG	47.5	60.025	108	93	201	459	547	20	20
							GGAGTCCCATGGGTTATGTG	TGTAGGGCCTATTGGGTGAG	55	60	103	83	186	767	850	20	20
449	XM_031548308.1	LOC116213405	52924186	52927796	methionine aminopeptidase 1D, chloroplastic/mitochondrial	1	CATGAGGGCTTCTGGAAAG	TGATCATTTGGTGAACTGCTTC	46.77	59.245	110	83	193	421	509	19	22
							TTGTGGAGAAGTCGAGGAAGA	CTTGAACTCCACCCCAGGT	52.76	59.96	100	96	196	718	799	21	19
450	XM_031548370.1	LOC116213434	48256361	48262093	ubiquitin carboxyl-terminal hydrolase MINDY-1	1	TGCTGGGTACATTGAAAATCA	TCAAAGTCGTCTATCCTCCTGA	41.78	58.98	114	133	247	540	632	21	22
							CAATTGACCTTCTATGGCCTTT	ACCCTCGTACTTAAACATGGTACT	41.29	58.43	108	338	446	1840	1924	22	24
451	XM_031548472.1	LOC116213495	29232366	29239852	protein REDUCED WALL ACETYLATION 3-like	1	CCTTAATCGGCATCAGACAGA	CACGAATTGCATTGTAAATCTCA	41.2	60.115	101	172	273	946	1024	21	23
							TTGATATGGGAAATTCCTGGAG	TGATCTAAAGTGCCACTCATGG	43.185	60.135	120	146	266	1334	1432	22	22
							CCTACAACAAGTTCCACCCCTA	AGTGTCAGCGAATAACTCCGTA	47.73	59.6	100	105	205	1644	1722	22	22
452	XM_031548483.1	LOC116213502	42247969	42255330	LRR receptor-like serine/threonine-protein kinase FEI 2	1	GGGAGCTTGAAATTCTTGGA	CCACCAGGCAGGAAGTCATA	50	60.15	109	121	230	1408	1497	20	20
							GACTTCCTGCCTGGTGGTAG	AGTCCTTTTGCTGCTCCAAG	55	59.67	104	195	299	1500	1584	20	20
							AGACGCGCCTCAATATTATTCT	TTGCTAGACTTTATGTCACGATG	40.02	58.24	100	94	194	1564	1641	22	23
							CCTAGGATTGTACATCGTGACAT	TCATCCTCTAACAACTTAGCAAGC	42.575	58.58	104	388	492	1629	1709	23	24
							GACTTTGGGCTTGCTAAGTTG	TTTCAGTTGCTCGACCACTTT	45.24	59.47	115	252	367	1701	1795	21	21
							GCTCCAGAGTACATGCAAAGTG	AAAGCAGCATCAGTGGGTCT	50	59.905	110	88	198	1779	1869	22	20
453	XM_031548501.1	LOC116213517	6925921	6930364	synaptotagmin-2	1	TCGGGTCGATTGGCTTAATA	CTCTGCAATGATGGGCTTC	48.815	59.88	103	151	254	678	762	20	19
454	XM_031548536.1	LOC116213538	4588320	4591579	trafficking protein particle complex subunit 3-like	1	GATGTCTCGAGTTGTTGGTCCT	CACAATTGCCCCATATGTCA	47.5	60.375	100	267	367	340	420	22	20
							TGCTGACTGATCTGGAGGAG	TGACATTAGATTTCGCCAGAA	46.55	58.72	108	249	357	447	534	20	21
							GGCGAAATCTAATGTCACCAG	ATCCCAATTGGTCACAGAGG	48.81	59.68	112	236	348	538	630	21	20
							CAATTGCTGACAGACCTGGA	CTGGAGACATTGGCTTTTGC	50	60.305	116	249	365	440	536	20	20
							GCAAAAGCCAATGTCTCCAG	CAGCATCCCAATTCGTCAC	51.315	60.42	115	236	351	536	632	20	19
455	XM_031548573.1	LOC116213561	43948085	43950489	probable serine/threonine-protein kinase At1g01540	1	GCGTGAGGCACAAGAATCTC	GTGAAGCCACTGGTCCAAAT	52.5	60.465	110	572	682	933	1023	20	20
							GCCCATTGACGTGGAATATC	TCACATCTCGATGGACAACC	50	59.82	105	80	185	1044	1129	20	20
456	XM_031548676.1	LOC116213651	54014012	54017479	sodium/hydrogen exchanger 2-like	1	ATTTTGGCTGGACTGCTGAG	GAGGTAAGCCATTAAGATCATGAGA	45	60.205	102	90	192	1095	1172	20	25
							CGAGAGGTTGCTCTCATGATCT	GTAGTGCGACATGACGATCC	52.5	60.02	114	86	200	1161	1255	22	20
457	XM_031548699.1	LOC116213672	50536287	50539948	putative hydrolase C777.06c	1	TCGGACCTTCAGTTTAACATCA	TACCAAAGCGAAATCCAAGG	42.955	59.84	118	85	203	731	829	22	20
							AAGCTATCGCTCCCTTGGAT	TGATCAAAATATCGCAGTCCTC	45.455	59.69	110	99	209	863	951	20	22
458	XM_031548719.1	LOC116213685	50541632	50542909	mediator of RNA polymerase II transcription subunit 10b-like	1	CCGTCTCTTCCTACAATGCTG	TTGCACTTCTCTGATAATTTGACC	44.94	59.775	103	89	192	413	492	21	24
							GGTCAAATTATCAGAGAAGTGCAA	TGCAACTGTTCAAAACATCTCT	36.93	58.605	110	87	197	492	580	24	22
459	XM_031548730.1	LOC116213696	5146618	5151885	uncharacterized LOC116213696	1	GATGCACCCCAAGAGGTTCT	TTTAACAAGTTGATGCCCCAGT	47.955	61.09	100	303	403	666	744	20	22
							GGATTCATGGTGGGAGACAT	TTTTCAGTTCCGGATTTTGC	45	59.82	108	105	213	985	1073	20	20
							AGAGGAGTGCCCAGAAACAA	CCCTTCTCAGTCCACCCTTT	52.5	60.16	100	115	215	1053	1133	20	20
							AATCATGGTGGGAAAAGTGG	CTTGTCTCCCCATTTGGTTC	47.5	59.515	107	163	270	1182	1269	20	20
460	XM_031548796.1	LOC116213746	5006425	5009878	diacylglycerol kinase 5-like	1	CCTCAGAGCATCAGGTCCAT	GGAGTCAAGTCCCTCTCACG	57.5	60.025	110	93	203	1123	1213	20	20
461	XM_031548911.1	LOC116213826	1835754	1837541	patellin-6	1	GAGGACCAAGAGCAAGTTCG	CGACTCAGTCCACCATACTGAA	52.5	60.08	108	93	201	1083	1169	20	22
462	XM_031548924.1	LOC116213834	1839557	1841707	aldose reductase	1	ACCCTCAAGAAGCTCACGAA	GCAGGCTTCCAGCATCTTAT	50	59.715	108	74	182	841	929	20	20
463	XM_031548965.1	LOC116213859	46466236	46468808	WAT1-related protein At5g47470-like	1	AGACGCTGACCCTGAAGCTA	CGATGTCAGCTTAATCCCTTTC	50.23	60.13	101	95	196	563	642	20	22
464	XM_031549065.1	LOC116213917	49481570	49487706	dihydrolipoyllysine-residue acetyltransferase component 3 of pyruvate dehydrogenase complex, mitochondrial-like	1	CCTCCCTCCACATCAAGAAA	AGAACTTCGCCGGGAGTAAC	52.5	60.335	114	84	198	745	839	20	20
							AAAAAGAGGGCGAGAAGGT	GCAAGATAGCCTTCTTCCATGC	48.685	60.195	100	83	183	822	900	19	22
							ACAAGAGAGCTCTGGTGGTAAG	CCATGAACTGTTACATTGAGGAA	44.565	58.38	100	84	184	1492	1569	22	23
							AGAGGTCAAGAACTTGGCACA	GCACAGAATTGTTTTACACCAAAC	42.56	59.875	120	79	199	1714	1810	21	24
							TGCTATCATTAACCCTCCTCAA	ACATGAAGGATGCGAACTTG	42.955	58.72	107	88	195	1831	1918	22	20
465	XM_031549097.1	LOC116213939	3269803	3272840	protein DJ-1 homolog B	1	GCATCTCGTAAAGTGAAACTGG	GAGCTCCACCTAATCCTCCA	50.23	59.075	100	100	200	930	1010	22	20
466	XM_031549111.1	LOC116213944	3273444	3276147	probable beta-1,3-galactosyltransferase 14	1	TGATGACTTCGTGCTGTTGG	CTCGGAATCAAAGAGAGCGTA	48.81	60.235	100	97	197	658	737	20	21
							CGCTCTCTTTGATTCCGAGT	TGCATCCAATATAAGTTTGAGAATG	41	59.51	119	97	216	739	833	20	25
							ATTGGATGCATGAAGAAAGG	ACCATAGGCATGCAGGAAGT	45	58.595	105	115	220	848	933	20	20
467	XM_031549183.1	LOC116213988	2202378	2206281	vacuolar-sorting receptor 1-like	1	TGCCCGATGAAAGAGAAGAA	GATTGTCCGCATCAGCATC	48.815	60.52	121	272	393	1204	1306	20	19
							TATAGGCGACCCTGATGCTG	ATGACGAGAGTGGGCAAGAT	52.5	60.42	111	119	230	1293	1384	20	20
							ATCCCGTGGAGACGTGACTA	TTGTCTCTTGGAAACCAGCA	50	59.975	116	93	209	1365	1461	20	20
							AAGCCATCTGTGCTGGTTTC	AGCTTTCTTGTCCTGCCAAC	50	59.87	116	174	290	1451	1547	20	20
							AATGGAGGTTGTTGGAAGGA	GGATTTCACTCCATCTCCCTTA	45.23	59.4	114	91	205	1696	1788	20	22
468	XM_031549216.1	LOC116214005	22729101	22735448	TOM1-like protein 9	1	GACCTGATTGGGCGATGA	CTTCCAAGACGCTTCTTTATGC	50.51	60.485	100	407	507	333	411	18	22
							GCATAAAGAAGCGTCTTGGAA	CGTGCATATGAACAATGTCTCC	44.16	59.945	105	311	416	411	494	21	22
							ACGTGGCAGAGAGAGACGTT	GCTTCTTGCCATGTATCTATAAGAA	45.5	59.115	109	80	189	513	597	20	25
469	XM_031549265.1	LOC116214039	6305149	6307696	splicing factor YJU2	1	CAACTACATCTATAAGGGCACCAA	CTCGTGCACTTGAAGTAGAACCT	44.75	59.73	105	424	529	480	562	24	23
							GTCAGGTGCGACGCGTAAT	TTCATAGCATCACCCATCTCC	52.76	61.07	102	102	204	642	723	19	21
470	XM_031549325.1	LOC116214069	12587107	12598846	E3 ubiquitin-protein ligase UPL6	1	TTGGAAGATGCTTACGATCAGA	TCCATCAATACCAGCCTCCT	45.455	59.68	111	135	246	2352	2443	22	20
							ATTTCATGGAAAATATTACAAGAGCAG	ATGCCGGATCCAGGATTA#	39.815	59.485	100	118	218	2479	2561	27	18
							GGCATGATACATGAACAGCA	TCAAGAAGAAAGTTGCAAATGG	40.68	58.725	112	291	403	2574	2664	20	22
							GAATTCTTGTGGATATACCATTTGC	GATACAGTTCCGGGTCCAAA	43	59.895	102	106	208	2647	2729	25	20
							TTTTGTTCGTCTTGTAGCCAAT	CCACTCTTTCTGCATAAGTTGGT	39.92	59.255	100	89	189	2900	2977	22	23
							GGGTTTCACCAACTTATGCAG	CGCAGATCATCAACATCCAA	46.31	60.06	107	94	201	2970	3057	21	20
							GGAAAGTTTGGATGTTGATGA	CCTTTGAGAACTTCCCAGAACA	41.78	59.065	102	108	210	3050	3130	21	22
							TCGAGATGTTCTGGGAAGTT	CTCCAGATATTTGAATCCAAGAAG	41.25	57.82	113	106	219	3124	3213	20	24
471	XM_031549461.1	LOC116214140	419110	425054	nudix hydrolase 3	1	AAAGGCCAAAGCTTTCTTGTC	TCTTCATATGTCTCATAAGGACCAA	39.43	59.475	108	179	287	1464	1547	21	25
							CAAGTTGGATGTTACTATTGGTCCT	TGAGCAGTCGCCTTATCATCT	43.81	59.86	111	135	246	1530	1620	25	21
							CGAGATGATAAGGCGACTGC	AGCAGCACTGACATCTTTTGA	48.93	59.78	111	101	212	1618	1708	20	21
							TGTCAGTGCTGCTCCAATTC	TTACAATGCGCTCATCATTTG	44.05	59.855	107	90	197	1716	1802	20	21
472	XM_031549740.1	LOC116214324	51223058	51228119	acetolactate synthase small subunit 1, chloroplastic	1	GACAGGTCGTGGAACAGCTT	AAGCTTTATGAGCATCAACTCG	47.955	59.495	101	129	230	608	687	20	22
							CAACATATTCCGGGCCAAA	AGGGCTCTAATTGCCTTTGC	48.685	61.155	107	109	216	1455	1542	19	20
473	XM_031549778.1	LOC116214359	41397374	41403101	secretory carrier-associated membrane protein 4	1	CATGCTCAGAGGCTGCAGTA	CCCCTGATCCAGCATACAGT	55	60.13	101	98	199	472	553	20	20
							CTCTGCCTCGTTTTTAATGTCA	AAAGAGGGCATCCCATCAA	44.14	59.905	109	109	218	523	613	22	19
474	XM_031549809.1	LOC116214397	51098001	51104941	AP-4 complex subunit epsilon	1	GAGCGTAGGTTGCCAAAGAG	GCATGCTTGTCACCATTTCC	52.5	60.735	107	81	188	963	1050	20	20
							AAAAATAAACCCGGATGTTGC	TGAAGCAATTCAAAGGTCTTCC	39.505	60.33	102	82	184	1178	1258	21	22
475	XM_031549850.1	LOC116214205	50734482	50737590	50S ribosomal protein L11, chloroplastic	1	TGCCAAGACTGCAGATAAAGC	GGAGCAGAACTGAAGCAGGT	51.31	60.07	110	212	322	431	521	21	20
476	XM_031549980.1	LOC116214598	4181872	4184945	serine/threonine-protein phosphatase PP-X isozyme 2	1	AATCCTTGTCGAGGAGAGCA	GCCTCCGACTTTGAAGAGC	53.95	60.02	109	354	463	382	472	20	19
							TTTTGTTGACAGGGGGTTTT	AATCTGCCGACTTTCATGGT	42.5	59.435	115	123	238	526	621	20	20
							CCCTGATCGAATAACACTTATCA	GTTCGCCGAGCCATATTTT	43.25	59.1	103	75	178	592	676	23	19
							GGCGAACGTTTGGAGATATT	GGCAGGAGAGAGACCACCAT	52.5	60.335	103	93	196	688	771	20	20
							CGAGAACAAGGTTTTCAGTGTC	ATCGTGAGGCACTTCTTGCT	47.73	59.455	100	83	183	748	828	22	20
							GATGTTTAACAACCAAATAGTCACA	ACCCGAAATTGCTTGTTCA	37.05	58.2	114	92	206	1024	1119	25	19
477	XM_031550014.1	LOC116214624	39986806	39989813	serine/threonine-protein kinase Aurora-3	1	AGAATTCGAGATCGGGAAGC	TATCAACTTCAGCGCCACAA	47.5	60.54	100	95	195	91	171	20	20
478	XM_031550056.1	LOC116214650	45847545	45849397	60S ribosomal protein L37a	1	TGGAGGTTAGTCAGCACAGC	CTTTGCCACAGTCCTTGCAG	55	60.5	102	98	200	90	172	20	20
479	XM_031550075.1	LOC116214663	3138137	3147002	alpha,alpha-trehalose-phosphate synthase [UDP-forming] 1-like	1	GGGTGTGAAGGAGTTTGAGG	CACCTCTTCTCAGCCAAAGC	55	59.84	105	73	178	868	953	20	20
							GGTGTATACCCGTGTTCCTTG	TTGTGGAAGTCCAAGGTAATGA	46.645	59.35	104	84	188	969	1051	21	22
							CCACCACTAGGAGTTTCCAATC	TAATCATGGCACCAAACCAC	47.5	59.555	115	82	197	1086	1181	22	20
							GTGGTTTGGTGCCATGATTA	CAGAGGATGGGAAGGGTGTA	50	59.585	109	82	191	1181	1270	20	20
							CGGCTTGACATGATTAAAGGA	CTGTTCTCGTCGGCACTG	51.985	59.575	121	100	221	1592	1695	21	18
							CCAATACATCACCTGGATCG	TCATTCCATCCCTCAGTGAA	47.5	58.905	100	84	184	1799	1879	20	20
480	XM_031550158.1	LOC116214699	6155679	6158227	renalase	1	GGAGACAAGCATGTCCATCG	CGAAGACGGTGACGGAGA	58.055	61.32	119	84	203	96	197	20	18
481	XM_031550201.1	LOC116214753	50436749	50444044	serine/threonine-protein kinase BLUS1	1	CCGCCAACGGTCTAGAAATA	CGACCAAATATCAGCTTTGGAA	45.455	60.7	103	119	222	701	782	20	22
482	XM_031550328.1	LOC116214845	55090146	55096767	polyamine oxidase 1	1	AGCGCCGAGGCTACTACAC	TCCACACGCTTTGATTCC	56.58	59.34	103	78	181	1073	1158	19	18
							CCGGGTCCAATATTCTGATG	CCCGAACATGTCTCTCAGGA	52.5	60.685	116	80	196	1121	1217	20	20
483	XM_031550338.1	LOC116214854	55079013	55083015	notchless protein homolog	1	TATGGGAACCTTCCATGAGC	AGCTATCCATTGCCCATCAG	50	59.975	101	88	189	1224	1305	20	20
							AGCTTTTTGTGCCTCTCGAA	CGAATTCGAAAAACAGCTTG	42.5	59.345	100	100	200	381	461	20	20
							TCAACCGCAAGCTGTTTTTC	TAGCCAATTGTTTCCCATCC	45	60.535	116	88	204	454	550	20	20
484	XM_031550400.1	LOC116214902	49084804	49090795	beta-adaptin-like protein B	1	GACTTAGCAATACTTGCGGTCA	ACACGAATGCATCCCATTG	46.415	59.89	101	301	402	363	445	22	19
							AACGCTGAATTAGTGGAAGACA	CAGCAAGAGCAGCTACAGCA	47.955	59.775	103	87	190	573	656	22	20
							TCCAAGCTTGAGCCTCTCAT	AAGAAGCTCATCAGCATTGTCA	45.455	60.06	102	102	204	1344	1424	20	22
							TGGTGAATATGCTGAAAGAATTG	GTTTGACCGTTGCTGTCAGT	42.39	58.955	116	74	190	1403	1499	23	20
							CATCTATTGGCGCCTTTTGT	AGATGGATCGAGCTGATTGG	47.5	60.14	103	92	195	1622	1705	20	20
485	XM_031550443.1	LOC116214931	8503289	8513291	probable manganese-transporting ATPase PDR2	1	CGAAACAAGTCAAGGAAAACTG	AGCTGCAATAACTGCAAATATGA	37.845	58.945	121	96	217	1446	1544	22	23
							TGGTTATGTACTTAAGAAGGGCTTAGA	ACTCGGGCGGAATCACAG	49.075	61.115	101	288	389	1566	1649	27	18
							TCAGAAGCAATTCCCTACAGTG	TTGCAAAACAGCAGATGTCC	45.23	59.615	114	78	192	2533	2627	22	20
							CAACGGACATCTGCTGTTTT	TTCCAACTGATTTGAAAGTAGTCAA	38.5	59.015	106	85	191	2623	2704	20	25
							TGAGCTGAATGAGGAAGGTG	GTGGTTGGGCTCACTGAAG	53.95	59.105	108	80	188	3015	3104	20	19
486	XM_031550503.1	LOC116214963	7928271	7938748	exocyst complex component SEC3A-like	1	GCCGAGCTTGAAGCACTTAAT	TGCAGCGTAAGGGATCTATCT	47.62	59.925	109	96	205	1834	1922	21	21
							TGTGCGGCTCTTACTTGATG	ACCAGTCTGCCGAACATTG	51.315	59.85	115	84	199	2004	2100	20	19
							AGAAATGAACGCAATGTTCG	CCTTGATTGCCCTTGAATGT	42.5	59.35	102	148	250	2089	2171	20	20
							ACATTCAAGGGCAATCAAGG	ATATTTTGGGTCGGCTTGAG	45	59.485	104	223	327	2171	2255	20	20
							AAGCCGACCCAAAATATGC	TTGGCTAGGGTAGGTACAACG	49.875	59.54	100	88	188	2258	2337	19	21
							CAAGCAAGTGAAGCTTATGAACA	CCTCAATCTTCCGATTAAATGC	40.02	59.765	100	120	220	2368	2446	23	22
							AACTTGTCTCTCAGGTTGAGGAA	AGTTCTCGCTTCAACCTTTCA	43.17	59.265	106	412	518	701	786	23	21
							CTTGCATTAGAAGCCGCAAA	CATTCGTCCATATCCTCAACG	46.31	60.86	113	108	221	808	900	20	21
							GGACGAATGGTTAGGCATCT	TTTACAGACTGCATCTCCAACTT	44.565	58.54	102	280	382	912	991	20	23
							CTTTGCTAGTTTGGTGGATTTT	GCATTTATACCGCAAATCAGC	39.61	58.56	100	82	182	1290	1369	22	21
							ACCATGCTGATTTGCGGTAT	TTGAGGGAGCTGCAATAAGC	47.5	60.425	115	79	194	1364	1459	20	20
							CTGCTTGGCTCCATTGAGAA	GGATTCCTCGATGCTTTTGT	47.5	60.295	114	179	293	1437	1531	20	20
487	XM_031550647.1	LOC116215075	44616498	44622465	NAD-dependent malic enzyme 59 kDa isoform, mitochondrial	1	GACTGGAAGGGGATGAGTACC	TGTTTCAAAAGCCCACTTCA	48.57	59.55	119	100	219	1015	1114	21	20
							AACGGTACCGCAAAAGGTTC	CGGCCTTGTGCTCTTACAG	53.95	60.425	100	103	203	1138	1219	20	19
							ACGGTAGGATTAGTGTGTCAAAA	GGCCAATTGTAGATCATGGA	42.065	58.065	110	79	189	684	774	23	20
							TGTGCAAAGGATAAAGGAGAGA	CACCTAGGTCACCAAGACCAA	46.645	59.49	115	90	205	747	841	22	21
							ATAGTTTTTGCCAGCGGAAG	CCAATTCCAGGGAACAGGTA	47.5	59.57	104	74	178	1680	1764	20	20
							CACTTCTCTCTGGTGCTCGTT	TGAGGGATACAAGATGCCATT	47.62	59.525	113	82	195	1792	1884	21	21
488	XM_031550659.1	LOC116215085	16105277	16115937	SNARE-interacting protein KEULE-like	1	ATAATGTCTTACTCATGCAAGATGC	CATCCATAGAAGGTAATGGCTGT	39.74	59.1	100	92	192	355	432	25	23
							CAGTCAGAAACGTGCGAACT	TGCTTAACAAATCATGGCACA	44.05	59.61	106	144	250	937	1022	20	21
							TGATGCTATGTGCCATGATTT	TCATGGTCCTCCAGAAGAACT	42.86	58.87	114	89	203	1014	1107	21	21
							TATCAAAGAACAAAGCTGCACAA	TACTGGGGAAGTGCTTGGAC	44.89	60.025	100	233	333	1205	1285	23	20
489	XM_031550735.1	LOC116215137	49962719	49967976	probable inactive ATP-dependent zinc metalloprotease FTSHI 1, chloroplastic	11	CAGTGATGTTGCAGGGATTG	GAGGAGGCTTTATCCCCATT	50	59.745	104	261	365	1523	1607	20	20
							AATGGGGATAAAGCCTCCTC	GCCATCTGATAAAATGGAACG	46.43	59.4	114	440	554	1607	1700	20	21
							ACTAACCGGAGGGACTTGTT	GATATCGAATCGGCCTTTTG	47.5	58.575	102	173	275	1983	2065	20	20
490	XM_031550774.1	LOC116215165	41003942	41009162	26S proteasome non-ATPase regulatory subunit 13 homolog B-like	1	GGAAAAGCACCCTGGACAGT	TCAGCATACTCCCTCCGAAC	55	60.84	103	93	196	489	572	20	20
491	XM_031550822.1	LOC116215203	13719035	13722733	transmembrane protein 208 homolog	1	GCTGACGACGGAGATCTTCTA	TTGATGCAAGCTGCACAAAG	48.69	60.36	109	277	386	322	411	21	20
492	XM_031550835.1	LOC116215207	17303513	17308035	monoglyceride lipase	1	GCTCAGTTTGCAAAACAGCTT	GACCACAAGATCGAGTGAAGG	47.62	59.7	117	102	219	559	655	21	21
							TGGAAGTGATGGCTTACATGG	CCAAAGAGGAAGCATGGAAC	48.81	60.285	117	109	226	627	724	21	20
493	XM_031550906.1	LOC116215250	6714365	6719882	chaperone protein dnaJ 1, mitochondrial	1	CAAATGGAGTTCAGCATGGA	AATCCGAAATCGCACATACTG	43.93	59.81	104	80	184	1344	1427	20	21
							AGCATGGCTTTCTTGTCAATC	CTCCTTCGCGAATTCCTCTA	46.43	59.44	110	322	432	1398	1488	21	20
494	XM_031550935.1	LOC116215287	2894582	2898198	ribulose-1,5 bisphosphate carboxylase/oxygenase large subunit N-methyltransferase, chloroplastic	1	TAACAGGGTTGCCTTGGTTC	AAAGACAACGCCCTGAGATG	50	60.115	100	101	201	803	883	20	20
495	XM_031550947.1	LOC116215295	2890568	2893381	indole-3-glycerol phosphate synthase, chloroplastic-like	1	CCTCGACATTAGATACATGGTCA	TCCCTCTATTCCAAGAACACG	45.55	59.085	106	99	205	1058	1143	23	21
							TGGATCGTGTTCTTGGAATAGA	CAAGGAGCTTCTTTGTGTTGC	44.265	59.805	102	77	179	1138	1219	22	21
							AAGAAGCTCCTTGAGGGTGA	ACCGGCTTCTTGGACATAAG	50	59.1	114	99	213	1227	1321	20	20
496	XM_031550970.1	LOC116215310	13287880	13289943	violaxanthin de-epoxidase, chloroplastic	1	CTGTTGATGCCCTCAAAACTT	AGACAAGCAACGCTTGCAG	47.745	59.785	103	265	368	583	667	21	19
497	XM_031551020.1	LOC116215339	53640603	53643631	(S)-2-hydroxy-acid oxidase GLO1	1	GGTGCTGAAGACCAGTGGA	TTGTTGTCATGTCGATCTTGC	50.38	59.76	106	92	198	315	400	19	21
							TGAAGAGGTTGCTTCAACTGG	CCCTTTCAGCTCTCCTCACA	51.31	60.47	101	81	182	572	653	21	20
							CTCACTGTGGACACCCCAAG	CGAGATCCAGTCCCTCAAAG	57.5	60.695	106	89	195	693	779	20	20
							TCCTCCATTCCTGACACTGA	CCTGTCAATTTGTCCAGCAA	47.5	59.435	106	128	234	755	841	20	20
							ATGATTCTGGTCTGGCCTCA	ATGACACCCTTCACCAGGAT	50	59.925	115	91	206	817	912	20	20
							TGGCTTCAGACAATCACCTC	CCCGTGGTTGGAAACAATAA	47.5	59.695	114	89	203	885	979	20	20
							GGGGCTCGTCAACTTGATT	CACCACCATCGAGGAAAACT	51.315	60.015	100	88	188	996	1076	19	20
498	XM_031551069.1	LOC116215377	52529485	52533103	F-actin-capping protein subunit alpha	1	CGTGTGGAACATTGAGTTCAG	CTTGCATTCATGTTTTGCATC	42.86	59.185	121	101	222	694	794	21	21
499	XM_031551154.1	LOC116215440	49060758	49063069	ubiquitin-conjugating enzyme E2-23 kDa	1	TGGCATGCAGGAGTTCTATG	ATGGATAAGCATTGGGCAAC	47.5	59.805	101	65	166	209	290	20	20
500	XM_031551244.1	LOC116215507	44333188	44336786	DEAD-box ATP-dependent RNA helicase 8-like	1	GTTGAAGATTCCTCCACCTGA	AAGGAGCTCTCGTTTTAGGAAA	44.265	58.925	100	236	336	809	887	21	22
							ACTGCTGCTTTCTGCATTCC	GCGATGTTTGTAAGGCCAAT	47.5	60.26	106	315	421	1023	1109	20	20
							GAAAGGCATTTGCATTTTGAA	AATCGAATGAGCTGCTCCAC	41.665	60.22	105	135	240	1274	1359	21	20
							AAAGGCAGAAAGTCCATTGC	TGCTAACAGCTCTACTCGATTAAC	43.335	58.255	101	73	174	1534	1611	20	24
							CATCGGAATAGAGTTTTTCATGATT	TGATCACCACGTTGACTGCT	41	60.045	109	197	306	1695	1784	25	20
							CAGTCAACGTGGTGATCAACTT	GATCAGATTTACAGCTAAACCAAGG	42.73	59.84	110	87	197	1786	1871	22	25
501	XM_031551284.1	LOC116215539	9425482	9429885	GPN-loop GTPase QQT1	1	TGCAAGACTTGTCCTATTTACAGT	TAATCTTCTACCACCTCGCACA	41.48	58.505	100	92	192	1015	1093	24	22
							TCCAGCTCATTGGAAGAAAAG	GCTCGGACATAACATCACTCAA	44.16	59.79	120	75	195	599	697	21	22
							GAGTGATGTTATGTCCGAGCA	CAGCTTAGATTCCAACCAGTCG	48.81	59.945	100	90	190	699	777	21	22
502	XM_031551592.1	LOC116215791	48345140	48349605	SPX domain-containing membrane protein At4g22990-like	1	CGTCAAAACTCGTGCTAATCA	TTGGCGGTCTTGGAGGTC	51.985	60.6	118	79	197	869	969	21	18
							TAATTGTAGGAAGCTACATCAGCAACA	ACATGGAAGCTGAGGAGAATC	42.33	60.335	100	78	178	2143	2222	27	21
503	XM_031551721.1	LOC116215909	5062541	5065972	ADP-ribosylation factor GTPase-activating protein AGD5	1	AAGATGGGCCAGTGTGAACT	CATGTATCCAACGTGGCAGAT	48.81	60.185	111	113	224	397	487	20	21
504	XM_031551778.1	LOC116215946	5058602	5061727	cytochrome c-type biogenesis ccda-like chloroplastic protein	1	CAGGGATTACCTTTGGTTGC	GCAGCACGAGGATCAAAACT	50	59.92	113	99	212	767	860	20	20
505	XM_031551832.1	LOC116215982	5040760	5042012	chlorophyll a-b binding protein 13, chloroplastic	1	CGGTCCAACATTAACCCTCT	TGGGCCCAAGTACTTCACTC	52.5	59.51	108	98	206	144	232	20	20
506	XM_031548184.1	LOC116213304	8501053	8503350	WRKY transcription factor 72B-like	1	ACCCGGCCAAGAAAACTAGA	CATGGATTTCCTTTTGCAATC	44.05	60.19	112	115	227	797	888	20	21
507	XM_031548194.1	LOC116213310	24296820	24299401	B3 domain-containing transcription factor FUS3	1	TCTCCCAAAGAAAGCAGCAG	AAGCTCCAGACATGGAGACC	52.5	59.955	102	84	186	682	764	20	20
508	XM_031548220.1	LOC116213335	28334163	28336110	50S ribosomal protein L13, chloroplastic	1	CTCGACCAGAGGTGGATGTT	GGCTTATCGGTATTCACATGG	51.31	59.71	104	308	412	338	421	20	21
							GGCAAGAATCTGGCTACATACA	TTTTTGGGTCCTCTTCTTACCA	43.185	59.61	105	200	305	512	595	22	22
509	XM_031548215.1	LOC116213329	28350692	28354673	mitogen-activated protein kinase 19-like	1	CCAGGGAACACCATCAGTTC	CAATTCGCATTTGCCAGTAT	47.5	59.505	118	73	191	832	930	20	20
							TTGGACAGACTATGTTGCCACT	CAGCAAAAATGCAGCCAAT	43.78	59.74	113	206	319	1016	1110	22	19
510	XM_031548215.1	LOC116213329	28350692	28354673	mitogen-activated protein kinase 19-like	1	TGTGGCCCTCAAACTCTTG	AAGGCTCTCTCTCAACCTTCG	52.505	59.975	119	119	238	1322	1420	19	21
511	XM_031522159.1	LOC116193460	43975097	43976955	chloride conductance regulatory protein ICln	2	CAAGATAAAAGAGATCAGGCTTGT	CATCACATGGTTCCGGATT	42.435	58.67	104	109	213	444	529	24	19
512	XM_031522164.1	LOC116193461	7794891	7796413	uncharacterized LOC116193461	2	GCGAGTTTGTGCAACTCCTT	AAATGCAACAGCAGCTTCCT	47.5	60.23	113	72	185	841	934	20	20
							AGGAAGCTGCTGTTGCATTT	TGGATATTCATTCTTCTGTCGTG	42.065	59.56	101	85	186	934	1012	20	23
513	XM_031522176.1	LOC116193468	9155006	9157502	VAMP-like protein YKT61	2	TGGATGATCACTATCCAGTTCG	TATCTGCCTGTGCCGATCTC	50.23	60.64	105	282	387	327	412	22	20
							AATACTCAACCGTGGCCCTA	CGTTTCATCCAATTCCCTCT	47.5	59.215	102	89	191	424	506	20	20
							AGGCCGACAAGTTGTTGAAA	TGTCCAGTTTCTCACCACGA	47.5	60.475	102	216	318	521	603	20	20
514	XM_031522207.1	LOC116193487	5356254	5363971	V-type proton ATPase subunit a2	2	CTTGGAGCTGTTTCCAACAC	CCAAGCGAGCATGAGAACTT	50	59.44	108	73	181	2334	2422	20	20
515	XM_031522208.1	LOC116193488	5365214	5367199	cysteine protease RD19A-like	2	TGGATCGTGCTGGAGTTTTA	CGTGATCACAGTCCACAAGC	50	59.795	110	281	391	496	586	20	20
516	XM_031522215.1	LOC116193494	9209407	9213114	transcription factor bHLH82-like	2	AAGAAGATCAGGGCCAGGAG	CCTGCAGGGCTTTCATTCT	53.815	60.535	100	388	488	577	658	20	19
							AGGAGAGTGAAAATTTCGGAGA	ACTCTATGATCTCATCCAACATTGA	38.455	59.195	100	542	642	637	712	22	25
517	XM_031522217.1	LOC116193495	30531819	30534078	probable protein S-acyltransferase 15	2	CGTCATGCTGCCTAGGAAAT	TCCATACACAGTGGTGATCCA	48.81	60.03	113	83	196	358	450	20	21
518	XM_031522219.1	LOC116193497	36334327	36336527	3-hydroxyacyl-[acyl-carrier-protein] dehydratase FabZ-like	2	CAGCATTCCCCAGTGTTCTT	CAACAGCTGAAACTCCAGGAT	48.81	59.725	114	89	203	452	545	20	21
519	XM_031522221.1	LOC116193499	12753703	12755896	uncharacterized LOC116193499	2	ACAACATTGGGGACCTTGAG	CAACGCATTTATCAAAACATCAA	40.215	59.855	101	79	180	814	892	20	23
520	XM_031522223.1	LOC116193501	28511350	28516463	alpha-galactosidase-like	2	AAAATATTCTTCTCTCTATGTGAATGG	TATCCTGTATGTCCCCAGTCG	41.005	58.73	100	88	188	719	798	27	21
							TTCGATTGCAGATCAAAATGA	GTATTCCTCCGTGGTCATGC	44.165	59.8	109	82	191	835	924	21	20
							AGTAGGAAACGGAGGCATGA	TCCATAGATCTCACATCGCATC	47.73	59.88	105	92	197	910	993	20	22
							AGATGATTGCTGGGCTGAAC	GCACATAATCTGCTAGAGCCTTG	48.915	60.325	101	90	191	403	481	20	23
							GGGATCAAGGCTCTAGCAGAT	GCGATCCTGGCATTGTCTTA	51.19	60.485	103	94	197	476	559	21	20
521	XM_031522237.1	LOC116193508	16228971	16230842	dihydroorotase, mitochondrial	2	GAACCCCTCATGACACTGTACC	CAGGATACAGCTTCACAGCAA	51.08	59.88	100	115	215	487	566	22	21
							TTTTGGAAGATGCCTTCCTG	CTCTCGGTCAAACACATCCA	47.5	59.93	106	69	175	627	713	20	20
522	XM_031522261.1	LOC116193527	42156534	42161232	nucleobase-ascorbate transporter 1	2	CGCAGTTGCCGTACAGATAG	TGCATGACCAGCTGAAAAAG	50	59.75	105	77	182	1046	1131	20	20
							TTTCAGCTGGTCATGCATTC	ATATGCAGGAGGGGGAGTTG	50	60.52	116	96	212	1134	1230	20	20
							CATCATAGGTGACTCATCACTTCA	TGCTCGAAGCTACAATAAGAGC	43.565	59.035	101	78	179	622	701	24	22
523	XM_031522268.1	LOC116193533	42164180	42166778	AUGMIN subunit 2	2	GAAGATTGAGACTCTGGCAAAAA	ATGCAGTCCAAGGAATACGG	44.565	59.92	105	374	479	441	526	23	20
							GGAAGCAGAATATCAAAAACAATTT	GGAGGCTCCTTGAAGTTTTG	39	58.985	117	118	235	552	649	25	20
524	XM_031522300.1	LOC116193555	34000097	34001778	1,2-dihydroxy-3-keto-5-methylthiopentene dioxygenase 1	2	TGATGTCCGAGACAAGGATG	GTCAAGAGTGAACCGGTGGT	52.5	59.82	100	619	719	467	547	20	20
525	XM_031522303.1	LOC116193559	7265686	7268992	afadin- and alpha-actinin-binding protein A	2	GGGATGAATTTCAGAGGATGG	TCCTGCAACTTAATGTATTCCTTTT	39.81	60.08	100	76	176	538	613	21	25
							TCAACAGATCCATGAGATGAAGA	CCATGCCTGATTTTGATTCC	42.065	59.98	107	74	181	584	671	23	20
							GAAGAAGAAGGAATCAAAATCAGG	AGTCATTATCGGCCTTCTTCC	42.56	59.6	101	81	182	662	742	24	21
							GGGACTTGGAATGGGAAGA	CAAATCATTGTTTTCAGCCATC	44.495	59.655	102	95	197	729	809	19	22
							CTGATGTCACCCAATCTCCA	AAGCCATTTTATTCCGAAGATTT	40.215	59.445	105	172	277	931	1013	20	23
							TTCGGAATAAAATGGCTTCAA	CTTCAAGTTCAAGCTCTCTCTCTG	39.58	59.335	108	73	181	1018	1102	21	24
526	XM_031522541.1	LOC116193794	32854837	32857310	protein ESKIMO 1-like	2	CTTGTACCAGAACTGGAGATGG	CCCAACAAACATCAGCCTCT	50	59.415	106	103	209	602	688	22	20
527	XM_031522552.1	LOC116193808	11833731	11855030	hexokinase-2-like	2	AAAGCCATGGAAAGAGTTGG	GCAATGACATCAGGGTTATAGTATC	42.5	58.625	104	99	203	904	983	20	25
							GAAAGAGCTAATGCTATTCCCAAA	TTCCGTAAGAGGGAGATGTGA	42.56	59.895	111	87	198	1048	1138	24	21
528	XM_031522576.1	LOC116193824	33640092	33644519	mitogen-activated protein kinase kinase kinase NPK1	2	TGTCGACAACAAGGGATGC	TGTTCCCTTCATTGACTTTGC	47.745	60.39	100	89	189	776	855	19	21
529	XM_031522598.1	LOC116193853	13344463	13349946	beta-galactosidase-like	2	GGATTCTCTCCGTCACTTCG	GGAGTGCTTCTCGGGTAGTG	57.5	59.835	109	79	188	265	354	20	20
							TTTCGAGGACCAATATGATTTAG	TTCCATTCGCCACAGATGTA	39.89	58.725	102	106	208	479	561	23	20
							AATGGAACTTCGGGGGATT	TCTGTGAATCCTTTCATTGCAG	44.14	60.38	103	87	190	574	655	19	22
530	XM_031522636.1	LOC116193894	33680982	33683099	probable ATP-dependent DNA helicase CHR12	2	TTCATGCAATTCAAGAGAAGGTAA	TGAACAAAGAGACCATCCATTG	37.12	60.05	105	115	220	702	785	24	22
531	XM_031522663.1	LOC116193921	8960660	8966054	DNA replication licensing factor MCM5	2	GTTTGGAGGATCAAGGAAGATTT	AAACTGTGACTTGGCTGTGG	44.565	59.31	100	87	187	1214	1294	23	20
							ACTTCGGGAAAGGGTTCATC	ACTCCTCCATCAGCCAAAAC	50	59.725	113	294	407	1353	1446	20	20
							TCGATGAGTTCGACAAAATGA	ACTGTAGTTATGCCGGCTTTG	42.86	59.28	100	99	199	1474	1553	21	21
							CGCCATTGTTCCTAGATCGT	GGTCCACATACATGCTCTGGT	51.19	59.985	104	149	253	719	802	20	21
532	XM_031522682.1	LOC116193945	10772037	10774131	rac-like GTP-binding protein ARAC7	2	GGGAAGACTTGCATGCTCA	TGTTCCCATCTACAGCAACATT	46.77	59.715	106	210	316	272	356	19	22
							TTCAGTGCAAATGTTGCTGTAG	CTGTAGCTCAGAGGCCTCAAC	49.025	59.145	101	131	232	347	427	22	21
							TCGTGAGGAGAGAGGTTATATGG	TGTAAGCTGCAGCACCTATCTG	48.915	60.11	101	93	194	586	665	23	22
533	XM_031522707.1	LOC116193969	33453367	33456230	glycerol-3-phosphate dehydrogenase [NAD(+)] 2, chloroplastic	2	CGTGATCCTTTGGTTTGTCA	GGATCAGTTGAAGCGATCACA	46.31	60.37	101	84	185	560	640	20	21
							ACTGATCCAAAATCAGCATTATCA	CCACATATTCCGCAATACCC	41.665	59.955	100	82	182	653	733	24	20
							AGCAGCTCCTTGCTTCCAGT	GCAGCTATTGCAAGCACATT	50	60.36	100	106	206	872	952	20	20
							TAATTCCATGGCCGCTCTC	CGTTCCAGACAGACCTGTGA	53.815	60.48	103	210	313	942	1025	19	20
534	XM_031522741.1	LOC116194003	40793484	40798204	uncharacterized LOC116194003	2	AGGATGAAGCTCTGGGCAAC	GCAAGAACCTGACCATTGCT	52.5	60.98	104	445	549	2058	2142	20	20
535	XM_031522774.1	LOC116194056	32684890	32689630	anthranilate synthase alpha subunit 1, chloroplastic-like	2	GCAATGTGCAGAACACATCA	TTCAACATTCATAAGCTTTTCCAC	39.165	59.405	103	187	290	1324	1403	20	24
536	XM_031522791.1	LOC116194076	12215698	12217655	AP-4 complex subunit sigma	2	CCTTGAAGGCGAGATCGT	CGAGGCATAGCGCCTGTAT	56.73	60.1	103	379	482	346	430	18	19
							AATCGTATACAGGCGCTATGC	GGTCCATTGTTTCCACCAAA	46.31	59.93	110	181	291	424	514	21	20
537	XM_031522795.1	LOC116194079	3648596	3651711	calcium-dependent protein kinase 26	2	AAGGCGATAGACTTTGGGCTA	TTAAAAGCACCTCAGGAGCAA	45.24	60.115	100	156	256	1120	1199	21	21
							GTGGACAGCCGGAGTCATAC	ATATCCCTTCAACACGGCATC	53.81	60.815	100	92	192	1245	1324	20	21
							GCTCTGCTCTCAACCCTCAG	ACGGCTGCATCCAATGAT	55	60.16	105	92	197	1410	1497	20	18
							CCTGTCCCGTCTGAAACAGT	GCTTTGAACATTTCTCGCAAC	48.93	60.015	117	92	209	1515	1611	20	21
							ATGGCTCCACGATGAAAGAT	GTGAATCGTCGCAGCAATAA	45	59.675	107	86	193	1694	1781	20	20
538	XM_031522798.1	LOC116194081	3635262	3639210	CMP-sialic acid transporter 2-like	2	AAGTCAGCGTCTATCCTATTCCTG	AGTATCTGGTATCCTGGAGCATC	46.83	59.405	100	115	215	489	566	24	23
							TGAATATCATCAGCACTGGTGTC	GTAGTGCATCCCGCACATAG	49.24	59.595	103	136	239	597	680	23	20
539	XM_031522806.1	LOC116194091	38821217	38824108	IQ domain-containing protein IQM3-like	2	AAGAAGGGAGCGTTTCATCA	GCAGAGATGGACTTCAGTATGC	47.5	59.385	101	86	187	954	1033	20	22
540	XM_031522825.1	LOC116194104	35669349	35671322	zinc transport protein ZntB	2	GAGAACCCGTCATATGCAAGA	GGCCTCTTCAGAGTGGTTCA	51.31	60.24	105	171	276	962	1047	21	20
541	XM_031522831.1	LOC116194109	9916785	9918940	cytochrome c oxidase subunit 6b-2	2	TACGCTTCCGCAGACTCTC	TTGTAGGGAATCGGAAATCG	51.45	59.585	104	461	565	105	189	19	20
							CCGATTCCCTACAACAAATCA	GGGCGAACTTCTCACATTCA	46.43	60.5	110	74	184	195	285	21	20
542	XM_031522836.1	LOC116194111	31879374	31880767	actin-depolymerizing factor 2-like	2	CCTTTTCTCGCTTCCCTTTC	CAAGGAACTTGAGCTTGCAG	50	59.555	100	541	641	115	195	20	20
543	XM_031522846.1	LOC116194117	28528676	28534363	alpha-galactosidase-like	2	ATTCTTCTCCCTATGTGAATGG	TCCCAATTATCCTGTATGTCGTC	42.195	58.635	102	88	190	752	831	22	23
							TTCGATTGCAGATCAAAATGA	GTATTCCTCCGTGGTCATGC	44.165	59.8	109	82	191	863	952	21	20
							AGTAGGAAACGGAGGCATGA	CATAGATCTCACGTCGCATCC	51.19	60.165	103	92	195	938	1020	20	21
544	XM_031522861.1	LOC116194127	42276877	42279294	tRNase Z TRZ2, chloroplastic	2	TGTACGACCGTTCAAGACACA	CCCTTTAAGATGAATGTACTGCTT	42.56	59.115	100	65	165	679	755	21	24
							CATTCATCTTAAAGGGAACCAAA	TTCAGCTGTTGTATCCCCAGT	41.2	59.495	109	75	184	763	851	23	21
							CTTAATCCACGCAATGCTGA	ATGGGTATGCCCAAGTTGTT	45	59.5	111	92	203	878	969	20	20
545	XM_031522878.1	LOC116194144	32395197	32396540	elongation factor 1-delta 1-like	2	TGTTAACGTGTCGAGGTGGT	CCTCAGTGATGGGAGCAAAC	52.5	59.86	110	143	253	183	273	20	20
							GGTTTGCTCCCATCACTGAG	CTCCTCGGTCTCTTCACCAA	55	60.52	113	114	227	295	388	20	20
546	XM_031522882.1	LOC116194147	34400600	34402513	probable WRKY transcription factor 72	2	TCAGCAAGCGCAGATGAA	GCACGGATTTCCTTTTGAA	46.05	59.535	121	115	236	661	763	18	19
547	XM_031522905.1	LOC116194158	4254111	4257363	glycerate dehydrogenase	2	CAACAATGTGGATGTGAATGC	CTAGCAGCTGCCACAGACAG	51.43	59.895	117	80	197	221	318	21	20
							GTTCATGAGGGCAGGATTGT	CCAATACGACCAGCTCCAAT	50	59.945	102	99	201	378	460	20	20
							CAGACAGTAGGGGTCATTGGA	GGGTCGCCTGGTAAATATCAT	50	60.01	109	92	201	485	573	21	21
							ACAACCGGTGACTTGGAAAC	GGCTTTCCTTGTTGATCAGATG	47.73	60.43	119	89	208	563	660	20	22
							TGGACAAGACGACTTATCATCTG	TCCACAAGGGCTACCTCATC	49.24	59.66	115	85	200	641	736	23	20
							AGCCCTTGTGGAGCATCTAA	ACGATGGCGTTCTTCATCTC	50	60.035	111	89	200	728	819	20	20
548	XM_031522907.1	LOC116194159	1090377	1095858	putative lysine-specific demethylase JMJ16	2	GTCCTGGTGCCTTGGTTGTA	AGCCCCAATGCATGTAGTTT	50	60.205	100	409	509	1606	1686	20	20
549	XM_031522914.1	LOC116194164	5386403	5388836	purple acid phosphatase-like	2	GCCTCATACTCAGCATACGGTAA	ACGGGGAGTGCATTATCACA	48.915	60.925	115	91	206	1204	1299	23	20
550	XM_031522925.1	LOC116194173	1473463	1475296	auxin-responsive protein IAA14-like	2	AAGACAAGGACGGGGATTG	CAATAGCTTCGGAACCTTTCAT	46.77	59.77	102	141	243	718	798	19	22
551	XM_031522928.1	LOC116194176	41292466	41301320	homeobox-DDT domain protein RLT2	2	GCCTTTTGCTGTTCAACCTT	TGGCCATAGTTGAAGAACGTC	46.31	59.74	106	136	242	2503	2588	20	21
552	XM_031522935.1	LOC116194183	3286769	3291756	uncharacterized LOC116194183	2	CCAATGGACTGGGTGAAGTT	CACTGTAGAAAGGACAGCGAAA	47.73	59.69	117	117	234	1139	1234	20	22
							GCAGATCTTTGGGTTATTTTCG	AAGTTCTGATATGCAGCCAAGTT	40.02	59.655	101	82	183	1217	1295	22	23
							AATTACCCAGTCCATGTATGACAA	TTATGACCTCTTTAACTTCCTGTTGA	36.06	59.585	101	93	194	1318	1393	24	26
							GGAGCAGGGCAAAGCTACTA	AACTGCATCATCCACGTCAA	50	59.87	103	89	192	1438	1521	20	20
							CTGCAGTTTGAAGATTTGATGC	AGCACGTCGATTTCTTCAGG	45.455	60.145	104	85	189	395	479	22	20
553	XM_031522936.1	LOC116194184	3293542	3298189	uncharacterized LOC116194184	2	CAAGCAAGTACAGAATCAAAAACAG	TCCAGGATTTTTCTTCTCTGGA	38.455	59.81	108	102	210	1138	1224	25	22
							TCCAATGGATTGGGTGAAGT	CGGCAAAGATAACCCAAAGA	45	60.12	104	117	221	1251	1335	20	20
							GGGTTATCTTTGCCGTCCTT	GGACCTGGTAATCAAGTTCTGA	47.73	59.245	104	82	186	1340	1422	20	22
							CTTGATTACCAGGTCCATGTATGA	AACCTCTTTAACTTCTTGTTGAATCAC	37.5	59.86	100	93	193	1428	1501	24	27
554	XM_031522943.1	LOC116194194	25298313	25301743	uncharacterized LOC116194194	2	TTGACTTCTGTGCTGGGAGA	TTTGATGGGACAGAGAAACAA	44.05	58.865	100	217	317	481	560	20	21
555	XM_031522944.1	LOC116194195	41109831	41115712	probable serine/threonine-protein kinase SIS8	2	CCTTTCCAAGAATGGAATATCG	CATCAGTTCCATTCCATACGC	44.265	60.075	106	231	337	2027	2112	22	21
556	XM_031522951.1	LOC116194200	43104725	43107699	serine hydroxymethyltransferase 3, chloroplastic	2	GGCAATTTAAAAGCCTTGAGC	GCAATCCTTCGGAGTACTTGTT	44.16	59.935	105	107	212	749	832	21	22
							AGGATTGCCTGGAAAAAGGT	CGAGTCCAAATGAAATGCTG	45	59.605	100	93	193	846	926	20	20
							CGAAAAAGTGGGGTGTGAAT	TCCAAACCCATTATACGGTCA	43.93	59.945	103	86	189	944	1026	20	21
							CTTACCTCATGGGGGACACT	ATTGAGTCGGTAAGGCATGG	52.5	59.415	100	97	197	1047	1127	20	20
							CGTCGATTATGAGATGCTTGA	CATGCGGGGATAGTCAAAAT	43.93	59.33	103	112	215	1161	1244	21	20
							TCATGATGGATATGGCTCACA	GACTTGTGTGTCGTAGTTGTAACG	44.345	59.36	100	79	179	1295	1371	21	24
557	XM_031522952.1	LOC116194201	43116734	43120368	polypyrimidine tract-binding protein homolog 2	2	GAAATGATGCACGCCTTGT	AGGCCTGAAATCCAGCTGTT	48.685	60.41	108	89	197	574	662	19	20
							CTGGATTTCAGGCCTTGGT	TCGGGGAGCAAATAGCTAGG	53.815	60.81	100	85	185	667	747	19	20
							GCGTCGATGGGAAGAAACTA	GTACAGGCCCAAAAGCAGAA	50	60.23	120	387	507	916	1016	20	20
							CACGTTGGATGTTCTTCACA	GATACTGAATCAGAGCCTGCAC	47.5	58.52	101	93	194	989	1068	20	22
558	XM_031522967.1	LOC116194210	34469754	34473682	protease Do-like 8, chloroplastic	2	AAAAGCAAAAATTGGCGAAA	TAAAACGATCTGCCCCAATG	37.5	60.27	101	93	194	697	778	20	20
							TTTGAAGGAAGGCTCATTGG	TTGACTGCCCAACTTTGATG	45	59.935	103	77	180	764	847	20	20
							TTGGTGGAGGTATTCAAACTGA	GTGAAAATGGCGGTGTTAAT	40.455	58.475	106	94	200	990	1076	22	20
							TGTAACATTGCGTCCTCAGC	TTGTCACAATATGTCCCTGCTC	47.73	59.935	101	89	190	565	644	20	22
559	XM_031522975.1	LOC116194219	4399740	4404119	synaptotagmin-1-like	2	TGACTCGGTTGAGTTTGAAAAA	AACGGTTCCATGATCAGCTC	43.18	59.92	105	151	256	794	879	22	20
							GGCCGGAAATCCTAATATCAC	TTGGGACAAGGGGTTTTAGA	46.31	59.53	119	101	220	908	1007	21	20
							CCTTGTCCCAAGCTTTCCTT	CATAAGATCAGCACCAACAAGC	47.73	60.19	100	112	212	1016	1094	20	22
560	XM_031522993.1	LOC116194234	36312468	36316537	CD2 antigen cytoplasmic tail-binding protein 2	2	TAAAAGGCGGATTGCTGACT	CGACATCTTCTCCTTCCTATTATTT	40.5	59.12	100	140	240	790	865	20	25
561	XM_031523000.1	LOC116194240	8984809	8989250	ATPase 8, plasma membrane-type-like	2	CCCTAAGACCAAGGTGCTG	GGGATGATGTCACCCAACTT	53.95	58.97	102	81	183	395	477	19	20
562	XM_031523004.1	LOC116194243	32790854	32793647	CTD nuclear envelope phosphatase 1	2	TGGATGAAACTCTTGTATGTGC	CATTCCAGCTCAAACCACTG	45.455	58.525	100	107	207	537	617	22	20
563	XM_031523006.1	LOC116194245	8991550	8992527	60S ribosomal protein L39	2	CTCGCTCCTTCAGCTCAGTC	CTCATCTTCTTCGCCAGCTT	55	60.075	106	154	260	197	283	20	20
564	XM_031523008.1	LOC116194247	36296407	36297921	ubiquinol oxidase, mitochondrial	2	TTCCCACCGACATCTTCTTC	AGGGACCTTAGGTGGAGCAG	55	60.345	112	221	333	606	698	20	20
565	XM_031523035.1	LOC116194265	41654360	41661758	vacuolar sorting protein 18	2	GATGACAAATGCCAAATTACGA	CGGTTTTCTAGAGCAGTGTCA	41.99	59.005	104	158	262	1585	1668	22	21
							CCTTTCTGAGTGACTGCAAGG	TCATACTGCTCCTTCAGACTGG	51.19	59.77	115	195	310	1727	1820	21	22
							CTTGAACCCAAGGAAGCTGA	TGCAGACGATGAACACAAAA	45	59.6	114	108	222	1807	1901	20	20
							TGCATAATGAGGATCCTGGAA	ATCTCGTCCTTTCCCGAACT	46.43	60.245	113	92	205	1874	1967	21	20
							TGCGTCCACATATATAGCATGA	CTTCAACCTTGTCAGCCTCA	45.455	59.045	103	85	188	2001	2084	22	20
							ATTGCCATTCTTTCCCGATT	TCCTCTTTCAGTTGTTCTATTTGC	38.75	59.815	102	184	286	2124	2202	20	24
							CCCAGTTCTTTATCAGTGTCAGAA	TGAAGCTCCTCGATGATTTG	43.335	59.32	101	115	216	1093	1174	24	20
							AGTGATGCCTCTGCTGGTTT	CATGTCCAGGTAGACCTTCCA	51.19	59.92	105	106	211	1243	1327	20	21
							TAATACCAAATACAAGGACAAGTTGG	AGTGATCTTGGCACCAGACAG	43.5	59.98	100	79	179	1019	1098	26	21
566	XM_031523056.1	LOC116194282	34351313	34356441	FACT complex subunit SSRP1	2	GCAGGCGAATGATTTCAA	ACGAATTGGTGGATCCAGAG	47.22	59.105	112	135	247	818	910	18	20
567	XM_031523059.1	LOC116194286	34367774	34370661	V-type proton ATPase subunit d2	2	TCGACGACATCAAGATGCAC	TGAGAGTGCATTTCTCCACAA	46.43	60.14	105	264	369	331	415	20	21
							TAAGAGCATGCTGTGCCAAG	TGTTCCGGTAACAATCAAGACA	45.455	60.28	103	229	332	452	533	20	22
							TGCATGAGAGAGATGTTCAGG	GTACAGCTCCCGCATGTTCT	51.31	59.625	104	118	222	556	640	21	20
							AGGTTGGTGCTTGTTGACAC	GCCTTGTAAAGGGTATTCCTCA	47.73	59.06	110	113	223	660	748	20	22
							CGAGATCATGAGGAATACCCTTT	CTCGAAGGCAAGAAGGTCAG	49.24	60.4	112	100	212	740	832	23	20
							GTCTGACCTTCTTGCCTTCG	TTGAGTACAACTTCCTCCTGTCA	49.24	59.445	104	96	200	830	911	20	23
568	XM_031523072.1	LOC116194296	127508	134942	synaptotagmin-5-like	2	GGCTGATCCATATGTTGTAGTCA	TCCTCCACAACAAAGTCAAATG	42.195	59.5	117	90	207	1615	1710	23	22
							TGGCAATCCGAGCATAATAC	TCAACAAGTGGCTTAAAGATCAA	39.89	58.765	117	157	274	676	770	20	23
569	XM_031523101.1	LOC116194314	34966353	34968658	uncharacterized LOC116194314	2	GACCTCTCAAAGATTTCAACGAT	CCCATATCGAGTCCATTCGT	44.565	59.27	111	75	186	457	548	23	20
570	XM_031523103.1	LOC116194316	44508563	44511389	ERAD-associated E3 ubiquitin-protein ligase HRD1B-like	2	TCGATGTATCTGTGCTTCTTCTT	AACGCATATAATCAGCGATGC	40.995	59.13	121	126	247	1130	1230	23	21
571	XM_031523116.1	LOC116194327	7262751	7264526	probable small nuclear ribonucleoprotein F	2	GTCAACCCGAAACCTTTCCT	TGAATCCACAGACACGAGAAA	46.43	59.81	102	248	350	162	243	20	21
572	XM_031523125.1	LOC116194335	9115000	9118509	lysosomal Pro-X carboxypeptidase	2	CAACACGGGGTTCTTACTCG	ACGAGCCTTTCTTCCCAAAT	50	60.305	107	91	198	392	479	20	20
							TTCAGCAAGTTTGGGGTTGT	TTGCATCCCATTGGAGAATA	42.5	59.725	120	82	202	1260	1360	20	20
573	XM_031523127.1	LOC116194337	12232282	12234465	inositol oxygenase 4-like	2	GACAGCGATCCCGACTTG	GTCAAGTGCAGCCAGTCCTC	60.555	60.69	101	90	191	468	549	18	20
574	XM_031523145.1	LOC116194345	10222017	10226997	spliceosome-associated protein 130 A	2	TCGTGATCGGATTTATGTGG	AACGGAATCATCGGCAAA	44.72	59.68	100	97	197	3044	3126	20	18
575	XM_031523165.1	LOC116194362	2165822	2171455	serine/threonine-protein kinase BLUS1	2	TGTATGAGGAAGTTGGTGAAGG	TTCTCCAGATCCAGAACCTTG	46.54	59.185	100	150	250	1077	1156	22	21
							TGCCTATCCAGAAGGTTTTGA	TCTCTATGAATGTGCCCTTGG	45.24	59.885	102	163	265	1339	1420	21	21
							CCCAAGGGCACATTCATAGA	AACATGCATGCTGAGACTCC	50	59.84	100	79	179	1419	1499	20	20
							GCAGATTTTGGAGTCTCAGCA	GCATAACCTCTGGAGCCATC	51.31	60.095	103	128	231	1490	1573	21	20
							TCTTCTTGTCCAGAATAAGGCTCT	GGCAGCCTGTCTTTTCAGAT	45.835	59.675	118	67	185	1954	2052	24	20
576	XM_031523173.1	LOC116194366	5857892	5859687	GDP-mannose 3,5-epimerase 2-like	2	TTCAGGCAGTTAGAGACCAATG	TGCACAGCTCTTCAGTTACGA	46.54	59.59	106	86	192	496	581	22	21
							TTTGGGATTGAGTGCCGTAT	GGAAGTGATGGCTTTTCTGC	47.5	60.075	114	77	191	619	713	20	20
577	XM_031523181.1	LOC116194374	363011	372416	topless-related protein 4-like	2	CTCATTTCCAAACAAACAACTATG	CAGGTGCTTCATGACCTTCA	41.665	58.825	116	79	195	1679	1775	24	20
							TGAAGAAGCAGTTCCGTGCT	TCTTGAATGTCATCATATTGAAAAGAG	39.815	60.52	101	523	624	2798	2872	20	27
578	XM_031523205.1	LOC116194390	7279811	7284832	probable receptor-like serine/threonine-protein kinase At5g57670	2	AGGGACATCAAGTCCTCCAA	TGAATGATGGGTCCATTGAG	47.5	59.405	105	109	214	788	873	20	20
							CCTCTCAATGGACCCATCAT	GCAAACACATCTGTCTTCTCATC	46.74	59.3	109	87	196	870	956	20	23
579	XM_031523206.1	LOC116194391	6630695	6632905	EEF1A lysine methyltransferase 4	2	CCATTGCGGTTGAGAAAATG	TCATTGGTAAAGGGCAGGTC	47.5	60.66	100	222	322	348	428	20	20
580	XM_031523219.1	LOC116194408	23534375	23545779	histone-lysine N-methyltransferase ATX2-like	2	TGGCCGAGAAGTACAGATTCA	TGCTCGATGTGGTAGCTTTG	48.81	60.395	107	327	434	3233	3320	21	20
							TGGCATACATGGCTTTGGTA	TGCTCCCTCCTGTCAGCTAT	50	59.96	111	82	193	3294	3385	20	20
							TAGCTGACAGGAGGGAGCAC	TGCTCTCGTGGCATCAATAA	52.5	60.465	101	304	405	3386	3467	20	20
							TATTGATGCCACGAGAGCAG	ATGCTCATCGCCGTTAACAC	50	60.515	100	89	189	3468	3548	20	20
581	XM_031523221.1	LOC116194411	23565104	23569380	methionine--tRNA ligase, chloroplastic/mitochondrial	2	TCAAAACCCAGACTTAGTGCAG	CACTGATGCACGGGAGATG	51.68	60.36	100	144	244	967	1048	22	19
							GCATCAGTGGAGTGGGGTAT	TTCTTTCTCCTCTGATAGTGCTGA	48.335	59.74	108	295	403	1058	1142	20	24
							CAGAGGAGAAAGAACGACCTG	CCAGTAAACTGCATGAAATCG	47.62	58.69	107	175	282	1152	1238	21	21
							TCTGCTGGTTTAAGCCTTCC	CCAAATCGTTTGGTTCAAGC	47.5	59.965	109	151	260	1274	1363	20	20
							TCTCGCAAGCTTACAAGTCG	CGGGAGTAGAATTGCTTCACA	48.81	59.815	109	95	204	660	748	20	21
582	XM_031523223.1	LOC116194412	23574255	23580527	aspartic proteinase-like protein 2	2	ACTACAACGGCCAATGGAAG	AACCGAGAATTCCATCAAGTG	46.43	59.515	100	251	351	681	760	20	21
583	XM_031523226.1	LOC116194416	23615411	23619313	eukaryotic translation initiation factor 3 subunit H	2	CTGCTCGGATTAGATGTTGG	GTAATTGGCACCGTCTGCTT	50	59.235	102	185	287	312	394	20	20
							TGAGGAAATTGAAGCAGACG	TGTAGACTGATACCATCCAACAGTG	44.5	59.67	103	85	188	383	461	20	25
							GATCGCCTCCAATTATCAAG	ATTGGAACTTTTGTTGTTCAACTG	39.165	58.365	100	86	186	804	880	20	24
584	XM_031523234.1	LOC116194423	23691392	23697566	protein PAM71-homolog, chloroplastic	2	AAGGTGGACCTTCATCTCTCTT	CAGTGCAGCAATGAAGAATG	45.23	58.17	113	104	217	595	688	22	20
585	XM_031523235.1	LOC116194424	23727210	23743400	probable aldo-keto reductase 2	2	CAGCACAGGATCGATACTCAAG	GCCTCAGACAGACCGATGTA	52.5	59.365	101	80	181	600	681	22	20
586	XM_031523239.1	LOC116194429	23762993	23765670	probable aldo-keto reductase 2	2	TCGATACTCGAGTCCCCATC	GAAGCAGAGGCCTCAGACAG	57.5	60.155	100	80	180	509	589	20	20
587	XM_031523244.1	LOC116194435	23907521	23919929	phosphoglucan, water dikinase, chloroplastic	2	TCTAACTCGCATAAGAGACATTGC	AGCATTCCGATGAAGCTTGT	43.335	59.89	100	76	176	1223	1303	24	20
							TGGGCCTCTTATTCTCATGG	AAGTGAGGGAGCTCTTGCAG	52.5	59.885	105	74	179	2318	2403	20	20
588	XM_031523266.1	LOC116194458	30674343	30681018	protein ENHANCED DISEASE RESISTANCE 2-like	2	CTGAGGCCATTTTCCGAAC	AGTGTGACCATCAAGGTGCT	51.315	59.365	104	115	219	1149	1233	19	20
							GCACCTTGATGGTCACACTG	CATCATCCTCCCTTCTCCAG	55	59.885	116	70	186	1234	1330	20	20
							AAAAGGAGAGATTTGCTTCTGC	CTCGAATATAGCCTTTCTGTGG	43.185	58.605	118	93	211	1301	1397	22	22
							TGTCAATGGTGATGATGCCTA	CGACCAAACACGCTTTCTTT	43.93	60.11	110	88	198	2347	2437	21	20
589	XM_031523290.1	LOC116194484	32727489	32731114	zonadhesin	2	GTCTGGAAAGTCGGCTTCAT	CCGTCTTATATCCATGTGCCTTA	46.74	59.76	100	475	575	1987	2064	20	23
590	XM_031523315.1	LOC116194502	41145290	41147588	14-3-3-like protein D	2	CAATAAGATGAAAGGAGACTATTATCG	CTACCTCATACGCTTTCATTGAC	38.405	58.03	101	77	178	509	587	27	23
							CTTCCTCTCGCGACAGCTT	CCACGTTAAGTTTGGCAACA	51.45	60.23	105	287	392	148	233	19	20
591	XM_031523325.1	LOC116194511	41984697	41991608	DNA repair protein RAD16	2	CAGGCGCTGTAATACTGCAA	ATAAAGCTCTCCAACGCGATTT	45.455	60.72	100	103	203	1388	1466	20	22
592	XM_031523329.1	LOC116194515	42011151	42014535	aspartic proteinase A1-like	2	CTTTAGCCGGGACCACATC	CTTTGCAGCCAAGAATGTGA	51.45	60.23	100	100	200	623	703	19	20
							AAATCTCAGTTGGCGATGCT	CTTCGATGTTCCGGTTCAG	48.815	59.535	102	91	193	754	837	20	19
593	XM_031523334.1	LOC116194518	42027866	42040514	protein usf	2	AAATCTCACAGCTGGAACCTG	CCATCCATCAAGTGTTGTGC	48.81	59.655	100	84	184	434	514	21	20
							GGGAGGTGCTCTTTCTATCG	CTTAGCCTTGGCAGGATCA	53.815	58.925	109	80	189	630	720	20	19
							TTTTGGGGAGCGTGATAACT	CAGGGTAAATGTGCACCTCA	47.5	59.57	110	81	191	756	846	20	20
594	XM_031523355.1	LOC116194536	35983504	36018773	dihydroorotate dehydrogenase (quinone), mitochondrial-like	2	CTGACTGGAGCCACCATAGG	CGAGTTTGGTCGCTGAGAAT	55	60.535	103	99	202	457	540	20	20
595	XM_031523402.1	LOC116194554	36893327	36899067	membralin-like protein At1g60995	2	CTGCTACCTGAAGCGGCTAA	AGAAGCTGCTGCCACCTGT	56.45	60.92	101	96	197	1176	1258	20	19
							CTCCAGGCCAAGGTTATCTG	CCGCATTTCGTCACAAAGTA	50	59.71	118	83	201	1330	1428	20	20
							TGTTCGTATTTTTCACAACCACA	ATGCCTTGCATGATGTTGAA	37.39	60.19	104	642	746	1465	1549	23	20
							AAGGCATCGACTTCCAACAT	GCTGATCGTCATAAAACTCGAA	42.955	59.465	116	80	196	1562	1656	20	22
							TGACGATCAGCTACTGGCTTT	GAAGAACTTCATTGATATCGGTGTT	41.81	59.915	100	172	272	1667	1742	21	25
596	XM_031523411.1	LOC116194561	32982334	32984971	eukaryotic translation initiation factor 2 subunit alpha homolog	2	CGCCTACGTCTCCCTCCT	ACCTTGATGAGGCTGCTGAC	60.835	60.39	102	137	239	211	293	18	20
							CCTGCGAGGAGAGGTACAAC	GATACAAGGGCCACCCAATA	55	59.76	117	308	425	303	400	20	20
							AGATCATTGTGACCGATCCTG	TCCGACACAGCTGGTACAAC	51.31	59.845	109	88	197	408	497	21	20
597	XM_031523430.1	LOC116194582	27077902	27083449	dynamin-related protein 1C	2	AGGGATGTCCCTCTGGGAAG	GAAATCCCTCCCGACCAC#	60.555	61.475	100	94	194	213	295	20	18
							CATTGGTGCTGCAACTTCAC	TTTCCTTACGAACAGCAGCA	47.5	59.96	105	78	183	347	432	20	20
							CACAAGCTGATATCAACAAGAATG	AGCCCATTTTATGTGCCAAG	41.25	59.395	108	320	428	863	951	24	20
							TGAGCTTAATGCTGAGTTGGA	ACGATCAAATGCACGACAAA	41.43	59.39	100	94	194	1065	1145	21	20
598	XM_031523433.1	LOC116194584	26313994	26317028	integrin-linked protein kinase 1-like	2	CAGCTGCTGACGCAAAGTA	AACCGTCATTGGTGTTCTCC	51.315	59.365	101	101	202	856	937	19	20
							GCCAAAGTTCCGAAAACAAG	GCCTTTCGAACTGCTATTTCC	46.31	59.97	101	88	189	918	998	20	21
599	XM_031523438.1	LOC116194587	40883934	40886871	glutamyl-tRNA(Gln) amidotransferase subunit A, chloroplastic/mitochondrial	2	CATTGGGAGGGATTGTCGT	GAGAAATGTCCCAGGGGTTC	53.815	60.71	108	85	193	517	605	19	20
							GAACCCCTGGGACATTTCT	CCTGTATCGCTCCCAAGAGA	53.815	59.565	102	83	185	605	687	19	20
600	XM_031523439.1	LOC116194588	40887339	40893124	actin-related protein 2/3 complex subunit 1A-like	2	GAATGTCCGAGGACAAATGG	GGATACTGTCACGATTTTGTTTGA	43.75	60.3	107	370	477	318	401	20	24
							TCTACATCAAACAAAATCGTGACA	CAGCCTAAGGATGACAAGGGTA	41.665	60.025	102	195	297	407	487	24	22
							AACCGCGCAGCACTTTGT	TCTCTTGCTCATAGTAGCATATACAGA#	46.3	60.5	100	103	203	491	564	18	27
							CTGTTGGTAGTGGAGCAAAGA	GGATGCCAAGCAACACTTG	50.125	59.14	121	116	237	565	667	21	19
							ACTCGTCAGGAAACGGCATA	CACTCGACATTTCCCATCTG	50	59.875	100	258	358	635	715	20	20
							GGCATTTGGAGTGAAGTGGT	CATTTTGTGCCAAAGGTGAA	45	59.765	110	235	345	713	803	20	20
							TTTGGCACAAAATGTTGCAT	TACCATTGGGATGCAGTCAA	40	59.95	103	135	238	919	1002	20	20
601	XM_031523442.1	LOC116194593	39497603	39502330	carbon catabolite repressor protein 4 homolog 1-like	2	TGTCTGATGTCTGTGCTACCAA	CCAACTATTTCACGCAGCAG	47.73	59.43	100	101	201	1207	1287	22	20
602	XM_031523444.1	LOC116194594	39493276	39496277	F-box protein At3g58530	2	ATACAGCATCTTGTGGAGAACTG	AATTCTCAGCAACTAATTGCATACTTT	36.555	59.205	100	148	248	509	582	23	27
							AACTGACAAGGGAGTTATAGCAA	AGGACCTCGAGGCACTTATCT	45.755	58.265	102	87	189	880	961	23	21
603	XM_031523459.1	LOC116194612	26118444	26122521	eukaryotic translation initiation factor 2A	2	TCAAAGTTGAACTACTTGACAACG	CCACAGCAAATTCTGAACCA	41.25	59.12	115	69	184	966	1061	24	20
604	XM_031523475.1	LOC116194625	5378137	5380665	purple acid phosphatase 2-like	2	CATCATACTCTGCATATGGTAAATACA	CATGGGGAGTGCATTAGAACT	40.475	58.81	115	91	206	1083	1177	27	21
605	XM_031523506.1	LOC116194645	44377036	44380156	SWR1 complex subunit 2	2	TGAAAGAACAGTGAGGAAATCTACA	TTTATTGGCTTTGCTGTTGC	38	59.16	102	73	175	655	737	25	20
606	XM_031523526.1	LOC116194659	3788942	3790848	isocitrate dehydrogenase [NAD] regulatory subunit 1, mitochondrial	2	GTGCACGGGGACATGAAG	TGAGCGAGCTCACACCAC	61.11	60.405	115	100	215	338	435	18	18
607	XM_031523529.1	LOC116194662	28214947	28223087	myosin-1	2	TCTGAATGAACCATCAGTTCTGT	GGAACCTTCTTGAAGGGATTG	43.375	59.32	111	126	237	970	1060	23	21
							GGAAGCATTTGGTAATGCAAA	AGCACCAGAAATTTTCCCTGT	40.48	59.975	103	107	210	1324	1406	21	21
							GCTTTTCAATTGCCGGAGT	TTGCAAACACACTTTCTTGGTC	44.14	60.2	105	201	306	1593	1676	19	22
							GGGAATACCTCTTTTACCGTGA	AGTTCACCAGTGCTGCATCC	50.23	60.33	107	170	277	1721	1808	22	20
							ACTCGTAAAATGAGAGTTGGGAAT	TAGCATAAATTGATTTCGCCAAG	36.14	59.955	100	134	234	1844	1921	24	23
							GGCGAACTGGAAGATCCAT	TGCAACCTTTCATTGGCATA	46.315	60.05	106	114	220	1998	2084	19	20
							ATGCCAATGAAAGGTTGCAG	AAGTCAACTCTCGCCCAGTC	50	60.245	100	207	307	2085	2165	20	20
608	XM_031523544.1	LOC116194675	21957129	21966826	probable UDP-N-acetylglucosamine--peptide N-acetylglucosaminyltransferase SEC	2	TGAAGAAGCTCTCCGAATTGA	AGTAGCGAATGGCGACATCA	46.43	60.91	101	118	219	689	770	21	20
							TATAGTGAAGCCGGGCAATG	CCAAACCCTGAGCTTTCATC	50	60.325	103	92	195	787	870	20	20
							GCCCTCAGGATACAACCAAA	TTTCAGCTTTACCGCTTCCT	47.5	59.52	117	140	257	874	971	20	20
							TGAGCATAAAATTCAAATCCTTG	TGGTACCAGGAAAACCCATA	37.715	58.055	119	102	221	2351	2450	23	20
							CAGATTTCATATATGGGTTTTCCTG	AGATATGAGAGAACCGGAAAGG	40.73	59.365	100	93	193	2439	2517	25	22
609	XM_031523565.1	LOC116194687	22184646	22201006	DNA repair protein RAD50	2	CAATGCGAGGTCTGGTCATA	ACAGGCAGCTGTCTTGAACC	52.5	60.06	100	96	196	260	340	20	20
							GGAGTTCAAGGCAATTGAAAG	GCCCATTAAAGCTGGAATTT	41.43	58.51	115	131	246	332	427	21	20
							TTGCAGGATCCTTCTACATTGA	TCTCTTGAGCCTGATCTTTGTG	43.185	59.665	112	316	428	499	589	22	22
							TGCAGACTGGTGATACAGAGC	TCCACAATTAAGGCAAAAGG	46.19	58.405	116	75	191	3706	3802	21	20
							TGAACCAACGACAAACTTGG	CAGCTGAAAATTCTCCTGTCC	46.31	59.25	100	110	210	3765	3844	20	21
610	XM_031523569.1	LOC116194692	22242213	22247283	probable magnesium transporter NIPA2	2	GGCCGGAATGACAACCAT	TGATGCTAAGTGCTCCCAGA	52.78	60.635	101	87	188	472	553	18	20
							CCTCTGGGAGCACTTAGCAT	CTCGTAGATCCCACCACACA	55	59.495	116	73	189	551	647	20	20
							AAACTACTTGAACAAGGCTCTGG	AATCATGCTAGCAAGGATAGTGAA	40.49	59.175	100	82	182	991	1067	23	24
611	XM_031523570.1	LOC116194693	22274739	22282406	tRNA-dihydrouridine(20) synthase [NAD(P)+]-like	2	CAGGCTTCTAAAATCATCTAATGACA	AGCTGGATCTCTTGGCCTATC	43.5	59.94	118	91	209	565	662	26	21
612	XM_031523572.1	LOC116194696	22331448	22338191	TBC1 domain family member 13-like	2	AAAGGAGCATGACGAGGAAC	CCTGTGTCAACAAGAGTGTAATCC	47.915	59.625	101	273	374	1147	1224	20	24
613	XM_031523574.1	LOC116194697	22347663	22354184	methionine--tRNA ligase, cytoplasmic	2	TGTGGGACTGATGAGTATGGT	GCCTATGGATCGCATGGTA	50.125	58.66	100	92	192	460	541	21	19
							TCCATAGGCAAGTATATGACTGGTT	TTCTTGAAGATTGTCTGGCAAA	38.18	60.01	100	88	188	551	629	25	22
							GCGGAGATCAGTGTGATAAGTG	GCTCAAGGAACAAGTGGTCTG	51.19	59.83	120	90	210	782	881	22	21
							TGAGCTTCCCCTACTTAAGGATAA	CTAAGCCATGCATTTGTTGC	43.335	59.505	105	97	202	897	982	24	20
							TTGAAGTGGGGTGTTCCAGT	TGTGTAGCATGCAGTGATCG	50	59.92	105	90	195	1036	1121	20	20
							AATGTGGAGCTCTATCAGTTTATGG	TAAGGGTCCAGCTTTCACCA	45	60.285	100	77	177	1174	1254	25	20
							TACCCTTCTGGGAACTGGTG	ATCCCATGACTCTTGGAAAA	47.5	58.49	102	98	200	1239	1321	20	20
614	XM_031523576.1	LOC116194698	22372674	22380605	probable sucrose-phosphate synthase 2	2	GTTGATGGAGAATTTGCTGCT	GATTTGAAAGGAACCGCATC	43.93	59.42	100	148	248	1607	1687	21	20
							GATGAGATGTCTGCTGGGAAC	TCAGATTGCTTGTGGTGCTT	48.69	59.56	110	85	195	1847	1937	21	20
615	XM_031523577.1	LOC116194699	22445222	22460795	beta-galactosidase 9	2	TAGGCCAAATTCCGGTAACA	GAGCAACTGCAAATGCAAGA	45	60.225	119	138	257	998	1097	20	20
616	XM_031523582.1	LOC116194701	10301160	10304398	probable serine incorporator	2	CATCACGTGGACACTTGTTCT	CGATGTAAAGCCCCATGAGA	48.81	59.81	104	97	201	1123	1207	21	20
							CTCATGGGGCTTTACATCGT	AGCCAGTCTGTTCTGTTGGAA	48.81	59.93	107	99	206	1208	1294	20	21
617	XM_031523601.1	LOC116194714	5803369	5806941	phosphatidylinositol/phosphatidylcholine transfer protein SFH3-like	2	CCGATACGATCATGGAGGA	AGCCCGAGCCTCTCTATGTA	53.815	59.24	121	201	322	554	655	19	20
							TTGTTCGATAGCTGCCAAGA	GGAGGCGCTGAATGAGTTC	51.45	60.24	113	84	197	774	868	20	19
							CAACAAATACCAGAGCAAGCTG	GCATGCAGCCACCTTTATCA	47.73	61.03	101	101	202	1026	1107	22	20
618	XM_031523621.1	LOC116194733	32989466	32993776	multiple inositol polyphosphate phosphatase 1	2	AGTGCCACTGCTGAAAGATG	TCTGCATGAGCAAATCGAAG	47.5	59.57	114	93	207	1005	1099	20	20
619	XM_031523628.1	LOC116194737	32994567	32996591	ferritin-4, chloroplastic-like	2	GCTCGCTCGCCAGAAGTAT	TGTCCCTGTCGAAGTACGC	57.9	60.255	116	85	201	370	467	19	19
							TGTGTACCACGCCATGTACG	CGTGTTCTCTTTCTTCTTCACTG	49.24	59.895	101	84	185	448	526	20	23
620	XM_031523644.1	LOC116194754	14952780	14955605	UMP-CMP kinase 4-like	2	GCAACCATGGAGGCAACT	TATTTGCACATTGTGTACCCTTTC	46.53	59.905	100	121	221	205	281	18	24
							TGCTGGTGATCTTCTTCGAG	TGGTTACCTCTGAAGGTACAATTT	43.75	58.66	104	82	186	336	416	20	24
							ATTGATGGTTTCCCTCGCAAT	CCTCTTCAGAGCACTCAAAGAAC	45.345	61.235	100	104	204	490	567	21	23
							TGCTCTGAAGAGGAGATGGAG	GACTCCACAAAAACCTTAAAACG	45.755	59.41	104	85	189	577	658	21	23
621	XM_031523649.1	LOC116194762	2072421	2074777	RNA exonuclease 4	2	ATCTTGACCGCCTCCAACTT	TTGAGGGAGTTGCTGAGCTT	50	60.575	100	136	236	869	949	20	20
							ACGCTGCTAGGTGAAACAAT	ATGTGCTCCACAAGATGCTC	47.5	58.17	121	175	296	143	244	20	20
622	XM_031523663.1	LOC116194775	32968524	32973290	sister chromatid cohesion 1 protein 1	2	AGCAATGTTCTACTCCCACCA	TCTTGTTCAGCTTCCTCCTG	48.81	58.885	107	230	337	153	240	21	20
623	XM_031523664.1	LOC116194777	9662294	9674711	protein TSS	2	CCCTACCATCGAATGACTGC	ATCCAATGCTTTTTGCTGGT	47.5	60.025	105	87	192	3462	3547	20	20
							GCAGCTTGGCTCGAATACTT	TGACCTTTGCTGGAGATTGA	47.5	59.495	101	92	193	3993	4074	20	20
624	XM_031523669.1	LOC116194782	9178600	9186315	RNA helicase aquarius	2	CGCCATCTCAAGACCATGT	ACAATCTTTGCCTGCTTGGT	48.815	59.695	110	493	603	3300	3390	19	20
							ATGACTTGCACCCATGCAG	GGGGATGAACGTCTCAATTT	48.815	59.77	117	176	293	3414	3511	19	20
							TGAAGAAGCAGCAAAAGCAA	CATTAGAGTTCCCTCCTCATCG	45	59.98	100	106	206	1796	1874	20	22
							GAGGCAGGAAGCCATCTTTC	AGAACCATGGAGAAGGAGCA	52.5	60.52	113	92	205	3785	3878	20	20
							GCTGGGGTATCCAGCAAATA	AAAGGGGTAAGGAGCACACC	52.5	60.14	103	89	192	3953	4036	20	20
							GGTGTGCTCCTTACCCCTTT	CGAGTACGCACGAGAGACAA	55	60.28	106	245	351	4036	4122	20	20
							AAGTTTCAAGGGCAGCAAAA	ACATGGCGACAACCAATCTT	42.5	60.12	100	201	301	4089	4169	20	20
625	XM_031523680.1	LOC116194790	30733633	30738355	endoplasmic reticulum metallopeptidase 1	2	CAACACTGGTGAGGAAGAAGG	CCATTGCCTCCAAATCAATC	48.69	60.01	101	146	247	837	918	21	20
							GATTGATTTGGAGGCAATGG	TGGATATTTAGCGACCAAAGC	43.93	59.745	103	349	452	918	1000	20	21
							GGGCCATTGAGAACTATGCT	TACACTTGGAAATCCGTTGC	47.5	58.885	109	85	194	983	1072	20	20
626	XM_031523682.1	LOC116194791	30739288	30742611	mRNA-decapping enzyme subunit 2	2	GAGCGCTCCATTGAAGAAC	CAAGATACGCTCAAATGACTGG	49.045	59.15	112	108	220	128	218	19	22
							GGAGATGAATCCGTCCTTGA	AGATGTCATCAATATGAGCAACG	44.565	59.57	107	197	304	284	368	20	23
							CCTACAAGGTTCGGGTTCCT	GGGGAAAACTCCAGCTTGTT	52.5	60.415	105	77	182	406	491	20	20
627	XM_031523724.1	LOC116194827	40495901	40500453	T-complex protein 1 subunit theta	2	ATTGAAGAATGCTGCTGTCG	TTCCTTTAGTCTCAGTAGCAGAGG	45.415	58.735	101	155	256	890	967	20	24
							AGGTGTTGATACCTCTGCTACTGA	TCCTCTTATGAGCTCCTCAACTTT	43.75	59.645	115	118	233	956	1047	24	24
							ATTGTTAGTGGGGCTGCTGT	CCAGTAGTACGGCAAAATCG	50	58.97	116	81	197	1095	1191	20	20
							AGTTTGAATTGCGCCGATTT	CAGAAACAGAGTCTACATATCCCAAA	39.23	60.895	102	81	183	1177	1253	20	26
							CCAGATGATTTGGGATATGTAGA	CCCCTTAAGACCACAGTGGATA	44.565	59.095	116	86	202	1245	1339	23	22
628	XM_031523730.1	LOC116194834	30567180	30569909	ATPase ARSA1	2	ACCCAACTCTGGTTGTTTCG	GAGCAAAGAGCGGATAGTCG	52.5	60.065	117	98	215	469	566	20	20
							TAACTGGGGGAACGCTTGTA	CCCCATTTTTCTGACTATAAGTGC	45.835	60.365	114	95	209	532	622	20	24
							GGGGAACTGGTGTCAAAGAT	TGCTTCATCGAGTCCAGGAG	52.5	60.175	119	210	329	643	742	20	20
							CGGCGACCTCTGCTATTAAG	TTCACGCACTTTCACCATTC	50	59.85	107	74	181	931	1018	20	20
629	XM_031523761.1	LOC116194855	26407620	26412425	general transcription and DNA repair factor IIH subunit TFB2	2	GCACAATTAAAGACCTTGCAGA	TCAGACTAACTGAGAGGTTTGTCG	43.37	59.695	108	81	189	1529	1613	22	24
							TTCATCATCACGTAAAGAGGGTTA	AAAAAGACGTAAAATTTCAGAGTGTAA	31.715	59.045	100	119	219	1641	1714	24	27
							CAGCCCCTCTATGATGAGGAT	AAGTTGCGCATTTGTATCCAT	45.24	59.965	118	122	240	1269	1366	21	21
630	XM_031523770.1	LOC116194864	8228022	8231973	auxin efflux carrier component 2	2	CGGAACCCGAACACTTACTC	CCAGCATCAGACAAAATGGA	50	59.62	119	87	206	1624	1723	20	20
							TTGTCTGATGCTGGTCTTGG	AAAATGTTGCCACTGACTTCC	46.43	59.46	100	75	175	1729	1808	20	21
631	XM_031523771.1	LOC116194865	2112042	2114762	protease Do-like 1, chloroplastic	2	CCATTTGGACTTGACCACACT	TGCAGCATCTGTCTGAATCAC	47.62	59.945	114	118	232	358	451	21	21
632	XM_031523781.1	LOC116194873	39716003	39719174	transcription factor bHLH48-like	2	AATCAATGCCCGGATGAAG	TAAGGACTGCACGTGGTTGA	48.685	60.56	106	1066	1172	1450	1536	19	20
633	XM_031523784.1	LOC116194877	6122982	6126849	copper methylamine oxidase-like	2	TGAAGCCCCTGCTTATCATT	CCTCTCTGGGCGTGAATC	53.055	59.48	108	74	182	1122	1212	20	18
634	XM_031523788.1	LOC116194882	41679835	41682946	diacylglycerol kinase 5-like	2	CGCAGCAATAGGGACTTCAC	CCATTGGGAGTGAGCAAGAC	55	60.73	104	93	197	1472	1556	20	20
							TGGCATATTTTGATGAGGATGA	TCGAAGATACGCGACGAAAT	40.68	60.515	106	187	293	998	1084	22	20
							CTGCCACATTCTCTTCATGC	CATCCATCCCCATGCTAAAG	50	59.845	115	447	562	1064	1159	20	20
							TTGCCATACATTTCGTGGAG	TTCAGGATGCAACTTCCTCTC	46.31	59.48	100	110	210	1126	1205	20	21
635	XM_031523797.1	LOC116194889	40299652	40302766	NADH--cytochrome b5 reductase 1	2	CTTGGACCCAGAAAATTTCAA	ATTGGAAGGCCCAAAACTG	42.735	59.485	117	116	233	311	409	21	19
							CATTTGAACTTCCAACGCCTA	GGGAGTGTATGGTTTGATAACCTC	44.345	60.065	110	110	220	385	471	21	24
							CCATACACTCCCACCACCTT	GCATCTCACGGAAATGGTGT	52.5	60.32	100	83	183	483	563	20	20
							TCCACAAGGAAGAATGTCACAC	TGACTTGGCCAGATTGATACC	46.54	59.98	104	112	216	545	628	22	21
							CTGGCCAAGTCAGAGTATTCG	CACCTTTGTCTTGTCCTTTGG	50	59.75	107	92	199	637	723	21	21
							TGGAGAATCCAAAGGACAAGA	CGGGATAATTAGTGGCAAGG	46.43	59.545	108	201	309	715	803	21	20
636	XM_031523826.1	LOC116194909	12728305	12729661	40S ribosomal protein S20-2	2	CCCTTTCCTCCAAGAATGTC	AAGAACCTTGGTGGGCATC	51.315	59.245	116	174	290	218	315	20	19
637	XM_031523835.1	LOC116194917	6048042	6051508	betaine aldehyde dehydrogenase, chloroplastic-like	2	GAGCTTGCTGTCCGTGCT	TCTTAGCAGCAATAGCCCTCA	54.365	60.21	112	99	211	273	364	18	21
							CGTGCGTGCCAAGTATATGA	CATCGTAAGGCTTCCCACAA	50	60.855	101	87	188	347	428	20	20
							TGACCTTGCTGAAGGGTTAGA	GACCACTCCGATGGGTTC	54.365	59.33	100	87	187	497	579	21	18
							TACTGAAGCCATCCGAGTTG	CCTAGCCCCGTCAGGATATT	52.5	59.585	106	131	237	565	651	20	20
							TTGTTAAGCCAGTATCCTTGGAG	ACCATTCGTCCAAAAGCAAC	44.24	59.825	116	113	229	889	985	23	20
638	XM_031523839.1	LOC116194921	6652932	6663207	phospholipase A-2-activating protein	2	GTTGTTGATGGACCTGAGGA	AACTTACGGATAGGCTCACCA	48.81	58.605	104	80	184	1216	1299	20	21
							GACGTTAAAGCTTTGGAGAGGA	CATCGTGTGATGCAGAAAGAA	44.16	59.875	116	210	326	609	704	22	21
							GTGAGAGGCTTGGCTGTGAT	AAGAATGGCCAACCATTTCC	50	60.735	115	214	329	670	765	20	20
							AAGAGGGTTGGAGGATTAAAGC	CCACGCCATTATCACCTTCT	47.73	59.965	112	176	288	1057	1149	22	20
639	XM_031523857.1	LOC116194930	29688753	29690896	organelle RRM domain-containing protein 1, chloroplastic	2	GATTCTCGCAAGGTGAGTCC	CCTTCAAATGCAGCACGTAA	50	59.84	107	187	294	802	889	20	20
							CCTTACGTGCTGCATTTGAA	TGTACTCCACGAATGCATAACC	45.23	59.88	102	91	193	887	967	20	22
640	XM_031523872.1	LOC116194942	29146307	29149014	beta-glucosidase BoGH3B-like	2	AACCTCGTGAAGAGGATCG	CCTTGGATCCCTACATACCG	53.815	58.525	102	155	257	763	845	19	20
641	XM_031523882.1	LOC116194950	15682959	15688781	oligouridylate-binding protein 1-like	2	TCTCAAGTACAGGTCCGATTGA	GCAAGTGCAGCACATCTACG	50.23	60.18	100	93	193	448	528	22	20
							ACACTTCAGGGCACTTCCAC	CCCTAGCATCCGAGCAACTA	55	60.265	108	90	198	628	716	20	20
642	XM_031523886.1	LOC116194954	40489279	40493994	casein kinase 1-like protein HD16	2	GATGGAGCTTTGAAGGTTGG	TCCACTGGGTAGCAGGACTT	52.5	59.695	109	127	236	1357	1446	20	20
							ATATCAGCTGTGTGGCATCG	CAGGAAGACACCTGACAATTCA	47.73	59.925	101	97	198	1571	1650	20	22
							GACTGGTTTTACTTCCCAGGTTT	ACTCCCATTGGTTGCACCT	48.055	60.09	121	89	210	1626	1728	23	19
							CCCCAGTTCCTGATAGGGTA	CCCTTCTGCCAACATACACTT	51.31	58.985	102	134	236	446	527	20	21
							TGGCAGAAGGGTAACTGGTG	AGGGCCATAATTGCAACCTT	50	60.885	103	71	174	537	620	20	20
							CAGGGAGATTTCTATATTCTGGTT	AAGCAGCCATGTTTGGTGAC	43.75	59.07	100	88	188	712	792	24	20
							AGGGTTTTGTGCATGGAGAC	GATGCCAGACCAAGGTCAAT	50	59.95	103	91	194	857	940	20	20
643	XM_031523890.1	LOC116194958	7115061	7116626	transcription factor RAX2-like	2	AAGGCTTACATTGAGAAATACGG	GGTCTCAGGTAATTCAGCCATC	44.565	59.37	116	113	229	233	327	23	22
644	XM_031523894.1	LOC116194961	36352161	36355285	sulfate transporter 1.2-like	2	TCATCTCGGTCTTGAGATCAGT	GCAATCAGAAGGAAGGCTAGG	48.92	59.62	100	93	193	818	897	22	21
645	XM_031523903.1	LOC116194966	36373635	36377676	protein RAE1-like	2	ATCACTTCACCTCTGAAGTATCAGACA	GATGTACACCAACCCGTCCT	47.87	60.71	100	114	214	891	971	27	20
							CATCACACGTTTGCGACTG	TGCATGGTATAGGTTGGCTACA	49.045	60.14	109	86	195	1089	1176	19	22
646	XM_031523906.1	LOC116194969	36989626	36993841	dehydrogenase/reductase SDR family member FEY-like	2	AACGAGCTCACCTGCATTGT	TTCCTCACTGCCATGACAAC	50	60.275	104	123	227	348	432	20	20
							TCTGATCCAGAAGTGGCAGA	CCATGCTTCAGCAAATCTAGC	48.81	59.75	115	227	342	470	564	20	21
							AATGGGGCCTTTGCATGT	TCACTTGCATGTGCTCTTCA	47.5	60.195	101	293	394	593	674	18	20
647	XM_031523912.1	LOC116194974	2034664	2036293	photosystem I assembly factor PSA3, chloroplastic	2	AAGTCCACAGTCAATGATTCCA	CAACAGCAGCTAGCCAACAG	47.955	59.63	106	111	217	390	476	22	20
648	XM_031523974.1	LOC116195022	3489364	3494026	acetyl-coenzyme A synthetase, chloroplastic/glyoxysomal-like	2	AATCAGTCGGCCATGATGA	TCCACTTCACAAGTAGTTGGATATTT	40.995	59.72	101	189	290	1313	1388	19	26
							GGAGTGGGTTGATGCAGAAG	TGTGGTCGCAGTGTATACCATA	50.23	59.825	115	174	289	1411	1504	20	22
							TGGTATACACTGCGACCACA	GTGACGTAGCTGTGCCCTGT	55	59.955	106	88	194	1506	1592	20	20
							AGGGCACAGCTACGTCACTT	TCCACAATATCCCAACATCG	50	59.57	108	79	187	1594	1682	20	20
							GGTGACGCTTTTCTACACTGC	AAGGACCCGTAATGATTTGC	48.69	59.425	100	99	199	1711	1791	21	20
							GACGCGATATTCTCGCAAA	TCAGATATGGGACACCTCGAA	47.495	60.2	117	93	210	1777	1873	19	21
							AGAAGCCCGGTTCTGCTAC	CACACAAAGGTACCCACTGC	56.45	59.25	104	95	199	1956	2040	19	20
							AAGTAAAGATTTCTCCGGTCAGG	TGCAATATCGGACCAAAACC	44.24	60.355	106	115	221	655	741	23	20
649	XM_031523980.1	LOC116195026	4114108	4123022	transportin-1	2	TTCTGCAAGTGAACAAGGATTC	CTCAAGTTTTCAGGAGGCAAC	44.265	59.165	100	116	216	1167	1246	22	21
							GATATCAAGCCCCGTTTTCA	GACCAGCAGCACTACATTTCC	48.69	59.83	112	112	224	1379	1470	20	21
							TGATTTTCTCTCAAATGTCTTCG	CTGCAGCTTCCCTTTCTTTC	42.39	58.845	113	70	183	1492	1585	23	20
							GGCTCCGAAGTTGGAAATTA	CCAACAGCATCTGCTAGTGTTC	47.5	59.55	114	114	228	1909	2001	20	22
650	XM_031524028.1	LOC116195059	7147671	7151466	calmodulin-binding protein 60 B-like	2	CTTGGAGAGTGAAGAGGAGCA	GCTCCAACGAAGAGCACAAC	53.69	60.36	110	150	260	242	332	21	20
651	XM_031524037.1	LOC116195070	22527316	22536155	26S proteasome non-ATPase regulatory subunit 1 homolog A-like	2	TGTCAGGAGAAACATCGATTCA	CATTTCAACAGATTGTTTGATTGTC	36.455	60.225	101	109	210	1195	1271	22	25
							CAATCATGCATGCTGGTACA	CCAGCTGTGGCACTGAATTTT	46.31	60.79	100	106	206	1336	1415	20	21
							GGGAGGGCATTAAGCAGTTC	TCATCAGCTGTCCCAAGAGA	52.5	60.23	112	85	197	1582	1674	20	20
							GTGAAAAAGCAAGTGAGATGC	GCCTCTTCTTCTCTGCCGTA	48.93	58.67	112	91	203	1795	1887	21	20
							GGACTGCAGTTCTAGCTCTTGG	CGAACATGTGGGTTGTAGGA	52.27	59.995	100	119	219	2065	2145	22	20
							ACCTCAACAAGTGCGTGGAC	CTGCAAGTTCCCTTTGGTGT	52.5	60.665	111	508	619	262	353	20	20
							TTGATCAACACCAAAGGGAAC	ACCAGCACCAAGAGCGTAAG	48.93	60.135	101	228	329	346	427	21	20
652	XM_031524050.1	LOC116195079	44211038	44215575	ceramide kinase	2	TGGAGAATAACTTCTACATCAAAGGTT	CGGTATTTCTCACTCTCTGTGATG	39.58	60.03	107	264	371	1231	1314	27	24
653	XM_031524061.1	LOC116195086	24822946	24827115	PTI1-like tyrosine-protein kinase 3	2	TTGCCTATGAATTCGCCACT	ACCCTCTGCATCCAGTCAAG	50	60.435	106	73	179	702	788	20	20
							CCCGCCTTCACTCTACTAGG	GACACCAAAGCTGTATACATCACTCT	51.155	59.49	107	78	185	972	1053	20	26
							GGTAGGAAGCCCGTAGATCA	AGCCTTGGATCCACACACTG	55	60.14	110	88	198	1100	1190	20	20
654	XM_031524063.1	LOC116195088	39123723	39128314	cytokinin riboside 5'-monophosphate phosphoribohydrolase LOG7	2	CCGGCAAGAAACCTTCCTAC	AGTCCCACGCTCCCTCCT	60.835	61.59	100	91	191	167	249	20	18
							GCGTCATGTTCTAGGGGTCA	GCCTTCCTTTGGTGCATATC	52.5	60.3	105	501	606	303	388	20	20
							GAAGTTAGGGCCGTGTCTGA	TCTTCAAGTGTCCCGTAGCC	55	60.26	101	106	207	370	451	20	20
655	XM_031524068.1	LOC116195093	32258571	32262276	probable methyltransferase PMT11	2	GTCCCTTCTCCCCAAGGATA	TATCTTCTACCAATCGGGTGTG	50.23	59.615	100	69	169	777	855	20	22
							TGGTGGAACCCAGTTTATCC	CCACACCCAACATCCAATAC	50	59.095	114	85	199	929	1023	20	20
							CGAGTCAAGCTTTTGACTTGAT	CCCAAGCAAAGTATCCTCCA	45.455	59.36	120	296	416	1195	1295	22	20
							TGAAACTAAGAAATGTGTTGGACA	CGGGAACCACATTAAGAACC	41.665	59.005	102	89	191	1741	1823	24	20
656	XM_031524073.1	LOC116195100	39549809	39551977	probable protein kinase At2g41970	2	TCGAGTACCTGCACGAGAAA	AATCGGCAATCTTTGCTAGG	47.5	59.455	102	78	180	782	864	20	20
							CAGCAAGGCTGCATTCTACA	CCCCGAAACTGTAAACATCAC	48.81	59.755	108	166	274	914	1001	20	21
657	XM_031524088.1	LOC116195112	39538180	39544999	uncharacterized LOC116195112	2	CCAGGGGTGAAAGTATACGAA	TTCCCCATCCAACTCATTTC	46.31	59.345	104	115	219	1528	1612	21	20
658	XM_031524092.1	LOC116195117	39181277	39184359	mediator of RNA polymerase II transcription subunit 27	2	CATCCTGCTGGTTCTATCGAC	AAATACATGATGAACCGAGAGC	46.645	58.96	102	90	192	959	1039	21	22
659	XM_031524098.1	LOC116195124	32510320	32512591	sedoheptulose-1,7-bisphosphatase, chloroplastic	2	AACTCCTTCGGTGATGAGCA	GAAGCTCGGGCACCTCTT	55.555	60.65	118	91	209	495	595	20	18
							TGTTCTCTCCTGGAAACCTGA	GGCACCATTCCTCCAGTGTA	51.31	60.375	112	79	191	907	999	21	20
660	XM_031524111.1	LOC116195137	42626666	42635406	paladin	2	GGGGGAGTATGCTGTCATAAG	CATGGAGGCGCACTTGTC	56.745	59.995	100	85	185	1462	1544	21	18
							GGTGTTGAGGGCAAAAGACA	TGACGTAAAATACTGTTGCGGTA	44.565	60.34	104	79	183	1508	1589	20	23
							ATGGACGTCCCTTTGTTTTG	AATCTTTCCTCCATCTGCTCA	43.93	59.355	100	113	213	798	877	20	21
661	XM_031524132.1	LOC116195153	14417430	14420605	nuclear cap-binding protein subunit 2	2	TGTCTTTCTACACTACTGAAGAGCAAG	CCACAAGGCGTTTTGGTATT	42.87	59.8	106	88	194	325	411	27	20
							TCATCATGGGGCTAGATAAGAA	CGATCATCCAGAATTGTTCCA	41.885	59.76	121	335	456	391	491	22	21
662	XM_031524135.1	LOC116195154	14423196	14428209	gamma aminobutyrate transaminase 2	2	CGACATAAATGGAAAGAAGTATCTTG	TCAGTTGTTTGACAGCAGCA	39.81	59.34	104	102	206	419	503	26	20
							CCTTGCCGTTTTATCATTCC	AGAAGGCCTTTGCCATTTTT	42.5	59.745	108	148	256	526	614	20	20
							GGCAACAAAAATGGCAAAG	TCTCAGGTCTTCCAAGAGCATT	43.78	59.765	107	93	200	608	693	19	22
							TACCAGCCCCATTTGTGC	TTCTCCAGATTTTTAGCCAACC	48.235	60.045	109	73	182	811	898	18	22
							GGTTGGCTAAAAATCTGGAGAA	GCTGGAGGAGGAATAACACC	47.955	59.105	109	88	197	898	987	22	20
							GATGTTCGGCTGTGACAAGT	GCTCACAAGAACAGCCCCTA	52.5	59.565	100	81	181	1100	1180	20	20
663	XM_031524140.1	LOC116195158	3247177	3250526	sialyltransferase-like protein 1	2	CTGTGGGAACAGTACCGTAACA	GCACCCAATTGTGCTATTCTT	46.43	59.525	110	87	197	477	566	22	21
							CGGCAAAAAGAATAGCACAA	GAAATTGTCTGGGGTGGAAG	45	59.17	114	121	235	559	653	20	20
							AAATGGATCTGATAATGAAGTTCTC	CGCAATACAATCCCTTGGAA	38.5	58.92	114	121	235	863	957	25	20
							GGATATACTGAATGGACCCGATA	TGACACCGAGGCATTCTAAA	44.24	59.18	100	84	184	1068	1148	23	20
664	XM_031524151.1	LOC116195169	5917696	5921317	glucose-1-phosphate adenylyltransferase large subunit 1-like	2	AGGTGCGGGGACTCATCT	AATTGCTCATCGGGATGTCT	53.055	60.075	101	145	246	597	678	18	20
							CATATCGCCCGCACTTACTT	AGCTGTTCCTTGAAACCATTG	46.43	59.675	117	84	201	763	859	20	21
665	XM_031524182.1	LOC116195188	35379080	35382939	proline iminopeptidase	2	GGGACAGCTCCAAGTAATCG	GTGTTCTCTTCCAGGCAAGC	55	59.845	113	96	209	376	469	20	20
							GAGAACACCACATGGGACCT	TGTATGCAAGGGCGAGTGTA	52.5	60.05	115	163	278	482	577	20	20
							AAGTACACTCGCCCTTGCAT	GCACCACCTTCATAAAACCAA	46.43	59.805	117	93	210	581	677	20	21
666	XM_031524200.1	LOC116195204	37106944	37111027	stromal 70 kDa heat shock-related protein, chloroplastic	2	CCTGCTATTGGCAAGCAGTT	GCTTTGGTCACCTTGTCATTC	48.81	60	104	329	433	733	816	20	21
							CAATGAGACCATTCTTGTGTTTG	TCCAGAAGTGGAAAGCACCT	44.565	59.685	100	134	234	978	1058	23	20
							GAGGTGCTTTCCACTTCTGG	TCAATGCCCTCATCCTTCTT	50	59.735	104	107	211	1057	1141	20	20
							GAGACAGCTGAGAAAGCCAAA	CAATATGCTTGGGGCCATC	50.125	60.485	100	86	186	1198	1279	21	19
							CAAGAGCCAAATTCGAGGAA	TCCAAGTCTTTGAAAGTGAGCTT	42.065	59.945	103	129	232	1310	1390	20	23
							CGGTTAACCCTGATGAAGTTG	AGATAACGGGGTCACATCCA	48.81	59.835	104	148	252	1499	1583	21	20
667	XM_031524204.1	LOC116195209	31068526	31073195	mitochondrial substrate carrier family protein C	2	CAGGAGGTCTTTCCTGTGCT	TTCTGGGAGTTTTGCAATGA	47.5	59.35	116	207	323	2147	2243	20	20
							CGTGGAGTATACAGGGGTTCA	GGGCGAAATTTATCAACACG	48.69	60.09	109	89	198	2272	2361	21	20
668	XM_031524205.1	LOC116195210	31075603	31077520	ATP synthase subunit d, mitochondrial	2	CCTTCGACGATGTCAACTCC	ACCAAGCGAGACCCGATTC	56.45	61.585	100	422	522	270	351	20	19
							AGAAAAGGAATCGGGTCTCG	TCGGCTTGTATTGAGGAGTG	50	59.72	103	288	391	344	427	20	20
							GGACACCGTCACTCCTCAAT	TTTCTAGCCGCTCAGACTCC	55	59.845	101	103	204	418	499	20	20
669	XM_031524219.1	LOC116195221	33480455	33484041	uncharacterized aarF domain-containing protein kinase At5g05200, chloroplastic	2	ATGGAAAGGCTGTATGGAGTTC	ACCAAACGTTAAGGGCAGTG	47.73	59.76	100	85	185	1140	1220	22	20
							TCGTTGATGAAAGGCAGATG	CTGCTTCATGAGGAGTGCAA	47.5	59.97	104	172	276	1591	1675	20	20
670	XM_031524249.1	LOC116195240	42721120	42723725	uncharacterized calcium-binding protein At1g02270	2	TGTGTGGAGTCCTATCAGAAAGA	AACCCCTGGGATCTTAGGAA	46.74	59.305	116	87	203	702	798	23	20
							CCAGGGGTTTGTATCCTCTT	AAGTCCACACCGCATATGTTC	48.81	58.92	108	113	221	809	896	20	21
671	XM_031524266.1	LOC116195252	44426178	44431148	V-type proton ATPase subunit H-like	2	GGTTGTCTTGACCTTTAAGAATTT	ATCACTCCATGCCTGAGCTT	41.665	58.47	112	416	528	1178	1270	24	20
							AAGCTCAGGCATGGAGTGAT	TTCTTGTTTGTATTTGTCAAAGGAA	39	59.495	110	90	200	1270	1355	20	25
							GGGATAACATCAAGAGATTAAGTTCC	TTCTCACGCCAAAAGATAGGA	40.66	59.76	109	266	375	1333	1421	26	21
							CCCAATGCACAAAGATCCTA	GACGAGTCCAGAATCGTGATAA	45.23	58.885	102	84	186	1406	1486	20	22
							TCACCTAAGTAGGGCTATTCCAA	AGCTTGATTCCATCTGCTTGA	43.17	59.58	102	203	305	893	974	23	21
672	XM_031524324.1	LOC116195264	34933881	34940397	ABC transporter B family member 1	2	GGCTCCGGTAAAAGCACTGT	GCTCTCTCAGCCATTTCAGC	55	60.905	118	87	205	1839	1937	20	20
673	XM_031524337.1	LOC116195272	37224971	37231236	auxin response factor 1	2	CAACAGATCTGCATGGCAAC	TTGGAACTCACAAAGACACTCC	47.73	59.75	103	85	188	818	899	20	22
							TGGAGTGTCTTTGTGAGTTCCA	TGAGCCTCCTCACACCTACC	52.73	60.49	100	153	253	892	972	22	20
674	XM_031524358.1	LOC116195283	10612147	10614598	alcohol dehydrogenase	2	CAATTTTAGGATGCGCAGTTT	TCCAACGCCTCCAATACCTA	44.05	59.865	104	87	191	890	974	21	20
							TAGGTATTGGAGGCGTTGGA	CCGAGCATTTTAGCCTTCTG	50	60.215	115	84	199	974	1069	20	20
							TCCCATTCTCTGCTCCTTGT	TCCAACTGGTAATCTGTGAGTGA	46.74	59.725	104	81	185	530	611	20	23
675	XM_031524361.1	LOC116195285	38758746	38765308	pleiotropic drug resistance protein 2-like	2	GCCTGGCTCCGTCTATCAT	AACCAGTGCGTCCCTCAG	59.505	60.01	105	86	191	3364	3451	19	18
676	XM_031524402.1	LOC116195301	35423383	35425214	protein RESISTANCE TO PHYTOPHTHORA 1, chloroplastic-like	2	CCATGGAACGAACCAGACAT	GCTTCTTTCTCGTTCTTTGAGC	47.73	60.285	107	82	189	551	636	20	22
677	XM_031524423.1	LOC116195320	43424499	43427302	SKP1-like protein 21	2	ACCAGGACGCTCCAATAAGG	GAAGGCTGTCAGCAGCAGAT	55	61.05	101	74	175	618	699	20	20
							GCCTTCAGTTAAAACCTTTGG	GTCGGGCAAATGAAATGTCT	43.93	58.935	104	416	520	713	797	21	20
678	XM_031524440.1	LOC116195327	25508154	25528986	electron transfer flavoprotein-ubiquinone oxidoreductase, mitochondrial	2	TGGCCCTTAGACAACAAGACA	TGGGTTTAAGTACGGGTTCC	48.81	59.74	114	113	227	1602	1696	21	20
							GGTTTCGTGGTTGCTTTGAA	AGAACGCTTCCACCGTCTAA	47.5	60.46	113	85	198	1671	1764	20	20
							TTAGACGGTGGAAGCGTTCT	AGCGGAACATCCGATAATTG	47.5	59.9	111	223	334	1764	1855	20	20
							TGAATCTTCCGGAGTATGCTG	TGAGCATTTATGTGCAGCTTG	45.24	60.125	106	119	225	2320	2405	21	21
679	XM_031524462.1	LOC116195343	37261017	37263531	2-C-methyl-D-erythritol 4-phosphate cytidylyltransferase, chloroplastic	2	AAAAGACGCCTGGGTAAATG	TGTTTTCCGGTCCAGAGTTC	47.5	59.59	109	94	203	756	845	20	20
							TGAATCTTTTGTTGTGAGAACTCTG	ACCAACTCGAAACCCCTCTT	43	59.91	102	156	258	828	910	25	20
680	XM_031524480.1	LOC116195352	28234351	28238371	neutral/alkaline invertase 3, chloroplastic-like	2	TTCAGGAAAGAATTGATGTCCA	CCATCAGTCACTAACAGAGTAGGG	43.18	59.39	100	84	184	1196	1272	22	24
							TTGCTCCAGAGGATGGATCT	AGCTTTTTCAGGTCAGTCCAA	46.43	59.365	106	83	189	1391	1476	20	21
681	XM_031524483.1	LOC116195354	32164038	32168642	pumilio homolog 2-like	2	AGCGACAGGTCTTGGTCAAC	CCAGGACTTTTTGCACAACATA	47.955	60.17	108	90	198	2778	2864	20	22
							TTGAGCTGTCAGAAATTGTGG	TCTTCCGTGGATGCAGTCTC	48.93	60.145	100	83	183	2028	2108	21	20
682	XM_031524491.1	LOC116195359	44401845	44410549	dual specificity protein kinase YAK1 homolog	2	CAAAAATCAGCCTGCTTACTATCA	CGGACAATGTGATGCTTATCC	42.56	60.085	102	101	203	1099	1180	24	21
							TGTGTATCGCCGCCATTTAT	TGGACTATGCTCAATGACAACC	45.23	60.62	105	131	236	1216	1299	20	22
							GGGGGTTGTCATTGAGCATA	GGCTTCAGATCGCAATGAAT	47.5	60.455	100	96	196	1296	1376	20	20
							ATTGCGATCTGAAGCCTGAA	GTGCGATCTTCCATGCAC	50.28	59.775	100	78	178	1380	1462	20	18
683	XM_031524493.1	LOC116195359	44401845	44410549	dual specificity protein kinase YAK1 homolog	2	GAGGACTTGTGGAGTTTGATCC	GGTTGATAAGGGCACGTGAA	50	60.435	100	100	200	1884	1964	22	20
684	XM_031524501.1	LOC116195361	21937963	21947505	protein transport protein SEC23-like	2	GGAAACAGGCAATCGAGGT	AAGGACCACCAACCAGAGC	55.265	60.08	112	130	242	901	994	19	19
							ATAAGGATGCGGTGCCCTTT	CAAGAGCAGATGCAAACAGG	50	61.245	108	112	220	1082	1170	20	20
685	XM_031524516.1	LOC116195369	33593180	33596044	ATP-dependent (S)-NAD(P)H-hydrate dehydratase	2	AGCATCTTGAGGGCGATTAC	AGGAGCTCCAGTGTACTCACG	53.57	59.415	105	112	217	377	461	20	21
686	XM_031524526.1	LOC116195378	36283463	36291921	calmodulin-binding transcription activator 2-like	2	GAAATTCTTCGCAATTATCAGAAA	ATCTCAGAACCTTCCGGTCA	39.585	59.255	100	262	362	296	376	24	20
687	XM_031524681.1	LOC116195465	29478240	29483607	pentatricopeptide repeat-containing protein At5g04810, chloroplastic	2	GCAAAAGATCCCCAGGAATA	CCCTTTCATTTGCTGCATTA	42.5	58.87	106	76	182	2252	2338	20	20
							AGAACTGGCAGGCTGTTGTT	ATGTCTCCCCGTCTTGCATA	50	60.195	100	106	206	961	1041	20	20
688	XM_031524690.1	LOC116195472	831769	834797	palmitoyl-acyl carrier protein thioesterase, chloroplastic-like	2	AGCTGCCTGATTGGAGCAT	CAACAAGCATGTCTGGTCGT	51.315	60.34	111	90	201	645	736	19	20
							TATGAAATAGGGGCGGATCG	TTACCAAGAAGCCCAGCAGT	50	60.94	101	227	328	824	905	20	20
							ACGCCAGAAATGACCAAGAG	CCCATGTATCTACTTGAACAACATC	45	59.57	106	227	333	938	1019	20	25
689	XM_031524712.1	LOC116195482	35839502	35846131	dynamin-related protein 3A	2	GCTTTCTGGTGGAGCTCGTA	AGCAGTCCGAATATCATCATCA	47.955	60.05	109	300	409	1262	1349	20	22
							GGGAAAGTGATTCCTCTTCG	CCTCTGCCACTAGAGCATCC	55	59.345	103	299	402	864	947	20	20
							TCGAAGTGTCAAGGATGCTCT	CAACTTCTTTGCCAACTGAGG	47.62	59.955	109	87	196	935	1023	21	21
690	XM_031524964.1	LOC116195667	10250137	10261579	DNA topoisomerase 1	2	CAGCAGGATGCTGCAAATAA	CACTGCATTGCCATCAGATA	45	59.105	102	76	178	2016	2098	20	20
691	XM_031524978.1	LOC116195681	2510041	2513055	uncharacterized LOC116195681	2	AGACACGGAGGAGAAACCTG	GCCAGGCATTACGAGAAAAC	52.5	59.505	101	112	213	1351	1432	20	20
692	XM_031524984.1	LOC116195682	2504243	2506916	glucuronokinase 1-like	2	TGTTGCTGGCCTCCAAGAT	GTAGATTCCGTGCCCCAACT	53.815	61.52	100	82	182	599	679	19	20
693	XM_031524993.1	LOC116195689	4405566	4410337	L-ascorbate peroxidase 3	2	TGACGCTAGTGCGAAGACC	GACTTCACTTGCTCGCAGAA	53.95	59.735	117	382	499	256	353	19	20
							GAGCAAGTGAAGTCTAAATGTCCA	AATCCTTTCTGCCAGGAACA	43.335	59.75	121	144	265	359	460	24	20
							GCCCCACAATTGACTTTGTT	TTCGGTAGAAGACATCCCTGA	46.31	59.76	114	83	197	444	537	20	21
694	XM_031525341.1	LOC116195914	2147168	2153184	probable phospholipid-transporting ATPase 8	2	TGTTATATGCTGTCGGTCTTCG	TGCACCATCTCCAATTGATAA	41.78	59.565	100	68	168	3461	3540	22	21
							GCATGCTTCAAGAAGCTGATA	GCTCAAGAAATCGGAATTGG	43.93	58.965	105	74	179	3571	3656	21	20
							AGCGTCTTCTTCTGGTCCAT	GGCCTCAAACCAGAACAGAG	52.5	59.365	113	75	188	3673	3766	20	20
695	XM_031525353.1	LOC116195922	39119958	39122812	2-Cys peroxiredoxin BAS1, chloroplastic-like	2	TGTTGGAAACAAAGCACCAG	TCCAATGGGTAAAAGAAGAGAA	40.68	58.795	120	161	281	430	528	20	22
							TTCTTTTACCCATTGGACTTCA	CCAACACTTCTGTGTTCAACTTC	39.92	58.705	100	95	195	533	610	22	23
							CCGATATGGTGAGTTTGAGAAG	TTCAAGTCACCAAGTCCACCT	46.54	59.165	120	124	244	592	691	22	21
							TTTCTGATATCAACAAAAGTATCTCCA	TTGAATCACTCCTTCCTTGTCA	35.27	59.61	107	94	201	723	808	27	22
696	XM_031525357.1	LOC116195927	7415441	7421974	villin-4-like	2	CGCCTTGCGTCATGATATT	TCCTCCTAGGGCTGCATCTA	51.185	59.795	106	94	200	516	602	19	20
							CGAAGAGCACAAGATACGATTG	TCCAGAATAAAAATATCGTCGTGA	39.395	59.885	111	75	186	741	828	22	24
							CCCATTTTTCACACGCTTCT	GATGGAGTACCACCGTGCTT	50	60.055	105	96	201	2466	2551	20	20
697	XM_031525453.1	LOC116195976	21913673	21920948	protein transport protein SEC23-like	2	CACAGGAGTGGCATTGAGTG	CTTCCGTGCAAGGACCAC	58.055	60.28	101	130	231	1020	1103	20	18
							TCTTGACAAGGATGCTGCAC	AAGCGCAGAAGCAAAGAGAT	47.5	59.675	112	112	224	1176	1268	20	20
							GGCCATGTGTTGGATCTCTT	CCAAAACTTTCAGACAGGACAA	45.455	59.595	110	172	282	1255	1343	20	22
698	XM_031525454.1	LOC116195977	35284621	35292745	serine/threonine-protein kinase CTR1-like	2	ATGCATGGGATCTGTTGTCA	GGTAAGTCAATCGTGTCAGCAA	45.23	60.05	102	357	459	1124	1204	20	22
699	XM_031525457.1	LOC116195979	41905062	41907924	traB domain-containing protein-like	2	AAAGCAAAATCTATTTGGGATTCTT	TCTTCATATGCAACGCGAAA	34	60.075	102	82	184	760	842	25	20
700	XM_031525460.1	LOC116195982	12765486	12768266	deoxyhypusine synthase	2	TGTTAAGTGCAAAGTGTTTCTGG	AACCACATCAACCATATGATGC	40.02	59.47	103	316	419	1002	1083	23	22
							CAACAGCCGGTGGTATAGAA	ACGGTTTAATCCCTTTGAGC	47.5	58.42	107	88	195	1109	1196	20	20
701	XM_031525464.1	LOC116195985	44002188	44008391	mitochondrial intermediate peptidase, mitochondrial	2	GGCACCCAGATGTGCTTAAA	AACCGGGATATTTGCCTTCT	47.5	60.415	102	141	243	1427	1509	20	20
							ATGAATTTGGGCATGCTCTT	TTTGAAGGAGTTTCGGCTAAG	41.43	59.085	100	105	205	1673	1752	20	21
702	XM_031525487.1	LOC116195997	14980977	14992196	protein CTR9 homolog	2	GGGGAACTGGAATTATTTTGC	GAACTCTTGTATACAGCTCCTTTGC	43.43	59.775	101	74	175	2141	2217	21	25
							TAATTCTAATTTATATGCTGCCAACG	AGCTTCTTGAACCTGGGTGA	40.385	59.84	100	107	207	2252	2332	26	20
							AGGGCAGTTTGATGTTTCCA	TGTGCTAAATTGATCCAAACG	41.55	59.59	102	342	444	2303	2384	20	21
							TGCTCAGGGAAATTTTGACC	GGTACGGGCCAAGTAGAGAA	50	59.62	103	98	201	2414	2497	20	20
703	XM_031525497.1	LOC116196005	3259102	3268556	probable alpha-mannosidase At5g13980	2	GACGTTGGGTGGTTGAAGAC	TGTCAGCTAGAAGGGCAGGT	55	60.21	115	89	204	391	486	20	20
							ACCTGCCCTTCTAGCTGACA	TGCTTGACAATACTTTGAACTGTCT	45.5	59.715	108	162	270	486	569	20	25
							TTGTCAAGCAACTGGTCCAT	TGATCAATCATATCAATGTAGTGTGG	39.81	59.585	100	82	182	584	658	20	26
							CATTTGGTCATTCCGCTGT	CTTACGCTTTGCTCGGTCTT	48.685	59.58	104	78	182	755	839	19	20
							TGTTCAAGAGCGAGTCAACG	CTTGAAATCTGTCCCCATTG	47.5	59.08	100	74	174	1029	1109	20	20
							CATGGTTCAGGCAGATGGAT	GCATATTTTGCATCAGTGTATATGG	43	60.29	103	139	242	1145	1223	20	25
							TGCAAAATATGCAACAAATAGAGC	CAAAGCTGGTCGACTTGTGA	41.665	60.26	112	72	184	1236	1328	24	20
704	XM_031525513.1	LOC116196013	42314748	42318805	fimbrin-5	2	TTTGTCAGTTGACAGCAAAAAGA	GTGGGCGATACCAAGACTGT	44.89	59.975	115	205	320	1441	1536	23	20
							CGTGAATCATGTCTTTGAGGA	GCTTCGTTGCATGCTTCC	49.21	59.61	101	86	187	1558	1641	21	18
							ACAGCTACCTGGCGGAAGAT	TACAGAGGAGAACGCCATCC	55	60.695	102	87	189	726	808	20	20
							ACAAAGCGTGTCCTGAATCC	TTGAGTACCAATATTAACAACAGTGC	42.31	59.4	102	176	278	878	954	20	26
705	XM_031525520.1	LOC116196016	43324001	43326647	heat shock protein 83	2	CACCTTCTACAGCAACAAGGAG	TGAGCATCGAGCTTGCTCTT	50	60.21	114	315	429	331	425	22	20
							GGTCAACAAGACCCTTTCCA	TGCCTCCATAAACTCCTTGG	50	60.005	112	85	197	478	570	20	20
706	XM_031525530.1	LOC116196023	31969664	31971456	actin-like	2	CAGAGGATATTCAGCCACTCG	ACAATGCTGGGGAACACG	53.97	60.19	100	138	238	232	314	21	18
							CTGCTATGTACGTCGCCATC	CATAGATGGGCACTGTGTGG	55	59.655	111	83	194	616	707	20	20
707	XM_031525531.1	LOC116196024	31972335	31975274	dolichyl-phosphate beta-glucosyltransferase	2	TCGAGGATCCCAATTCTCTG	TCGGTGCTCTTCATTGTACG	50	60.005	104	82	186	202	286	20	20
							ATCTGTCTCTGATAGTTCCTGCGTA	TTGTCCTTAGCTGCACGTTG	47	60.36	100	93	193	265	345	25	20
							CAACGTGCAGCTAAGGACAA	TCCACTGTGTACTTCCGAACA	48.81	59.625	113	115	228	345	437	20	21
708	XM_031525532.1	LOC116196025	31169217	31176586	regulator of nonsense transcripts UPF2	2	AACAGAAAGAGGCTTGTGAGG	CATGCAAGTCGATAGTGTGG	48.81	58.145	102	106	208	1708	1790	21	20
							CCTGCAGGCCTTGTTTTTAG	GAAACCGACCACAAGTCTCC	52.5	59.72	103	223	326	1948	2031	20	20
709	XM_031525535.1	LOC116196028	41188413	41190960	uncharacterized protein HI_0077	2	GGATGATGAGAGTCGCCATT	CTCCCTCCACAGCAAATTGT	50	60.075	100	85	185	726	806	20	20
710	XM_031525904.1	LOC116196264	35189093	35194215	pyruvate kinase 1, cytosolic-like	2	GCGGATGGTATCATTCTTTCA	TACCAGCCATGTTGCATTTG	43.93	60.22	106	143	249	960	1046	21	20
							GATAACCTGAGGCCAACTCG	GGGTACAATCCACGCAGAGT	55	59.845	107	123	230	1104	1191	20	20
							ACTCTGCGTGGATTGTACCC	TTCACCAACATATTTGATCGTCTT	44.165	59.89	120	118	238	1191	1287	20	24
							TTGGTGAACCTATGTCCCATT	CCTCCCAGATGAAGTAAAGCA	45.24	59.24	104	96	200	1303	1386	21	21
							GCCATTAAGGTGAAGGCATC	TTAAGGTGGGGGATGACAAC	50	59.59	119	88	207	1356	1455	20	20
							GGGCCACTTGCTTCTTGAG	CGAGAGTCCCCACGATCTTC	58.95	61.53	101	180	281	152	233	19	20
							CATTACATGCCTCTCAAATTCA	GAGGAAGTCAATTTTGTTTTGGA	35.57	58.645	101	117	218	715	793	22	23
711	XM_031525905.1	LOC116196264	35189093	35194215	pyruvate kinase 1, cytosolic-like	2	TGTTGGTCAATATTTATTCACTGGA	TGTAGCAGAATTCTTGATTACACAAA	31.385	59.49	106	105	211	511	591	25	26
712	XM_031525912.1	LOC116196268	35120346	35122954	peptidyl-prolyl cis-trans isomerase FKBP16-4, chloroplastic	2	TTTCATGACCAGCAGACAGG	AAGTCCAAACCTTTGAGAACG	46.43	59.095	102	95	197	451	532	20	21
							GGGGAAACGTTCTCAAAGGT	ATCTCTTGGACCCCTTTGCT	50	60.205	115	79	194	510	605	20	20
713	XM_031525914.1	LOC116196269	35186432	35187986	60S ribosomal protein L24	2	CCAACTCCAAATGCAAGAGG	TGGGAAATATCCTTTTTGTGC	44.05	59.78	100	93	193	182	261	20	21
714	XM_031526114.1	LOC116196411	44412029	44418199	GPCR-type G protein 1	2	GTACGAGGAGAAGCGGGTGT	CGGGAGAGGAGAGGAATGAT	57.5	61.08	108	205	313	387	475	20	20
							TTGAACTGGAAGGTGGATCTTT	GCCCGTTCCTTCCTTATACC	47.955	59.89	110	358	468	508	598	22	20
							AGCGGTATAAGGAAGGAACG	AGGAGAAGGCATGGGAAAGT	50	59.21	105	334	439	595	680	20	20
							GCTGTGAATTTGCCTTATAGTTACTT	GGTCTCCATTGATTGCATGA	39.81	59.005	102	170	272	787	869	26	20
							TCAATGGAGACCTGTATAACAAAG	CCAACAATTCGTTTGAATAAAGA	33.965	57.825	119	609	728	877	973	24	23
							TGAAGGCTAGATCTTTATTCAAACG	TTGAACCTCTGCCTCCATGT	43	60.405	104	508	612	962	1046	25	20
							TTTTTGGAAATTTACGAGCTTCA	GACAGAACAAGCATAGCCAAGA	37.945	59.815	102	468	570	1093	1173	23	22
							TGATTAAGTCTCTGCAAAGTGTCG	ATTCCAATATCGAATAACTGCAAA	35.42	59.9	100	520	620	1211	1287	24	24
							GTACATTTCTCTGCTGTTCATCG	TCCAACTCTGGAAACAGCAA	44.24	59.17	100	385	485	1332	1412	23	20
715	XM_031526119.1	LOC116196416	15334782	15338238	thiol protease aleurain-like	2	GGCTTCCGTTTCTACAAGTCC	CTCAACCCCGTATCCAACAG	53.69	60.245	102	104	206	939	1021	21	20
716	XM_031526175.1	LOC116196450	39859229	39862433	DNA-(apurinic or apyrimidinic site) lyase, chloroplastic	2	GACTGCAATATAGAATAACACAATGG	CAATTCAGATCGCCAGTCAA	39.81	59	100	83	183	1439	1519	26	20
							TGATTTTGACTGGCGATCTG	AGACTGCCTTTCTTCGATGG	47.5	59.615	104	77	181	1514	1598	20	20
717	XM_031526181.1	LOC116196454	2653322	2658759	AUGMIN subunit 6	2	GAAGTTGGAAGGGGAGCTTT	TCTCATGCTGACTCTTTCGTG	48.81	59.435	119	84	203	851	949	20	21
718	XM_031527701.1	LOC116197532	25952688	25956101	probable alpha-amylase 2	2	GTGGCTACGGAGTGTTGGTT	TAAGGGTTTGGCACCTTCAA	50	60.25	100	85	185	1158	1238	20	20
							TGTTGGGGAGTATTGGGACT	GCTGAAAGCTGTCCTGTTCC	52.5	59.63	114	104	218	1263	1357	20	20
							TTGATGGAACAGGACAGCTT	CCTGTGCATCACGCAGAC	53.055	59.135	102	94	196	1352	1436	20	18
719	XM_031527704.1	LOC116197535	31851682	31854776	ras-related protein RABE1c-like	2	CCGATCACGATTTCCTCATT	CTGGTCGTAAAAGAACCATCTG	45.23	59.325	100	183	283	195	273	20	22
							TGCTTTTAAGATTTTCAGATGGTTC	ATTTGATTCGTTTCCCATCG	36	59.89	105	103	208	258	343	25	20
							CAAATTGCAAATCTGGGACA	AGGATGTCTCGTCGGTAACA	45	58.84	116	534	650	358	454	20	20
							GTGGAGCGATGGGTATTCTG	TTTTGTTTACGTTGTCAGAAGCA	44.89	60.165	114	102	216	423	514	20	23
							ATTAGTTGGGAACAAGGCTGA	TTCAAAGAATTTAATCCCGTACTCA	37.43	59.47	100	86	186	538	613	21	25
720	XM_031527706.1	LOC116197537	738812	743160	potassium channel AKT1-like	2	TCCTGTGAACACAAGGGAGA	TGTCCCATGGACAACCAAAT	47.5	60.13	109	93	202	889	978	20	20
721	XM_031527739.1	LOC116197564	22966569	22969320	putative vesicle-associated membrane protein 726	2	GATGGCCACACCTTCAACTA	TCTCCAAGAAAGCAATTGGAA	44.05	59.19	100	206	306	396	475	20	21
							GAGATATGGTGGAGGGAAAGC	TCTTCAGGATGGTCCACACA	51.19	60.005	108	89	197	518	606	21	20
							AAGGCTCAGGTTTCCGAAGT	GACCGCAGGTTCTCAGTTTT	50	59.79	110	131	241	648	738	20	20
722	XM_031527740.1	LOC116197565	41328516	41334130	DDB1- and CUL4-associated factor 13	2	AATTCCACTGAGCCGGTTG	TGGTTCCATACATCAACTTGG	47.745	59.695	116	97	213	659	754	19	21
							TGGAATCCAATGGAGCCTAT	CATGATCCTGGTGCACATTT	45	59.355	109	101	210	866	955	20	20
							CTAAATGCTGCTAAATTGGATAAGA	AACTTGGATTCTTTGCCATACA	34.18	58.425	100	106	206	335	413	25	22
723	XM_031527741.1	LOC116197566	14752309	14754612	40S ribosomal protein S3-3-like	2	CGTTCTCGGAGAGAAGGGAAG	CTTCTCTGCGTACAGCTCCA	56.07	60.985	100	91	191	277	357	21	20
							AACGCCAAGAAGCTCGAA	GATATTTCCTCGGGCTCTCC	52.5	59.835	107	109	216	149	236	18	20
							AAGGAGAGCCCGAGGAAATA	AGCATTGAAACATAGGCAAGTG	45.455	59.73	101	101	202	234	313	20	22
724	XM_031527752.1	LOC116197576	43009308	43013056	CLP protease regulatory subunit CLPX1, mitochondrial	2	GAGGATGACTCGGTAGAACTTGA	CTGCTATCACAAACGGGACA	48.915	59.74	121	129	250	1069	1170	23	20
							AGGTTCCCGATCCTGGTTAG	TGGAACATCTTCTTGTACTGCTTC	48.335	60.075	107	90	197	1693	1776	20	24
725	XM_031527764.1	LOC116197588	43314094	43316611	trafficking protein particle complex subunit 1	2	AGCTGATGTTCGGTCTGCTT	AACAACCTTGGCCAGGTAAC	50	59.49	111	150	261	394	485	20	20
726	XM_031527768.1	LOC116197593	8163035	8166785	protein trichome birefringence-like 5	2	AAGGCCCGATTCCGAGTAT	CAAGCATCAGCCTCTTACCC	53.815	60.32	113	418	531	852	945	19	20
727	XM_031527774.1	LOC116197598	39760330	39767545	villin-3-like	2	GACGGAAATTTGGCGTATTG	GGCGTGGTCTGCAATACTATG	48.69	60.43	105	99	204	694	778	20	21
							TGCCAATTCAAACATTCAGG	CATCATCAACGATTGCAACA	40	59.295	104	462	566	1177	1261	20	20
728	XM_031527776.1	LOC116197599	39778676	39779402	nuclear pore complex protein NUP93A	2	TTGGAATATTATGCACAAGCTG	TCAGGAGTTGCTTCAGCATTAG	40.91	58.765	115	117	232	775	868	22	22
729	XM_031527778.1	LOC116197600	39775579	39777549	short integuments 2, mitochondrial	2	TGTTGGCAAGTCAGCTTTAATC	CAGGCAATGGACCTACCG	51.01	59.735	101	176	277	535	618	22	18
730	XM_031527779.1	LOC116197601	39779812	39779994	S-formylglutathione hydrolase	2	TCCTTCTTCTCCTTCCCACA	AATGCCGAAGCTGGAAGC	52.78	60.605	118	89	207	189	289	20	18
							GAGAACTTCATTACCAAATCTGGAG	TGTCAGCTTCTCCTTCCACA	45	59.56	112	81	193	253	345	25	20
731	XM_031527783.1	LOC116197605	4643041	4646010	probable magnesium transporter NIPA6	2	TACTTACTCGAGCCGCTTTG	GAGGGGCGTCACCAACAC	58.335	60.485	108	86	194	473	563	20	18
							CCCTCGGTGCATTGAGTATAA	GACAATGCAGGCCACACAT	50.125	60.265	104	326	430	576	661	21	19
							TCTGTGTTGTCACCCAGCTAA	TTGCACTTGCAACAATGGTAA	42.86	59.755	117	83	200	996	1092	21	21
732	XM_031527787.1	LOC116197610	16607412	16610620	uncharacterized LOC116197610	2	TAGCTCTACTTCGCCCGAGA	AGAGTAGCGGTCCGCAATG	56.45	60.8	103	521	624	735	819	20	19
733	XM_031527792.1	LOC116197614	13381930	13385937	ATP-dependent Clp protease proteolytic subunit 6, chloroplastic-like	2	ATAAACTGCCCAGGTGGAAG	GAGAAGAGCTCCTTGGCTTG	52.5	59.18	120	86	206	530	630	20	20
734	XM_031527799.1	LOC116197621	34685398	34688750	dnaJ protein P58IPK homolog	2	CGTGGCCGTGGCTATTATT	GCCTTCTTTAGTTCACTATGCTCTG	48.315	60.425	101	84	185	745	821	19	25
735	XM_031527816.1	LOC116197634	23113009	23118040	dual specificity protein kinase splB	2	TGTGACAATTTGCTCGTCAA	GTACACCACCGGACACGAG	51.58	59.42	109	88	197	3012	3102	20	19
							TGGATGGCACCTGAACTGT	ATGGCTCCTCTCCTGTCAAC	53.815	59.68	109	75	184	3135	3224	19	20
736	XM_031527846.1	LOC116197653	7124513	7130423	FGGY carbohydrate kinase domain-containing protein	2	TCTGGGAAGAAATTGGCTTG	TGCAGCAGTTGGAGTTAAACC	46.31	60.24	113	106	219	844	936	20	21
							ACTGTGGTGGAGCTGTTTCA	ATCCATCCATCGGAACACC	51.315	59.935	101	86	187	592	674	20	19
							ATGGCTGTATCCCAGAGCAA	TGCACCGGTAGCACTCTG	55.555	60.08	111	83	194	1131	1224	20	18
							TCCTCACCGTTCTGTCTTCC	TCCATATCTGTATTGGACTGCTAGA	47.5	59.73	116	199	315	200	291	20	25
737	XM_031527852.1	LOC116197659	1910819	1913856	protease Do-like 9	2	GCGGCTCCGATACGAAGTA	CCACAGGAGTCAAACCTTCC	56.45	60.415	111	300	411	666	757	19	20
							TGTCTCGCGTATGGAGATACT	ATGCAGGACCACCTGAATTT	46.31	58.44	104	91	195	865	949	21	20
							CCAGTCATTATGCATTTCATTCA	CGCAAGTCAGGATTTTCCAT	39.89	59.96	104	77	181	1055	1139	23	20
738	XM_031527903.1	LOC116197698	31427425	31430692	zinc finger CCCH domain-containing protein 11	2	CGTCTAAAATCGCCGCTAAG	GGAACTTTGGGCTGACTGAC	52.5	59.85	100	113	213	350	430	20	20
							AAGTTCCAGTTGGCGTTGAT	TCGCCCTTTCTCTGAACATT	45	59.705	118	96	214	443	541	20	20
739	XM_031527908.1	LOC116197700	34014303	34017994	meiotic recombination protein DMC1 homolog	2	GAGAAGAAAGTCCGTGATTCAT	GACCGAAATTCCCCAAAAG	44.14	58.375	111	86	197	428	520	22	19
							TTTGGGGAATTTCGGTCAG	TGTAAGCAACCTTGCCATTG	46.185	60.275	103	83	186	522	605	19	20
							TCACATGAAAGGAGGCAATG	AGGGTCCATGCCAAATCTCT	47.5	60.25	103	101	204	590	673	20	20
							TGCTGAGGAATTCAATGTTGC	GCCTCCTGCTGGTTTCTTAG	48.93	60.12	100	93	193	911	991	21	20
							TGGCTTGAAGATGCATACGA	CCAAAGTTCACTAATTTCTCAGCA	41.25	60.1	105	108	213	296	377	20	24
740	XM_031527951.1	LOC116197722	37282204	37285855	GTPase Der	2	CGGTCTGACACGAGATTCAGT	AAGGAGGCTGGTCCTTTCTC	53.69	60.065	117	130	247	1272	1369	21	20
741	XM_031527952.1	LOC116197725	34036775	34042973	protein argonaute 10	2	CGTGAGGGGATTCTGTAATGA	GCTCAGGCCTTGCATTGTAG	51.31	60.435	101	103	204	1964	2045	21	20
							TTTTACTGGCTATTCTGCCTGA	TTGTGAGACAGCACTGGGATA	44.265	59.165	102	86	188	2134	2215	22	21
							GCAAGCAGTACCTTGCTAACG	GACTAGGGGAATTCTGCAGCTA	51.19	59.985	101	83	184	2254	2333	21	22
							AGATGTGACCCACCCAGAAA	CATACCAGTCCCGCGTATTT	50	60.105	105	78	183	2384	2469	20	20
							TACAAGACATGGCACGATCC	TTATTCTGAGCGGCTTCTGC	50	60.08	106	79	185	2526	2612	20	20
							TTCATTTAGAAAGGCCACAGG	TTGCATCCAATTCATACAAGAG	39.61	58.495	107	82	189	2591	2676	21	22
							GTCAGCGAAGGGCAATTTTA	GAATGTCACTGGCGGTTGAT	47.5	60.575	102	90	192	2649	2731	20	20
							AACAACCACAGAGACAGAAGCA	TGCAGAGGTAGAAATCAAATTCA	40.12	59.42	109	87	196	2790	2876	22	23
							CCAAAATCTGTCATCCAACTGA	TTCTCATCCCACAAAACATGA	39.505	59.465	103	92	195	2857	2939	22	21
							TCATGGTGTGGCTTTTACCA	GCCCACAAATTCAATCACAG	45	59.47	114	87	201	1179	1273	20	20
							CCAGCTTCTGGGCAAAGAC	TCCCTCTGTGCGTTACTTCC	56.45	60.595	107	89	196	1292	1379	19	20
							GAAGGAAGTATCGCGTTTCG	CATCTCTTGGAAGTATTCTACAACTG	44.23	58.79	110	78	188	1405	1489	20	26
							TGTCTTCAAGTGGGAAACCA	TGCTTTTCATTCAGCCTCTTC	43.93	59.345	101	85	186	1548	1628	20	21
							GAGTCACATGCCAAAGACCA	ATGCCAAACTCCTTCGCATA	47.5	60.145	100	89	189	1666	1746	20	20
742	XM_031527956.1	LOC116197726	30838216	30843102	chorismate synthase, chloroplastic	2	TAGCAAGGGCTTTGAAATCG	TGTTCGGGTCCTCATTCTTC	47.5	60.19	109	86	195	1085	1174	20	20
							GAAGAATGAGGACCCGAACA	GGAGATAGTAGCTGTTGGCTTGA	48.915	59.99	107	73	180	1174	1258	20	23
							CTTATCGGCCTTCTCATGCT	CCCTCCCAATTGTTTCTCTG	50	59.475	102	95	197	649	731	20	20
743	XM_031527967.1	LOC116197738	28422363	28427929	protease 2	2	TGTGAAGCTCGATGGTTCTG	CCAGCAATGACAATCTTGGA	47.5	59.815	101	93	194	1581	1662	20	20
							GATGTTCTCACTACAATGCTCGAC	TCATATAGAAGTAGAACTCCTCTTTCC	41.435	58.65	100	216	316	1945	2018	24	27
744	XM_031527972.1	LOC116197740	28452740	28456718	phytochrome-associated serine/threonine-protein phosphatase	2	AAAGTGAAAGAAGGGCAGCA	GTTGACAGGTTGCACATTGG	47.5	60	102	451	553	265	347	20	20
							GACAGGGGGTCATGTACCAG	AAGGAGCAATAGAATCGTAAAAAC	46.665	58.77	100	85	185	429	505	20	24
							TGTACAAGAAGGCCTCAAATACAT	TATAGAAGCTACATTCCCGCATC	40.49	59.38	100	97	197	852	929	24	23
745	XM_031527976.1	LOC116197743	40535747	40541491	general negative regulator of transcription subunit 3-like	2	GAGATCGACAGGGTGCTGA	TCTCCTTCTGGTTCGCATTT	51.45	59.87	100	89	189	252	332	19	20
							GATTCAGTCCAGTGAAATCAAGG	AAATCTCTCCATTTCACGCTCA	42.195	60.555	100	96	196	419	497	23	22
							GGGCTTGGACAACAACCTAA	CAATTTGGGTTTCCAACTCC	47.5	59.615	100	71	171	564	644	20	20
746	XM_031527982.1	LOC116197747	40525658	40527907	TATA-box-binding protein 2-like	2	CCGGTGGACCTCTTAAAACA	CAATTGCTTTCAGGTCCAATTT	43.18	60.15	100	79	179	582	660	20	22
							GCAAGCTCGAAATGCAGAAT	ATCTTTCCGGAGGCAAAAA	43.55	60.065	102	91	193	686	769	20	19
							CCATCAGACTTGAAGGTCTTGC	AATCTTCGGCTGTTTCATGC	47.5	60.7	101	111	212	931	1012	22	20
747	XM_031527985.1	LOC116197750	33473201	33475545	rhodanese-like domain-containing protein 7	2	CTTCCGTTGGGATCACGTC	GCTTATATACTTCCCAACCCTCTC	51.865	60.075	100	83	183	715	791	19	24
748	XM_031527992.1	LOC116197756	44393972	44396322	uncharacterized LOC116197756	2	TACCAAAACCGCCATCCA	GAGGAGCTGGACGCTTTG	55.555	60.265	101	381	482	828	911	18	18
							CAAAGCGTCCAGCTCCTC	AAAAGGTTTCTGCAAGGTGTAT	48.735	58.34	113	107	220	911	1002	18	22
749	XM_031527997.1	LOC116197758	38996353	39004469	probable UDP-N-acetylglucosamine--peptide N-acetylglucosaminyltransferase SPINDLY	2	CACACAGGAAGGAATCCAGAA	GGCCATGTCATATTGCATCA	46.31	60.205	115	86	201	972	1067	21	20
							GATTTTCAAAAACCGTGGTGA	TGCCATATTGTTCTTTGCAATC	37.23	59.9	100	105	205	1155	1233	21	22
							AATTTTGAGATTGCAAAGAACAA	GGCCTTCTTGTAATAGGCAACA	35.775	59.24	108	288	396	1225	1311	23	22
							ATCTTGGGGTTGCATATGGT	GTTGCATGCCTCTGCACAAT	47.5	60.68	101	260	361	1370	1451	20	20
							AGGACCGAGATAATCTTGATAAGG	AAAACAACACCGAGATTGTTCA	39.015	59.3	100	82	182	1490	1568	24	22
							TCAAACCTAACTTCTCCCAGTCC	GCAATTGCTTTCTGAATCATGT	42.095	60.04	100	84	184	1544	1622	23	22
							CAATTGCTGCAAATCCTTCA	ATTGCTCGTACTCTGCGATG	45	59.43	102	173	275	1637	1719	20	20
							TCGCAGAGTACGAGCAATGT	AGCCTCAAAAAGTTTGTCATCA	43.18	59.25	116	80	196	1721	1815	20	22
							TGCTAATAATAAGCTCGGAACTTTG	GTAGTCAATTGTGGGCAAACC	41.81	59.76	100	94	194	2187	2266	25	21
							TGCCCACAATTGACTACAGAA	AGAGGAAGCACTCAGGAAGC	48.93	58.975	102	95	197	2270	2352	21	20
							CCCAACTCCTGCTCTTTCAA	GTTTGGAACCGCACACAGTA	50	59.995	115	94	209	2406	2501	20	20
							AACCATGACCATATGCAAGC	ACACCCATGTACAAAGATTCG	43.93	57.96	101	75	176	2644	2724	20	21
750	XM_031527999.1	LOC116197759	39007476	39010691	mitochondrial fission protein ELM1-like	2	AGCTGATGCAAAGCAGATTG	TTGAGCTTGCAACAGGAATAG	43.93	58.685	107	81	188	428	514	20	21
751	XM_031528001.1	LOC116197762	39005159	39007073	peptidyl-prolyl cis-trans isomerase CYP18-2	2	GGAGGTCACTCTGGAAACCT	CTCTGCGAGAGAGCTCGATG	57.5	59.855	101	217	318	148	229	20	20
							AGCTCTCTCGCAGAGGCTAC	GATTCTCCTCCCCTTCCAGT	57.5	59.29	106	103	209	234	320	20	20
							GGGGATCCCACTGGAACT	GGATACCAGCACCAGTATGCTT	55.555	60.05	100	365	465	305	383	18	22
							CCGAACAGTAATGGGAGTCAA	TAATTTCCATTCCCCTGCAC	46.31	59.87	103	120	223	425	508	21	20
752	XM_031528016.1	LOC116197775	29977988	29983971	pyruvate kinase 1, cytosolic-like	2	TCTATCCAAATGGGGTGAGC	ACGCCATCTGCTTCTCGTAG	52.5	60.225	105	84	189	846	931	20	20
							AGAAGCAGATGGCGTCATAA	CCAGCCATGTTGCACTTGTA	47.5	59.6	108	87	195	936	1024	20	20
							CCTTAGACCAACTCGTGCTGA	CAGGATACAATCCACGCAGA	51.19	60.055	104	130	234	1089	1173	21	20
							TCTGCGTGGATTGTATCCTG	CCCCTACATATCTTACAGTCTTCTTG	46.155	59.22	116	138	254	1173	1263	20	26
							TATGTAGGGGAGCCGATGTC	TTCCCGAAGAAGTGAAGCAT	50	59.865	106	110	216	1279	1365	20	20
							CCATCAAGGTGAAAGCTTCG	GGAGACGAGGAATGACAACAG	51.19	60.24	117	93	210	1337	1433	20	21
							TTGTCATTCCTCGTCTCCAG	ATCAGCAAGCATGGGAAAAA	45	59.69	107	85	192	1436	1523	20	20
							TTCAAAATCACAGTCGGTCAA	TCTTGATGAAAGTCAGCATCG	40.48	59.085	102	92	194	234	315	21	21
753	XM_031528017.1	LOC116197776	29984497	29987713	mRNA cap guanine-N7 methyltransferase 2	2	CCAACTGCATTCGATCAGAG	CTGCAGAGGTATCACCAGCA	52.5	59.7	111	83	194	2087	2178	20	20
							ACCTCTGCAGAAACCCATTG	TCGAAAAACTCCGTTAAATTCTG	42.39	59.89	107	257	364	2188	2272	20	23
754	XM_031528031.1	LOC116197785	24715742	24722463	clathrin interactor EPSIN 2-like	2	ATGAAGCATGGGGTCCAC	GTTGATGCGCTTCCAGATTA	50.28	59.07	107	89	196	393	480	18	20
							ATGGCGGTAATCTGGAAGC	TGACCCTTTCAGAACCATTTG	47.745	60.005	109	99	208	473	561	19	21
755	XM_031528038.1	LOC116197787	24300190	24304122	uncharacterized LOC116197787	2	GGTGAAGATTGGCTTGGAAA	TAAATTTGTCGCCACCTTCC	45	59.995	110	118	228	613	703	20	20
756	XM_031528039.1	LOC116197788	4734597	4738516	triosephosphate isomerase, chloroplastic	2	TGACTTGAACAGTGCCACCT	ATCTCAATCCGATCCGTCAA	47.5	59.87	105	90	195	346	431	20	20
							TCACCGGAGAAATCAGTGTG	TGATCAGTTTCCCCTATGACG	48.81	59.81	100	90	190	489	568	20	21
							GACACGTCATAGGGGAAACTG	TGCCAGCTTCTCTTTCTTCT	48.69	58.24	117	159	276	564	661	21	20
							AGCAATTGAAGGCTTATGCTG	GGTGTGGCCACTTTACCAGT	48.93	59.7	100	121	221	702	782	21	20
757	XM_031528046.1	LOC116197796	43590594	43592688	ADP-ribosylation factor-related protein 1	2	GACGGAGTTTCATATACTCATTCTTG	GAGGAAGCCCTTCCAAGTTT	44.23	59.595	101	91	192	270	351	26	20
							AATATCGGTCGAGTTGCATTG	GCATGGGCCTCTTCGTAATA	46.43	60.015	107	304	411	400	487	21	20
							TTTGTGATTGATGCTGCATGT	TCAAAACTGGAGCTCCTTGC	44.05	60.325	100	74	174	514	594	21	20
							AAGGTCCTCCGGAATGATG	AACGAGCAAGTTCTTCTGTTGA	46.77	59.52	100	90	190	571	649	19	22
758	XM_031528049.1	LOC116197800	43330966	43333346	beta-carotene hydroxylase 2, chloroplastic-like	2	ATAAATTCTCGAGCGGCAGA	CCATGGAAGTGATCCCAAAG	47.5	60.125	100	374	474	385	465	20	20
							GGAGGGGAGGTTCCTCTGT	GAGCTTTGTGAGCCCATCTC	59.08	60.205	100	72	172	526	606	19	20
759	XM_031528050.1	LOC116197801	30587795	30593155	probable lysine-specific demethylase ELF6	2	GACTACTCTAATTTCCCCTGAGGT	TAAGCCCTCGGAAATGTCAC	47.915	59.195	102	123	225	1567	1649	24	20
							CAGAATCCTGGAGAATTTGTTG	CCTCGCAAATCTAAGCCATT	42.955	59.005	120	306	426	1628	1728	22	20
760	XM_031528059.1	LOC116197809	44058633	44062274	monocopper oxidase-like protein SKS1	2	CCTGGGATTGAAATGAGGAA	GCTACCAATCTGATCCTTCACC	47.5	59.915	117	90	207	469	564	20	22
761	XM_031528065.1	LOC116197814	30050228	30053666	SEC12-like protein 1	2	GGAGTGGCCTAGTCTTCACG	TGCTGAACCATCAGTAGATGTTG	51.74	60.025	118	85	203	513	608	20	23
762	XM_031528067.1	LOC116197816	3801320	3805205	glycerol-3-phosphate acyltransferase 9	2	GGGGTGGTCAAGTATCATGG	TGCTGTCATCTGTTCCAAAA	47.5	58.93	108	75	183	540	628	20	20
							TCATTTTGGAACAGATGACAGC	CCAGATACACCCCATACTCTCC	47.725	59.915	104	154	258	625	707	22	22
							TGGGGTGTATCTGGTTCAATC	AGAAGCGGGTTATTGTCAGC	48.81	59.5	100	82	182	715	795	21	20
							TTCTTATCTTTCCTGAAGGAACTTG	GATCGCAATTGGGCAGAC	45.78	59.77	101	76	177	811	894	25	18
							TACTTGGAGCCCCAATTGTT	TATCCATCCCATGGAACCTT	45	59.245	113	82	195	1020	1113	20	20
763	XM_031528077.1	LOC116197827	26328152	26330734	2-alkenal reductase (NADP(+)-dependent)-like	2	CTAAATTGGCGGGCTGCTAT	TTCCTTGTAATTGAAAGCCTCA	43.18	60.15	104	90	194	628	710	20	22
764	XM_031528089.1	LOC116197837	40781466	40786512	putative methyltransferase NSUN6	2	TGATGCACCTTGTTCTGCTC	GCCTGATCAAACATTCTCTGC	48.81	59.91	111	316	427	1527	1617	20	21
765	XM_031528092.1	LOC116197838	40799515	40803075	3-hydroxyisobutyryl-CoA hydrolase-like protein 5	2	GATTCATGCCTTGAAGTCGTC	CTCCTCCACCCATCGAAAT	50.125	59.78	109	236	345	666	756	21	19
							ATTTCGATGGGTGGAGGAG	AACCACAATCTGTGTGGAAGC	50.125	59.95	115	80	195	756	850	19	21
766	XM_031528098.1	LOC116197845	43355619	43357093	probable isoprenylcysteine alpha-carbonyl methylesterase ICMEL2	2	AACTGAGAAAGGCATCATAGTGG	TGGTTGCATACAAATGAGATACC	41.305	59.28	111	92	203	523	611	23	23
							TCACCGAATATGGTGGTGAC	TCTTTAATTGCTTGCTCCATCA	43.18	59.535	100	96	196	636	714	20	22
767	XM_031528110.1	LOC116197856	38097439	38099699	probable indole-3-acetic acid-amido synthetase GH3.1	2	CCATCCTCTCCGCTCACC	CGATCTAGCTCCTCTTGAATCG	58.335	61.135	100	152	252	429	507	18	22
768	XM_031528117.1	LOC116197862	41045643	41048689	probable serine/threonine-protein kinase PBL7	2	AAAAGCTGGTGGTCATGTCTC	GACATCTGATTTAGTGGTCAGGTG	46.725	59.565	100	97	197	976	1052	21	24
769	XM_031528118.1	LOC116197863	26997103	27006096	nuclear pore complex protein NUP155	2	GTCGTGACTGACCGGATTGT	GGGTGCGTCGAGTAAGGAT	56.45	60.545	101	122	223	333	415	20	19
770	XM_031528127.1	LOC116197869	2095082	2098125	L-aspartate oxidase, chloroplastic	2	GGTCACATTGCTGGCATCT	CTTGAGCTCGATGAGCCATT	51.315	60.075	104	375	479	1155	1239	19	20
771	XM_031528157.1	LOC116197889	37622227	37626901	probable N-acetyl-gamma-glutamyl-phosphate reductase, chloroplastic	2	TTTACTGAAGTATCAGAAGGCATACA	AACTTTTGAATGTGCAACATCTG	34.7	58.865	102	76	178	939	1018	26	23
							AGAATGGTATGGTCAGCCACA	AAGACCGGCATTTCGTATTTC	45.24	60.36	100	85	185	692	771	21	21
							TCCTGGTTGTTATCCAACTTCC	CGCTGACACCAGATTTTGAG	47.73	59.83	107	88	195	800	887	22	20
772	XM_031528172.1	LOC116197902	4028105	4034933	serine/threonine-protein kinase STY46-like	2	AGTTTGAAAATAAAGTTGCATCTGG	ACACGCTCAGGCTTCAGAAC	43.5	60.28	100	96	196	1345	1425	25	20
							TTATCCACAGGGATTTGAAGG	CATTACTCCAGACTGAGCTTTCAC	44.345	59.185	107	96	203	1443	1526	21	24
							TGACTGCAGAAACTGGGACA	CAGCACGATTCCAAAACTAAAA	43.18	59.865	101	98	199	1526	1605	20	22
							TGCATGAAATCACCTTTTCG	AGAAAAAGCATGGGCCTCTC	45	60.185	107	450	557	991	1078	20	20
773	XM_031528179.1	LOC116197907	1147021	1150779	peroxisome biogenesis protein 12	2	CTCTGGGACTACATGCACTGA	CACGAAGCCTCTCTCGTTCT	53.69	59.315	114	242	356	850	944	21	20
							AAGGAGCCAAGAACGAGAGA	CCAGTTTGGGCATAGTCGAG	52.5	59.905	105	119	224	935	1020	20	20
							ATGCTCGACTATGCCCAAAC	AGGATACACGGTTGGAGCTG	52.5	60.115	111	266	377	1017	1108	20	20
							CAGCTCCAACCGTGTATCCT	CTGGGAGCACAGAGGACATAG	56.07	60.005	107	83	190	1108	1194	20	21
774	XM_031528188.1	LOC116197914	40810182	40812274	probable receptor-like protein kinase At2g42960	2	CAGCATGGCAGCCTTACA	GTCTCGGTGAACAACCTTCG	55.28	60.105	108	101	209	1227	1315	18	20
							GTCCTGGGAACGAATGAGAG	TCGCTCTTCTCATTTAACAAGC	47.955	59.22	104	81	185	1404	1486	20	22
775	XM_031528200.1	LOC116197923	8903193	8909122	adenylate kinase 5, chloroplastic	2	AGTTCATGGATTGGGGTGAA	CAGCATTTTGAGGAGCCACT	47.5	60.285	120	84	204	1355	1455	20	20
776	XM_031528212.1	LOC116197931	2680833	2683468	glyceraldehyde-3-phosphate dehydrogenase, cytosolic	2	GCAGAGGGATGACGTCGAG	CCTTCAGTTCGTGGTGCTTC	59.08	61.405	119	93	212	202	301	19	20
							GTGTTCACGGTCAGTGGAAG	GGGTTCCTGATCCCAAAAAC	52.5	59.845	100	88	188	285	365	20	20
							CGAGTCCACTGGTGTGTTCA	GACACCCACAACAAACATGG	52.5	60.24	118	86	204	427	525	20	20
							CCATGTTTGTTGTGGGTGTC	ACCTTTGCAAGTGGAGCAAG	50	60.065	103	85	188	525	608	20	20
							TGCTAGCTGCACAACCAACT	CTGTGTGGCTGTGATGGAGT	52.5	59.7	109	100	209	586	675	20	20
							CAGAGCTGCCTCATTCAACA	GGAAAGCCATTCCAGTCAAC	50	59.835	104	86	190	736	820	20	20
							CGTCCCCACTGTTGATGTTT	CCTCAGATTCCGCCTTGAT	51.315	60.49	101	91	192	841	923	20	19
							TTCTTGGTTACACCGAGGATG	TTCTTGTTCAAAGCAATTCCA	40.475	59.19	100	200	300	957	1036	21	21
777	XM_031528213.1	LOC116197932	13255079	13258574	enhanced ethylene response protein 5	2	GGAAGTCGCCTGAGAAATTG	TCACATATAATGCTCCAACACG	45.455	59.195	102	82	184	519	599	20	22
							GGTGACCTTCGACTTCTTCG	AGCAATCTCTGATACACTTGGAG	49.24	58.745	113	604	717	971	1061	20	23
778	XM_031528226.1	LOC116197944	29675393	29678496	nifU-like protein 4, mitochondrial	2	GTTCCTGGACTCGAAAGCTG	GATCCGGGTCTCCAACAGT	56.45	59.95	100	72	172	622	703	20	19
							GACCAGCAGTGCAAGACGAT	AAGAGCTGGGACAGCCACT	56.45	60.72	111	79	190	723	815	20	19
779	XM_031528234.1	LOC116197950	15553514	15556058	ubiquinone biosynthesis protein COQ9-B, mitochondrial	2	TCCGAAGACTTAAGCAATTTGA	AAGAGCTTCCGGCCACTT	45.96	59.48	105	108	213	559	646	22	18
780	XM_031528235.1	LOC116197951	30040792	30042720	probable phytol kinase 1, chloroplastic	2	TCTGGTCCTCACATTCGACA	CATGAAGCCATGAAGAGCAG	50	59.9	105	412	517	368	453	20	20
781	XM_031528247.1	LOC116197961	28046315	28050528	glutamine synthetase nodule isozyme	2	CGAAGCAAAGCAAGGACTCT	GACTTCGCTGTCATCACCAC	52.5	59.515	111	97	208	189	280	20	20
							GTCATGTGCGACGCTTACAC	CTCCTCGGCCACTACGTC	60.835	59.855	102	80	182	357	441	20	18
782	XM_031528261.1	LOC116197972	4937406	4940598	NADP-dependent D-sorbitol-6-phosphate dehydrogenase	2	CGCAGAAGCATTTAGAACTGG	TTTCTTCAGACTGTCCTTACAAGC	44.645	59.58	115	82	197	313	404	21	24
							TTGGAAACTACCTGGCATTCA	GGCAATCTCTTGTGAGGAAAA	42.86	59.895	100	82	182	554	633	21	21
							TGAAGCCTGCAGTCAATCAG	AGTGTGGGCTGTCACACAAA	50	60.17	101	132	233	669	750	20	20
783	XM_031528264.1	LOC116197976	38434487	38436329	protein YIF1B-like	2	TGGTCTTGGAGCATATGGAG	CACGTATTGATCATTCACTTGGA	44.565	59.275	118	88	206	356	451	20	23
784	XM_031528269.1	LOC116197979	16076079	16079285	KRR1 small subunit processome component homolog	2	TTAGAAGAATCGTAGAAGACTGCAT	CTCATTAGCAAGGGCTGGAT	43	58.605	110	121	231	856	946	25	20
							GATCCAGCCCTTGCTAATGA	GGAAAGGGTGTGTATGTTTTCTTC	45.835	60.165	113	104	217	945	1034	20	24
785	XM_031528275.1	LOC116197986	856035	859160	tRNA (guanine(37)-N1)-methyltransferase 1	2	CGTGCAAGATCGAGGTTGTT	TGTTTCAAAGGATGAAGGAACC	45.455	60.785	119	422	541	465	562	20	22
							CAGATTCTACCGCCTGGTGT	TTGCAATAACATCCTTGTAGGG	47.955	59.57	109	188	297	539	626	20	22
786	XM_031528405.1	LOC116198082	4672522	4676305	protein XAP5 CIRCADIAN TIMEKEEPER	2	TGGCCAATCTAAACTCAGCA	CAAGAAGCCACTGCTTTCG	48.815	59.57	116	95	211	549	646	20	19
							GAGCAAGCAGAGCGTGAAAG	GACCTGCTCCATCCCAGTAA	55	60.73	106	83	189	622	708	20	20
							TGAACCCCTGGAAATCACAT	AGCAAGCTGCTGCTGGATAG	50	60.505	118	88	206	684	782	20	20
							CACTTCGATGTGCATGAGGA	TTCTCATACCAGTGCCTCTCC	51.19	60.07	101	93	194	937	1017	20	21
							TAAGTCCGCCTCCGACAAG	TAACCAGACCGATCGTTTCC	53.95	60.625	104	265	369	234	318	19	20
							CTGCTTTCAAGAAGGAAACGA	GCTTCTCCTTTTCTTCCTCCTC	46.43	59.795	102	85	187	305	385	21	22
787	XM_031528406.1	LOC116198083	33370263	33373178	transcription factor RF2b	2	CCTCCATCCTGGAGAGCATA	GACTGTCGGTTTGCGAGAAT	52.5	60.215	112	80	192	641	733	20	20
788	XM_031528407.1	LOC116198084	3362596	3363729	40S ribosomal protein S27-2	2	CGCGAATCTCTCTGCTAGG	TTCCTCTTCTCGAGCTCTGC	56.45	59.415	117	277	394	84	181	19	20
789	XM_031528424.1	LOC116198091	13065286	13069629	protein NDL1	2	GTTTACGGAGATCAGGACAAGC	CCGCCTCAGGACAAAAGAAC	52.5	61.105	100	74	174	407	487	22	20
							CGGCTTCGTTGCTTCTACAT	TCTGCTAAATCATCAACAGATGG	44.565	59.825	118	90	208	504	599	20	23
							TCCTGTACCATCTGTTGATGATTT	CAAATAAAGTTAGGATGTAAGCACCA	36.06	59.82	119	84	203	592	685	24	26
790	XM_031528467.1	LOC116198123	5854720	5856033	40S ribosomal protein S25-2	2	TAAGGCCCCACCTCCATC	GCCTGATCGAAGAGAACCAT	55.555	60.035	120	90	210	87	187	18	20
791	XM_031528477.1	LOC116198129	39451616	39453194	40S ribosomal protein S5-like	2	CAGTGTCCGATCGTGGAGA	TCCATGGCATGTTTCACAAT	48.95	60.315	101	98	199	273	354	19	20
792	XM_031528479.1	LOC116198133	38895130	38899101	uncharacterized protein At5g03900, chloroplastic	2	AAGAGACGACGAATCCAAGC	CCACCTTTCTTCTTCAATTCCTT	44.565	59.71	111	106	217	894	982	20	23
793	XM_031528508.1	LOC116198156	34607435	34608997	40S ribosomal protein S23	2	CCTTGGGAATGAGTGGAAGA	AGCAGAGTTCGGCTGCTTAG	52.5	59.98	100	88	188	239	319	20	20
							GAACGGGAAGAAGATTGCTG	CATGACCCTTACGACCGAAT	50	59.81	104	98	202	371	455	20	20
794	XM_031528509.1	LOC116198157	30933736	30938596	MLO-like protein 2	2	AATTTGCCATGTTCTCTCCTG	ATGTTCGATTGTCTTTGTCTCG	41.885	59.21	100	90	190	661	739	21	22
							AGCGAGGGGATGTGGTAAA	GAGGACGAATTGGATGAGGA	51.315	60.24	104	70	174	1188	1272	19	20
795	XM_031528510.1	LOC116198158	40267519	40272969	probable ADP-ribosylation factor GTPase-activating protein AGD14	2	CATGAAGCTCCCTCCCAAC	TATTCCACTGCAGGTCACG	55.265	59.405	106	379	485	440	527	19	19
							TGTTTGTACGAATTTCTGGACCT	GGAAGTAAATTTTGCCATGGAT	37.745	59.575	103	876	979	497	578	23	22
796	XM_031528518.1	LOC116198168	25935652	25937400	50S ribosomal protein L17-like	2	AAACCACTGTCGCCAAGG	AACGCAGCTGCATGCCTA	55.56	60.695	103	135	238	429	514	18	18
							CATGCAGCTGCGTTTGTG	TTCGAAGAAGTCTCGTGTATCC	50.51	59.845	106	86	192	518	602	18	22
797	XM_031528610.1	LOC116198461	39126218	39127752	proliferating cell nuclear antigen-like	2	CATCACCCTAAAAGCTGACGA	TGTTCACTGTCAATGTCCATCA	44.265	60.135	114	192	306	295	387	21	22
798	XM_031528611.1	LOC116198462	16005640	16009009	transcription factor bHLH68-like	2	GGCATGCAAGAAGGCTAGG	ACACGAGCTGGTGAAGTGC	57.9	60.47	101	631	732	745	827	19	19
							AAGGAGAAGCTCGGGGATAG	GAATCTGATATACCCAATTGCTTC	46.25	58.97	108	159	267	800	884	20	24
[truncated: 6,814 more rows]
