# Supplementary material for: Chromosome-specific potential intron polymorphism markers for large-scale genotyping applications in pomegranate
Source: Front Plant Sci. 2022 Aug 30;13:943959. doi: 10.3389/fpls.2022.943959 (PMC9468638; doi:10.3389/fpls.2022.943959)
Supplement: Supplementary Table 2 — Details of locations of genes and PIP markers on Tunisia chromosomes. [file Table_2.xlsx]

## Sheet: Track 1 
	Location of 3445 genes
chr	start	end	value
chr1	29172	32314	3142
chr1	78969	84514	5545
chr1	143638	149256	5618
chr1	273368	283172	9804
chr1	354701	358523	3822
chr1	377195	380192	2997
chr1	383452	387012	3560
chr1	404511	407103	2592
chr1	419110	425054	5944
chr1	577854	581634	3780
chr1	584242	588275	4033
chr1	589453	594831	5378
chr1	649434	657026	7592
chr1	677296	681646	4350
chr1	686773	689973	3200
chr1	694984	697750	2766
chr1	701674	706308	4634
chr1	760990	763072	2082
chr1	846272	849904	3632
chr1	925013	928523	3510
chr1	950851	951761	910
chr1	952250	954900	2650
chr1	1114471	1117751	3280
chr1	1124659	1126626	1967
chr1	1131932	1134138	2206
chr1	1167793	1171230	3437
chr1	1190761	1196380	5619
chr1	1215014	1218313	3299
chr1	1300412	1305521	5109
chr1	1346003	1349609	3606
chr1	1364667	1366765	2098
chr1	1451442	1453241	1799
chr1	1457328	1460345	3017
chr1	1463402	1466398	2996
chr1	1467634	1471639	4005
chr1	1475117	1476687	1570
chr1	1564138	1567873	3735
chr1	1641748	1648150	6402
chr1	1664708	1667739	3031
chr1	1671667	1682021	10354
chr1	1671667	1682021	10354
chr1	1685208	1688053	2845
chr1	1778921	1780752	1831
chr1	1783397	1785408	2011
chr1	1835754	1837541	1787
chr1	1839557	1841707	2150
chr1	2202378	2206281	3903
chr1	2213466	2216082	2616
chr1	2239012	2241237	2225
chr1	2401259	2403125	1866
chr1	2424579	2427617	3038
chr1	2450035	2455908	5873
chr1	2474755	2479067	4312
chr1	2566259	2568857	2598
chr1	2566259	2568857	2598
chr1	2747468	2753349	5881
chr1	2811088	2815624	4536
chr1	2863995	2866733	2738
chr1	2867354	2870887	3533
chr1	2890568	2893381	2813
chr1	2894582	2898198	3616
chr1	2899741	2903998	4257
chr1	2905532	2908178	2646
chr1	3084640	3087588	2948
chr1	3138137	3147002	8865
chr1	3246071	3248845	2774
chr1	3269803	3272840	3037
chr1	3273444	3276147	2703
chr1	3273508	3280933	7425
chr1	3277816	3280089	2273
chr1	3313990	3317568	3578
chr1	3484303	3486706	2403
chr1	3498940	3502183	3243
chr1	3518724	3524159	5435
chr1	3561574	3565954	4380
chr1	3682675	3688015	5340
chr1	3774344	3776967	2623
chr1	3838268	3842976	4708
chr1	3997535	4003074	5539
chr1	4009024	4015572	6548
chr1	4057232	4058708	1476
chr1	4181872	4184945	3073
chr1	4193987	4196581	2594
chr1	4259240	4263194	3954
chr1	4274395	4276595	2200
chr1	4304003	4308108	4105
chr1	4310064	4316967	6903
chr1	4357872	4361838	3966
chr1	4400139	4402891	2752
chr1	4456142	4459393	3251
chr1	4460171	4462389	2218
chr1	4463374	4466249	2875
chr1	4555785	4561068	5283
chr1	4574086	4576574	2488
chr1	4588320	4591579	3259
chr1	4627642	4630877	3235
chr1	4660063	4662392	2329
chr1	4666402	4671055	4653
chr1	4679023	4682558	3535
chr1	4696583	4700001	3418
chr1	4872397	4875655	3258
chr1	4965536	4968595	3059
chr1	5006425	5009878	3453
chr1	5040760	5042012	1252
chr1	5058602	5061727	3125
chr1	5062541	5065972	3431
chr1	5137151	5142230	5079
chr1	5146618	5151885	5267
chr1	5175045	5177840	2795
chr1	5197320	5201189	3869
chr1	5248592	5250201	1609
chr1	5251956	5261243	9287
chr1	5315136	5319408	4272
chr1	5422895	5429146	6251
chr1	5547243	5558319	11076
chr1	5575108	5576793	1685
chr1	5586522	5589503	2981
chr1	5637777	5639119	1342
chr1	5706985	5712348	5363
chr1	5831243	5838979	7736
chr1	5883127	5885442	2315
chr1	5886936	5893836	6900
chr1	5910189	5913975	3786
chr1	5961567	5963258	1691
chr1	6011172	6028088	16916
chr1	6102748	6108564	5816
chr1	6102748	6108564	5816
chr1	6155679	6158227	2548
chr1	6179062	6184219	5157
chr1	6185330	6190501	5171
chr1	6236332	6238863	2531
chr1	6281700	6285043	3343
chr1	6305149	6307696	2547
chr1	6349333	6354183	4850
chr1	6383055	6385759	2704
chr1	6504687	6507852	3165
chr1	6521980	6523759	1779
chr1	6524611	6526014	1403
chr1	6550252	6552419	2167
chr1	6571731	6578316	6585
chr1	6571731	6578316	6585
chr1	6601860	6608374	6514
chr1	6714365	6719882	5517
chr1	6727809	6734067	6258
chr1	6838226	6842269	4043
chr1	6881691	6886092	4401
chr1	6890848	6892793	1945
chr1	6925921	6930364	4443
chr1	7046471	7049146	2675
chr1	7073598	7075120	1522
chr1	7087023	7092018	4995
chr1	7192215	7197037	4822
chr1	7200657	7204769	4112
chr1	7336168	7338976	2808
chr1	7355901	7360863	4962
chr1	7392981	7395383	2402
chr1	7396659	7400866	4207
chr1	7410150	7413466	3316
chr1	7524208	7526354	2146
chr1	7527408	7530621	3213
chr1	7575523	7580075	4552
chr1	7581609	7584993	3384
chr1	7596964	7601964	5000
chr1	7614583	7618430	3847
chr1	7708527	7712632	4105
chr1	7928271	7938748	10477
chr1	8096847	8099689	2842
chr1	8116063	8118315	2252
chr1	8142074	8145121	3047
chr1	8146415	8150395	3980
chr1	8159796	8161837	2041
chr1	8205064	8210472	5408
chr1	8302085	8308783	6698
chr1	8302085	8308783	6698
chr1	8321526	8324197	2671
chr1	8351744	8355169	3425
chr1	8439451	8440556	1105
chr1	8463354	8465885	2531
chr1	8501053	8503350	2297
chr1	8503289	8513291	10002
chr1	8682449	8691144	8695
chr1	8856571	8861060	4489
chr1	8937391	8939810	2419
chr1	9051319	9052522	1203
chr1	9064311	9078781	14470
chr1	9079879	9083025	3146
chr1	9186743	9189999	3256
chr1	9217070	9220196	3126
chr1	9256491	9264293	7802
chr1	9273936	9280631	6695
chr1	9296279	9301717	5438
chr1	9360765	9366140	5375
chr1	9425482	9429885	4403
chr1	9605360	9607436	2076
chr1	9700060	9716297	16237
chr1	9975682	9980733	5051
chr1	10159622	10165693	6071
chr1	10171778	10175247	3469
chr1	10340078	10351412	11334
chr1	10378188	10383677	5489
chr1	10429906	10431968	2062
chr1	10435127	10437126	1999
chr1	10462092	10467137	5045
chr1	10519409	10529801	10392
chr1	10530860	10536701	5841
chr1	10582794	10585686	2892
chr1	10596699	10606345	9646
chr1	10626962	10634772	7810
chr1	10764991	10767904	2913
chr1	10776954	10780417	3463
chr1	10916248	10921643	5395
chr1	10998349	11001555	3206
chr1	11060568	11063215	2647
chr1	11077110	11080265	3155
chr1	11113043	11118417	5374
chr1	11183052	11184823	1771
chr1	11188330	11192127	3797
chr1	11194579	11197564	2985
chr1	11326853	11329559	2706
chr1	11353195	11360043	6848
chr1	11858566	11862468	3902
chr1	11919764	11920897	1133
chr1	11938121	11940015	1894
chr1	11945676	11951720	6044
chr1	11970913	11982996	12083
chr1	12016877	12019066	2189
chr1	12135000	12138943	3943
chr1	12301251	12306070	4819
chr1	12327838	12329754	1916
chr1	12385382	12390168	4786
chr1	12587107	12598846	11739
chr1	12610502	12611000	498
chr1	12629565	12635103	5538
chr1	12778267	12781810	3543
chr1	12880780	12883901	3121
chr1	12975248	12977522	2274
chr1	12979529	12981840	2311
chr1	13004690	13007380	2690
chr1	13287880	13289943	2063
chr1	13719035	13722733	3698
chr1	14116130	14121846	5716
chr1	14129750	14138714	8964
chr1	14131388	14137545	6157
chr1	14289736	14291497	1761
chr1	14783775	14791306	7531
chr1	15042495	15044451	1956
chr1	15296620	15302740	6120
chr1	15718443	15720379	1936
chr1	15747345	15752814	5469
chr1	15998525	16002087	3562
chr1	16039193	16041794	2601
chr1	16105277	16115937	10660
chr1	16304077	16306766	2689
chr1	16347636	16352764	5128
chr1	16409228	16414782	5554
chr1	16476072	16479803	3731
chr1	16502320	16517866	15546
chr1	16528558	16532749	4191
chr1	16563419	16568079	4660
chr1	16915678	16922671	6993
chr1	16964428	16980453	16025
chr1	17084216	17087535	3319
chr1	17222140	17227673	5533
chr1	17246928	17253791	6863
chr1	17259229	17263483	4254
chr1	17303513	17308035	4522
chr1	17438717	17445106	6389
chr1	17700269	17703196	2927
chr1	17710671	17711918	1247
chr1	17762075	17763350	1275
chr1	17771398	17774292	2894
chr1	18814226	18819621	5395
chr1	19301204	19303149	1945
chr1	19304071	19310560	6489
chr1	21680380	21683083	2703
chr1	22120865	22124549	3684
chr1	22729101	22735448	6347
chr1	22908250	22912984	4734
chr1	23352573	23357393	4820
chr1	23389269	23392391	3122
chr1	23413175	23420818	7643
chr1	23895518	23898492	2974
chr1	24131257	24133060	1803
chr1	24296820	24299401	2581
chr1	25378564	25387922	9358
chr1	27716125	27722287	6162
chr1	28176087	28187404	11317
chr1	28334163	28336110	1947
chr1	28350692	28354673	3981
chr1	28350692	28354673	3981
chr1	29232366	29239852	7486
chr1	29264574	29270251	5677
chr1	29264574	29270251	5677
chr1	29623185	29626578	3393
chr1	29783731	29785896	2165
chr1	30408555	30412521	3966
chr1	33505309	33512008	6699
chr1	33554546	33556010	1464
chr1	34465595	34468532	2937
chr1	35671951	35678731	6780
chr1	37806923	37812473	5550
chr1	38115591	38123432	7841
chr1	38134943	38137791	2848
chr1	38291821	38298524	6703
chr1	38578651	38581438	2787
chr1	38586697	38588824	2127
chr1	39532976	39537651	4675
chr1	39738732	39744610	5878
chr1	39884465	39886665	2200
chr1	39958531	39965036	6505
chr1	39986806	39989813	3007
chr1	40444372	40451307	6935
chr1	40490150	40495538	5388
chr1	40988055	40989910	1855
chr1	41003942	41009162	5220
chr1	41101559	41102934	1375
chr1	41397374	41403101	5727
chr1	41858663	41862880	4217
chr1	41887317	41890322	3005
chr1	42247969	42255330	7361
chr1	42355733	42358830	3097
chr1	42399432	42412847	13415
chr1	42417156	42419262	2106
chr1	42895407	42906703	11296
chr1	42945653	42952782	7129
chr1	43304310	43308242	3932
chr1	43363468	43365623	2155
chr1	43363468	43365623	2155
chr1	43441986	43443296	1310
chr1	43646105	43649095	2990
chr1	43858322	43863139	4817
chr1	43870706	43873962	3256
chr1	43901289	43908920	7631
chr1	43928600	43930344	1744
chr1	43941566	43945112	3546
chr1	43948085	43950489	2404
chr1	44081746	44091717	9971
chr1	44129268	44131576	2308
chr1	44145042	44149890	4848
chr1	44333188	44336786	3598
chr1	44352708	44354871	2163
chr1	44616498	44622465	5967
chr1	44779381	44780834	1453
chr1	44917065	44918629	1564
chr1	45011804	45015976	4172
chr1	45381523	45385835	4312
chr1	45545401	45550185	4784
chr1	45714160	45716852	2692
chr1	45843199	45845751	2552
chr1	45847545	45849397	1852
chr1	45859395	45862965	3570
chr1	46142640	46145206	2566
chr1	46182968	46185760	2792
chr1	46416041	46417473	1432
chr1	46417941	46420325	2384
chr1	46424251	46426639	2388
chr1	46444586	46448516	3930
chr1	46466236	46468808	2572
chr1	46496712	46500858	4146
chr1	46959762	46961956	2194
chr1	46964220	46967714	3494
chr1	47003200	47007303	4103
chr1	47008015	47010182	2167
chr1	47055531	47059037	3506
chr1	47123851	47127627	3776
chr1	47338104	47341422	3318
chr1	47348161	47350009	1848
chr1	47463977	47467312	3335
chr1	48078259	48081175	2916
chr1	48219782	48222024	2242
chr1	48219782	48222024	2242
chr1	48232697	48236386	3689
chr1	48256361	48262093	5732
chr1	48286909	48290514	3605
chr1	48345140	48349605	4465
chr1	48395111	48398111	3000
chr1	48541294	48543665	2371
chr1	48565786	48568743	2957
chr1	48716480	48722381	5901
chr1	48766393	48769578	3185
chr1	48857405	48871199	13794
chr1	48893312	48898349	5037
chr1	48909801	48911359	1558
chr1	48915937	48919882	3945
chr1	48923214	48928038	4824
chr1	48952630	48956602	3972
chr1	48999561	49002105	2544
chr1	49012592	49017013	4421
chr1	49060758	49063069	2311
chr1	49075085	49077166	2081
chr1	49084804	49090795	5991
chr1	49181630	49184811	3181
chr1	49205450	49207324	1874
chr1	49305376	49308771	3395
chr1	49330340	49334251	3911
chr1	49481570	49487706	6136
chr1	49962719	49967976	5257
chr1	49995674	49999050	3376
chr1	50148263	50151458	3195
chr1	50165986	50169194	3208
chr1	50425064	50427882	2818
chr1	50432578	50434735	2157
chr1	50436749	50444044	7295
chr1	50459734	50466273	6539
chr1	50536287	50539948	3661
chr1	50541632	50542909	1277
chr1	50578931	50580869	1938
chr1	50652365	50658176	5811
chr1	50701395	50705365	3970
chr1	50734482	50737590	3108
chr1	50877692	50879349	1657
chr1	50900958	50905648	4690
chr1	51005550	51008665	3115
chr1	51009772	51014121	4349
chr1	51098001	51104941	6940
chr1	51173314	51178073	4759
chr1	51207020	51211210	4190
chr1	51223058	51228119	5061
chr1	51297808	51303798	5990
chr1	51308749	51312988	4239
chr1	51358427	51360754	2327
chr1	51364736	51367106	2370
chr1	51496178	51498818	2640
chr1	51532831	51535846	3015
chr1	51553608	51555447	1839
chr1	51604525	51608498	3973
chr1	51806543	51809355	2812
chr1	51813712	51814985	1273
chr1	51823818	51826728	2910
chr1	51938046	51940316	2270
chr1	51959810	51962501	2691
chr1	51977889	51979804	1915
chr1	52008588	52010097	1509
chr1	52012715	52014775	2060
chr1	52055896	52058508	2612
chr1	52081966	52084976	3010
chr1	52098646	52102484	3838
chr1	52108877	52116961	8084
chr1	52233646	52236673	3027
chr1	52250619	52253194	2575
chr1	52272333	52277422	5089
chr1	52282268	52284406	2138
chr1	52292923	52297760	4837
chr1	52356034	52378126	22092
chr1	52409833	52415144	5311
chr1	52445642	52447859	2217
chr1	52497621	52499198	1577
chr1	52515603	52518453	2850
chr1	52529485	52533103	3618
chr1	52575819	52578979	3160
chr1	52597631	52603537	5906
chr1	52597631	52603537	5906
chr1	52597631	52603537	5906
chr1	52669148	52673750	4602
chr1	52680805	52687160	6355
chr1	52699056	52703030	3974
chr1	52712652	52715253	2601
chr1	52813820	52815951	2131
chr1	52824925	52828413	3488
chr1	52888218	52890507	2289
chr1	52899553	52903104	3551
chr1	52924186	52927796	3610
chr1	52957018	52958578	1560
chr1	52972299	52976031	3732
chr1	52977963	52989715	11752
chr1	52994537	52997119	2582
chr1	53104960	53108732	3772
chr1	53113799	53119730	5931
chr1	53379277	53382637	3360
chr1	53415384	53418603	3219
chr1	53419428	53421225	1797
chr1	53426062	53427543	1481
chr1	53457659	53460094	2435
chr1	53524939	53528945	4006
chr1	53564797	53568948	4151
chr1	53573400	53579992	6592
chr1	53640603	53643631	3028
chr1	53657980	53660455	2475
chr1	53678693	53680999	2306
chr1	53854743	53858582	3839
chr1	53861273	53864822	3549
chr1	54014012	54017479	3467
chr1	54075878	54080850	4972
chr1	54140865	54146534	5669
chr1	54177237	54181222	3985
chr1	54177237	54181222	3985
chr1	54189478	54192513	3035
chr1	54215218	54220134	4916
chr1	54277762	54280598	2836
chr1	54285947	54299361	13414
chr1	54314977	54317902	2925
chr1	54408858	54411747	2889
chr1	54444942	54448780	3838
chr1	54462646	54465146	2500
chr1	54507307	54509352	2045
chr1	54590373	54597938	7565
chr1	54631049	54635166	4117
chr1	54683310	54685792	2482
chr1	54706997	54710170	3173
chr1	54814282	54817341	3059
chr1	54882129	54885661	3532
chr1	54920582	54923479	2897
chr1	55079013	55083015	4002
chr1	55090146	55096767	6621
chr1	55118139	55123033	4894
chr1	55151304	55157608	6304
chr1	55169813	55171447	1634
chr1	55206602	55212254	5652
chr1	55278275	55281047	2772
chr1	55335644	55341034	5390
chr2	127508	134942	7434
chr2	256561	261582	5021
chr2	363011	372416	9405
chr2	389459	399006	9547
chr2	738812	743160	4348
chr2	758828	766200	7372
chr2	831769	834797	3028
chr2	856035	859160	3125
chr2	1090377	1095858	5481
chr2	1107412	1109267	1855
chr2	1116801	1119699	2898
chr2	1147021	1150779	3758
chr2	1155271	1159227	3956
chr2	1473463	1475296	1833
chr2	1910819	1913856	3037
chr2	2034664	2036293	1629
chr2	2072421	2074777	2356
chr2	2095082	2098125	3043
chr2	2112042	2114762	2720
chr2	2147168	2153184	6016
chr2	2165822	2171455	5633
chr2	2244140	2246503	2363
chr2	2249732	2264185	14453
chr2	2275446	2279866	4420
chr2	2280849	2285131	4282
chr2	2308046	2312957	4911
chr2	2325035	2328747	3712
chr2	2504243	2506916	2673
chr2	2510041	2513055	3014
chr2	2632974	2637580	4606
chr2	2639028	2641533	2505
chr2	2653322	2658759	5437
chr2	2680833	2683468	2635
chr2	3247177	3250526	3349
chr2	3259102	3268556	9454
chr2	3286769	3291756	4987
chr2	3293542	3298189	4647
chr2	3362596	3363729	1133
chr2	3435590	3438558	2968
chr2	3489364	3494026	4662
chr2	3635262	3639210	3948
chr2	3648596	3651711	3115
chr2	3788942	3790848	1906
chr2	3801320	3805205	3885
chr2	3959959	3964579	4620
chr2	4028105	4034933	6828
chr2	4032342	4037208	4866
chr2	4114108	4123022	8914
chr2	4254111	4257363	3252
chr2	4399740	4404119	4379
chr2	4405566	4410337	4771
chr2	4643041	4646010	2969
chr2	4672522	4676305	3783
chr2	4734597	4738516	3919
chr2	4937406	4940598	3192
chr2	5356254	5363971	7717
chr2	5365214	5367199	1985
chr2	5378137	5380665	2528
chr2	5386403	5388836	2433
chr2	5782587	5785347	2760
chr2	5803369	5806941	3572
chr2	5854720	5856033	1313
chr2	5857892	5859687	1795
chr2	5917696	5921317	3621
chr2	6048042	6051508	3466
chr2	6122982	6126849	3867
chr2	6155120	6157398	2278
chr2	6161627	6164568	2941
chr2	6365340	6369274	3934
chr2	6630695	6632905	2210
chr2	6652932	6663207	10275
chr2	7115061	7116626	1565
chr2	7124513	7130423	5910
chr2	7147671	7151466	3795
chr2	7262751	7264526	1775
chr2	7265686	7268992	3306
chr2	7279811	7284832	5021
chr2	7415441	7421974	6533
chr2	7543296	7545349	2053
chr2	7711823	7715427	3604
chr2	7794891	7796413	1522
chr2	8163035	8166785	3750
chr2	8228022	8231973	3951
chr2	8312845	8318450	5605
chr2	8519682	8522235	2553
chr2	8903193	8909122	5929
chr2	8960660	8966054	5394
chr2	8984809	8989250	4441
chr2	8991550	8992527	977
chr2	9115000	9118509	3509
chr2	9155006	9157502	2496
chr2	9164517	9167876	3359
chr2	9178600	9186315	7715
chr2	9209407	9213114	3707
chr2	9662294	9674711	12417
chr2	9733848	9736090	2242
chr2	9916785	9918940	2155
chr2	9981490	9986639	5149
chr2	9993833	9998971	5138
chr2	10222017	10226997	4980
chr2	10250137	10261579	11442
chr2	10301160	10304398	3238
chr2	10475801	10480599	4798
chr2	10612147	10614598	2451
chr2	10772037	10774131	2094
chr2	11833731	11855030	21299
chr2	12215698	12217655	1957
chr2	12232282	12234465	2183
chr2	12560107	12570456	10349
chr2	12728305	12729661	1356
chr2	12753703	12755896	2193
chr2	12765486	12768266	2780
chr2	12984065	12991902	7837
chr2	13022619	13025060	2441
chr2	13065286	13069629	4343
chr2	13255079	13258574	3495
chr2	13344463	13349946	5483
chr2	13379355	13381053	1698
chr2	13381930	13385937	4007
chr2	14088319	14089871	1552
chr2	14417430	14420605	3175
chr2	14423196	14428209	5013
chr2	14715125	14718435	3310
chr2	14752309	14754612	2303
chr2	14952780	14955605	2825
chr2	14980977	14992196	11219
chr2	15326891	15335324	8433
chr2	15334782	15338238	3456
chr2	15410686	15412391	1705
chr2	15553514	15556058	2544
chr2	15682959	15688781	5822
chr2	16005640	16009009	3369
chr2	16076079	16079285	3206
chr2	16213226	16219908	6682
chr2	16228971	16230842	1871
chr2	16459189	16465798	6609
chr2	16607412	16610620	3208
chr2	17136084	17140440	4356
chr2	21913673	21920948	7275
chr2	21937963	21947505	9542
chr2	21957129	21966826	9697
chr2	22184646	22201006	16360
chr2	22242213	22247283	5070
chr2	22274739	22282406	7667
chr2	22331448	22338191	6743
chr2	22347663	22354184	6521
chr2	22372674	22380605	7931
chr2	22445222	22460795	15573
chr2	22523452	22525311	1859
chr2	22527316	22536155	8839
chr2	22966569	22969320	2751
chr2	23057180	23063011	5831
chr2	23113009	23118040	5031
chr2	23534375	23545779	11404
chr2	23565104	23569380	4276
chr2	23574255	23580527	6272
chr2	23615411	23619313	3902
chr2	23691392	23697566	6174
chr2	23727210	23743400	16190
chr2	23762993	23765670	2677
chr2	23907521	23919929	12408
chr2	24300190	24304122	3932
chr2	24715742	24722463	6721
chr2	24822946	24827115	4169
chr2	25298313	25301743	3430
chr2	25508154	25528986	20832
chr2	25553912	25559116	5204
chr2	25619068	25625395	6327
chr2	25935652	25937400	1748
chr2	25952688	25956101	3413
chr2	26118444	26122521	4077
chr2	26313994	26317028	3034
chr2	26328152	26330734	2582
chr2	26407620	26412425	4805
chr2	26569086	26577067	7981
chr2	26588477	26591348	2871
chr2	26768014	26775832	7818
chr2	26997103	27006096	8993
chr2	27077902	27083449	5547
chr2	28046315	28050528	4213
chr2	28214947	28223087	8140
chr2	28234351	28238371	4020
chr2	28422363	28427929	5566
chr2	28452740	28456718	3978
chr2	28494054	28499131	5077
chr2	28494054	28499131	5077
chr2	28511350	28516463	5113
chr2	28528676	28534363	5687
chr2	28547036	28549651	2615
chr2	29037539	29042865	5326
chr2	29040601	29044917	4316
chr2	29043341	29046772	3431
chr2	29146307	29149014	2707
chr2	29478240	29483607	5367
chr2	29675393	29678496	3103
chr2	29688753	29690896	2143
chr2	29824188	29829047	4859
chr2	29977988	29983971	5983
chr2	29984497	29987713	3216
chr2	30040792	30042720	1928
chr2	30050228	30053666	3438
chr2	30356050	30358606	2556
chr2	30400925	30403343	2418
chr2	30471152	30478979	7827
chr2	30483937	30486469	2532
chr2	30531819	30534078	2259
chr2	30567180	30569909	2729
chr2	30587795	30593155	5360
chr2	30674343	30681018	6675
chr2	30733633	30738355	4722
chr2	30739288	30742611	3323
chr2	30838216	30843102	4886
chr2	30933736	30938596	4860
chr2	31068526	31073195	4669
chr2	31075603	31077520	1917
chr2	31169217	31176586	7369
chr2	31260180	31262905	2725
chr2	31427425	31430692	3267
chr2	31851682	31854776	3094
chr2	31879374	31880767	1393
chr2	31969664	31971456	1792
chr2	31972335	31975274	2939
chr2	32164038	32168642	4604
chr2	32258571	32262276	3705
chr2	32395197	32396540	1343
chr2	32497523	32499694	2171
chr2	32500543	32502186	1643
chr2	32510320	32512591	2271
chr2	32684890	32689630	4740
chr2	32727489	32731114	3625
chr2	32790854	32793647	2793
chr2	32854837	32857310	2473
chr2	32946512	32948520	2008
chr2	32968524	32973290	4766
chr2	32982334	32984971	2637
chr2	32989466	32993776	4310
chr2	32994567	32996591	2024
chr2	33034056	33043194	9138
chr2	33178664	33187373	8709
chr2	33370263	33373178	2915
chr2	33453367	33456230	2863
chr2	33473201	33475545	2344
chr2	33480455	33484041	3586
chr2	33593180	33596044	2864
chr2	33640092	33644519	4427
chr2	33680982	33683099	2117
chr2	33930573	33932463	1890
chr2	34000097	34001778	1681
chr2	34014303	34017994	3691
chr2	34036775	34042973	6198
chr2	34351313	34356441	5128
chr2	34367774	34370661	2887
chr2	34369992	34372403	2411
chr2	34400600	34402513	1913
chr2	34469754	34473682	3928
chr2	34481342	34482668	1326
chr2	34607435	34608997	1562
chr2	34685398	34688750	3352
chr2	34933881	34940397	6516
chr2	34966353	34968658	2305
chr2	35120346	35122954	2608
chr2	35150567	35155433	4866
chr2	35156731	35165025	8294
chr2	35186432	35187986	1554
chr2	35189093	35194215	5122
chr2	35189093	35194215	5122
chr2	35284621	35292745	8124
chr2	35379080	35382939	3859
chr2	35423383	35425214	1831
chr2	35669349	35671322	1973
chr2	35732508	35734533	2025
chr2	35839502	35846131	6629
chr2	35869822	35873175	3353
chr2	35880479	35883448	2969
chr2	35910595	35912523	1928
chr2	35934739	35937620	2881
chr2	35983504	36018773	35269
chr2	35993744	35997357	3613
chr2	36042416	36045031	2615
chr2	36058704	36061817	3113
chr2	36124724	36131360	6636
chr2	36187041	36192219	5178
chr2	36203146	36206714	3568
chr2	36247436	36248629	1193
chr2	36267171	36270919	3748
chr2	36277119	36281680	4561
chr2	36283463	36291921	8458
chr2	36296407	36297921	1514
chr2	36312468	36316537	4069
chr2	36316467	36318433	1966
chr2	36328954	36333070	4116
chr2	36334327	36336527	2200
chr2	36352161	36355285	3124
chr2	36358570	36371558	12988
chr2	36373635	36377676	4041
chr2	36510266	36513911	3645
chr2	36572634	36574843	2209
chr2	36608641	36613106	4465
chr2	36762374	36764734	2360
chr2	36765460	36767791	2331
chr2	36794866	36796360	1494
chr2	36893327	36899067	5740
chr2	36907595	36909775	2180
chr2	36913458	36919448	5990
chr2	36983866	36988708	4842
chr2	36989626	36993841	4215
chr2	37038109	37041827	3718
chr2	37047691	37050521	2830
chr2	37102849	37108318	5469
chr2	37106944	37111027	4083
chr2	37133203	37136037	2834
chr2	37224971	37231236	6265
chr2	37245538	37248968	3430
chr2	37261017	37263531	2514
chr2	37282204	37285855	3651
chr2	37622227	37626901	4674
chr2	37674815	37677750	2935
chr2	37864923	37872441	7518
chr2	37891200	37893430	2230
chr2	37988705	37990298	1593
chr2	38097439	38099699	2260
chr2	38434487	38436329	1842
chr2	38641908	38644103	2195
chr2	38758746	38765308	6562
chr2	38821217	38824108	2891
chr2	38895130	38899101	3971
chr2	38905026	38909666	4640
chr2	38911063	38914499	3436
chr2	38920547	38922870	2323
chr2	38924051	38927231	3180
chr2	38929767	38933036	3269
chr2	38934264	38939099	4835
chr2	38949712	38951836	2124
chr2	38957431	38963111	5680
chr2	38960526	38966378	5852
chr2	38996353	39004469	8116
chr2	39005159	39007073	1914
chr2	39007476	39010691	3215
chr2	39119958	39122812	2854
chr2	39123723	39128314	4591
chr2	39126218	39127752	1534
chr2	39135412	39137821	2409
chr2	39181277	39184359	3082
chr2	39451616	39453194	1578
chr2	39493276	39496277	3001
chr2	39497603	39502330	4727
chr2	39538180	39544999	6819
chr2	39549809	39551977	2168
chr2	39693516	39696003	2487
chr2	39716003	39719174	3171
chr2	39760330	39767545	7215
chr2	39775579	39777549	1970
chr2	39778676	39779402	726
chr2	39779812	39779994	182
chr2	39859229	39862433	3204
chr2	40267519	40272969	5450
chr2	40299652	40302766	3114
chr2	40489279	40493994	4715
chr2	40495901	40500453	4552
chr2	40525658	40527907	2249
chr2	40535747	40541491	5744
chr2	40781466	40786512	5046
chr2	40793484	40798204	4720
chr2	40799515	40803075	3560
chr2	40810182	40812274	2092
chr2	40867110	40870929	3819
chr2	40883934	40886871	2937
chr2	40887339	40893124	5785
chr2	41015754	41018990	3236
chr2	41045643	41048689	3046
chr2	41059804	41061372	1568
chr2	41109831	41115712	5881
chr2	41145290	41147588	2298
chr2	41188413	41190960	2547
chr2	41252988	41254820	1832
chr2	41292466	41301320	8854
chr2	41328516	41334130	5614
chr2	41654360	41661758	7398
chr2	41679835	41682946	3111
chr2	41905062	41907924	2862
chr2	41984697	41991608	6911
chr2	42011151	42014535	3384
chr2	42027866	42040514	12648
chr2	42156534	42161232	4698
chr2	42164180	42166778	2598
chr2	42244726	42247655	2929
chr2	42276877	42279294	2417
chr2	42314748	42318805	4057
chr2	42450482	42453310	2828
chr2	42626666	42635406	8740
chr2	42721120	42723725	2605
chr2	43009308	43013056	3748
chr2	43104725	43107699	2974
chr2	43116734	43120368	3634
chr2	43314094	43316611	2517
chr2	43324001	43326647	2646
chr2	43330966	43333346	2380
chr2	43355619	43357093	1474
chr2	43406594	43408951	2357
chr2	43424499	43427302	2803
chr2	43590594	43592688	2094
chr2	43975097	43976955	1858
chr2	44002188	44008391	6203
chr2	44058633	44062274	3641
chr2	44211038	44215575	4537
chr2	44377036	44380156	3120
chr2	44393972	44396322	2350
chr2	44401845	44410549	8704
chr2	44401845	44410549	8704
chr2	44412029	44418199	6170
chr2	44426178	44431148	4970
chr2	44508563	44511389	2826
chr2	44521658	44523638	1980
chr2	49408410	49413453	5043
chr2	51800315	51803029	2714
chr3	29627	36373	6746
chr3	118341	123960	5619
chr3	144389	148243	3854
chr3	181629	183917	2288
chr3	282284	285874	3590
chr3	282284	285874	3590
chr3	311782	314854	3072
chr3	369808	374150	4342
chr3	528841	530818	1977
chr3	536087	538817	2730
chr3	552235	555477	3242
chr3	585360	587562	2202
chr3	768495	772958	4463
chr3	777184	777545	361
chr3	809307	811425	2118
chr3	842778	851122	8344
chr3	903891	907072	3181
chr3	908517	911812	3295
chr3	915774	924494	8720
chr3	952602	956647	4045
chr3	982629	987522	4893
chr3	1010798	1013619	2821
chr3	1035597	1038638	3041
chr3	1129775	1135043	5268
chr3	1175452	1179189	3737
chr3	1348717	1351678	2961
chr3	1379936	1383022	3086
chr3	1459877	1464276	4399
chr3	1486790	1489212	2422
chr3	1490195	1491952	1757
chr3	1551564	1554205	2641
chr3	1689750	1698016	8266
chr3	1859494	1862864	3370
chr3	1869257	1872088	2831
chr3	1891736	1896511	4775
chr3	1926100	1930937	4837
chr3	1976030	1980326	4296
chr3	2004217	2008646	4429
chr3	2009429	2012085	2656
chr3	2089614	2094450	4836
chr3	2110078	2112785	2707
chr3	2215035	2222149	7114
chr3	2502208	2505297	3089
chr3	2507548	2509442	1894
chr3	2510279	2516755	6476
chr3	2526714	2529563	2849
chr3	2581249	2585482	4233
chr3	2595594	2599719	4125
chr3	2601110	2602683	1573
chr3	2644807	2648290	3483
chr3	2730571	2737607	7036
chr3	2751390	2756001	4611
chr3	2814579	2818644	4065
chr3	2814579	2818644	4065
chr3	2824115	2827992	3877
chr3	2848889	2855401	6512
chr3	2876018	2883940	7922
chr3	2960777	2964302	3525
chr3	2968680	2969559	879
chr3	3029865	3038388	8523
chr3	3029865	3038388	8523
chr3	3108105	3114764	6659
chr3	3118539	3123286	4747
chr3	3132768	3137233	4465
chr3	3167327	3170423	3096
chr3	3192919	3198370	5451
chr3	3475697	3481351	5654
chr3	3727884	3732815	4931
chr3	3757372	3760715	3343
chr3	3800734	3805200	4466
chr3	3813737	3814870	1133
chr3	3837170	3839244	2074
chr3	3853307	3854248	941
chr3	3862546	3868005	5459
chr3	3876194	3879106	2912
chr3	3988246	3993810	5564
chr3	4052937	4054329	1392
chr3	4367515	4375257	7742
chr3	4517600	4521296	3696
chr3	4645528	4649767	4239
chr3	4645528	4649767	4239
chr3	4660164	4667567	7403
chr3	4660164	4667567	7403
chr3	4740091	4748896	8805
chr3	4778384	4781676	3292
chr3	4782868	4786007	3139
chr3	4791648	4795198	3550
chr3	4799318	4803708	4390
chr3	4799318	4803708	4390
chr3	4805127	4806869	1742
chr3	4868030	4871051	3021
chr3	5120141	5124363	4222
chr3	5150160	5154108	3948
chr3	5372287	5373898	1611
chr3	5372287	5373898	1611
chr3	5467947	5469898	1951
chr3	5479123	5486040	6917
chr3	5523232	5525595	2363
chr3	5577617	5579823	2206
chr3	5631710	5640026	8316
chr3	5641019	5646956	5937
chr3	5729222	5732556	3334
chr3	5981518	5983837	2319
chr3	6001802	6003430	1628
chr3	6015408	6024311	8903
chr3	6177207	6178961	1754
chr3	6289600	6293832	4232
chr3	6391673	6397788	6115
chr3	6446744	6452910	6166
chr3	6527999	6534818	6819
chr3	6550784	6555729	4945
chr3	6636233	6638534	2301
chr3	6712872	6714588	1716
chr3	6776329	6780002	3673
chr3	7160669	7161873	1204
chr3	7257091	7266446	9355
chr3	7309725	7312034	2309
chr3	7336540	7340154	3614
chr3	7373194	7376927	3733
chr3	7667151	7670588	3437
chr3	7671832	7676453	4621
chr3	7703048	7709776	6728
chr3	7746872	7752224	5352
chr3	7754374	7764510	10136
chr3	7834979	7839458	4479
chr3	7834979	7839458	4479
chr3	7834979	7839458	4479
chr3	8115200	8120243	5043
chr3	8289244	8292346	3102
chr3	8313935	8318016	4081
chr3	8399543	8403835	4292
chr3	8660608	8663670	3062
chr3	8800971	8806837	5866
chr3	8821175	8829146	7971
chr3	8890311	8892134	1823
chr3	8936353	8939729	3376
chr3	9155377	9160034	4657
chr3	9248385	9251743	3358
chr3	9256393	9258317	1924
chr3	9297836	9300689	2853
chr3	9310239	9315357	5118
chr3	9316096	9319343	3247
chr3	9344108	9347113	3005
chr3	9421160	9425026	3866
chr3	9436521	9438712	2191
chr3	9484238	9488731	4493
chr3	9496657	9498916	2259
chr3	9700466	9707385	6919
chr3	9763482	9770803	7321
chr3	9814677	9818802	4125
chr3	9876614	9877367	753
chr3	9904648	9906154	1506
chr3	9925492	9927097	1605
chr3	10033122	10035286	2164
chr3	10132636	10142563	9927
chr3	10306081	10309077	2996
chr3	10469082	10472710	3628
chr3	10556082	10559656	3574
chr3	10687068	10691327	4259
chr3	10695062	10696592	1530
chr3	10899305	10902636	3331
chr3	10908572	10915520	6948
chr3	10924078	10928032	3954
chr3	10963848	10968062	4214
chr3	10974392	10976955	2563
chr3	11107920	11108330	410
chr3	11116747	11118152	1405
chr3	11353983	11355756	1773
chr3	11416736	11422471	5735
chr3	11465665	11468965	3300
chr3	11469866	11472602	2736
chr3	11506353	11512553	6200
chr3	11549034	11552680	3646
chr3	11558546	11560747	2201
chr3	11563360	11566649	3289
chr3	11572610	11574324	1714
chr3	11683974	11686764	2790
chr3	11726194	11734037	7843
chr3	11753129	11754898	1769
chr3	11893684	11898769	5085
chr3	11919154	11924829	5675
chr3	11949192	11954916	5724
chr3	12119985	12124114	4129
chr3	12343973	12348846	4873
chr3	12445730	12447970	2240
chr3	12448675	12452688	4013
chr3	12461257	12464694	3437
chr3	12467881	12469953	2072
chr3	12473413	12480683	7270
chr3	12549411	12553936	4525
chr3	12721032	12726655	5623
chr3	12749742	12762003	12261
chr3	12773615	12779214	5599
chr3	12830888	12836083	5195
chr3	12843271	12847573	4302
chr3	12873691	12877766	4075
chr3	12873691	12877766	4075
chr3	12915811	12922018	6207
chr3	12915811	12922018	6207
chr3	12923327	12927728	4401
chr3	12929238	12930664	1426
chr3	13084167	13085561	1394
chr3	13186802	13189219	2417
chr3	13195438	13201620	6182
chr3	13208216	13210781	2565
chr3	13226569	13230254	3685
chr3	13340127	13343032	2905
chr3	13343548	13349047	5499
chr3	13351680	13361414	9734
chr3	13418380	13419846	1466
chr3	13541360	13544135	2775
chr3	13644447	13647598	3151
chr3	13650669	13653650	2981
chr3	13730628	13736977	6349
chr3	13740780	13744958	4178
chr3	13748895	13750332	1437
chr3	13788878	13797106	8228
chr3	13876932	13886690	9758
chr3	13913483	13916202	2719
chr3	13921508	13923786	2278
chr3	14431902	14434173	2271
chr3	14434644	14436608	1964
chr3	14450082	14451589	1507
chr3	14455242	14458410	3168
chr3	14572235	14575356	3121
chr3	14637932	14640254	2322
chr3	15088146	15097230	9084
chr3	15233522	15237699	4177
chr3	15305901	15308071	2170
chr3	15512083	15512891	808
chr3	15846308	15853700	7392
chr3	16118613	16121002	2389
chr3	16185148	16190204	5056
chr3	16656336	16661753	5417
chr3	16802062	16804339	2277
chr3	16810749	16815655	4906
chr3	17006156	17010946	4790
chr3	17078069	17084185	6116
chr3	17447814	17451191	3377
chr3	18008383	18012147	3764
chr3	18282367	18283414	1047
chr3	18405808	18412970	7162
chr3	18419735	18422890	3155
chr3	22577368	22583474	6106
chr3	24903396	24906912	3516
chr3	25052481	25056275	3794
chr3	25299948	25307039	7091
chr3	25378590	25380996	2406
chr3	25387501	25392775	5274
chr3	25455534	25459222	3688
chr3	25758267	25764082	5815
chr3	26011682	26018985	7303
chr3	27737494	27745845	8351
chr3	27761878	27773461	11583
chr3	27932398	27935286	2888
chr3	27982825	27987762	4937
chr3	28046931	28050367	3436
chr3	28211520	28212801	1281
chr3	28247834	28249186	1352
chr3	28276170	28282358	6188
chr3	28407228	28413963	6735
chr3	28476133	28479560	3427
chr3	28648679	28652174	3495
chr3	28678492	28682145	3653
chr3	28876684	28881062	4378
chr3	28948558	28956938	8380
chr3	29086390	29090081	3691
chr3	29182215	29187015	4800
chr3	29213853	29222827	8974
chr3	29765292	29767849	2557
chr3	29778349	29780902	2553
chr3	29959151	29961052	1901
chr3	30153120	30163137	10017
chr3	30209297	30217478	8181
chr3	30226672	30230801	4129
chr3	30362238	30365389	3151
chr3	30380705	30385414	4709
chr3	30453128	30457536	4408
chr3	30478287	30483097	4810
chr3	30478287	30483097	4810
chr3	30497707	30504121	6414
chr3	30514524	30521791	7267
chr3	30514524	30521791	7267
chr3	30529813	30533443	3630
chr3	30563281	30566380	3099
chr3	30889219	30892254	3035
chr3	30961749	30966354	4605
chr3	31090549	31093220	2671
chr3	31105323	31107577	2254
chr3	31125003	31126767	1764
chr3	31220721	31223130	2409
chr3	31572760	31581201	8441
chr3	31591393	31599170	7777
chr3	31620740	31626156	5416
chr3	32003944	32005143	1199
chr3	32143167	32148192	5025
chr3	32222336	32223317	981
chr3	32302333	32307930	5597
chr3	32398517	32401746	3229
chr3	32432315	32436486	4171
chr3	32469711	32475377	5666
chr3	32469711	32475377	5666
chr3	32573752	32581655	7903
chr3	32674991	32682798	7807
chr3	32710297	32712841	2544
chr3	32732469	32734062	1593
chr3	32772726	32775173	2447
chr3	32818553	32822526	3973
chr3	32831506	32834964	3458
chr3	32851134	32855322	4188
chr3	32851134	32855322	4188
chr3	32861225	32865805	4580
chr3	32867012	32870209	3197
chr3	32915830	32919526	3696
chr3	32927600	32930865	3265
chr3	33022823	33025192	2369
chr3	33150210	33153415	3205
chr3	33285778	33290042	4264
chr3	33292129	33295443	3314
chr3	33367851	33371115	3264
chr3	33402333	33405139	2806
chr3	33530878	33535759	4881
chr3	34021101	34023301	2200
chr3	34026608	34030987	4379
chr3	34152126	34155580	3454
chr3	34219721	34221514	1793
chr3	34248006	34250392	2386
chr3	34258315	34260331	2016
chr3	34267878	34269855	1977
chr3	34275422	34278131	2709
chr3	34286982	34289467	2485
chr3	34381057	34384381	3324
chr3	34405973	34411346	5373
chr3	34511818	34514136	2318
chr3	34519306	34524126	4820
chr3	34642286	34648836	6550
chr3	34693363	34696127	2764
chr3	34696547	34699220	2673
chr3	34719785	34724891	5106
chr3	34727694	34731464	3770
chr3	34764876	34768664	3788
chr3	34785214	34787658	2444
chr3	34847524	34849720	2196
chr3	34861992	34865155	3163
chr3	34889610	34894719	5109
chr3	34970748	34974676	3928
chr3	35021758	35024613	2855
chr3	35090432	35095468	5036
chr3	35128409	35135327	6918
chr3	35136874	35138582	1708
chr3	35195712	35201115	5403
chr3	35289025	35293567	4542
chr3	35303255	35304633	1378
chr3	35453687	35458583	4896
chr3	35515758	35519221	3463
chr3	35523088	35527682	4594
chr3	35628274	35630860	2586
chr3	35721472	35724673	3201
chr3	35743585	35749850	6265
chr3	35777369	35781238	3869
chr3	35803374	35807281	3907
chr3	35808072	35810303	2231
chr3	35818842	35821252	2410
chr3	37156645	37161984	5339
chr3	37186092	37188529	2437
chr3	37215288	37217748	2460
chr3	37221285	37222907	1622
chr3	37264814	37268914	4100
chr3	37504153	37507976	3823
chr3	37553201	37558301	5100
chr3	37572771	37575438	2667
chr3	37665089	37669650	4561
chr3	37783601	37786178	2577
chr3	37797024	37802858	5834
chr3	37979114	37984169	5055
chr3	38087000	38090619	3619
chr3	38106751	38109070	2319
chr3	38112727	38116674	3947
chr3	38462062	38463089	1027
chr3	38462062	38463089	1027
chr3	38484092	38485916	1824
chr3	38489886	38490671	785
chr3	38494283	38496187	1904
chr3	38499122	38503122	4000
chr3	38600691	38603518	2827
chr3	38710816	38713379	2563
chr3	38717331	38720703	3372
chr3	39028441	39029587	1146
chr3	39031309	39034552	3243
chr3	39105313	39107806	2493
chr3	39151582	39161833	10251
chr3	39163157	39169668	6511
chr3	39194760	39204235	9475
chr3	39233325	39237399	4074
chr3	39262399	39265709	3310
chr3	39282347	39283968	1621
chr3	39288751	39290691	1940
chr3	39325941	39329043	3102
chr3	39558393	39560744	2351
chr3	39566234	39568407	2173
chr3	39569769	39572254	2485
chr3	39622753	39625853	3100
chr3	39666805	39675607	8802
chr3	39757856	39761018	3162
chr3	39813789	39816893	3104
chr3	39822159	39833122	10963
chr3	39895474	39906875	11401
chr3	39947105	39949097	1992
chr3	45545401	45550185	4784
chr4	9481	13657	4176
chr4	19815	21199	1384
chr4	24038	29917	5879
chr4	79352	85291	5939
chr4	79352	85291	5939
chr4	79352	85291	5939
chr4	86572	88063	1491
chr4	288685	291756	3071
chr4	416561	423157	6596
chr4	485725	491981	6256
chr4	494852	498050	3198
chr4	611220	613398	2178
chr4	729150	732382	3232
chr4	765821	768443	2622
chr4	818690	821565	2875
chr4	825089	827539	2450
chr4	829034	832740	3706
chr4	836945	844551	7606
chr4	845562	847454	1892
chr4	853698	856011	2313
chr4	890854	894715	3861
chr4	927239	929490	2251
chr4	936721	939356	2635
chr4	941486	943654	2168
chr4	946682	952998	6316
chr4	953876	957634	3758
chr4	961361	964918	3557
chr4	987269	992905	5636
chr4	1044954	1048374	3420
chr4	1188214	1190012	1798
chr4	1383397	1385936	2539
chr4	1409334	1417744	8410
chr4	1423719	1434025	10306
chr4	1438091	1445150	7059
chr4	1509416	1510984	1568
chr4	1526068	1531171	5103
chr4	1551749	1554144	2395
chr4	1582552	1584223	1671
chr4	1591987	1594547	2560
chr4	1631375	1636958	5583
chr4	1660958	1662855	1897
chr4	1764299	1769191	4892
chr4	1793577	1799551	5974
chr4	1807576	1814688	7112
chr4	1815089	1820649	5560
chr4	1838417	1842937	4520
chr4	1888710	1891010	2300
chr4	1892361	1895649	3288
chr4	1996820	2001638	4818
chr4	2073907	2076063	2156
chr4	2164184	2171775	7591
chr4	2228213	2231157	2944
chr4	2242839	2246848	4009
chr4	2328671	2331151	2480
chr4	2341137	2344333	3196
chr4	2349014	2355560	6546
chr4	2365621	2369252	3631
chr4	2375127	2378999	3872
chr4	2404399	2406250	1851
chr4	2567240	2569270	2030
chr4	2706036	2717928	11892
chr4	2770703	2773989	3286
chr4	2799060	2804229	5169
chr4	2896652	2898455	1803
chr4	2929638	2932457	2819
chr4	3088151	3091580	3429
chr4	3092818	3101342	8524
chr4	3108243	3110022	1779
chr4	3119170	3121745	2575
chr4	3122807	3127214	4407
chr4	3539424	3547784	8360
chr4	3539424	3547784	8360
chr4	3588947	3597305	8358
chr4	3671059	3676829	5770
chr4	3710929	3716808	5879
chr4	3830368	3846724	16356
chr4	3866158	3887256	21098
chr4	3905427	3911098	5671
chr4	4125341	4132519	7178
chr4	4167296	4171781	4485
chr4	4181703	4183213	1510
chr4	4240788	4242889	2101
chr4	4325353	4329548	4195
chr4	4417554	4421227	3673
chr4	4429176	4431508	2332
chr4	4449889	4453045	3156
chr4	4495009	4498005	2996
chr4	4591776	4595756	3980
chr4	4808868	4815521	6653
chr4	4808868	4815521	6653
chr4	4816933	4822219	5286
chr4	4850522	4857232	6710
chr4	4912260	4916810	4550
chr4	4928913	4939542	10629
chr4	4940615	4942809	2194
chr4	4943907	4945825	1918
chr4	4987603	4988349	746
chr4	4996107	5001134	5027
chr4	5003133	5007363	4230
chr4	5011242	5016454	5212
chr4	5028914	5031242	2328
chr4	5039396	5041569	2173
chr4	5052959	5055856	2897
chr4	5062141	5064960	2819
chr4	5085429	5090220	4791
chr4	5121763	5126302	4539
chr4	5127215	5129973	2758
chr4	5148021	5151774	3753
chr4	5152543	5155802	3259
chr4	5163451	5164817	1366
chr4	5166604	5171367	4763
chr4	5174837	5178420	3583
chr4	5181765	5185373	3608
chr4	5268928	5270429	1501
chr4	5312901	5316022	3121
chr4	5335381	5342573	7192
chr4	5358045	5361950	3905
chr4	5372121	5377022	4901
chr4	5382475	5390649	8174
chr4	5393641	5397623	3982
chr4	5406562	5412213	5651
chr4	5414070	5418372	4302
chr4	5419096	5423557	4461
chr4	5425127	5432996	7869
chr4	5425127	5432996	7869
chr4	5543216	5544664	1448
chr4	5580405	5584550	4145
chr4	5589835	5593411	3576
chr4	5597687	5601555	3868
chr4	5662321	5667478	5157
chr4	5662321	5667478	5157
chr4	5669417	5673152	3735
chr4	5708194	5712370	4176
chr4	5715163	5719416	4253
chr4	5721450	5724016	2566
chr4	5744765	5752661	7896
chr4	5974463	5977479	3016
chr4	6076130	6081773	5643
chr4	6094874	6097799	2925
chr4	6110504	6115112	4608
chr4	6123263	6128527	5264
chr4	6123263	6128527	5264
chr4	6130464	6137345	6881
chr4	6192406	6195869	3463
chr4	6213479	6215782	2303
chr4	6240573	6242020	1447
chr4	6271383	6273858	2475
chr4	6289025	6291381	2356
chr4	6362772	6365204	2432
chr4	6381903	6384641	2738
chr4	6423889	6424781	892
chr4	6444230	6447272	3042
chr4	6466319	6468866	2547
chr4	6522319	6525842	3523
chr4	6572309	6579255	6946
chr4	6580290	6581805	1515
chr4	6641914	6645606	3692
chr4	6655141	6659191	4050
chr4	6655141	6659191	4050
chr4	6668781	6673737	4956
chr4	6717523	6718693	1170
chr4	6724103	6734552	10449
chr4	6738184	6740804	2620
chr4	6780024	6781965	1941
chr4	6881857	6883835	1978
chr4	6888794	6890245	1451
chr4	6923080	6924802	1722
chr4	6923080	6924802	1722
chr4	6923080	6924802	1722
chr4	6934415	6936922	2507
chr4	6947492	6950408	2916
chr4	6964471	6969029	4558
chr4	6964471	6969029	4558
chr4	6988076	6990831	2755
chr4	7020178	7024448	4270
chr4	7025131	7031017	5886
chr4	7104112	7113883	9771
chr4	7148734	7157801	9067
chr4	7237228	7240194	2966
chr4	7325609	7331369	5760
chr4	7437467	7440601	3134
chr4	7458619	7460994	2375
chr4	7836323	7840048	3725
chr4	7879473	7885525	6052
chr4	7886308	7892663	6355
chr4	7893867	7897397	3530
chr4	7950067	7953756	3689
chr4	8034134	8037582	3448
chr4	8048563	8053879	5316
chr4	8057308	8064564	7256
chr4	8065686	8069679	3993
chr4	8079201	8082368	3167
chr4	8142338	8147194	4856
chr4	8186313	8191226	4913
chr4	8271569	8273739	2170
chr4	8330390	8334053	3663
chr4	8379776	8382041	2265
chr4	8547682	8550685	3003
chr4	8604333	8612723	8390
chr4	8693783	8699310	5527
chr4	8693783	8699310	5527
chr4	8700835	8702549	1714
chr4	8705265	8707869	2604
chr4	8783068	8789001	5933
chr4	8794391	8796130	1739
chr4	8812451	8815082	2631
chr4	8827205	8828525	1320
chr4	8911099	8914514	3415
chr4	8919505	8922659	3154
chr4	8953732	8957653	3921
chr4	9098503	9101667	3164
chr4	9118347	9123356	5009
chr4	9124675	9129437	4762
chr4	9174178	9177316	3138
chr4	9375118	9378227	3109
chr4	9382627	9385965	3338
chr4	9406741	9409073	2332
chr4	9411781	9414350	2569
chr4	9549487	9552930	3443
chr4	9662343	9667185	4842
chr4	9736800	9739996	3196
chr4	9921068	9924940	3872
chr4	9936531	9942916	6385
chr4	9943874	9948925	5051
chr4	9999950	10002488	2538
chr4	10017898	10021831	3933
chr4	10146826	10149369	2543
chr4	10247849	10252670	4821
chr4	10253776	10255368	1592
chr4	10312955	10314387	1432
chr4	10396358	10397613	1255
chr4	10568893	10572021	3128
chr4	10572901	10577496	4595
chr4	10604309	10607677	3368
chr4	10608582	10610721	2139
chr4	10867320	10878287	10967
chr4	10881180	10884147	2967
chr4	11137899	11140221	2322
chr4	11445154	11448390	3236
chr4	11553121	11559910	6789
chr4	11567087	11579178	12091
chr4	11587023	11590894	3871
chr4	11596093	11601158	5065
chr4	11626104	11629663	3559
chr4	11696980	11699361	2381
chr4	11703302	11705255	1953
chr4	11721857	11730761	8904
chr4	11823637	11832315	8678
chr4	11858624	11860722	2098
chr4	12030916	12035805	4889
chr4	12116218	12122943	6725
chr4	12188554	12192081	3527
chr4	12200869	12205086	4217
chr4	12243141	12246411	3270
chr4	12319783	12322351	2568
chr4	12326662	12332657	5995
chr4	12378216	12381273	3057
chr4	12395791	12405345	9554
chr4	12423980	12427453	3473
chr4	12464604	12468452	3848
chr4	12521879	12530025	8146
chr4	12521879	12530025	8146
chr4	12538717	12547552	8835
chr4	12872879	12878792	5913
chr4	12921563	12926043	4480
chr4	12931355	12934824	3469
chr4	12963759	12965657	1898
chr4	12991232	12995053	3821
chr4	13332099	13337591	5492
chr4	13595091	13600805	5714
chr4	13621138	13630529	9391
chr4	13644671	13647845	3174
chr4	13729146	13731180	2034
chr4	13733900	13737773	3873
chr4	13757807	13759211	1404
chr4	13763380	13767260	3880
chr4	13819579	13822199	2620
chr4	13856701	13860574	3873
chr4	14086345	14092851	6506
chr4	14099914	14103368	3454
chr4	14106301	14109060	2759
chr4	14116230	14117665	1435
chr4	14150781	14156251	5470
chr4	14163312	14166397	3085
chr4	14187792	14193640	5848
chr4	14202373	14205345	2972
chr4	14270036	14275471	5435
chr4	14330793	14335241	4448
chr4	14400405	14403247	2842
chr4	14403669	14413519	9850
chr4	14496681	14501649	4968
chr4	14516660	14530833	14173
chr4	14580681	14581952	1271
chr4	14596475	14601996	5521
chr4	14626849	14629072	2223
chr4	14629625	14632014	2389
chr4	14679083	14684068	4985
chr4	14780606	14783986	3380
chr4	14794578	14798058	3480
chr4	14854918	14861033	6115
chr4	14862361	14865894	3533
chr4	14917302	14920537	3235
chr4	15012808	15016322	3514
chr4	15039116	15042157	3041
chr4	15080555	15084401	3846
chr4	15112185	15114475	2290
chr4	15221272	15230101	8829
chr4	15284082	15288114	4032
chr4	15356088	15358405	2317
chr4	15418231	15420584	2353
chr4	15424609	15427607	2998
chr4	15466119	15469853	3734
chr4	15589120	15592277	3157
chr4	15600872	15604463	3591
chr4	15744664	15749174	4510
chr4	15848506	15850707	2201
chr4	15912768	15915757	2989
chr4	15917921	15923948	6027
chr4	15937800	15939915	2115
chr4	15941831	15943946	2115
chr4	16119305	16123927	4622
chr4	16125493	16130859	5366
chr4	16131720	16134721	3001
chr4	16135095	16140252	5157
chr4	16172559	16177406	4847
chr4	16203192	16205846	2654
chr4	16316533	16321939	5406
chr4	16322728	16326839	4111
chr4	16340947	16344825	3878
chr4	16529560	16531020	1460
chr4	16542623	16544707	2084
chr4	16587608	16589740	2132
chr4	16697109	16704956	7847
chr4	16716706	16719039	2333
chr4	16720835	16722535	1700
chr4	16723397	16727589	4192
chr4	16846125	16848263	2138
chr4	16858130	16864434	6304
chr4	16907923	16908363	440
chr4	16913367	16927726	14359
chr4	17054898	17059193	4295
chr4	17144389	17150107	5718
chr4	17193064	17199343	6279
chr4	17218321	17221084	2763
chr4	17330666	17335730	5064
chr4	17423263	17431032	7769
chr4	17464071	17470451	6380
chr4	17499072	17506169	7097
chr4	17596932	17600488	3556
chr4	17697475	17698842	1367
chr4	17737949	17741933	3984
chr4	17814592	17817500	2908
chr4	17833272	17834950	1678
chr4	17854120	17857423	3303
chr4	18036499	18038552	2053
chr4	18143194	18155491	12297
chr4	18180720	18186177	5457
chr4	18351045	18356314	5269
chr4	18463399	18469169	5770
chr4	18584005	18591755	7750
chr4	18675613	18679937	4324
chr4	18754008	18758379	4371
chr4	18919179	18923373	4194
chr4	19065013	19071419	6406
chr4	19143285	19150621	7336
chr4	19255873	19260231	4358
chr4	19311097	19318628	7531
chr4	19467589	19481828	14239
chr4	19535005	19544698	9693
chr4	20709333	20711520	2187
chr4	22849111	22855722	6611
chr4	22849111	22855722	6611
chr4	24438500	24442240	3740
chr4	24509376	24513029	3653
chr4	24791002	24801551	10549
chr4	25531959	25536421	4462
chr4	25600212	25603025	2813
chr4	25773856	25778706	4850
chr4	25788241	25793513	5272
chr4	25836607	25838320	1713
chr4	26201313	26205834	4521
chr4	26259031	26268579	9548
chr4	26399522	26403121	3599
chr4	26516198	26519123	2925
chr4	26523382	26526269	2887
chr4	26657605	26659222	1617
chr4	26679279	26682690	3411
chr4	26783126	26788055	4929
chr4	26808504	26813644	5140
chr4	26846352	26856213	9861
chr4	26925438	26933405	7967
chr4	26957159	26966081	8922
chr4	26957159	26966081	8922
chr4	26997422	27001582	4160
chr4	27088284	27095718	7434
chr4	27104967	27107241	2274
chr4	27163960	27166716	2756
chr4	27246262	27250622	4360
chr4	27462153	27466277	4124
chr4	27593242	27602363	9121
chr4	27682307	27691555	9248
chr4	27873601	27877078	3477
chr4	27881106	27885818	4712
chr4	27918988	27926993	8005
chr4	27918988	27926993	8005
chr4	27953957	27959956	5999
chr4	28080897	28084001	3104
chr4	28120206	28126620	6414
chr4	28120206	28126620	6414
chr4	28195202	28197996	2794
chr4	28724412	28727152	2740
chr4	28790907	28792436	1529
chr4	28808377	28810118	1741
chr4	29626245	29628163	1918
chr4	29700938	29705821	4883
chr4	29731113	29734666	3553
chr4	29920910	29925430	4520
chr4	30138372	30141843	3471
chr4	30145746	30150080	4334
chr4	30187669	30195192	7523
chr4	30385217	30389779	4562
chr4	30441521	30449389	7868
chr4	30521256	30528505	7249
chr4	30521256	30528505	7249
chr4	30591769	30599945	8176
chr4	30638920	30643998	5078
chr4	30638920	30643998	5078
chr4	30654469	30658285	3816
chr4	30856488	30859619	3131
chr4	31059278	31062841	3563
chr4	31299968	31303234	3266
chr4	31358491	31360534	2043
chr4	31474940	31481388	6448
chr4	31555898	31559394	3496
chr4	31647800	31652488	4688
chr4	31787126	31789738	2612
chr4	31843129	31846392	3263
chr4	31984530	31988253	3723
chr4	32074375	32076873	2498
chr4	32547329	32551976	4647
chr4	32570701	32572672	1971
chr4	32592657	32594101	1444
chr4	32607632	32609681	2049
chr4	32774399	32778183	3784
chr4	32812583	32819222	6639
chr4	32859898	32862626	2728
chr4	32934738	32937057	2319
chr4	33052600	33059094	6494
chr4	33197165	33202533	5368
chr4	33223400	33225644	2244
chr4	33414216	33417640	3424
chr4	33502569	33511850	9281
chr4	33666700	33670088	3388
chr4	33795396	33801534	6138
chr4	33843954	33847760	3806
chr4	33958559	33964523	5964
chr4	34008722	34013888	5166
chr4	34014780	34019693	4913
chr4	34053584	34056594	3010
chr4	34060675	34062603	1928
chr4	34187663	34192661	4998
chr4	34194604	34196275	1671
chr4	34211542	34213843	2301
chr4	34248921	34251552	2631
chr4	34274239	34282161	7922
chr4	34297881	34299235	1354
chr4	34390193	34392476	2283
chr4	34433101	34436087	2986
chr4	34510004	34516477	6473
chr4	34623488	34630298	6810
chr4	34707751	34710482	2731
chr4	34754376	34756946	2570
chr4	34782847	34785547	2700
chr4	34805345	34809858	4513
chr4	34817703	34819784	2081
chr4	34869945	34871004	1059
chr4	34968207	34973149	4942
chr4	34989481	34992487	3006
chr4	34994692	34999097	4405
chr4	35008477	35014698	6221
chr4	35049379	35053729	4350
chr4	35059939	35062320	2381
chr4	35073828	35075548	1720
chr4	35077193	35081393	4200
chr4	35139898	35150406	10508
chr4	35197172	35201975	4803
chr4	35222350	35224781	2431
chr4	35391897	35398393	6496
chr4	35676115	35678917	2802
chr4	35782245	35787964	5719
chr4	35802438	35803897	1459
chr4	35809901	35814416	4515
chr4	35971008	35974227	3219
chr4	36167294	36168934	1640
chr4	36197053	36199405	2352
chr4	36229897	36234899	5002
chr4	36237027	36240726	3699
chr4	36277280	36279653	2373
chr4	36280310	36283321	3011
chr4	36290179	36291432	1253
chr4	36681059	36691916	10857
chr4	36810240	36815808	5568
chr4	36822312	36823774	1462
chr4	36854375	36861338	6963
chr4	36880848	36886376	5528
chr4	36880848	36886376	5528
chr4	36955984	36959178	3194
chr4	36983721	36988868	5147
chr4	37067203	37070157	2954
chr4	37109980	37114981	5001
chr4	37235434	37237867	2433
chr4	37268660	37271762	3102
chr4	37341934	37347052	5118
chr4	37367137	37374020	6883
chr4	37476833	37481446	4613
chr4	37489733	37492001	2268
chr4	37557834	37563881	6047
chr4	37566002	37568765	2763
chr4	37651695	37654431	2736
chr4	37659612	37663226	3614
chr4	37664056	37666193	2137
chr4	37686828	37688423	1595
chr4	37749944	37751344	1400
chr4	37843537	37846310	2773
chr4	37923887	37926202	2315
chr4	37934391	37937030	2639
chr4	37980938	37982412	1474
chr4	37991691	37993001	1310
chr4	38004977	38008066	3089
chr4	38109883	38111569	1686
chr4	38255036	38257079	2043
chr4	38267392	38273600	6208
chr4	38284914	38289412	4498
chr4	38289799	38294130	4331
chr4	38318070	38328253	10183
chr4	38318070	38328253	10183
chr4	38352766	38355461	2695
chr4	38365128	38368237	3109
chr4	38384531	38391477	6946
chr4	38502740	38506996	4256
chr4	38509442	38516752	7310
chr4	38518688	38521683	2995
chr4	38595008	38599551	4543
chr4	38620249	38623845	3596
chr4	38675708	38678747	3039
chr4	38682601	38685110	2509
chr4	38724884	38728255	3371
chr4	38893246	38895687	2441
chr4	38912337	38916865	4528
chr4	38926453	38930040	3587
chr4	38949916	38954396	4480
chr4	39002595	39006642	4047
chr4	39070251	39072913	2662
chr4	39205288	39207339	2051
chr4	39346026	39348248	2222
chr4	39387493	39389931	2438
chr4	39475113	39480470	5357
chr4	39494573	39498738	4165
chr4	39510999	39515026	4027
chr4	39532888	39539124	6236
chr4	39540066	39542857	2791
chr4	39647544	39651980	4436
chr4	39678513	39682707	4194
chr4	39683636	39690941	7305
chr4	39698262	39702945	4683
chr4	39708093	39719269	11176
chr4	39780940	39783835	2895
chr4	39826470	39831278	4808
chr4	39850836	39858549	7713
chr4	39859454	39861803	2349
chr4	39885304	39887361	2057
chr4	39894471	39897403	2932
chr4	39900710	39903718	3008
chr4	39912924	39915113	2189
chr4	39972935	39981308	8373
chr4	40010777	40013167	2390
chr4	40015068	40019310	4242
chr4	40031382	40035344	3962
chr5	39107	46755	7648
chr5	97536	102509	4973
chr5	203303	208537	5234
chr5	307187	310208	3021
chr5	320594	329738	9144
chr5	424546	433857	9311
chr5	455663	459644	3981
chr5	460571	463816	3245
chr5	471117	473252	2135
chr5	487215	493873	6658
chr5	494693	496007	1314
chr5	526036	533169	7133
chr5	594587	596501	1914
chr5	711510	715433	3923
chr5	725279	726597	1318
chr5	783701	786797	3096
chr5	823075	825149	2074
chr5	834338	837503	3165
chr5	907266	918315	11049
chr5	1009409	1010496	1087
chr5	1014248	1017289	3041
chr5	1056017	1057791	1774
chr5	1134278	1138300	4022
chr5	1249560	1251014	1454
chr5	1268030	1273359	5329
chr5	1285978	1288703	2725
chr5	1308670	1314080	5410
chr5	1315203	1320513	5310
chr5	1355621	1358517	2896
chr5	1386740	1389058	2318
chr5	1390624	1393035	2411
chr5	1421544	1424983	3439
chr5	1438357	1441136	2779
chr5	1466204	1469953	3749
chr5	1480436	1488449	8013
chr5	1489260	1494905	5645
chr5	1506450	1512706	6256
chr5	1530250	1532582	2332
chr5	1534073	1537662	3589
chr5	1610496	1614029	3533
chr5	1623087	1626037	2950
chr5	1627274	1633004	5730
chr5	1653664	1655752	2088
chr5	1694596	1696028	1432
chr5	2136390	2139524	3134
chr5	2166559	2169149	2590
chr5	2191699	2201159	9460
chr5	2318194	2319486	1292
chr5	2331249	2337342	6093
chr5	2372086	2376068	3982
chr5	2372086	2376068	3982
chr5	2488538	2491168	2630
chr5	2556874	2560223	3349
chr5	2571252	2573359	2107
chr5	2585913	2589902	3989
chr5	2639363	2641457	2094
chr5	2645540	2649050	3510
chr5	2742398	2749572	7174
chr5	2789057	2791699	2642
chr5	2792893	2794349	1456
chr5	2835244	2837937	2693
chr5	2843454	2848043	4589
chr5	2866946	2869132	2186
chr5	2874534	2878304	3770
chr5	2882550	2884871	2321
chr5	2897076	2898065	989
chr5	2972154	2975006	2852
chr5	2985085	2998235	13150
chr5	3017044	3018351	1307
chr5	3080835	3086507	5672
chr5	3155688	3159025	3337
chr5	3161424	3165210	3786
chr5	3172418	3177084	4666
chr5	3219517	3222295	2778
chr5	3224087	3228382	4295
chr5	3252073	3253625	1552
chr5	3260107	3264018	3911
chr5	3378265	3380071	1806
chr5	3447767	3450661	2894
chr5	3600012	3604131	4119
chr5	3605729	3606965	1236
chr5	3622368	3623845	1477
chr5	3690900	3692497	1597
chr5	3693097	3694793	1696
chr5	3760847	3763397	2550
chr5	3819490	3823193	3703
[truncated: 1,447 more rows]

## Sheet: Track2
Suppl Table S2	Details of locations of genes and PIP markers on Tunisia chromosomes
	Location of 7425 PIP markers
chr	start	end	value
chr1	31038	31452	414
chr1	79650	79858	208
chr1	79902	80129	227
chr1	80143	80392	249
chr1	80449	80548	99
chr1	80571	80670	99
chr1	82682	82888	206
chr1	145139	145239	100
chr1	280374	280548	174
chr1	354840	355830	990
chr1	355782	355881	99
chr1	355892	356105	213
chr1	378279	378487	208
chr1	378475	378952	477
chr1	379652	379879	227
chr1	385967	386066	99
chr1	404519	405248	729
chr1	422136	422472	336
chr1	422431	422865	434
chr1	422844	423046	202
chr1	423035	423453	418
chr1	586451	586991	540
chr1	590300	590533	233
chr1	590539	590768	229
chr1	590803	591015	212
chr1	591049	591148	99
chr1	592873	592975	102
chr1	593028	593210	182
chr1	650233	650403	170
chr1	652585	652780	195
chr1	677647	677849	202
chr1	678147	678501	354
chr1	678727	678931	204
chr1	688504	688707	203
chr1	689235	689641	406
chr1	695257	695649	392
chr1	695689	695900	211
chr1	695942	696179	237
chr1	696326	696425	99
chr1	696875	697076	201
chr1	704065	704181	116
chr1	761587	762265	678
chr1	847497	847598	101
chr1	925733	926641	908
chr1	926791	926995	204
chr1	927032	927443	411
chr1	951095	951447	352
chr1	952568	952851	283
chr1	952809	953723	914
chr1	1115704	1115982	278
chr1	1125270	1125622	352
chr1	1133242	1133975	733
chr1	1170186	1170463	277
chr1	1170516	1170699	183
chr1	1170713	1170907	194
chr1	1193649	1193846	197
chr1	1193848	1194104	256
chr1	1194068	1194614	546
chr1	1215984	1216190	206
chr1	1302498	1303312	814
chr1	1303269	1303376	107
chr1	1304520	1304722	202
chr1	1304862	1304961	99
chr1	1304968	1305246	278
chr1	1305227	1305341	114
chr1	1346498	1346605	107
chr1	1346705	1347189	484
chr1	1347920	1348142	222
chr1	1348124	1348226	102
chr1	1348939	1349291	352
chr1	1365151	1365365	214
chr1	1459228	1459442	214
chr1	1464752	1465065	313
chr1	1469271	1469833	562
chr1	1475129	1475624	495
chr1	1566911	1567437	526
chr1	1567410	1567509	99
chr1	1643025	1643331	306
chr1	1643802	1644159	357
chr1	1644367	1644923	556
chr1	1644882	1644981	99
chr1	1645021	1645230	209
chr1	1675353	1675459	106
chr1	1678361	1678565	204
chr1	1779645	1779850	205
chr1	1784437	1784624	187
chr1	1784598	1785120	522
chr1	1836698	1837087	389
chr1	1840880	1841078	198
chr1	2203262	2203486	224
chr1	2204077	2204280	203
chr1	2204251	2204440	189
chr1	2204403	2204620	217
chr1	2204590	2204816	226
chr1	2214051	2214465	414
chr1	2239453	2239553	100
chr1	2239819	2240020	201
chr1	2402161	2402426	265
chr1	2425529	2426394	865
chr1	2426418	2426732	314
chr1	2451101	2451202	101
chr1	2451170	2451369	199
chr1	2476443	2476550	107
chr1	2566339	2566968	629
chr1	2567941	2568145	204
chr1	2567951	2568148	197
chr1	2568101	2568495	394
chr1	2750596	2750820	224
chr1	2812054	2812278	224
chr1	2813011	2813194	183
chr1	2813460	2813648	188
chr1	2869459	2869633	174
chr1	2869969	2870171	202
chr1	2890796	2891019	223
chr1	2891008	2891302	294
chr1	2891278	2891681	403
chr1	2896092	2896287	195
chr1	2901142	2901520	378
chr1	2901502	2901864	362
chr1	2902744	2902986	242
chr1	2902983	2903219	236
chr1	2907404	2908068	664
chr1	3086602	3087127	525
chr1	3143470	3143590	120
chr1	3145810	3145917	107
chr1	3145899	3146012	113
chr1	3146027	3146129	102
chr1	3247499	3248213	714
chr1	3274311	3274487	176
chr1	3274470	3274687	217
chr1	3274679	3275310	631
chr1	3278396	3279033	637
chr1	3279034	3279234	200
chr1	3315647	3315990	343
chr1	3486154	3486367	213
chr1	3501506	3501704	198
chr1	3521086	3521773	687
chr1	3562249	3562442	193
chr1	3563461	3563868	407
chr1	3683011	3683331	320
chr1	3683723	3683830	107
chr1	3683801	3684006	205
chr1	3686771	3687225	454
chr1	3775720	3775912	192
chr1	3839576	3840009	433
chr1	3839999	3840221	222
chr1	3998055	3998900	845
chr1	3998890	3999100	210
chr1	3999049	3999266	217
chr1	3999245	3999500	255
chr1	3999537	4000326	789
chr1	4000309	4000905	596
chr1	4000903	4001089	186
chr1	4001071	4001288	217
chr1	4001272	4001638	366
chr1	4011613	4011842	229
chr1	4011834	4011948	114
chr1	4012153	4013342	1189
chr1	4014591	4014690	99
chr1	4057377	4057856	479
chr1	4182065	4182245	180
chr1	4182423	4182891	468
chr1	4182850	4183162	312
chr1	4183156	4183369	213
chr1	4183322	4184133	811
chr1	4184169	4184852	683
chr1	4259354	4259545	191
chr1	4259817	4260232	415
chr1	4260232	4260412	180
chr1	4260691	4260792	101
chr1	4261328	4261570	242
chr1	4275833	4276027	194
chr1	4305376	4306323	947
chr1	4315515	4315620	105
chr1	4358804	4359325	521
chr1	4381031	4381436	405
chr1	4401866	4402125	259
chr1	4458159	4458278	119
chr1	4458411	4458512	101
chr1	4458497	4458698	201
chr1	4460459	4460815	356
chr1	4461743	4462144	401
chr1	4465721	4466220	499
chr1	4555772	4556367	595
chr1	4556349	4556650	301
chr1	4560688	4560887	199
chr1	4574259	4574673	414
chr1	4574671	4575119	448
chr1	4588478	4589006	528
chr1	4589015	4590103	1088
chr1	4590088	4590815	727
chr1	4628751	4628958	207
chr1	4628999	4629207	208
chr1	4629507	4629677	170
chr1	4660716	4660922	206
chr1	4698122	4698905	783
chr1	4698941	4699739	798
chr1	4873147	4873349	202
chr1	4966271	4966370	99
chr1	5040835	5041387	552
chr1	5060219	5060736	517
chr1	5064878	5065134	256
chr1	5137326	5137518	192
chr1	5137548	5138096	548
chr1	5138103	5138634	531
chr1	5140051	5140740	689
chr1	5147449	5147700	251
chr1	5150177	5150401	224
chr1	5150363	5150551	188
chr1	5150581	5150799	218
chr1	5176775	5177253	478
chr1	5177309	5177528	219
chr1	5198357	5198461	104
chr1	5249832	5250057	225
chr1	5254463	5254642	179
chr1	5316854	5317116	262
chr1	5425607	5425801	194
chr1	5427246	5427350	104
chr1	5427457	5427968	511
chr1	5427969	5428400	431
chr1	5551444	5552010	566
chr1	5552025	5552350	325
chr1	5552382	5552980	598
chr1	5554924	5555277	353
chr1	5555305	5555540	235
chr1	5556728	5557132	404
chr1	5557161	5557354	193
chr1	5557319	5557598	279
chr1	5576173	5576369	196
chr1	5587004	5587598	594
chr1	5587576	5587880	304
chr1	5587858	5588054	196
chr1	5638251	5638676	425
chr1	5709507	5710286	779
chr1	5710260	5710510	250
chr1	5833952	5834128	176
chr1	5834330	5834937	607
chr1	5834919	5835159	240
chr1	5835120	5836383	1263
chr1	5837123	5837668	545
chr1	5837646	5837926	280
chr1	5884015	5884230	215
chr1	5884374	5884576	202
chr1	5884544	5885064	520
chr1	5888417	5888944	527
chr1	5888912	5889109	197
chr1	5889498	5889705	207
chr1	5889767	5890339	572
chr1	5890333	5890595	262
chr1	5891363	5891555	192
chr1	5891571	5891772	201
chr1	5892366	5892567	201
chr1	5911798	5912024	226
chr1	5912069	5912288	219
chr1	5912306	5913117	811
chr1	5913076	5913289	213
chr1	5913241	5913446	205
chr1	5962666	5963216	550
chr1	6027248	6027353	105
chr1	6103104	6103387	283
chr1	6104632	6105765	1133
chr1	6106462	6107290	828
chr1	6157963	6158224	261
chr1	6180958	6181271	313
chr1	6181333	6181519	186
chr1	6181500	6181914	414
chr1	6182229	6182432	203
chr1	6188366	6188603	237
chr1	6238335	6238789	454
chr1	6284162	6284370	208
chr1	6284502	6284893	391
chr1	6306995	6307225	230
chr1	6307283	6307556	273
chr1	6351611	6352017	406
chr1	6352571	6352685	114
chr1	6383558	6383986	428
chr1	6384009	6384252	243
chr1	6506596	6506793	197
chr1	6522987	6523222	235
chr1	6523390	6523565	175
chr1	6525506	6525778	272
chr1	6551528	6551750	222
chr1	6551720	6551913	193
chr1	6572316	6572869	553
chr1	6572859	6573247	388
chr1	6590229	6590906	677
chr1	6590229	6590906	677
chr1	6590930	6591250	320
chr1	6590930	6591250	320
chr1	6591293	6591847	554
chr1	6591293	6591847	554
chr1	6604818	6605052	234
chr1	6605267	6605616	349
chr1	6605575	6605877	302
chr1	6605868	6606052	184
chr1	6606437	6606731	294
chr1	6714881	6715339	458
chr1	6715291	6715610	319
chr1	6732521	6733242	721
chr1	6839199	6839429	230
chr1	6839483	6839769	286
chr1	6839802	6840015	213
chr1	6840034	6840310	276
chr1	6840421	6840671	250
chr1	6840683	6840975	292
chr1	6840918	6841694	776
chr1	6883288	6883953	665
chr1	6892227	6892525	298
chr1	7046800	7047898	1098
chr1	7087818	7088009	191
chr1	7192619	7193247	628
chr1	7193614	7193829	215
chr1	7337396	7337575	179
chr1	7359227	7359555	328
chr1	7360024	7360267	243
chr1	7360270	7360520	250
chr1	7360508	7360735	227
chr1	7393198	7394751	1553
chr1	7394712	7394913	201
chr1	7397210	7397689	479
chr1	7397656	7397893	237
chr1	7410416	7410605	189
chr1	7410697	7411187	490
chr1	7411210	7411392	182
chr1	7411391	7411626	235
chr1	7411598	7412048	450
chr1	7412095	7412380	285
chr1	7412410	7412870	460
chr1	7524959	7525058	99
chr1	7528344	7528624	280
chr1	7576351	7576555	204
chr1	7576682	7576880	198
chr1	7576978	7577216	238
chr1	7577203	7577823	620
chr1	7584444	7584633	189
chr1	7584603	7585009	406
chr1	7597206	7597471	265
chr1	7598909	7599213	304
chr1	7599574	7599929	355
chr1	7599908	7600456	548
chr1	7600571	7600773	202
chr1	7600739	7600985	246
chr1	7615412	7615620	208
chr1	7615622	7615884	262
chr1	7615867	7616269	402
chr1	7709907	7710153	246
chr1	7710323	7711054	731
chr1	7806258	7806487	229
chr1	7806508	7806735	227
chr1	7807897	7808443	546
chr1	7931065	7931484	419
chr1	7931487	7932312	825
chr1	7934092	7934286	194
chr1	7934246	7934793	547
chr1	7935309	7936233	924
chr1	7936296	7936492	196
chr1	7936464	7937051	587
chr1	7937033	7937326	293
chr1	7937311	7937511	200
chr1	7937523	7938164	641
chr1	7956375	7957287	912
chr1	7979418	7979599	181
chr1	8098870	8099287	417
chr1	8116834	8117205	371
chr1	8117421	8117520	99
chr1	8147626	8148034	408
chr1	8173202	8173457	255
chr1	8209520	8209881	361
chr1	8303735	8303931	196
chr1	8306288	8306495	207
chr1	8307624	8307727	103
chr1	8321599	8322212	613
chr1	8322277	8322995	718
chr1	8322968	8323514	546
chr1	8323581	8323795	214
chr1	8352638	8352738	100
chr1	8352877	8353343	466
chr1	8439698	8440310	612
chr1	8464755	8465339	584
chr1	8504025	8504131	106
chr1	8504987	8505180	193
chr1	8505157	8505558	401
chr1	8509700	8509911	211
chr1	8685315	8685515	200
chr1	8688134	8688317	183
chr1	8688304	8688736	432
chr1	8689469	8689720	251
chr1	8938614	8938714	100
chr1	9074062	9074275	213
chr1	9080653	9080850	197
chr1	9188065	9188570	505
chr1	9258076	9258308	232
chr1	9260630	9260731	101
chr1	9277516	9278333	817
chr1	9278323	9278528	205
chr1	9278516	9278724	208
chr1	9278761	9278987	226
chr1	9279118	9279321	203
chr1	9279297	9279513	216
chr1	9298658	9298845	187
chr1	9298803	9299588	785
chr1	9364715	9364814	99
chr1	9426393	9427846	1453
chr1	9428702	9429188	486
chr1	9606445	9606636	191
chr1	9606754	9607400	646
chr1	9701255	9701512	257
chr1	9701493	9701744	251
chr1	9977257	9977516	259
chr1	9977504	9977966	462
chr1	9977977	9978078	101
chr1	9978263	9978449	186
chr1	9979264	9979589	325
chr1	9979802	9980234	432
chr1	10162486	10162586	100
chr1	10162694	10162796	102
chr1	10345278	10345722	444
chr1	10345704	10346287	583
chr1	10346286	10347063	777
chr1	10347794	10349841	2047
chr1	10381568	10381762	194
chr1	10381916	10382340	424
chr1	10430918	10431634	716
chr1	10436933	10437032	99
chr1	10463455	10463669	214
chr1	10463645	10464413	768
chr1	10464370	10464477	107
chr1	10465005	10465216	211
chr1	10465196	10465660	464
chr1	10521950	10522130	180
chr1	10525505	10526010	505
chr1	10533542	10535281	1739
chr1	10585129	10585682	553
chr1	10603351	10603558	207
chr1	10628144	10628324	180
chr1	10630879	10631076	197
chr1	10631159	10631722	563
chr1	10631738	10632049	311
chr1	10632051	10632257	206
chr1	10632369	10632719	350
chr1	10633717	10633991	274
chr1	10765862	10766080	218
chr1	10766069	10766294	225
chr1	10778565	10778769	204
chr1	10918071	10918269	198
chr1	10918252	10918945	693
chr1	10920331	10921026	695
chr1	11000408	11000607	199
chr1	11062083	11062182	99
chr1	11063037	11063138	101
chr1	11063096	11063209	113
chr1	11078833	11079205	372
chr1	11114444	11114927	483
chr1	11114896	11115101	205
chr1	11115640	11116526	886
chr1	11116508	11117145	637
chr1	11117140	11117337	197
chr1	11117600	11117699	99
chr1	11183061	11183269	208
chr1	11189053	11189153	100
chr1	11189129	11189236	107
chr1	11194633	11194830	197
chr1	11194786	11195123	337
chr1	11195138	11195319	181
chr1	11195313	11195865	552
chr1	11195974	11196164	190
chr1	11326962	11327323	361
chr1	11354526	11354718	192
chr1	11354705	11355208	503
chr1	11355236	11355585	349
chr1	11358415	11358626	211
chr1	11862031	11862386	355
chr1	11913146	11913420	274
chr1	11920618	11920825	207
chr1	11939356	11939945	589
chr1	11950229	11950276	47
chr1	11950511	11950537	26
chr1	11950587	11950613	26
chr1	12017436	12017677	241
chr1	12135059	12135232	173
chr1	12135216	12135471	255
chr1	12135445	12135631	186
chr1	12135657	12135867	210
chr1	12135885	12136131	246
chr1	12136103	12136298	195
chr1	12136259	12136507	248
chr1	12136544	12136751	207
chr1	12136793	12136975	182
chr1	12137017	12137222	205
chr1	12137242	12137482	240
chr1	12137491	12137729	238
chr1	12137692	12137890	198
chr1	12301764	12302080	316
chr1	12302043	12302437	394
chr1	12328419	12328619	200
chr1	12328619	12329639	1020
chr1	12387156	12387255	99
chr1	12595283	12595488	205
chr1	12595506	12595924	418
chr1	12595919	12596719	800
chr1	12596681	12596894	213
chr1	12597116	12597302	186
chr1	12597274	12597675	401
chr1	12597649	12597975	326
chr1	12597949	12598298	349
chr1	12607983	12608767	784
chr1	12780269	12780471	202
chr1	12780438	12780683	245
chr1	12780673	12780950	277
chr1	12780944	12781151	207
chr1	12781165	12781358	193
chr1	12975884	12976266	382
chr1	12976432	12976721	289
chr1	12976754	12976949	195
chr1	12981056	12981259	203
chr1	12981331	12981431	100
chr1	13004734	13004997	263
chr1	13005618	13006063	445
chr1	13006229	13006547	318
chr1	13289104	13289460	356
chr1	13721381	13721613	232
chr1	14117095	14117670	575
chr1	14117724	14118335	611
chr1	14118373	14118561	188
chr1	14118625	14118838	213
chr1	14118801	14119755	954
chr1	14119728	14120229	501
chr1	14120181	14121150	969
chr1	14121153	14121392	239
chr1	14121388	14121793	405
chr1	14132970	14133323	353
chr1	14289688	14290221	533
chr1	14786504	14787317	813
chr1	14788880	14789215	335
chr1	15042479	15043125	646
chr1	15043169	15043525	356
chr1	15043580	15043958	378
chr1	15298141	15298408	267
chr1	15298369	15298641	272
chr1	15298641	15299047	406
chr1	15719186	15719386	200
chr1	15719875	15720312	437
chr1	15749476	15752629	3153
chr1	16001402	16001518	116
chr1	16039818	16040009	191
chr1	16108556	16109343	787
chr1	16111502	16111700	198
chr1	16111673	16111857	184
chr1	16112040	16113096	1056
chr1	16304817	16305239	422
chr1	16305204	16305622	418
chr1	16348275	16348481	206
chr1	16348480	16349088	608
chr1	16349066	16349271	205
chr1	16350331	16350538	207
chr1	16350576	16350791	215
chr1	16352093	16352290	197
chr1	16410725	16410987	262
chr1	16411949	16412422	473
chr1	16412436	16412926	490
chr1	16412918	16413283	365
chr1	16476829	16477097	268
chr1	16477138	16477332	194
chr1	16503020	16504381	1361
chr1	16504369	16507206	2837
chr1	16510349	16510911	562
chr1	16510886	16512761	1875
chr1	16513346	16514747	1401
chr1	16516741	16516934	193
chr1	16516957	16517144	187
chr1	16531363	16532710	1347
chr1	16564713	16564908	195
chr1	16919748	16919958	210
chr1	16919940	16920167	227
chr1	16920151	16920418	267
chr1	16968733	16968959	226
chr1	17086188	17086484	296
chr1	17086474	17086696	222
chr1	17250213	17250431	218
chr1	17250411	17250767	356
chr1	17250742	17250845	103
chr1	17259797	17259992	195
chr1	17259946	17260185	239
chr1	17260275	17260523	248
chr1	17262286	17262505	219
chr1	17304608	17305798	1190
chr1	17305750	17306184	434
chr1	17444889	17444999	110
chr1	17701817	17702012	195
chr1	17711080	17711188	108
chr1	17762500	17762605	105
chr1	17772362	17772547	185
chr1	17772562	17773090	528
chr1	18816123	18817404	1281
chr1	18817385	18817604	219
chr1	18817588	18817704	116
chr1	18817680	18818731	1051
chr1	19301868	19301970	102
chr1	19301945	19302422	477
chr1	19306003	19306197	194
chr1	19306155	19307443	1288
chr1	21681323	21681512	189
chr1	22123200	22123540	340
chr1	22123603	22123702	99
chr1	22729147	22730532	1385
chr1	22730512	22730769	257
chr1	22730767	22730961	194
chr1	22908264	22909319	1055
chr1	22910435	22910651	216
chr1	22910722	22910934	212
chr1	22911495	22911697	202
chr1	23353441	23353969	528
chr1	23391492	23391591	99
chr1	23415929	23416739	810
chr1	23416853	23417145	292
chr1	23417196	23417472	276
chr1	23417607	23418123	516
chr1	23418231	23418923	692
chr1	23897676	23898173	497
chr1	25379361	25379811	450
chr1	25382958	25383208	250
chr1	25383179	25383700	521
chr1	27718617	27718721	104
chr1	27719288	27719387	99
chr1	27719417	27720958	1541
chr1	28184451	28184567	116
chr1	29234197	29234429	232
chr1	29234855	29235200	345
chr1	29235876	29237194	1318
chr1	29266574	29266966	392
chr1	29267003	29267107	104
chr1	29267272	29267494	222
chr1	29267291	29267521	230
chr1	29268554	29269068	514
chr1	29624218	29626482	2264
chr1	33505879	33506460	581
chr1	33507195	33507452	257
chr1	33508506	33508740	234
chr1	33508701	33509102	401
chr1	33509097	33510638	1541
chr1	33554545	33554722	177
chr1	33554678	33554912	234
chr1	35672173	35672276	103
chr1	35672353	35672454	101
chr1	35672463	35672856	393
chr1	35672940	35673039	99
chr1	35673352	35673461	109
chr1	35674126	35674236	110
chr1	35674256	35674499	243
chr1	35675113	35675221	108
chr1	35675415	35675524	109
chr1	37810893	37812364	1471
chr1	38119188	38119699	511
chr1	38122912	38123011	99
chr1	38135363	38136143	780
chr1	38293176	38293560	384
chr1	39739956	39740884	928
chr1	39885212	39885578	366
chr1	39961827	39961926	99
chr1	39986835	39988324	1489
chr1	40444433	40445157	724
chr1	40446850	40447789	939
chr1	40447793	40448076	283
chr1	40448062	40448455	393
chr1	40448433	40448663	230
chr1	40493218	40493579	361
chr1	40988966	40989171	205
chr1	40989167	40989603	436
chr1	40989563	40989778	215
chr1	41007142	41007243	101
chr1	41102531	41102751	220
chr1	41399264	41399655	391
chr1	41399607	41399816	209
chr1	41859181	41859370	189
chr1	42253342	42253449	107
chr1	42253434	42253956	522
chr1	42253918	42254017	99
chr1	42253983	42254085	102
chr1	42254055	42254756	701
chr1	42356332	42356883	551
chr1	42400409	42400615	206
chr1	42404091	42404319	228
chr1	42407083	42407284	201
chr1	42407295	42407481	186
chr1	42407529	42407715	186
chr1	42407851	42408037	186
chr1	42408787	42408965	178
chr1	42417767	42418004	237
chr1	42418807	42419171	364
chr1	42899347	42899456	109
chr1	42899444	42899702	258
chr1	42949497	42949739	242
chr1	43304329	43304439	110
chr1	43305870	43306262	392
chr1	43307045	43307454	409
chr1	43364210	43364418	208
chr1	43364455	43365610	1155
chr1	43442819	43443010	191
chr1	43648712	43649061	349
chr1	43859518	43860292	774
chr1	43860394	43860812	418
chr1	43872950	43873147	197
chr1	43906355	43906564	209
chr1	43942470	43942683	213
chr1	43943816	43944008	192
chr1	43949147	43949369	222
chr1	43949389	43949596	207
chr1	44085813	44086144	331
chr1	44086577	44086821	244
chr1	44087010	44087395	385
chr1	44129487	44129682	195
chr1	44129635	44129881	246
chr1	44130242	44130508	266
chr1	44146915	44147021	106
chr1	44333374	44333580	206
chr1	44333564	44334077	513
chr1	44334139	44334319	180
chr1	44334476	44335052	576
chr1	44335199	44335626	427
chr1	44335741	44335988	247
chr1	44353206	44353385	179
chr1	44354248	44354450	202
chr1	44616914	44617415	501
chr1	44619393	44619588	195
chr1	44619594	44619790	196
chr1	44620585	44621045	460
chr1	44621000	44621109	109
chr1	44780333	44780667	334
chr1	45013911	45014108	197
chr1	45014158	45014728	570
chr1	45382108	45382708	600
chr1	45382768	45382952	184
chr1	45383256	45383583	327
chr1	45383910	45384232	322
chr1	45384244	45384766	522
chr1	45384740	45385280	540
chr1	45385342	45385792	450
chr1	45546974	45547287	313
chr1	45547258	45547462	204
chr1	45715873	45716791	918
chr1	45843380	45843610	230
chr1	45843604	45843811	207
chr1	45848963	45849174	211
chr1	45860726	45860826	100
chr1	45860837	45860938	101
chr1	46143923	46144360	437
chr1	46183235	46183571	336
chr1	46183555	46183774	219
chr1	46416945	46417049	104
chr1	46418608	46418818	210
chr1	46418864	46419033	169
chr1	46425501	46425691	190
chr1	46425756	46426168	412
chr1	46426155	46426346	191
chr1	46445415	46445911	496
chr1	46466599	46467003	404
chr1	46498268	46498506	238
chr1	46498474	46498658	184
chr1	46498631	46498998	367
chr1	46960777	46960976	199
chr1	46964642	46964830	188
chr1	46965770	46966241	471
chr1	47004474	47004577	103
chr1	47055760	47056232	472
chr1	47056196	47056390	194
chr1	47056522	47056758	236
chr1	47056730	47056968	238
chr1	47057145	47058209	1064
chr1	47124899	47125111	212
chr1	47339310	47339539	229
chr1	47339592	47339983	391
chr1	47339977	47340214	237
chr1	47340234	47341399	1165
chr1	47349294	47349398	104
chr1	47349425	47349631	206
chr1	47349815	47350030	215
chr1	48079770	48079962	192
chr1	48233382	48233926	544
chr1	48235081	48235327	246
chr1	48235406	48235820	414
chr1	48287177	48287515	338
chr1	48345840	48346031	191
chr1	48348434	48348705	271
chr1	48396988	48397096	108
chr1	48541783	48541883	100
chr1	48542455	48542557	102
chr1	48566896	48566997	101
chr1	48567660	48567971	311
chr1	48721366	48721465	99
chr1	48766727	48767246	519
chr1	48867951	48868229	278
chr1	48868226	48868663	437
chr1	48893606	48893953	347
chr1	48893920	48894030	110
chr1	48894234	48894628	394
chr1	48894585	48894920	335
chr1	48895286	48895471	185
chr1	48910142	48910357	215
chr1	48917905	48918596	691
chr1	48918596	48918781	185
chr1	48918820	48919139	319
chr1	48919175	48919555	380
chr1	48924368	48924617	249
chr1	48954520	48955487	967
chr1	48955497	48955856	359
chr1	49000812	49001243	431
chr1	49013038	49013373	335
chr1	49013421	49013801	380
chr1	49013778	49014096	318
chr1	49015402	49015905	503
chr1	49015917	49016132	215
chr1	49062490	49062893	403
chr1	49076984	49077084	100
chr1	49087073	49087321	248
chr1	49087716	49087830	114
chr1	49087789	49087889	100
chr1	49088948	49089049	101
chr1	49089359	49089672	313
chr1	49183089	49183914	825
chr1	49305566	49305770	204
chr1	49333794	49333986	192
chr1	49484200	49484413	213
chr1	49484377	49484559	182
chr1	49486206	49486695	489
chr1	49486993	49487195	202
chr1	49487194	49487404	210
chr1	49964662	49964932	270
chr1	49965516	49965699	183
chr1	49965681	49966015	334
chr1	49995904	49996105	201
chr1	49997366	49997607	241
chr1	50148414	50148747	333
chr1	50167377	50167591	214
chr1	50426480	50426902	422
chr1	50427183	50427645	462
chr1	50433034	50433924	890
chr1	50433895	50434352	457
chr1	50463970	50464631	661
chr1	50538711	50539074	363
chr1	50539043	50539237	194
chr1	50541807	50542022	215
chr1	50541999	50542201	202
chr1	50580142	50580502	360
chr1	50702137	50702618	481
chr1	50702574	50702673	99
chr1	50735518	50735714	196
chr1	50877705	50877887	182
chr1	50902171	50902392	221
chr1	50902357	50904155	1798
chr1	51006112	51006211	99
chr1	51011910	51012124	214
chr1	51012138	51012768	630
chr1	51012738	51013062	324
chr1	51013063	51013266	203
chr1	51101994	51102805	811
chr1	51103117	51103494	377
chr1	51175763	51176076	313
chr1	51207803	51208029	226
chr1	51208475	51209175	700
chr1	51223762	51224192	430
chr1	51227332	51227534	202
chr1	51299960	51300196	236
chr1	51310510	51311324	814
chr1	51311776	51312018	242
chr1	51360049	51360242	193
chr1	51496856	51497326	470
chr1	51497303	51497689	386
chr1	51497657	51497934	277
chr1	51497920	51498370	450
chr1	51533466	51533914	448
chr1	51534843	51535149	306
chr1	51553780	51554006	226
chr1	51605381	51605595	214
chr1	51605553	51605767	214
chr1	51605774	51605961	187
chr1	51606313	51606494	181
chr1	51606507	51606691	184
chr1	51607306	51607512	206
chr1	51607500	51607732	232
chr1	51607766	51608050	284
chr1	51608002	51608202	200
chr1	51807210	51807407	197
chr1	51807407	51807515	108
chr1	51814702	51814910	208
chr1	51825105	51825313	208
chr1	51938848	51939044	196
chr1	51960512	51960531	19
chr1	51978843	51979594	751
chr1	52008622	52008728	106
chr1	52008833	52009516	683
chr1	52009524	52009717	193
chr1	52013493	52013718	225
chr1	52013765	52014108	343
chr1	52056215	52056409	194
chr1	52082680	52082938	258
chr1	52082988	52083203	215
chr1	52100133	52100562	429
chr1	52100940	52101256	316
chr1	52109195	52109895	700
chr1	52110193	52110530	337
chr1	52112650	52113007	357
chr1	52113010	52113248	238
chr1	52114077	52114321	244
chr1	52114312	52114517	205
chr1	52114467	52114649	182
chr1	52235446	52235662	216
chr1	52250842	52251033	191
chr1	52275687	52275903	216
chr1	52282447	52282795	348
chr1	52283000	52283099	99
chr1	52283134	52283323	189
chr1	52296259	52296464	205
chr1	52296569	52297172	603
chr1	52374643	52374746	103
chr1	52374744	52374944	200
chr1	52410768	52410942	174
chr1	52412912	52413185	273
chr1	52445770	52446061	291
chr1	52446010	52446335	325
chr1	52446370	52446655	285
chr1	52498954	52499179	225
chr1	52515864	52515963	99
chr1	52515978	52516266	288
chr1	52516265	52516573	308
chr1	52516590	52516945	355
chr1	52517024	52517240	216
chr1	52517318	52517693	375
chr1	52517688	52518073	385
chr1	52518094	52518380	286
chr1	52530646	52530873	227
chr1	52577356	52577462	106
chr1	52599006	52599201	195
chr1	52599659	52600218	559
chr1	52601591	52601805	214
chr1	52602381	52602571	190
chr1	52602529	52603436	907
chr1	52670057	52670473	416
chr1	52672126	52672487	361
chr1	52681068	52681261	193
chr1	52682352	52682639	287
chr1	52682660	52682863	203
chr1	52701274	52701479	205
chr1	52701451	52701688	237
chr1	52701657	52701866	209
chr1	52713771	52714011	240
chr1	52814008	52814114	106
chr1	52827736	52827840	104
chr1	52889385	52889775	390
chr1	52900286	52900390	104
chr1	52924886	52925444	558
chr1	52925887	52926466	579
chr1	52957512	52957803	291
chr1	52957799	52958486	687
chr1	52973500	52974037	537
chr1	52985843	52985949	106
chr1	53105427	53105661	234
chr1	53105657	53106072	415
chr1	53106286	53106498	212
chr1	53106479	53106667	188
chr1	53106663	53106969	306
chr1	53107158	53107260	102
chr1	53107240	53107487	247
chr1	53108041	53108258	217
chr1	53115256	53115436	180
chr1	53115477	53115695	218
chr1	53115842	53116064	222
chr1	53116059	53116408	349
chr1	53116415	53116902	487
chr1	53117317	53117709	392
chr1	53119065	53119349	284
chr1	53379713	53380409	696
chr1	53381360	53382046	686
chr1	53417442	53417844	402
chr1	53420965	53421205	240
chr1	53427055	53427278	223
chr1	53458316	53459052	736
chr1	53525983	53526230	247
chr1	53566999	53567544	545
chr1	53574419	53574837	418
chr1	53640684	53640902	218
chr1	53641747	53642102	355
chr1	53642124	53642329	205
chr1	53642287	53642484	197
chr1	53642441	53642653	212
chr1	53642608	53642811	203
chr1	53642809	53643047	238
chr1	53659735	53659977	242
chr1	53659959	53660238	279
chr1	53678851	53678950	99
chr1	53857276	53857480	204
chr1	53857490	53857716	226
chr1	53857695	53857978	283
chr1	53857924	53858459	535
chr1	53863174	53863456	282
chr1	54015888	54016108	220
chr1	54078231	54078423	192
chr1	54078392	54078601	209
chr1	54144680	54144782	102
chr1	54178118	54178960	842
chr1	54178923	54179423	500
chr1	54179802	54180000	198
chr1	54190034	54190226	192
chr1	54190782	54190976	194
chr1	54190996	54191315	319
chr1	54191291	54191617	326
chr1	54216909	54217013	104
chr1	54217060	54217250	190
chr1	54217300	54217505	205
chr1	54217705	54217897	192
chr1	54217893	54218308	415
chr1	54218369	54218477	108
chr1	54280260	54280455	195
chr1	54289682	54291708	2026
chr1	54291686	54291869	183
chr1	54291876	54292847	971
chr1	54292885	54293077	192
chr1	54293359	54293543	184
chr1	54293545	54294071	526
chr1	54294051	54294272	221
chr1	54295104	54295462	358
chr1	54295428	54295684	256
chr1	54315856	54315962	106
chr1	54315945	54316146	201
chr1	54316342	54316892	550
chr1	54409406	54409984	578
chr1	54410025	54410357	332
chr1	54410315	54410510	195
chr1	54410492	54410778	286
chr1	54410766	54411046	280
chr1	54446575	54446787	212
chr1	54463472	54463706	234
chr1	54464181	54465023	842
chr1	54507285	54507904	619
chr1	54507875	54508072	197
chr1	54592078	54592433	355
chr1	54592387	54592817	430
chr1	54593310	54593502	192
chr1	54593516	54593700	184
chr1	54594312	54594521	209
chr1	54594486	54595475	989
chr1	54595442	54595622	180
chr1	54595659	54596382	723
chr1	54633443	54633786	343
chr1	54633735	54633944	209
chr1	54683528	54683776	248
chr1	54683730	54683965	235
chr1	54683925	54684137	212
chr1	54684644	54685415	771
chr1	54708087	54708450	363
chr1	54708516	54708707	191
chr1	54815402	54815850	448
chr1	54883069	54883449	380
chr1	54884206	54884389	183
chr1	54922216	54922318	102
chr1	55079657	55079902	245
chr1	55082045	55082409	364
chr1	55082384	55082573	189
chr1	55090852	55090966	114
chr1	55090913	55092302	1389
chr1	55118432	55118706	274
chr1	55118682	55118784	102
chr1	55119320	55119613	293
chr1	55121571	55123011	1440
chr1	55153539	55153742	203
chr1	55171052	55171257	205
chr1	55171264	55171474	210
chr1	55206793	55207050	257
chr1	55209575	55209750	175
chr1	55209851	55210173	322
chr1	55210193	55210636	443
chr1	55210659	55210853	194
chr1	55279286	55279476	190
chr1	55336505	55336693	188
chr1	55339777	55340038	261
chr2	128330	128547	217
chr2	132391	133992	1601
chr2	366881	367073	192
chr2	740622	740730	108
chr2	833445	834111	666
chr2	834126	834358	232
chr2	834428	834537	109
chr2	857913	858200	287
chr2	858157	858476	319
chr2	1092137	1092352	215
chr2	1147347	1147643	296
chr2	1147625	1147830	205
chr2	1147809	1148554	745
chr2	1148527	1148864	337
chr2	1473668	1473997	329
chr2	1911483	1912062	579
chr2	1912151	1912354	203
chr2	1912441	1912647	206
chr2	2035006	2035437	431
chr2	2072773	2073085	312
chr2	2074549	2074802	253
chr2	2096260	2096466	206
chr2	2148234	2148438	204
chr2	2148437	2148815	378
chr2	2148827	2149022	195
chr2	2165874	2165973	99
chr2	2166716	2166817	101
chr2	2166796	2167026	230
chr2	2166998	2167198	200
chr2	2167934	2168291	357
chr2	2505155	2505362	207
chr2	2510839	2511134	295
chr2	2680994	2681374	380
chr2	2681576	2681906	330
chr2	2681888	2681990	102
chr2	2682290	2682487	197
chr2	2682771	2682966	195
chr2	3249156	3249376	220
chr2	3264577	3264802	225
chr2	3264792	3265133	341
chr2	3265151	3266408	1257
chr2	3266882	3267183	301
chr2	3267256	3267495	239
chr2	3267487	3268009	522
chr2	3267991	3268417	426
chr2	3290249	3290444	195
chr2	3290407	3290815	408
chr2	3291102	3291301	199
chr2	3296903	3297091	188
chr2	3297078	3297382	304
chr2	3362538	3362909	371
chr2	3489639	3489827	188
chr2	3490873	3491270	397
chr2	3491268	3491467	199
chr2	3491449	3491661	212
chr2	3491645	3491930	285
chr2	3491941	3492175	234
chr2	3492143	3492348	205
chr2	3492555	3492875	320
chr2	3637053	3637455	402
chr2	3637465	3637653	188
chr2	3649185	3649471	286
chr2	3649535	3649789	254
chr2	3649791	3650208	417
chr2	3650275	3650462	187
chr2	3650489	3650981	492
chr2	3789197	3789310	113
chr2	3802010	3802232	222
chr2	3802591	3802974	383
chr2	3802972	3803158	186
chr2	3803146	3803421	275
chr2	3803400	3803656	256
chr2	4030212	4030652	440
chr2	4031472	4031644	172
chr2	4032492	4032991	499
chr2	4032991	4033824	833
chr2	4117326	4117633	307
chr2	4118686	4119185	499
chr2	4119188	4119424	236
chr2	4119878	4120108	230
chr2	4254772	4254986	214
chr2	4254975	4255174	199
chr2	4255137	4255333	196
chr2	4255482	4255884	402
chr2	4255851	4256087	236
chr2	4256110	4256562	452
chr2	4401239	4401548	309
chr2	4401559	4401767	208
chr2	4401758	4401936	178
chr2	4407708	4409067	1359
chr2	4643834	4644562	728
chr2	4645164	4645352	188
chr2	4645348	4645568	220
chr2	4673056	4673471	415
chr2	4674158	4674385	227
chr2	4674343	4674532	189
chr2	4674490	4674725	235
chr2	4675098	4675489	391
chr2	4675458	4676195	737
chr2	4735712	4736606	894
chr2	4737558	4737798	240
chr2	4737821	4738010	189
chr2	4937839	4937938	99
chr2	4937955	4938712	757
chr2	4939547	4939778	231
chr2	5363225	5363560	335
chr2	5366429	5366537	108
chr2	5387895	5388135	240
chr2	5805013	5805214	201
chr2	5805544	5805796	252
chr2	5854855	5855266	411
chr2	5858652	5858861	209
chr2	5858880	5859115	235
chr2	5918123	5918463	340
chr2	5918530	5918787	257
chr2	6048636	6049278	642
chr2	6049441	6049540	99
chr2	6049750	6049934	184
chr2	6124541	6124823	282
chr2	6631422	6632055	633
chr2	6654251	6655484	1233
chr2	6655430	6656064	634
chr2	6657730	6657921	191
chr2	6658633	6658818	185
chr2	7116309	7116551	242
chr2	7126202	7126834	632
chr2	7127258	7128116	858
chr2	7128653	7129029	376
chr2	7129700	7130292	592
chr2	7147733	7148202	469
chr2	7263282	7263469	187
chr2	7266949	7267191	242
chr2	7267163	7267348	185
chr2	7267315	7267501	186
chr2	7267918	7268104	186
chr2	7268088	7268283	195
chr2	7281386	7281673	287
chr2	7281652	7282598	946
chr2	7416518	7416927	409
chr2	7420367	7420604	237
chr2	7420725	7421181	456
chr2	7795563	7795875	312
chr2	7795857	7796056	199
chr2	8164586	8165324	738
chr2	8230308	8230843	535
chr2	8230831	8231264	433
chr2	8907356	8907646	290
chr2	8961556	8961774	218
chr2	8962988	8963197	209
chr2	8963206	8963406	200
chr2	8988267	8988464	197
chr2	8992385	8992579	194
chr2	9115414	9115691	277
chr2	9117513	9118191	678
chr2	9155686	9155858	172
chr2	9155816	9156016	200
chr2	9156017	9156479	462
chr2	9182403	9182502	99
chr2	9184473	9184581	108
chr2	9184587	9184703	116
chr2	9184958	9185069	111
chr2	9185126	9185228	102
chr2	9185209	9185423	214
chr2	9185371	9185470	99
chr2	9210062	9210624	562
chr2	9210586	9211097	511
chr2	9671321	9671551	230
chr2	9672336	9672435	99
chr2	9916736	9917971	1235
chr2	9917959	9918146	187
chr2	10223223	10224021	798
chr2	10253526	10254370	844
chr2	10302011	10302312	301
chr2	10302295	10302496	201
chr2	10612858	10613084	226
chr2	10613066	10613168	102
chr2	10772542	10772762	220
chr2	10773413	10773617	204
chr2	10773588	10774079	491
chr2	11835357	11836012	655
chr2	11836053	11836334	281
chr2	12215790	12217147	1357
chr2	12217124	12217351	227
chr2	12233700	12233800	100
chr2	12728904	12729587	683
chr2	12755420	12755644	224
chr2	12766618	12766723	105
chr2	13066545	13066761	216
chr2	13066760	13067062	302
chr2	13067033	13067512	479
chr2	13256126	13256322	196
chr2	13257757	13258010	253
chr2	13344521	13344628	107
chr2	13345289	13345389	100
chr2	13379695	13380144	449
chr2	13384273	13384650	377
chr2	14089393	14089573	180
chr2	14418053	14418158	105
chr2	14418119	14418437	318
chr2	14424615	14424794	179
chr2	14425203	14425470	267
chr2	14425449	14425641	192
chr2	14425922	14426396	474
chr2	14426371	14426711	340
chr2	14426715	14426936	221
chr2	14953838	14954403	565
chr2	14954454	14954692	238
chr2	14954681	14955088	407
chr2	14987737	14987941	204
chr2	14987952	14988893	941
chr2	15335044	15335293	249
chr2	15411521	15411727	206
chr2	15554406	15554509	103
chr2	15684804	15685126	322
chr2	16076963	16077163	200
chr2	16077144	16077338	194
chr2	16229286	16229479	193
chr2	16229521	16229917	396
chr2	16609466	16610233	767
chr2	21918749	21919679	930
chr2	21919648	21919758	110
chr2	21919906	21920005	99
chr2	21938860	21938970	110
chr2	21939134	21939241	107
chr2	21958716	21958900	184
chr2	21959653	21959847	194
chr2	21960332	21960644	312
chr2	21964640	21965037	397
chr2	21965008	21965200	192
chr2	22184860	22185221	361
chr2	22185236	22185622	386
chr2	22195980	22198612	2632
chr2	22198674	22199777	1103
chr2	22199832	22200421	589
chr2	22244245	22244459	214
chr2	22277078	22278653	1575
chr2	22336547	22337882	1335
chr2	22350742	22350977	235
chr2	22350944	22351408	464
chr2	22351443	22351683	240
chr2	22351719	22351822	103
chr2	22351819	22352235	416
chr2	22352694	22352793	99
chr2	22352785	22353393	608
chr2	22375314	22375422	108
chr2	22375796	22376856	1060
chr2	22449610	22450393	783
chr2	22523914	22524117	203
chr2	22529274	22529926	652
chr2	22530085	22530334	249
chr2	22530437	22530629	192
chr2	22530777	22531197	420
chr2	22531239	22531442	203
chr2	22533101	22534581	1480
chr2	22534556	22536063	1507
chr2	22966719	22968524	1805
chr2	22968547	22968766	219
chr2	22968790	22969053	263
chr2	23114233	23114476	243
chr2	23114492	23114757	265
chr2	23131697	23133091	1394
chr2	23133071	23133263	192
chr2	23534725	23535559	834
chr2	23535542	23536091	549
chr2	23536074	23536263	189
chr2	23536219	23537171	952
chr2	23566437	23566931	494
chr2	23566947	23567355	408
chr2	23567343	23567638	295
chr2	23567631	23568113	482
chr2	23568408	23568592	184
chr2	23575376	23575826	450
chr2	23615959	23616159	200
chr2	23692714	23693428	714
chr2	23727802	23728556	754
chr2	23763595	23763974	379
chr2	23910785	23910991	206
chr2	23915397	23915972	575
chr2	24301991	24303113	1122
chr2	24716619	24716805	186
chr2	24716780	24717105	325
chr2	24825023	24825474	451
chr2	24825640	24826292	652
chr2	24826315	24826574	259
chr2	25299979	25300209	230
chr2	25525477	25526064	587
chr2	25526020	25526326	306
chr2	25526307	25526626	319
chr2	25528540	25528742	202
chr2	25936348	25936546	198
chr2	25936534	25937226	692
chr2	25954256	25954444	188
chr2	25954450	25954708	258
chr2	25954684	25955114	430
chr2	26120904	26121107	203
chr2	26316114	26316297	183
chr2	26328999	26329732	733
chr2	26409265	26409566	301
chr2	26410643	26410835	192
chr2	26575970	26576213	243
chr2	26589203	26589554	351
chr2	26589539	26589765	226
chr2	27005945	27006044	99
chr2	27077982	27078181	199
chr2	27078372	27079250	878
chr2	27080751	27080857	106
chr2	27081057	27081242	185
chr2	28049197	28049297	100
chr2	28216033	28216250	217
chr2	28216798	28216999	201
chr2	28217462	28217679	217
chr2	28217704	28218296	592
chr2	28218313	28218742	429
chr2	28218797	28219007	210
chr2	28218990	28219328	338
chr2	28235490	28235589	99
chr2	28236241	28236346	105
chr2	28423184	28424107	923
chr2	28424372	28424718	346
chr2	28453396	28453583	187
chr2	28455600	28455782	182
chr2	28455846	28456693	847
chr2	28514268	28514564	296
chr2	28514268	28514564	296
chr2	28515105	28515294	189
chr2	28515105	28515294	189
chr2	28515627	28515849	222
chr2	28515627	28515849	222
chr2	28532441	28532650	209
chr2	28532441	28532650	209
chr2	28533011	28533201	190
chr2	28533325	28533559	234
chr2	28533325	28533559	234
chr2	28533325	28533559	234
chr2	28533527	28533747	220
chr2	29040732	29041380	648
chr2	29479330	29479582	252
chr2	29482086	29482685	599
chr2	29676416	29677016	600
chr2	29677019	29677241	222
chr2	29690291	29690492	201
chr2	29690471	29690670	199
chr2	29978860	29979216	356
chr2	29981109	29981302	193
chr2	29981289	29981605	316
chr2	29981652	29982084	432
chr2	29982066	29982353	287
chr2	29982345	29982591	246
chr2	29982545	29982812	267
chr2	29982796	29983349	553
chr2	29985673	29986068	395
chr2	29986060	29986255	195
chr2	30041700	30042450	750
chr2	30051625	30052102	477
chr2	30402199	30402537	338
chr2	30476544	30476779	235
chr2	30484714	30484912	198
chr2	30484909	30485110	201
chr2	30485113	30485362	249
chr2	30485351	30485646	295
chr2	30567706	30567896	190
chr2	30568331	30568811	480
chr2	30568810	30569010	200
chr2	30568958	30569180	222
chr2	30590961	30591360	399
chr2	30591321	30591562	241
chr2	30677005	30677264	259
chr2	30677247	30677438	191
chr2	30677391	30677607	216
chr2	30680271	30680465	194
chr2	30736496	30736690	194
chr2	30736654	30736838	184
chr2	30736820	30737026	206
chr2	30739311	30739990	679
chr2	30740035	30740590	555
chr2	30740607	30740993	386
chr2	30839282	30839491	209
chr2	30839473	30839674	201
chr2	30840864	30841056	192
chr2	30934940	30935042	102
chr2	30936960	30937173	213
chr2	31071148	31071589	441
chr2	31071600	31071806	206
chr2	31075843	31076031	188
chr2	31076004	31076907	903
chr2	31076883	31077392	509
chr2	31171851	31172228	377
chr2	31172446	31172546	100
chr2	31429756	31430541	785
chr2	31852047	31852304	257
chr2	31852307	31852685	378
chr2	31852636	31853199	563
chr2	31853196	31853883	687
chr2	31853848	31854748	900
chr2	31879820	31880809	989
chr2	31969674	31969882	208
chr2	31970168	31970650	482
chr2	31973599	31974148	549
chr2	31974129	31974372	243
chr2	31974333	31975034	701
chr2	32166195	32166381	186
chr2	32167807	32168009	202
chr2	32259168	32259348	180
chr2	32260450	32260836	386
chr2	32260990	32261208	218
chr2	32261261	32261597	336
chr2	32395838	32396063	225
chr2	32396044	32396300	256
chr2	32497610	32497722	112
chr2	32497847	32497946	99
chr2	32501900	32502108	208
chr2	32510864	32511076	212
chr2	32511831	32512199	368
chr2	32688266	32688581	315
chr2	32792309	32792408	99
chr2	32855298	32855694	396
chr2	32972664	32973293	629
chr2	32983559	32983745	186
chr2	32983861	32984669	808
chr2	32984766	32984866	100
chr2	32990259	32990660	401
chr2	32995942	32996123	181
chr2	32996087	32996336	249
chr2	33371978	33372783	805
chr2	33454220	33454419	199
chr2	33454413	33454639	226
chr2	33454942	33455273	331
chr2	33455305	33455704	399
chr2	33474297	33474513	216
chr2	33482737	33482836	99
chr2	33483740	33483926	186
chr2	33595485	33595845	360
chr2	33641321	33641511	190
chr2	33931305	33931518	213
chr2	33931539	33932100	561
chr2	34001209	34001308	99
chr2	34014721	34015116	395
chr2	34015598	34015815	217
chr2	34037259	34037499	240
chr2	34037459	34037724	265
chr2	34037765	34037953	188
chr2	34037906	34038088	182
chr2	34038049	34038270	221
chr2	34038308	34038516	208
chr2	34038547	34038945	398
chr2	34038965	34039140	175
chr2	34039211	34039405	194
chr2	34039862	34040057	195
chr2	34040075	34040308	233
chr2	34040342	34040571	229
chr2	34040579	34040759	180
chr2	34040760	34040968	208
chr2	34352853	34353142	289
chr2	34353320	34353840	520
chr2	34368582	34368769	187
chr2	34368749	34368966	217
chr2	34368937	34369575	638
chr2	34369577	34369770	193
chr2	34369772	34370161	389
chr2	34370179	34370536	357
chr2	34401424	34401672	248
chr2	34470866	34471148	282
chr2	34471657	34471876	219
chr2	34471844	34472078	234
chr2	34472203	34472426	223
chr2	34482440	34482633	193
chr2	34607536	34607752	216
chr2	34607786	34608035	249
chr2	34687345	34687525	180
chr2	34937744	34938362	618
chr2	35120821	35121138	317
chr2	35121111	35121374	263
chr2	35190226	35190471	245
chr2	35190422	35190624	202
chr2	35190618	35191075	457
chr2	35191056	35191325	269
chr2	35191365	35191924	559
chr2	35192291	35192498	207
chr2	35192519	35192842	323
chr2	35193986	35194206	220
chr2	35286279	35286694	415
chr2	35380679	35380951	272
chr2	35380930	35381407	477
chr2	35381400	35381586	186
chr2	35423650	35424227	577
chr2	35670696	35670799	103
chr2	35841020	35841718	698
chr2	35841687	35841872	185
chr2	35843049	35843490	441
chr2	35881207	35881470	263
chr2	35881462	35881704	242
chr2	35881660	35881853	193
chr2	35881823	35882004	181
chr2	35882026	35882272	246
chr2	35882337	35882527	190
chr2	36017897	36018116	219
chr2	36280509	36280893	384
chr2	36289884	36290656	772
chr2	36297157	36297371	214
chr2	36314485	36315018	533
chr2	36334648	36335292	644
chr2	36354137	36354338	201
chr2	36375837	36376275	438
chr2	36376491	36376989	498
chr2	36896256	36896943	687
chr2	36897680	36897898	218
chr2	36897892	36898119	227
chr2	36898109	36898317	208
chr2	36989848	36990494	646
chr2	36990514	36991022	508
chr2	36991032	36991611	579
chr2	37107960	37108161	201
chr2	37108249	37108471	222
chr2	37108484	37108690	206
chr2	37108728	37108972	244
chr2	37108952	37109141	189
chr2	37109284	37110516	1232
chr2	37227811	37228095	284
chr2	37228073	37228257	184
chr2	37262696	37262996	300
chr2	37262961	37263161	200
chr2	37284156	37284423	267
chr2	37624225	37624796	571
chr2	37624805	37625322	517
chr2	37625467	37626161	694
chr2	37989223	37989463	240
chr2	38099062	38099418	356
chr2	38434597	38435545	948
chr2	38760801	38761053	252
chr2	38897371	38897577	206
chr2	38961576	38961684	108
chr2	38961687	38961803	116
chr2	38961792	38961976	184
chr2	38962190	38962391	201
chr2	38962374	38962473	99
chr2	38962609	38962800	191
chr2	38997647	38997968	321
chr2	38998038	38998226	188
chr2	38998198	38998949	751
chr2	38998988	38999356	368
chr2	38999377	38999561	184
chr2	38999517	38999721	204
chr2	38999716	38999971	255
chr2	38999955	39000570	615
chr2	39002086	39002358	272
chr2	39002342	39002956	614
chr2	39002992	39003326	334
chr2	39003451	39003739	288
chr2	39005552	39006154	602
chr2	39006175	39006680	505
chr2	39006647	39006855	208
chr2	39006842	39007043	201
chr2	39008385	39008627	242
chr2	39120897	39121162	265
chr2	39121146	39121332	186
chr2	39121293	39121516	223
chr2	39121529	39122283	754
chr2	39125428	39125645	217
chr2	39126898	39128252	1354
chr2	39183380	39183806	426
chr2	39452222	39452321	99
chr2	39494405	39494617	212
chr2	39495558	39496045	487
chr2	39499187	39499286	99
chr2	39541109	39541351	242
chr2	39550316	39550522	206
chr2	39550554	39550655	101
chr2	39694372	39695082	710
chr2	39716815	39717638	823
chr2	39776594	39776788	194
chr2	39861808	39862088	280
chr2	40267569	40267834	265
chr2	40267787	40268623	836
chr2	40300477	40300833	356
chr2	40300806	40301047	241
chr2	40301037	40301358	321
chr2	40301322	40301528	206
chr2	40301517	40301915	398
chr2	40301874	40301990	116
chr2	40490544	40490745	201
chr2	40490700	40490799	99
chr2	40492942	40493132	190
chr2	40493123	40493599	476
chr2	40497220	40497682	462
chr2	40497648	40497965	317
chr2	40497990	40498271	281
chr2	40498239	40498476	237
chr2	40498443	40498649	206
chr2	40525691	40526406	715
chr2	40526411	40526704	293
chr2	40527289	40527498	209
chr2	40540025	40540407	382
chr2	40540454	40541211	757
chr2	40541279	40541463	184
chr2	40782402	40782662	260
chr2	40796855	40797224	369
chr2	40800231	40800426	195
chr2	40800408	40800623	215
chr2	40811179	40811380	201
chr2	40811451	40811649	198
chr2	40868218	40868525	307
chr2	40868763	40869395	632
chr2	40869659	40869886	227
chr2	40886090	40886190	100
chr2	40886172	40886383	211
chr2	40888563	40888775	212
chr2	40888763	40889115	352
chr2	40890189	40890673	484
chr2	40890624	40891104	480
chr2	40891618	40891860	242
chr2	40891832	40892531	699
chr2	41016962	41017153	191
chr2	41046118	41046380	262
chr2	41060127	41060875	748
chr2	41113601	41114000	399
chr2	41145294	41145881	587
chr2	41189540	41189718	178
chr2	41253875	41253975	100
chr2	41254204	41254323	119
chr2	41295823	41296068	245
chr2	41331826	41332359	533
chr2	41656431	41656746	315
chr2	41656797	41656997	200
chr2	41657580	41657820	240
chr2	41657860	41658140	280
chr2	41658524	41658925	401
chr2	41658922	41659187	265
chr2	41659261	41659470	209
chr2	41659614	41659797	183
chr2	41681411	41681620	209
chr2	41681790	41681894	104
chr2	41906540	41906861	321
chr2	41987019	41987118	99
chr2	42013030	42013310	280
chr2	42013343	42013532	189
chr2	42028009	42028866	857
chr2	42028885	42028992	107
chr2	42039451	42039644	193
chr2	42158069	42158686	617
chr2	42159540	42159726	186
chr2	42159711	42159992	281
chr2	42165294	42165536	242
chr2	42244840	42244939	99
chr2	42277366	42277583	217
chr2	42277591	42277788	197
chr2	42277773	42278163	390
chr2	42315876	42316053	177
chr2	42316057	42316170	113
chr2	42317838	42317939	101
chr2	42318079	42318179	100
chr2	42451932	42452136	204
chr2	42452151	42452257	106
chr2	42631967	42632178	211
chr2	42632126	42632301	175
chr2	42634069	42634556	487
chr2	42722367	42722580	213
chr2	42722572	42722769	197
chr2	43010388	43010617	229
chr2	43012132	43012346	214
chr2	43106432	43106533	101
chr2	43106644	43106743	99
chr2	43107119	43107222	103
chr2	43117557	43117803	246
chr2	43117611	43117876	265
chr2	43315784	43316447	663
chr2	43325868	43326076	208
chr2	43326111	43326566	455
chr2	43331254	43331353	99
chr2	43331570	43331750	180
chr2	43356116	43356635	519
chr2	43356638	43356846	208
chr2	43407296	43408506	1210
chr2	43425334	43425606	272
chr2	43425602	43425704	102
chr2	43591010	43591559	549
chr2	43591518	43591699	181
chr2	43591708	43592368	660
chr2	43592399	43592644	245
chr2	43976170	43976362	192
chr2	44004056	44004243	187
chr2	44004994	44005646	652
chr2	44061187	44061303	116
chr2	44214089	44214416	327
chr2	44394805	44395718	913
chr2	44395701	44396004	303
chr2	44403366	44403548	182
chr2	44403564	44403860	296
chr2	44403836	44404028	192
chr2	44404013	44404202	189
chr2	44406265	44406467	202
chr2	44413240	44413838	598
chr2	44414892	44415961	1069
chr2	44415990	44416368	378
chr2	44416336	44416818	482
chr2	44416808	44417071	263
chr2	44417368	44417631	263
chr2	44417982	44418088	106
chr2	44428522	44428622	100
chr2	44429251	44429361	110
chr2	44429343	44430639	1296
chr2	44430593	44430700	107
chr2	44430666	44430934	268
chr2	44509520	44509969	449
chr2	44521655	44522021	366
chr2	44522030	44522867	837
chr2	44522866	44523138	272
chr2	44523096	44523287	191
chr3	35820	36192	372
chr3	118873	119088	215
chr3	119067	119569	502
chr3	119560	119827	267
chr3	119822	120021	199
chr3	121063	121249	186
chr3	121780	122023	243
chr3	145076	145342	266
chr3	145330	145962	632
chr3	145960	146155	195
chr3	146202	146402	200
chr3	146433	146614	181
chr3	146684	147482	798
chr3	182334	182612	278
chr3	282883	283680	797
chr3	283701	283904	203
chr3	284175	284353	178
chr3	284333	284824	491
chr3	314609	314720	111
chr3	371315	371520	205
chr3	371544	371965	421
chr3	372155	372335	180
chr3	372308	372550	242
chr3	373100	374063	963
chr3	529285	529475	190
chr3	529454	529953	499
chr3	530004	530197	193
chr3	537715	537995	280
chr3	586853	587408	555
chr3	777336	777436	100
chr3	810287	810584	297
chr3	810531	810741	210
chr3	848182	848862	680
chr3	905240	905926	686
chr3	909182	909281	99
chr3	909319	909430	111
chr3	910096	910307	211
chr3	911171	911273	102
chr3	923593	923786	193
chr3	923796	924031	235
chr3	924009	924195	186
chr3	955508	955626	118
chr3	983780	983879	99
chr3	1038097	1038343	246
chr3	1132863	1133065	202
chr3	1133043	1133599	556
chr3	1175997	1176613	616
chr3	1176599	1176816	217
chr3	1177270	1177543	273
chr3	1349212	1349397	185
chr3	1381551	1381826	275
chr3	1460182	1460398	216
chr3	1460420	1460689	269
chr3	1460738	1460968	230
chr3	1461016	1461479	463
chr3	1488565	1488665	100
chr3	1490242	1491224	982
chr3	1552675	1553977	1302
chr3	1692857	1693197	340
chr3	1693226	1693434	208
chr3	1694328	1694581	253
chr3	1694566	1694761	195
chr3	1696900	1697132	232
chr3	1697121	1697372	251
chr3	1860306	1860405	99
chr3	1861704	1861807	103
chr3	1861996	1862368	372
chr3	1871260	1871452	192
chr3	1871410	1871610	200
chr3	1894815	1895111	296
chr3	1895489	1895690	201
chr3	1895986	1896197	211
chr3	1926305	1926970	665
chr3	1926999	1927437	438
chr3	1927445	1927711	266
chr3	1927676	1927948	272
chr3	1928766	1928997	231
chr3	1928963	1929210	247
chr3	1976439	1976656	217
chr3	1976664	1977134	470
chr3	1977227	1977407	180
chr3	1977393	1977681	288
chr3	1977926	1978166	240
chr3	1979433	1979637	204
chr3	2004629	2004849	220
chr3	2004835	2005192	357
chr3	2010077	2010670	593
chr3	2091016	2091120	104
chr3	2110725	2110932	207
chr3	2110916	2111105	189
chr3	2111153	2111504	351
chr3	2111577	2111765	188
chr3	2111715	2111945	230
chr3	2112069	2112264	195
chr3	2112244	2112638	394
chr3	2215893	2216093	200
chr3	2216618	2216926	308
chr3	2217128	2217297	169
chr3	2220496	2220704	208
chr3	2503777	2504002	225
chr3	2503969	2504223	254
chr3	2508338	2508557	219
chr3	2508589	2508788	199
chr3	2508757	2509155	398
chr3	2512207	2512306	99
chr3	2512392	2512491	99
chr3	2527223	2527699	476
chr3	2527751	2528250	499
chr3	2528235	2528792	557
chr3	2582567	2583708	1141
chr3	2595655	2595946	291
chr3	2646299	2646405	106
chr3	2752295	2752771	476
chr3	2752804	2752999	195
chr3	2815739	2816032	293
chr3	2816161	2816441	280
chr3	2816161	2816660	499
chr3	2816427	2816668	241
chr3	2816675	2816996	321
chr3	2825814	2826446	632
chr3	2853318	2853513	195
chr3	2853485	2853789	304
chr3	2854195	2855189	994
chr3	2881335	2881446	111
chr3	2882900	2883139	239
chr3	2962963	2963150	187
chr3	2963177	2963427	250
chr3	2968766	2969119	353
chr3	2969116	2969323	207
chr3	3036454	3036642	188
chr3	3036454	3036642	188
chr3	3113749	3114139	390
chr3	3118710	3119205	495
chr3	3119171	3119478	307
chr3	3119460	3119680	220
chr3	3119630	3119989	359
chr3	3119951	3120163	212
chr3	3120130	3120645	515
chr3	3122603	3122967	364
chr3	3169311	3169501	190
chr3	3169476	3169879	403
chr3	3169893	3170096	203
chr3	3194619	3195302	683
chr3	3477633	3478101	468
chr3	3478087	3478313	226
chr3	3478258	3478430	172
chr3	3478415	3479050	635
chr3	3479462	3479838	376
chr3	3479831	3480047	216
chr3	3731007	3731275	268
chr3	3732061	3732315	254
chr3	3757947	3758064	117
chr3	3759260	3759370	110
chr3	3802017	3802351	334
chr3	3802343	3802599	256
chr3	3802560	3802783	223
chr3	3802746	3803071	325
chr3	3803140	3803323	183
chr3	3803509	3803832	323
chr3	3804393	3804573	180
chr3	3813688	3813921	233
chr3	3813949	3814667	718
chr3	3837176	3837716	540
chr3	3837752	3838156	404
chr3	3853671	3853770	99
chr3	3866471	3866805	334
chr3	3877248	3877710	462
chr3	3991192	3991379	187
chr3	3991348	3991560	212
chr3	3991546	3991767	221
chr3	3991721	3991902	181
chr3	4054159	4054354	195
chr3	4369111	4369324	213
chr3	4369349	4369533	184
chr3	4369574	4369775	201
chr3	4369750	4370162	412
chr3	4370201	4370384	183
chr3	4370351	4370808	457
chr3	4370885	4371306	421
chr3	4371350	4371548	198
chr3	4371527	4371739	212
chr3	4371815	4372054	239
chr3	4372040	4372235	195
chr3	4372239	4372779	540
chr3	4372801	4373038	237
chr3	4372993	4373227	234
chr3	4373319	4373493	174
chr3	4373486	4373815	329
chr3	4518465	4518663	198
chr3	4518644	4518966	322
chr3	4518963	4519398	435
chr3	4519446	4519703	257
chr3	4519766	4519955	189
chr3	4520017	4520231	214
chr3	4645789	4645992	203
chr3	4646793	4647039	246
chr3	4648084	4648409	325
chr3	4648359	4648571	212
chr3	4648551	4648752	201
chr3	4648713	4649690	977
chr3	4661480	4661910	430
chr3	4661490	4661920	430
chr3	4661878	4662093	215
chr3	4662053	4662236	183
chr3	4665987	4666800	813
chr3	4747135	4747652	517
chr3	4780061	4780260	199
chr3	4784468	4784664	196
chr3	4784735	4784925	190
chr3	4800106	4800298	192
chr3	4800106	4800298	192
chr3	4800355	4800552	197
chr3	4800355	4800552	197
chr3	4800534	4800733	199
chr3	4800534	4800733	199
chr3	4800690	4801414	724
[truncated: 5,428 more rows]

## Sheet: Track 3
	Location of 958 genes
chr	start	end	value
chr1	29172	32314	3142
chr1	78969	84514	5545
chr1	419110	425054	5944
chr1	589453	594831	5378
chr1	686773	689973	3200
chr1	846272	849904	3632
chr1	1190761	1196380	5619
chr1	1300412	1305521	5109
chr1	1475117	1476687	1570
chr1	1641748	1648150	6402
chr1	1778921	1780752	1831
chr1	2202378	2206281	3903
chr1	2424579	2427617	3038
chr1	2811088	2815624	4536
chr1	2867354	2870887	3533
chr1	2894582	2898198	3616
chr1	2899741	2903998	4257
chr1	3138137	3147002	8865
chr1	3277816	3280089	2273
chr1	3997535	4003074	5539
chr1	4181872	4184945	3073
chr1	4274395	4276595	2200
chr1	4310064	4316967	6903
chr1	4456142	4459393	3251
chr1	4588320	4591579	3259
chr1	5146618	5151885	5267
chr1	5197320	5201189	3869
chr1	5251956	5261243	9287
chr1	5422895	5429146	6251
chr1	5547243	5558319	11076
chr1	5886936	5893836	6900
chr1	5910189	5913975	3786
chr1	6236332	6238863	2531
chr1	6305149	6307696	2547
chr1	6349333	6354183	4850
chr1	6550252	6552419	2167
chr1	6571731	6578316	6585
chr1	6838226	6842269	4043
chr1	7192215	7197037	4822
chr1	7410150	7413466	3316
chr1	7524208	7526354	2146
chr1	7575523	7580075	4552
chr1	8302085	8308783	6698
chr1	8503289	8513291	10002
chr1	9605360	9607436	2076
chr1	9700060	9716297	16237
chr1	10340078	10351412	11334
chr1	10462092	10467137	5045
chr1	10519409	10529801	10392
chr1	10582794	10585686	2892
chr1	10916248	10921643	5395
chr1	11113043	11118417	5374
chr1	11326853	11329559	2706
chr1	11945676	11951720	6044
chr1	12135000	12138943	3943
chr1	12301251	12306070	4819
chr1	12587107	12598846	11739
chr1	12778267	12781810	3543
chr1	12975248	12977522	2274
chr1	13004690	13007380	2690
chr1	14116130	14121846	5716
chr1	15998525	16002087	3562
chr1	16347636	16352764	5128
chr1	16502320	16517866	15546
chr1	16964428	16980453	16025
chr1	17438717	17445106	6389
chr1	18814226	18819621	5395
chr1	22120865	22124549	3684
chr1	22729101	22735448	6347
chr1	22908250	22912984	4734
chr1	23413175	23420818	7643
chr1	25378564	25387922	9358
chr1	27716125	27722287	6162
chr1	29264574	29270251	5677
chr1	35671951	35678731	6780
chr1	38115591	38123432	7841
chr1	39986806	39989813	3007
chr1	40490150	40495538	5388
chr1	40988055	40989910	1855
chr1	41858663	41862880	4217
chr1	42399432	42412847	13415
chr1	42417156	42419262	2106
chr1	43304310	43308242	3932
chr1	43901289	43908920	7631
chr1	43948085	43950489	2404
chr1	44129268	44131576	2308
chr1	44333188	44336786	3598
chr1	45011804	45015976	4172
chr1	45381523	45385835	4312
chr1	45545401	45550185	4784
chr1	45843199	45845751	2552
chr1	46416041	46417473	1432
chr1	46424251	46426639	2388
chr1	46496712	46500858	4146
chr1	46959762	46961956	2194
chr1	46964220	46967714	3494
chr1	47055531	47059037	3506
chr1	48286909	48290514	3605
chr1	48565786	48568743	2957
chr1	48766393	48769578	3185
chr1	48909801	48911359	1558
chr1	49075085	49077166	2081
chr1	49181630	49184811	3181
chr1	49481570	49487706	6136
chr1	49962719	49967976	5257
chr1	49995674	49999050	3376
chr1	50536287	50539948	3661
chr1	51005550	51008665	3115
chr1	51009772	51014121	4349
chr1	51223058	51228119	5061
chr1	51308749	51312988	4239
chr1	51496178	51498818	2640
chr1	51604525	51608498	3973
chr1	52081966	52084976	3010
chr1	52108877	52116961	8084
chr1	52515603	52518453	2850
chr1	52597631	52603537	5906
chr1	52669148	52673750	4602
chr1	52699056	52703030	3974
chr1	52977963	52989715	11752
chr1	53573400	53579992	6592
chr1	53640603	53643631	3028
chr1	53657980	53660455	2475
chr1	54189478	54192513	3035
chr1	54215218	54220134	4916
chr1	54285947	54299361	13414
chr1	54408858	54411747	2889
chr1	54590373	54597938	7565
chr1	54631049	54635166	4117
chr1	55169813	55171447	1634
chr1	55206602	55212254	5652
chr2	738812	743160	4348
chr2	856035	859160	3125
chr2	1473463	1475296	1833
chr2	1910819	1913856	3037
chr2	2165822	2171455	5633
chr2	2680833	2683468	2635
chr2	3247177	3250526	3349
chr2	3489364	3494026	4662
chr2	3801320	3805205	3885
chr2	4028105	4034933	6828
chr2	4643041	4646010	2969
chr2	4672522	4676305	3783
chr2	6048042	6051508	3466
chr2	6652932	6663207	10275
chr2	7124513	7130423	5910
chr2	7265686	7268992	3306
chr2	7415441	7421974	6533
chr2	7794891	7796413	1522
chr2	8228022	8231973	3951
chr2	8960660	8966054	5394
chr2	8984809	8989250	4441
chr2	9178600	9186315	7715
chr2	11833731	11855030	21299
chr2	12215698	12217655	1957
chr2	12232282	12234465	2183
chr2	14417430	14420605	3175
chr2	14423196	14428209	5013
chr2	14952780	14955605	2825
chr2	14980977	14992196	11219
chr2	21957129	21966826	9697
chr2	22184646	22201006	16360
chr2	22347663	22354184	6521
chr2	22527316	22536155	8839
chr2	22966569	22969320	2751
chr2	23565104	23569380	4276
chr2	24300190	24304122	3932
chr2	25298313	25301743	3430
chr2	25508154	25528986	20832
chr2	25935652	25937400	1748
chr2	25952688	25956101	3413
chr2	27077902	27083449	5547
chr2	28214947	28223087	8140
chr2	28234351	28238371	4020
chr2	29478240	29483607	5367
chr2	29688753	29690896	2143
chr2	29977988	29983971	5983
chr2	30674343	30681018	6675
chr2	30733633	30738355	4722
chr2	30739288	30742611	3323
chr2	31427425	31430692	3267
chr2	31879374	31880767	1393
chr2	31969664	31971456	1792
chr2	31972335	31975274	2939
chr2	32510320	32512591	2271
chr2	34036775	34042973	6198
chr2	41654360	41661758	7398
chr2	34367774	34370661	2887
chr2	34481342	34482668	1326
chr2	35120346	35122954	2608
chr2	35189093	35194215	5122
chr2	35379080	35382939	3859
chr2	35880479	35883448	2969
chr2	36283463	36291921	8458
chr2	36373635	36377676	4041
chr2	36893327	36899067	5740
chr2	37106944	37111027	4083
chr2	37224971	37231236	6265
chr2	37261017	37263531	2514
chr2	37622227	37626901	4674
chr2	38434487	38436329	1842
chr2	38996353	39004469	8116
chr2	39119958	39122812	2854
chr2	39549809	39551977	2168
chr2	40299652	40302766	3114
chr2	40489279	40493994	4715
chr2	40495901	40500453	4552
chr2	40525658	40527907	2249
chr2	40535747	40541491	5744
chr2	40799515	40803075	3560
chr2	40867110	40870929	3819
chr2	41059804	41061372	1568
chr2	42276877	42279294	2417
chr2	42721120	42723725	2605
chr2	43009308	43013056	3748
chr2	43590594	43592688	2094
chr2	44002188	44008391	6203
chr2	44058633	44062274	3641
chr2	44393972	44396322	2350
chr2	44401845	44410549	8704
chr2	44426178	44431148	4970
chr3	118341	123960	5619
chr3	144389	148243	3854
chr3	181629	183917	2288
chr3	282284	285874	3590
chr3	369808	374150	4342
chr3	809307	811425	2118
chr3	908517	911812	3295
chr3	1348717	1351678	2961
chr3	1689750	1698016	8266
chr3	1976030	1980326	4296
chr3	2089614	2094450	4836
chr3	2215035	2222149	7114
chr3	2507548	2509442	1894
chr3	2510279	2516755	6476
chr3	2644807	2648290	3483
chr3	2814579	2818644	4065
chr3	2848889	2855401	6512
chr3	2876018	2883940	7922
chr3	3118539	3123286	4747
chr3	3727884	3732815	4931
chr3	3757372	3760715	3343
chr3	3800734	3805200	4466
chr3	3813737	3814870	1133
chr3	3862546	3868005	5459
chr3	3876194	3879106	2912
chr3	3988246	3993810	5564
chr3	4367515	4375257	7742
chr3	4517600	4521296	3696
chr3	4645528	4649767	4239
chr3	4660164	4667567	7403
chr3	4782868	4786007	3139
chr3	4799318	4803708	4390
chr3	4805127	4806869	1742
chr3	5372287	5373898	1611
chr3	5467947	5469898	1951
chr3	5641019	5646956	5937
chr3	5981518	5983837	2319
chr3	7671832	7676453	4621
chr3	7754374	7764510	10136
chr3	7834979	7839458	4479
chr3	8115200	8120243	5043
chr3	8399543	8403835	4292
chr3	8936353	8939729	3376
chr3	9256393	9258317	1924
chr3	9316096	9319343	3247
chr3	9904648	9906154	1506
chr3	10132636	10142563	9927
chr3	10469082	10472710	3628
chr3	10556082	10559656	3574
chr3	10695062	10696592	1530
chr3	10908572	10915520	6948
chr3	10963848	10968062	4214
chr3	10974392	10976955	2563
chr3	11506353	11512553	6200
chr3	11726194	11734037	7843
chr3	11893684	11898769	5085
chr3	12343973	12348846	4873
chr3	12445730	12447970	2240
chr3	12549411	12553936	4525
chr3	12773615	12779214	5599
chr3	12830888	12836083	5195
chr3	12873691	12877766	4075
chr3	12915811	12922018	6207
chr3	13876932	13886690	9758
chr3	13913483	13916202	2719
chr3	14431902	14434173	2271
chr3	14450082	14451589	1507
chr3	14455242	14458410	3168
chr3	14637932	14640254	2322
chr3	15233522	15237699	4177
chr3	15305901	15308071	2170
chr3	15846308	15853700	7392
chr3	17078069	17084185	6116
chr3	18282367	18283414	1047
chr3	18419735	18422890	3155
chr3	26011682	26018985	7303
chr3	28211520	28212801	1281
chr3	28476133	28479560	3427
chr3	28648679	28652174	3495
chr3	28678492	28682145	3653
chr3	29213853	29222827	8974
chr3	29959151	29961052	1901
chr3	30153120	30163137	10017
chr3	30380705	30385414	4709
chr3	30478287	30483097	4810
chr3	30497707	30504121	6414
chr3	30514524	30521791	7267
chr3	31591393	31599170	7777
chr3	32398517	32401746	3229
chr3	32573752	32581655	7903
chr3	32710297	32712841	2544
chr3	32732469	32734062	1593
chr3	32818553	32822526	3973
chr3	32851134	32855322	4188
chr3	32861225	32865805	4580
chr3	32927600	32930865	3265
chr3	33150210	33153415	3205
chr3	33367851	33371115	3264
chr3	33402333	33405139	2806
chr3	34258315	34260331	2016
chr3	34381057	34384381	3324
chr3	34785214	34787658	2444
chr3	34861992	34865155	3163
chr3	34889610	34894719	5109
chr3	35128409	35135327	6918
chr3	35453687	35458583	4896
chr3	35523088	35527682	4594
chr3	35721472	35724673	3201
chr3	35777369	35781238	3869
chr3	35803374	35807281	3907
chr3	37156645	37161984	5339
chr3	37186092	37188529	2437
chr3	37553201	37558301	5100
chr3	37572771	37575438	2667
chr3	37665089	37669650	4561
chr3	38087000	38090619	3619
chr3	38106751	38109070	2319
chr3	38484092	38485916	1824
chr3	39151582	39161833	10251
chr3	39163157	39169668	6511
chr3	39194760	39204235	9475
chr3	39262399	39265709	3310
chr3	39325941	39329043	3102
chr3	39813789	39816893	3104
chr3	39895474	39906875	11401
chr4	416561	423157	6596
chr4	485725	491981	6256
chr4	494852	498050	3198
chr4	818690	821565	2875
chr4	836945	844551	7606
chr4	845562	847454	1892
chr4	890854	894715	3861
chr4	927239	929490	2251
chr4	1409334	1417744	8410
chr4	1423719	1434025	10306
chr4	1551749	1554144	2395
chr4	1660958	1662855	1897
chr4	1807576	1814688	7112
chr4	1815089	1820649	5560
chr4	1888710	1891010	2300
chr4	1892361	1895649	3288
chr4	2328671	2331151	2480
chr4	2341137	2344333	3196
chr4	2365621	2369252	3631
chr4	2706036	2717928	11892
chr4	2929638	2932457	2819
chr4	3108243	3110022	1779
chr4	3671059	3676829	5770
chr4	4167296	4171781	4485
chr4	4325353	4329548	4195
chr4	4495009	4498005	2996
chr4	4850522	4857232	6710
chr4	5039396	5041569	2173
chr4	5028914	5031242	2328
chr4	5121763	5126302	4539
chr4	5127215	5129973	2758
chr4	5148021	5151774	3753
chr4	5181765	5185373	3608
chr4	5335381	5342573	7192
chr4	5358045	5361950	3905
chr4	5382475	5390649	8174
chr4	5406562	5412213	5651
chr4	5419096	5423557	4461
chr4	5425127	5432996	7869
chr4	5597687	5601555	3868
chr4	5974463	5977479	3016
chr4	6076130	6081773	5643
chr4	6110504	6115112	4608
chr4	6130464	6137345	6881
chr4	6289025	6291381	2356
chr4	6423889	6424781	892
chr4	6466319	6468866	2547
chr4	6572309	6579255	6946
chr4	6738184	6740804	2620
chr4	6923080	6924802	1722
chr4	6934415	6936922	2507
chr4	6964471	6969029	4558
chr4	7020178	7024448	4270
chr4	7025131	7031017	5886
chr4	7325609	7331369	5760
chr4	7458619	7460994	2375
chr4	7836323	7840048	3725
chr4	7886308	7892663	6355
chr4	7893867	7897397	3530
chr4	8034134	8037582	3448
chr4	8693783	8699310	5527
chr4	8783068	8789001	5933
chr4	8919505	8922659	3154
chr4	9943874	9948925	5051
chr4	10017898	10021831	3933
chr4	10146826	10149369	2543
chr4	11587023	11590894	3871
chr4	11858624	11860722	2098
chr4	12116218	12122943	6725
chr4	12395791	12405345	9554
chr4	12538717	12547552	8835
chr4	12872879	12878792	5913
chr4	12991232	12995053	3821
chr4	13332099	13337591	5492
chr4	13644671	13647845	3174
chr4	13763380	13767260	3880
chr4	14099914	14103368	3454
chr4	14150781	14156251	5470
chr4	14163312	14166397	3085
chr4	14187792	14193640	5848
chr4	14403669	14413519	9850
chr4	14596475	14601996	5521
chr4	14679083	14684068	4985
chr4	14862361	14865894	3533
chr4	14917302	14920537	3235
chr4	15221272	15230101	8829
chr4	15848506	15850707	2201
chr4	15912768	15915757	2989
chr4	16587608	16589740	2132
chr4	16846125	16848263	2138
chr4	16858130	16864434	6304
chr4	17054898	17059193	4295
chr4	17218321	17221084	2763
chr4	17423263	17431032	7769
chr4	17464071	17470451	6380
chr4	17737949	17741933	3984
chr4	18143194	18155491	12297
chr4	18180720	18186177	5457
chr4	18463399	18469169	5770
chr4	18919179	18923373	4194
chr4	19143285	19150621	7336
chr4	19311097	19318628	7531
chr4	22849111	22855722	6611
chr4	24509376	24513029	3653
chr4	25531959	25536421	4462
chr4	25773856	25778706	4850
chr4	26259031	26268579	9548
chr4	26783126	26788055	4929
chr4	26808504	26813644	5140
chr4	26925438	26933405	7967
chr4	26957159	26966081	8922
chr4	27682307	27691555	9248
chr4	27881106	27885818	4712
chr4	27918988	27926993	8005
chr4	28080897	28084001	3104
chr4	28195202	28197996	2794
chr4	28724412	28727152	2740
chr4	28790907	28792436	1529
chr4	28808377	28810118	1741
chr4	29920910	29925430	4520
chr4	30187669	30195192	7523
chr4	30385217	30389779	4562
chr4	30591769	30599945	8176
chr4	30638920	30643998	5078
chr4	31059278	31062841	3563
chr4	31299968	31303234	3266
chr4	31647800	31652488	4688
chr4	32570701	32572672	1971
chr4	32607632	32609681	2049
chr4	32774399	32778183	3784
chr4	32812583	32819222	6639
chr4	32934738	32937057	2319
chr4	33502569	33511850	9281
chr4	33843954	33847760	3806
chr4	34014780	34019693	4913
chr4	34053584	34056594	3010
chr4	34274239	34282161	7922
chr4	34707751	34710482	2731
chr4	34754376	34756946	2570
chr4	34817703	34819784	2081
chr4	35008477	35014698	6221
chr4	35059939	35062320	2381
chr4	35077193	35081393	4200
chr4	35139898	35150406	10508
chr4	35391897	35398393	6496
chr4	36167294	36168934	1640
chr4	36229897	36234899	5002
chr4	36681059	36691916	10857
chr4	36854375	36861338	6963
chr4	36880848	36886376	5528
chr4	36983721	36988868	5147
chr4	37067203	37070157	2954
chr4	37341934	37347052	5118
chr4	37476833	37481446	4613
chr4	37557834	37563881	6047
chr4	37749944	37751344	1400
chr4	37923887	37926202	2315
chr4	37991691	37993001	1310
chr4	38318070	38328253	10183
chr4	38352766	38355461	2695
chr4	38365128	38368237	3109
chr4	38384531	38391477	6946
chr4	38502740	38506996	4256
chr4	38620249	38623845	3596
chr4	38682601	38685110	2509
chr4	38926453	38930040	3587
chr4	39002595	39006642	4047
chr4	39070251	39072913	2662
chr4	39346026	39348248	2222
chr4	39475113	39480470	5357
chr4	39540066	39542857	2791
chr4	39647544	39651980	4436
chr4	39698262	39702945	4683
chr4	39780940	39783835	2895
chr4	39859454	39861803	2349
chr4	39885304	39887361	2057
chr4	39894471	39897403	2932
chr4	39900710	39903718	3008
chr4	39912924	39915113	2189
chr4	39972935	39981308	8373
chr4	40031382	40035344	3962
chr5	97536	102509	4973
chr5	203303	208537	5234
chr5	320594	329738	9144
chr5	424546	433857	9311
chr5	455663	459644	3981
chr5	460571	463816	3245
chr5	471117	473252	2135
chr5	711510	715433	3923
chr5	725279	726597	1318
chr5	823075	825149	2074
chr5	907266	918315	11049
chr5	1134278	1138300	4022
chr5	1285978	1288703	2725
chr5	1386740	1389058	2318
chr5	1480436	1488449	8013
chr5	1489260	1494905	5645
chr5	1530250	1532582	2332
chr5	1534073	1537662	3589
chr5	1627274	1633004	5730
chr5	1653664	1655752	2088
chr5	2191699	2201159	9460
chr5	2331249	2337342	6093
chr5	2372086	2376068	3982
chr5	2571252	2573359	2107
chr5	2585913	2589902	3989
chr5	2639363	2641457	2094
chr5	2843454	2848043	4589
chr5	2897076	2898065	989
chr5	2985085	2998235	13150
chr5	3224087	3228382	4295
chr5	3260107	3264018	3911
chr5	3378265	3380071	1806
chr5	3605729	3606965	1236
chr5	3690900	3692497	1597
chr5	3760847	3763397	2550
chr5	3905439	3908522	3083
chr5	4024674	4030767	6093
chr5	4050965	4053108	2143
chr5	4174232	4178638	4406
chr5	4313555	4315812	2257
chr5	4902802	4908723	5921
chr5	4938854	4941489	2635
chr5	5198702	5201966	3264
chr5	5214544	5220201	5657
chr5	5465881	5473397	7516
chr5	5857151	5863046	5895
chr5	6124904	6132142	7238
chr5	6383044	6388240	5196
chr5	6392530	6398355	5825
chr5	6792881	6800969	8088
chr5	6804533	6806746	2213
chr5	7136790	7141069	4279
chr5	7376862	7380820	3958
chr5	7401197	7404349	3152
chr5	7688953	7699138	10185
chr5	7936491	7939128	2637
chr5	8000858	8005380	4522
chr5	8520321	8525570	5249
chr5	8955247	8959733	4486
chr5	8015780	8021665	5885
chr5	9250345	9253590	3245
chr5	9271094	9273371	2277
chr5	9275331	9283385	8054
chr5	9767306	9777287	9981
chr5	9802939	9806977	4038
chr5	10087021	10092293	5272
chr5	10142578	10144862	2284
chr5	10707708	10712115	4407
chr5	10822000	10824212	2212
chr5	11242099	11250895	8796
chr5	11533253	11538856	5603
chr5	11543471	11552143	8672
chr5	11795508	11800325	4817
chr5	11844346	11849336	4990
chr5	13033225	13039813	6588
chr5	13120956	13132121	11165
chr5	13139575	13146059	6484
chr5	14005449	14007435	1986
chr5	15260135	15264445	4310
chr5	17002167	17004814	2647
chr5	17186964	17191122	4158
chr5	17662153	17671976	9823
chr5	21960880	21963927	3047
chr5	22140222	22148276	8054
chr5	22858303	22864191	5888
chr5	23018766	23027829	9063
chr5	23262282	23267918	5636
chr5	23482241	23490317	8076
chr5	23853173	23858995	5822
chr5	23922644	23930147	7503
chr5	23940079	23948046	7967
chr5	24010724	24018054	7330
chr5	24316931	24328108	11177
chr5	26891943	26898928	6985
chr5	27206697	27216012	9315
chr5	27631716	27635793	4077
chr5	28943704	28947337	3633
chr5	29130157	29131327	1170
chr5	29171909	29176719	4810
chr5	29988650	29992415	3765
chr5	30356314	30358425	2111
chr5	31100691	31106860	6169
chr5	31226526	31229031	2505
chr5	31254343	31269007	14664
chr5	31517503	31524344	6841
chr6	74504	79369	4865
chr6	125138	127407	2269
chr6	260681	269037	8356
chr6	499365	508314	8949
chr6	812652	819172	6520
chr6	1351883	1357470	5587
chr6	1443028	1445967	2939
chr6	1500102	1503771	3669
chr6	1884716	1889748	5032
chr6	1978539	1983752	5213
chr6	1999802	2004222	4420
chr6	2071309	2076526	5217
chr6	2123464	2127666	4202
chr6	2831936	2836293	4357
chr6	2955303	2960430	5127
chr6	3035754	3042978	7224
chr6	4184970	4192912	7942
chr6	4298470	4305019	6549
chr6	4586377	4588666	2289
chr6	4613141	4615366	2225
chr6	4719958	4723147	3189
chr6	5586075	5590571	4496
chr6	5695494	5699237	3743
chr6	6120625	6126949	6324
chr6	6345938	6351050	5112
chr6	7685987	7688825	2838
chr6	7976591	7984753	8162
chr6	8657747	8663702	5955
chr6	13030979	13042326	11347
chr6	13323919	13325406	1487
chr6	13743984	13755517	11533
chr6	13906772	13914162	7390
chr6	14385516	14393101	7585
chr6	15512527	15518066	5539
chr6	15587031	15590290	3259
chr6	15709482	15712163	2681
chr6	16000394	16011083	10689
chr6	16315809	16319559	3750
chr6	16598474	16608716	10242
chr6	16660988	16671215	10227
chr6	16943214	16946648	3434
chr6	17275222	17283204	7982
chr6	17665772	17670478	4706
chr6	17652905	17654420	1515
chr6	18083168	18086621	3453
chr6	18188970	18192313	3343
chr6	18242527	18248040	5513
chr6	18794169	18804449	10280
chr6	19440798	19443805	3007
chr6	19535564	19538369	2805
chr6	20285810	20288785	2975
chr6	20317139	20322886	5747
chr6	20865940	20870774	4834
chr6	21350356	21354439	4083
chr6	21392582	21400518	7936
chr6	21463627	21467443	3816
chr6	21940895	21944001	3106
chr6	22091582	22094729	3147
chr6	22117003	22121437	4434
chr6	22160212	22163148	2936
chr6	22200326	22204802	4476
chr6	22524975	22527561	2586
chr6	22531520	22538027	6507
chr6	22577787	22579523	1736
chr6	22793849	22797875	4026
chr6	22962871	22968020	5149
chr6	23095878	23099754	3876
chr6	23318320	23321029	2709
chr6	23329705	23331972	2267
chr6	23344203	23348246	4043
chr6	23540550	23545955	5405
chr6	23749660	23752364	2704
chr6	23948149	23950566	2417
chr6	24288843	24291603	2760
chr6	24302451	24305332	2881
chr6	24369967	24383973	14006
chr6	24417843	24424159	6316
chr6	24688019	24690688	2669
chr6	24943672	24947452	3780
chr6	24996098	25000858	4760
chr6	25202313	25206998	4685
chr6	25269508	25274928	5420
chr6	25354324	25360436	6112
chr6	25435076	25437236	2160
chr6	25440186	25444353	4167
chr6	25518174	25521307	3133
chr6	25533159	25536211	3052
chr6	25592034	25596053	4019
chr6	25740132	25744158	4026
chr6	25805417	25814950	9533
chr6	25891537	25893436	1899
chr6	25915898	25923833	7935
chr6	25924881	25929114	4233
chr6	26108749	26113383	4634
chr6	26152132	26154195	2063
chr6	26154921	26155921	1000
chr6	26165341	26166961	1620
chr6	26228094	26231317	3223
chr6	26285061	26288187	3126
chr6	26290468	26291880	1412
chr6	26325934	26330098	4164
chr6	26350295	26356964	6669
chr6	26416727	26422207	5480
chr6	26490673	26499079	8406
chr6	26521977	26526506	4529
chr6	26634591	26637009	2418
chr6	26951332	26956483	5151
chr6	26995111	27000118	5007
chr6	27161882	27164034	2152
chr6	27203042	27211541	8499
chr6	27212542	27222022	9480
chr6	27431428	27434127	2699
chr6	27461566	27466309	4743
chr6	27498554	27498964	410
chr6	27876688	27880049	3361
chr7	120835	132169	11334
chr7	140037	143643	3606
chr7	299481	302267	2786
chr7	329519	332617	3098
chr7	345259	350078	4819
chr7	367215	370404	3189
chr7	383041	384293	1252
chr7	429229	434839	5610
chr7	580683	583563	2880
chr7	601200	603580	2380
chr7	624959	628363	3404
chr7	642528	645980	3452
chr7	750558	754182	3624
chr7	826461	829689	3228
chr7	1003100	1006471	3371
chr7	1127956	1132370	4414
chr7	1188379	1196076	7697
chr7	1208533	1213045	4512
chr7	1219585	1224785	5200
chr7	1442462	1443880	1418
chr7	1445606	1447274	1668
chr7	1495898	1500523	4625
chr7	1656277	1659195	2918
chr7	2502789	2507627	4838
chr7	2530417	2533109	2692
chr7	2551732	2555140	3408
chr7	2701261	2707048	5787
chr7	2726806	2728623	1817
chr7	2729381	2741293	11912
chr7	2884551	2888789	4238
chr7	3075821	3080181	4360
chr7	3706404	3708588	2184
chr7	3806045	3810696	4651
chr7	3825557	3828690	3133
chr7	3836139	3841626	5487
chr7	4161711	4165789	4078
chr7	4247499	4250311	2812
chr7	4823372	4825724	2352
chr7	5048361	5053088	4727
chr7	5137367	5144420	7053
chr7	5206629	5209444	2815
chr7	5222014	5226291	4277
chr7	5235556	5246541	10985
chr7	5489782	5493290	3508
chr7	5514807	5528191	13384
chr7	5531131	5535283	4152
chr7	5687616	5689982	2366
chr7	5695940	5697619	1679
chr7	5791665	5792319	654
chr7	6607149	6614842	7693
chr7	6801506	6803556	2050
chr7	6988219	6995288	7069
chr7	7170510	7174103	3593
chr7	7398271	7399553	1282
chr7	7428887	7435379	6492
chr7	7448658	7454111	5453
chr7	7539548	7543996	4448
chr7	7944870	7951017	6147
chr7	8931908	8935056	3148
chr7	8946682	8951258	4576
chr7	10146856	10157070	10214
chr7	10330269	10335656	5387
chr7	10598350	10611031	12681
chr7	10645979	10653572	7593
chr7	11121629	11125410	3781
chr7	11128457	11132870	4413
chr7	11281174	11286701	5527
chr7	11525011	11529121	4110
chr7	12006172	12012546	6374
chr7	12027410	12047939	20529
chr7	12231412	12236999	5587
chr7	12382612	12387386	4774
chr7	12605796	12619033	13237
chr7	14196160	14203360	7200
chr7	16093262	16097763	4501
chr7	16118827	16126326	7499
chr7	16872853	16879292	6439
chr7	17229911	17237182	7271
chr7	17296406	17306149	9743
chr7	17404878	17421248	16370
chr7	17675371	17682359	6988
chr7	18503580	18509908	6328
chr7	18688361	18692901	4540
chr7	19327689	19341441	13752
chr7	19469531	19473366	3835
chr7	19572367	19576437	4070
chr7	5695494	5699237	3743
chr7	19592431	19596273	3842
chr7	19861503	19864382	2879
chr7	20670833	20673953	3120
chr7	20768089	20772067	3978
chr7	20924216	20929062	4846
chr7	21549362	21551892	2530
chr7	21658273	21660733	2460
chr7	22149563	22155950	6387
chr7	22776354	22780063	3709
chr7	23075865	23078663	2798
chr7	23584085	23585268	1183
chr7	24022342	24024393	2051
chr7	24105058	24108498	3440
chr7	24157364	24159250	1886
chr7	24159613	24164226	4613
chr7	24301490	24304819	3329
chr7	24577644	24581331	3687
chr7	24846677	24850639	3962
chr7	24859574	24862842	3268
chr7	25000381	25006385	6004
chr7	25084021	25086705	2684
chr7	25168044	25174668	6624
chr7	25492094	25499270	7176
chr7	25628931	25633717	4786
chr7	25752733	25756871	4138
chr7	25812428	25815973	3545
chr7	8688238	8692352	4114
chr7	26218462	26219769	1307
chr7	26314276	26316934	2658
chr7	26330357	26332739	2382
chr7	26378816	26381428	2612
chr7	27148657	27154651	5994
chr7	27204604	27207197	2593
chr7	27369993	27372249	2256
chr7	27655793	27657598	1805
chr7	27659820	27662911	3091
chr7	27791503	27796313	4810
chr7	27939155	27941847	2692
chr7	28597465	28601852	4387
chr7	28634749	28640289	5540
chr8	238607	248336	9729
chr8	293904	296624	2720
chr8	537609	542193	4584
chr8	812626	817078	4452
chr8	1207916	1211517	3601
chr8	1399528	1405082	5554
chr8	1453550	1454909	1359
chr8	2141736	2144642	2906
chr8	2159195	2162279	3084
chr8	2653116	2655371	2255
chr8	2694811	2705296	10485
chr8	3183610	3186533	2923
chr8	3199576	3206902	7326
chr8	3259897	3263396	3499
chr8	4010035	4013220	3185
chr8	4066639	4069861	3222
chr8	4152255	4157596	5341
chr8	4470663	4472054	1391
chr8	4584122	4587637	3515
chr8	4668298	4671243	2945
chr8	4714816	4721422	6606
chr8	4752601	4756727	4126
chr8	4806106	4810780	4674
chr8	5249993	5255378	5385
chr8	5567733	5571315	3582
chr8	5791665	5792319	654
chr8	6900000	6904877	4877
chr8	6955189	6959030	3841
chr8	7247188	7251268	4080
chr8	7267964	7272105	4141
chr8	7657236	7663501	6265
chr8	8178895	8180400	1505
chr8	8322115	8332319	10204
chr8	8648885	8654195	5310
chr8	8874515	8878046	3531
chr8	8905317	8907438	2121
chr8	9227175	9234149	6974
chr8	9555703	9562916	7213
chr8	9786599	9792405	5806
chr8	10633881	10639763	5882
chr8	10740499	10744975	4476
chr8	10749598	10752859	3261
chr8	11404728	11406698	1970
chr8	11639975	11646109	6134
chr8	11692408	11695134	2726
chr8	13239219	13242980	3761
chr8	13308582	13311976	3394
chr8	13317924	13322869	4945
chr8	14053077	14056413	3336
chr8	14190995	14193873	2878
chr8	14380719	14382541	1822
chr8	14573156	14592359	19203
chr8	14673244	14678055	4811
chr8	14783664	14788927	5263
chr8	15189965	15197442	7477
chr8	16588247	16592853	4606
chr8	17132497	17136994	4497
chr8	17325641	17330015	4374
chr8	18738039	18741886	3847
chr8	20108862	20113035	4173
chr8	20985220	20989217	3997
chr8	21388212	21390309	2097
chr8	22113238	22119565	6327
chr8	22635606	22643193	7587
chr8	22772482	22781355	8873
chr8	22923472	22934769	11297
chr8	23093729	23096479	2750
chr8	23399266	23401297	2031
chr8	24222105	24225838	3733
chr8	24598537	24602335	3798
chr8	24916636	24919972	3336
chr8	25201958	25207515	5557
chr8	25215947	25219536	3589
chr8	25319800	25323885	4085
chr8	25538437	25542643	4206
chr8	25826460	25830800	4340
chr8	26487093	26492317	5224
chr8	26508173	26511311	3138
chr8	26661867	26666376	4509
chr8	26687782	26690953	3171
chr8	26853743	26860504	6761
chr8	27365286	27370176	4890
chr8	27756270	27760984	4714
chr8	27770100	27776138	6038

## Sheet: Track 4
	Location of 1233 PIP markers
chr	start	end	value
chr1	31038	31452	414
chr1	80143	80392	249
chr1	422136	422472	336
chr1	423035	423453	418
chr1	593028	593210	182
chr1	689235	689641	406
chr1	847497	847598	101
chr1	1193848	1194104	256
chr1	1304520	1304722	202
chr1	1475129	1475624	495
chr1	1643025	1643331	306
chr1	1644367	1644923	556
chr1	1779645	1779850	205
chr1	2204077	2204280	203
chr1	2204590	2204816	226
chr1	2425529	2426394	865
chr1	2813011	2813194	183
chr1	2869459	2869633	174
chr1	2896092	2896287	195
chr1	2902744	2902986	242
chr1	3143470	3143590	120
chr1	3278396	3279033	637
chr1	4001272	4001638	366
chr1	4182850	4183162	312
chr1	4183322	4184133	811
chr1	4275833	4276027	194
chr1	4315515	4315620	105
chr1	4458159	4458278	119
chr1	4590088	4590815	727
chr1	5150363	5150551	188
chr1	5198357	5198461	104
chr1	5254463	5254642	179
chr1	5427246	5427350	104
chr1	5552382	5552980	598
chr1	5557319	5557598	279
chr1	5888417	5888944	527
chr1	5891571	5891772	201
chr1	5912069	5912288	219
chr1	5913241	5913446	205
chr1	6238335	6238789	454
chr1	6306995	6307225	230
chr1	6307283	6307556	273
chr1	6352571	6352685	114
chr1	6551528	6551750	222
chr1	6590229	6590906	677
chr1	6590229	6590906	677
chr1	6591293	6591847	554
chr1	6591293	6591847	554
chr1	6840421	6840671	250
chr1	7192619	7193247	628
chr1	7193614	7193829	215
chr1	7411391	7411626	235
chr1	7524959	7525058	99
chr1	7576682	7576880	198
chr1	8303735	8303931	196
chr1	8504987	8505180	193
chr1	8505157	8505558	401
chr1	9606445	9606636	191
chr1	9701255	9701512	257
chr1	10346286	10347063	777
chr1	10464370	10464477	107
chr1	10465196	10465660	464
chr1	10521950	10522130	180
chr1	10585129	10585682	553
chr1	10918252	10918945	693
chr1	11117140	11117337	197
chr1	11326962	11327323	361
chr1	11950229	11950276	47
chr1	11950511	11950537	26
chr1	12135059	12135232	173
chr1	12136103	12136298	195
chr1	12302043	12302437	394
chr1	12595506	12595924	418
chr1	12596681	12596894	213
chr1	12597274	12597675	401
chr1	12780269	12780471	202
chr1	12780438	12780683	245
chr1	12780944	12781151	207
chr1	12975884	12976266	382
chr1	13004734	13004997	263
chr1	14121153	14121392	239
chr1	16001402	16001518	116
chr1	16350576	16350791	215
chr1	16503020	16504381	1361
chr1	16968733	16968959	226
chr1	17444889	17444999	110
chr1	18817385	18817604	219
chr1	22123200	22123540	340
chr1	22730512	22730769	257
chr1	22730767	22730961	194
chr1	22908264	22909319	1055
chr1	23415929	23416739	810
chr1	23416853	23417145	292
chr1	25379361	25379811	450
chr1	25382958	25383208	250
chr1	27719417	27720958	1541
chr1	29266574	29266966	392
chr1	29268554	29269068	514
chr1	35672463	35672856	393
chr1	38119188	38119699	511
chr1	39986835	39988324	1489
chr1	40493218	40493579	361
chr1	40989167	40989603	436
chr1	41859181	41859370	189
chr1	42407295	42407481	186
chr1	42407529	42407715	186
chr1	42418807	42419171	364
chr1	43304329	43304439	110
chr1	43305870	43306262	392
chr1	43906355	43906564	209
chr1	43949147	43949369	222
chr1	43949389	43949596	207
chr1	44129487	44129682	195
chr1	44335199	44335626	427
chr1	45014158	45014728	570
chr1	45382768	45382952	184
chr1	45383256	45383583	327
chr1	45384740	45385280	540
chr1	45547258	45547462	204
chr1	45843380	45843610	230
chr1	46416945	46417049	104
chr1	46425501	46425691	190
chr1	46498268	46498506	238
chr1	46498631	46498998	367
chr1	46960777	46960976	199
chr1	46965770	46966241	471
chr1	47056196	47056390	194
chr1	48287177	48287515	338
chr1	48567660	48567971	311
chr1	48766727	48767246	519
chr1	48910142	48910357	215
chr1	49076984	49077084	100
chr1	49183089	49183914	825
chr1	49484200	49484413	213
chr1	49486206	49486695	489
chr1	49964662	49964932	270
chr1	49997366	49997607	241
chr1	50538711	50539074	363
chr1	51006112	51006211	99
chr1	51011910	51012124	214
chr1	51223762	51224192	430
chr1	51311776	51312018	242
chr1	51497920	51498370	450
chr1	51608002	51608202	200
chr1	52082680	52082938	258
chr1	52109195	52109895	700
chr1	52112650	52113007	357
chr1	52114077	52114321	244
chr1	52517024	52517240	216
chr1	52517318	52517693	375
chr1	52602381	52602571	190
chr1	52670057	52670473	416
chr1	52701274	52701479	205
chr1	52985843	52985949	106
chr1	53574419	53574837	418
chr1	53642608	53642811	203
chr1	53659959	53660238	279
chr1	54190996	54191315	319
chr1	54191291	54191617	326
chr1	54217060	54217250	190
chr1	54289682	54291708	2026
chr1	54291876	54292847	971
chr1	54410025	54410357	332
chr1	54410315	54410510	195
chr1	54410766	54411046	280
chr1	54593516	54593700	184
chr1	54633443	54633786	343
chr1	55171264	55171474	210
chr1	55206793	55207050	257
chr1	55210193	55210636	443
chr2	740622	740730	108
chr2	858157	858476	319
chr2	1473668	1473997	329
chr2	1911483	1912062	579
chr2	1912151	1912354	203
chr2	2166716	2166817	101
chr2	2166796	2167026	230
chr2	2680994	2681374	380
chr2	2681888	2681990	102
chr2	3249156	3249376	220
chr2	3489639	3489827	188
chr2	3490873	3491270	397
chr2	3802010	3802232	222
chr2	4031472	4031644	172
chr2	4645164	4645352	188
chr2	4645348	4645568	220
chr2	4674343	4674532	189
chr2	4675458	4676195	737
chr2	6048636	6049278	642
chr2	6049441	6049540	99
chr2	6049750	6049934	184
chr2	6654251	6655484	1233
chr2	6655430	6656064	634
chr2	7127258	7128116	858
chr2	7129700	7130292	592
chr2	7266949	7267191	242
chr2	7267163	7267348	185
chr2	7420725	7421181	456
chr2	7795857	7796056	199
chr2	8230831	8231264	433
chr2	8962988	8963197	209
chr2	8963206	8963406	200
chr2	8988267	8988464	197
chr2	9184587	9184703	116
chr2	9185126	9185228	102
chr2	9185209	9185423	214
chr2	9185371	9185470	99
chr2	11835357	11836012	655
chr2	11836053	11836334	281
chr2	12217124	12217351	227
chr2	12233700	12233800	100
chr2	14418053	14418158	105
chr2	14425203	14425470	267
chr2	14425922	14426396	474
chr2	14426371	14426711	340
chr2	14953838	14954403	565
chr2	14987952	14988893	941
chr2	21965008	21965200	192
chr2	22184860	22185221	361
chr2	22352694	22352793	99
chr2	22529274	22529926	652
chr2	22966719	22968524	1805
chr2	23566437	23566931	494
chr2	24301991	24303113	1122
chr2	25299979	25300209	230
chr2	25525477	25526064	587
chr2	25936534	25937226	692
chr2	25954450	25954708	258
chr2	27077982	27078181	199
chr2	27078372	27079250	878
chr2	27081057	27081242	185
chr2	28218313	28218742	429
chr2	28236241	28236346	105
chr2	29482086	29482685	599
chr2	29690471	29690670	199
chr2	29982796	29983349	553
chr2	30677391	30677607	216
chr2	30680271	30680465	194
chr2	30736820	30737026	206
chr2	30740607	30740993	386
chr2	31429756	31430541	785
chr2	31879820	31880809	989
chr2	31970168	31970650	482
chr2	31973599	31974148	549
chr2	32510864	32511076	212
chr2	34039862	34040057	195
chr2	34040075	34040308	233
chr2	34040760	34040968	208
chr2	34352853	34353142	289
chr2	34368749	34368966	217
chr2	34482440	34482633	193
chr2	35120821	35121138	317
chr2	35192519	35192842	323
chr2	35380930	35381407	477
chr2	35881823	35882004	181
chr2	36289884	36290656	772
chr2	36375837	36376275	438
chr2	36898109	36898317	208
chr2	37108249	37108471	222
chr2	37108484	37108690	206
chr2	37227811	37228095	284
chr2	37262961	37263161	200
chr2	37624225	37624796	571
chr2	38434597	38435545	948
chr2	39002086	39002358	272
chr2	39120897	39121162	265
chr2	39550554	39550655	101
chr2	40301322	40301528	206
chr2	40490544	40490745	201
chr2	40497220	40497682	462
chr2	40498239	40498476	237
chr2	40525691	40526406	715
chr2	40540454	40541211	757
chr2	40800231	40800426	195
chr2	40869659	40869886	227
chr2	41060127	41060875	748
chr2	41658524	41658925	401
chr2	42277591	42277788	197
chr2	42722367	42722580	213
chr2	42722572	42722769	197
chr2	43012132	43012346	214
chr2	43592399	43592644	245
chr2	44004056	44004243	187
chr2	44004994	44005646	652
chr2	44061187	44061303	116
chr2	44394805	44395718	913
chr2	44403564	44403860	296
chr2	44403836	44404028	192
chr2	44429343	44430639	1296
chr2	44430666	44430934	268
chr3	119067	119569	502
chr3	146684	147482	798
chr3	182334	182612	278
chr3	284333	284824	491
chr3	373100	374063	963
chr3	810287	810584	297
chr3	911171	911273	102
chr3	1349212	1349397	185
chr3	1693226	1693434	208
chr3	1976664	1977134	470
chr3	2091016	2091120	104
chr3	2220496	2220704	208
chr3	2508338	2508557	219
chr3	2512207	2512306	99
chr3	2646299	2646405	106
chr3	2816675	2816996	321
chr3	2854195	2855189	994
chr3	2881335	2881446	111
chr3	3119630	3119989	359
chr3	3119951	3120163	212
chr3	3732061	3732315	254
chr3	3759260	3759370	110
chr3	3802017	3802351	334
chr3	3802560	3802783	223
chr3	3802746	3803071	325
chr3	3813688	3813921	233
chr3	3813949	3814667	718
chr3	3866471	3866805	334
chr3	3877248	3877710	462
chr3	3991546	3991767	221
chr3	4370351	4370808	457
chr3	4372801	4373038	237
chr3	4519446	4519703	257
chr3	4519766	4519955	189
chr3	4648713	4649690	977
chr3	4661490	4661920	430
chr3	4780061	4780260	199
chr3	4784735	4784925	190
chr3	4800106	4800298	192
chr3	4800106	4800298	192
chr3	4805677	4805881	204
chr3	5372838	5373046	208
chr3	5468541	5468769	228
chr3	5641516	5641707	191
chr3	5982897	5983288	391
chr3	7675058	7675610	552
chr3	7759631	7760067	436
chr3	7835198	7835551	353
chr3	8117940	8118240	300
chr3	8400811	8401445	634
chr3	8938160	8939055	895
chr3	9256797	9257004	207
chr3	9316849	9317749	900
chr3	9904838	9905018	180
chr3	10139446	10139617	171
chr3	10470140	10470356	216
chr3	10557344	10557521	177
chr3	10696331	10696596	265
chr3	10912808	10913150	342
chr3	10913371	10913587	216
chr3	10964826	10965032	206
chr3	10975758	10976242	484
chr3	11509599	11509702	103
chr3	11732535	11732715	180
chr3	11896836	11897429	593
chr3	11897394	11897666	272
chr3	12345159	12345344	185
chr3	12446937	12447133	196
chr3	12551819	12552053	234
chr3	12777419	12778206	787
chr3	12832845	12833044	199
chr3	12833054	12833255	201
chr3	12833788	12834035	247
chr3	12835237	12835426	189
chr3	12835420	12835795	375
chr3	12873906	12874147	241
chr3	12917251	12917810	559
chr3	12920660	12920899	239
chr3	13880071	13880266	195
chr3	13880482	13880718	236
chr3	13882266	13882458	192
chr3	13883174	13883436	262
chr3	13913812	13915364	1552
chr3	14431932	14432474	542
chr3	14450497	14451492	995
chr3	14456846	14457064	218
chr3	14639455	14639682	227
chr3	15237636	15237735	99
chr3	15306108	15307826	1718
chr3	15849919	15850111	192
chr3	17078678	17078857	179
chr3	17081990	17082247	257
chr3	18282312	18282508	196
chr3	18422340	18422444	104
chr3	26017408	26018453	1045
chr3	28211466	28211666	200
chr3	28477719	28477942	223
chr3	28650175	28651074	899
chr3	28681648	28681843	195
chr3	29216271	29216502	231
chr3	29218782	29218957	175
chr3	29959492	29959699	207
chr3	29960503	29960725	222
chr3	30158177	30158399	222
chr3	30161153	30161352	199
chr3	30382162	30382397	235
chr3	30480261	30480453	192
chr3	30480653	30480846	193
chr3	30481125	30481324	199
chr3	30481416	30481616	200
chr3	30498433	30498713	280
chr3	30517557	30517744	187
chr3	31594618	31595309	691
chr3	32398710	32399522	812
chr3	32575402	32575689	287
chr3	32575689	32576284	595
chr3	32578461	32578861	400
chr3	32579355	32580124	769
chr3	32580121	32580316	195
chr3	32711260	32711433	173
chr3	32732576	32733352	776
chr3	32818990	32819185	195
chr3	32854914	32855225	311
chr3	32862126	32862798	672
chr3	32928029	32928131	102
chr3	33151919	33152111	192
chr3	33369490	33369926	436
chr3	33402925	33403150	225
chr3	34259517	34259836	319
chr3	34382599	34383143	544
chr3	34786559	34786659	100
chr3	34863553	34863738	185
chr3	34864253	34864457	204
chr3	34891576	34892164	588
chr3	35130107	35130434	327
chr3	35457608	35457810	202
chr3	35526253	35526369	116
chr3	35722927	35723997	1070
chr3	35779320	35779524	204
chr3	35803909	35804009	100
chr3	37160947	37161179	232
chr3	37186263	37186567	304
chr3	37557516	37557715	199
chr3	37573910	37574116	206
chr3	37665296	37665403	107
chr3	38088314	38089209	895
chr3	38107020	38107133	113
chr3	38485435	38485622	187
chr3	39155951	39156152	201
chr3	39164646	39164751	105
chr3	39196670	39196853	183
chr3	39196835	39197047	212
chr3	39197053	39197243	190
chr3	39265231	39265332	101
chr3	39328178	39328722	544
chr3	39814460	39814559	99
chr3	39901424	39902594	1170
chr4	417530	417771	241
chr4	487698	488722	1024
chr4	489513	489712	199
chr4	491277	491473	196
chr4	496858	497400	542
chr4	820488	820732	244
chr4	820848	821212	364
chr4	840362	841091	729
chr4	846545	846659	114
chr4	891666	891870	204
chr4	928575	928769	194
chr4	928901	929357	456
chr4	1415331	1415518	187
chr4	1430535	1431303	768
chr4	1551945	1552849	904
chr4	1661049	1661373	324
chr4	1812560	1812916	356
chr4	1815370	1816188	818
chr4	1889764	1889954	190
chr4	1892544	1893026	482
chr4	2329221	2329452	231
chr4	2342927	2343027	100
chr4	2365890	2366233	343
chr4	2711269	2711468	199
chr4	2931540	2932467	927
chr4	3108683	3109529	846
chr4	3673592	3674379	787
chr4	3675726	3676252	526
chr4	4171395	4171807	412
chr4	4327613	4327725	112
chr4	4327691	4328341	650
chr4	4495055	4495260	205
chr4	4495290	4495542	252
chr4	4851954	4852206	252
chr4	5039686	5039989	303
chr4	5040231	5040330	99
chr4	5123592	5124214	622
chr4	5128830	5129025	195
chr4	5149192	5149401	209
chr4	5149416	5149611	195
chr4	5182129	5182329	200
chr4	5183797	5184007	210
chr4	5338021	5338253	232
chr4	5359180	5359402	222
chr4	5385309	5385694	385
chr4	5407408	5407512	104
chr4	5409378	5409480	102
chr4	5419992	5420091	99
chr4	5428689	5428885	196
chr4	5428689	5428885	196
chr4	5429375	5429654	279
chr4	5429375	5429654	279
chr4	5430532	5430760	228
chr4	5430532	5430760	228
chr4	5599139	5599367	228
chr4	5976258	5976506	248
chr4	6078872	6079086	214
chr4	6111759	6112048	289
chr4	6130498	6130706	208
chr4	6290608	6291199	591
chr4	6424454	6424759	305
chr4	6467066	6467317	251
chr4	6575090	6575508	418
chr4	6738650	6738884	234
chr4	6738851	6739042	191
chr4	6923800	6924524	724
chr4	6934392	6934704	312
chr4	6966869	6967055	186
chr4	6968189	6968383	194
chr4	7021477	7021649	172
chr4	7023132	7023430	298
chr4	7028643	7028755	112
chr4	7328038	7328248	210
chr4	7328206	7328706	500
chr4	7329897	7330156	259
chr4	7459432	7459652	220
chr4	7460105	7460904	799
chr4	7837188	7837608	420
chr4	7838317	7838557	240
chr4	7891423	7891714	291
chr4	7894339	7894546	207
chr4	8034422	8034636	214
chr4	8694550	8694743	193
chr4	8697999	8698237	238
chr4	8785133	8785320	187
chr4	8785609	8785819	210
chr4	8786791	8787048	257
chr4	8787011	8787211	200
chr4	8921333	8921532	199
chr4	9947809	9948093	284
chr4	10018645	10018744	99
chr4	10018690	10018801	111
chr4	10148224	10148445	221
chr4	11588672	11589180	508
chr4	11859248	11859933	685
chr4	12120936	12121533	597
chr4	12398933	12399132	199
chr4	12542795	12542973	178
chr4	12544543	12544727	184
chr4	12873795	12874029	234
chr4	12992211	12992439	228
chr4	12993122	12993307	185
chr4	13334792	13335159	367
chr4	13647505	13647612	107
chr4	13766117	13766393	276
chr4	14101338	14101851	513
chr4	14152317	14153272	955
chr4	14164158	14164619	461
chr4	14188908	14189262	354
chr4	14190878	14191107	229
chr4	14411448	14411717	269
chr4	14411749	14412068	319
chr4	14599014	14599233	219
chr4	14601295	14601508	213
chr4	14681788	14682356	568
chr4	14863641	14863753	112
chr4	14919682	14919874	192
chr4	15226392	15226575	183
chr4	15849499	15849600	101
chr4	15913928	15914137	209
chr4	16587931	16589451	1520
chr4	16847123	16847455	332
chr4	16859096	16859285	189
chr4	17056081	17056842	761
chr4	17058308	17058501	193
chr4	17219033	17219247	214
chr4	17428883	17429423	540
chr4	17465472	17466227	755
chr4	17740093	17740267	174
chr4	18153227	18153437	210
chr4	18180803	18181380	577
chr4	18464917	18465187	270
chr4	18921897	18922111	214
chr4	19149999	19150493	494
chr4	19314394	19314571	177
chr4	22854340	22854541	201
chr4	24511936	24512131	195
chr4	25534343	25534872	529
chr4	25774523	25774819	296
chr4	25776822	25777413	591
chr4	26265933	26267870	1937
chr4	26784602	26784815	213
chr4	26812516	26812834	318
chr4	26927307	26927498	191
chr4	26930995	26932359	1364
chr4	26962451	26962672	221
chr4	27690088	27690377	289
chr4	27882629	27882849	220
chr4	27924175	27924362	187
chr4	28082522	28082871	349
chr4	28082919	28083159	240
chr4	28083215	28083544	329
chr4	28196474	28196985	511
chr4	28725953	28726134	181
chr4	28791922	28792129	207
chr4	28808954	28809692	738
chr4	28809736	28809927	191
chr4	29923594	29923815	221
chr4	30192650	30193025	375
chr4	30193303	30193558	255
chr4	30386238	30386429	191
chr4	30387977	30388189	212
chr4	30593537	30593739	202
chr4	30596463	30596803	340
chr4	30640648	30641098	450
chr4	31059715	31059913	198
chr4	31062087	31062457	370
chr4	31302256	31302361	105
chr4	31651926	31652235	309
chr4	32571653	32571995	342
chr4	32608351	32609145	794
chr4	32776302	32776972	670
chr4	32816992	32817207	215
chr4	32936869	32936985	116
chr4	33508985	33509096	111
chr4	33846099	33846300	201
chr4	33846564	33846775	211
chr4	34015767	34015868	101
chr4	34054866	34055058	192
chr4	34280887	34281857	970
chr4	34281930	34282137	207
chr4	34708523	34708778	255
chr4	34709330	34709540	210
chr4	34755439	34755797	358
chr4	34818733	34819077	344
chr4	35009493	35009598	105
chr4	35061063	35061263	200
chr4	35077738	35078316	578
chr4	35148217	35148688	471
chr4	35394427	35394694	267
chr4	35395524	35396677	1153
chr4	35397498	35397729	231
chr4	36167885	36168132	247
chr4	36233892	36233992	100
chr4	36689919	36690165	246
chr4	36857828	36858047	219
chr4	36858897	36859453	556
chr4	36882633	36882743	110
chr4	36986252	36986493	241
chr4	37069691	37069893	202
chr4	37343623	37343894	271
chr4	37479143	37479666	523
chr4	37558760	37558859	99
chr4	37561992	37562204	212
chr4	37750371	37751026	655
chr4	37925825	37926156	331
chr4	37992108	37992963	855
chr4	38321445	38321926	481
chr4	38353778	38354100	322
chr4	38366890	38367410	520
chr4	38388808	38389126	318
chr4	38504083	38504300	217
chr4	38504633	38504843	210
chr4	38504887	38505429	542
chr4	38620570	38620777	207
chr4	38621299	38621528	229
chr4	38621597	38621792	195
chr4	38684535	38684745	210
chr4	38928574	38928777	203
chr4	39003375	39003653	278
chr4	39070888	39071115	227
chr4	39347257	39347501	244
chr4	39479442	39479673	231
chr4	39541857	39541964	107
chr4	39649495	39649714	219
chr4	39702289	39702550	261
chr4	39781416	39781971	555
chr4	39860127	39860577	450
chr4	39886239	39886441	202
chr4	39896185	39896459	274
chr4	39903266	39903661	395
chr4	39913410	39914188	778
chr4	39981055	39981275	220
chr4	40033528	40033820	292
chr5	98807	99105	298
chr5	204633	204843	210
chr5	324481	324769	288
chr5	424787	425683	896
chr5	455866	456307	441
chr5	456549	456998	449
chr5	461103	461726	623
chr5	472520	472619	99
chr5	711525	711644	119
chr5	725436	725535	99
chr5	823468	823961	493
chr5	909815	909923	108
chr5	1136896	1137087	191
chr5	1137051	1137249	198
chr5	1288059	1288450	391
chr5	1388802	1389069	267
chr5	1480883	1481235	352
chr5	1490042	1490258	216
chr5	1531787	1531886	99
chr5	1535605	1536075	470
chr5	1629011	1629204	193
chr5	1629392	1629585	193
chr5	1653746	1654481	735
chr5	2196245	2197034	789
chr5	2333850	2333955	105
chr5	2334922	2335492	570
chr5	2373715	2373824	109
chr5	2572336	2572536	200
chr5	2572532	2572986	454
chr5	2572963	2573188	225
chr5	2587764	2587985	221
chr5	2639681	2639963	282
chr5	2846392	2846494	102
chr5	2897230	2897441	211
chr5	2990195	2990589	394
chr5	2995656	2996428	772
chr5	3226594	3227074	480
chr5	3227055	3227438	383
chr5	3262554	3263628	1074
chr5	3378887	3379518	631
chr5	3606359	3606547	188
chr5	3691138	3691331	193
chr5	3761523	3761715	192
chr5	3906422	3906656	234
chr5	4028507	4028620	113
chr5	4052337	4052561	224
chr5	4174246	4174345	99
chr5	4314498	4314682	184
chr5	4904407	4904629	222
chr5	4905458	4905648	190
chr5	4940279	4940524	245
chr5	4940500	4940699	199
chr5	5198899	5199005	106
chr5	5217314	5217704	390
chr5	5217756	5218272	516
chr5	5218578	5218939	361
chr5	5468502	5469322	820
chr5	5860724	5861085	361
chr5	6126845	6127083	238
chr5	6385029	6386887	1858
chr5	6394969	6395073	104
chr5	6396119	6396535	416
chr5	6799308	6799482	174
chr5	6804752	6805096	344
chr5	7137105	7138132	1027
chr5	7377765	7377987	222
chr5	7377992	7379055	1063
chr5	7402217	7402726	509
chr5	7691105	7691676	571
chr5	7691841	7691940	99
chr5	7938275	7938472	197
chr5	8004365	8004588	223
chr5	8004589	8004781	192
chr5	8522705	8522936	231
chr5	8956701	8957136	435
chr5	8957579	8957772	193
chr5	8958296	8958463	167
chr5	8958440	8958663	223
chr5	8966229	8966328	99
chr5	9252341	9252541	200
chr5	9272392	9272770	378
chr5	9277029	9277244	215
chr5	9768529	9768739	210
chr5	9771359	9771628	269
chr5	9804220	9804632	412
chr5	10088310	10088556	246
chr5	10088559	10088951	392
chr5	10089749	10090108	359
chr5	10090105	10090441	336
chr5	10091235	10091472	237
chr5	10143810	10144052	242
chr5	10709156	10709356	200
chr5	10822370	10823215	845
chr5	11242485	11242949	464
chr5	11533378	11534340	962
chr5	11545806	11546017	211
chr5	11798646	11798989	343
chr5	11845768	11846317	549
chr5	13036944	13037287	343
chr5	13126115	13126290	175
chr5	13140972	13141266	294
chr5	13142171	13142363	192
chr5	13142980	13143432	452
chr5	14006403	14007092	689
chr5	15262103	15262580	477
chr5	17002501	17002712	211
chr5	17187178	17187499	321
chr5	17663743	17663946	203
chr5	21962575	21963561	986
chr5	21963539	21963820	281
chr5	22140302	22140708	406
chr5	22858416	22858954	538
chr5	22858980	22859175	195
chr5	23021409	23021929	520
chr5	23265939	23266142	203
chr5	23489022	23489139	117
chr5	23857173	23857427	254
chr5	23929206	23929425	219
chr5	23949887	23950493	606
chr5	24015425	24015869	444
chr5	24320896	24321086	190
chr5	26893729	26894007	278
chr5	27211096	27211337	241
chr5	27633585	27633829	244
chr5	28945074	28945493	419
chr5	29130376	29131141	765
chr5	29173159	29173449	290
chr5	29174555	29174659	104
chr5	29991516	29991709	193
chr5	30357625	30357832	207
chr5	31101543	31102176	633
chr5	31102476	31103151	675
chr5	31228260	31228460	200
chr5	31255757	31257060	1303
chr5	31261337	31262527	1190
chr5	31522119	31522231	112
chr5	31523606	31523714	108
chr6	77865	78076	211
chr6	125945	126515	570
chr6	262511	262715	204
chr6	501208	501683	475
chr6	504250	504576	326
chr6	505530	505860	330
chr6	818943	819049	106
chr6	1354411	1354788	377
chr6	1445235	1445822	587
chr6	1501054	1501231	177
chr6	1886042	1886832	790
chr6	1980285	1980389	104
chr6	2002153	2002673	520
chr6	2071606	2072719	1113
chr6	2126978	2127085	107
chr6	2126978	2127085	107
chr6	2832859	2833141	282
chr6	2957299	2957495	196
chr6	2958203	2958416	213
chr6	3037604	3037719	115
chr6	4185847	4186083	236
chr6	4300620	4301322	702
chr6	4587445	4587661	216
chr6	4613987	4615240	1253
chr6	4721324	4721656	332
chr6	5589964	5590526	562
chr6	5697098	5697399	301
chr6	5698743	5698853	110
chr6	5698844	5699126	282
chr6	6124611	6124832	221
chr6	6348222	6348332	110
chr6	7686964	7687145	181
chr6	7980794	7981271	477
chr6	7981226	7981704	478
chr6	8659423	8661196	1773
chr6	13036992	13039571	2579
chr6	13324035	13324912	877
chr6	13752843	13753620	777
chr6	13910602	13911089	487
chr6	14387125	14387343	218
chr6	15517019	15517224	205
chr6	15588742	15589180	438
chr6	15709602	15710117	515
chr6	16009415	16009628	213
chr6	16318059	16318452	393
chr6	16602545	16602828	283
chr6	16603735	16604510	775
chr6	16604486	16605959	1473
chr6	16662371	16662472	101
chr6	16944396	16944499	103
chr6	17278105	17278283	178
chr6	17278628	17278914	286
chr6	17280938	17281126	188
chr6	17668157	17668432	275
chr6	17673478	17673672	194
chr6	17673478	17673672	194
chr6	18084643	18085071	428
chr6	18190182	18190881	699
chr6	18242891	18243104	213
chr6	18797275	18797461	186
chr6	19441769	19441967	198
chr6	19441942	19442163	221
chr6	19536055	19536167	112
chr6	20286631	20286840	209
chr6	20320786	20321090	304
chr6	20869855	20870086	231
chr6	21350766	21350959	193
chr6	21398927	21399861	934
chr6	21466785	21466895	110
chr6	21942383	21942582	199
chr6	22093170	22093597	427
chr6	22117805	22119924	2119
chr6	22161679	22161872	193
chr6	22201824	22202175	351
chr6	22526326	22526512	186
chr6	22531852	22532072	220
chr6	22578237	22578438	201
chr6	22795024	22795370	346
chr6	22964611	22964799	188
chr6	22966296	22967111	815
chr6	23098392	23099058	666
chr6	23318854	23319217	363
chr6	23320087	23320318	231
chr6	23329753	23329854	101
chr6	23345622	23345831	209
chr6	23543883	23544087	204
chr6	23750632	23750853	221
chr6	23949761	23950136	375
chr6	24289714	24289888	174
chr6	24304401	24304637	236
chr6	24377450	24377644	194
chr6	24377704	24377930	226
chr6	24421185	24421294	109
chr6	24689118	24689298	180
chr6	24689118	24689298	180
chr6	24946399	24946498	99
chr6	24996438	24996639	201
chr6	24997272	24997511	239
chr6	25204033	25204206	173
chr6	25271350	25271708	358
chr6	25354572	25354671	99
chr6	25435857	25436060	203
chr6	25442498	25442598	100
chr6	25518317	25518432	115
chr6	25534517	25534799	282
chr6	25593973	25594190	217
chr6	25740086	25740285	199
chr6	25805789	25805894	105
chr6	25892677	25892884	207
chr6	25921381	25921717	336
chr6	25925843	25926024	181
chr6	26110892	26111086	194
chr6	26152421	26152659	238
chr6	26155049	26155263	214
chr6	26166000	26166238	238
chr6	26228506	26229160	654
chr6	26230401	26230599	198
chr6	26286379	26286643	264
chr6	26286636	26286979	343
chr6	26290423	26290676	253
chr6	26291272	26291521	249
chr6	26327712	26327973	261
chr6	26354538	26354819	281
chr6	26417319	26417849	530
chr6	26493837	26494015	178
chr6	26496478	26496700	222
chr6	26497014	26497123	109
chr6	26524219	26524913	694
chr6	26635030	26635555	525
chr6	26954572	26955015	443
chr6	26955154	26955680	526
chr6	26998423	26998675	252
chr6	27162747	27162946	199
chr6	27206850	27207084	234
chr6	27216203	27216596	393
chr6	27432827	27433040	213
chr6	27462930	27463107	177
chr6	27463076	27463825	749
chr6	27463128	27463883	755
chr6	27465420	27466023	603
chr6	27498664	27498784	120
chr6	27878226	27878339	113
chr7	128310	128860	550
chr7	141518	141690	172
chr7	300850	302178	1328
chr7	331366	331845	479
chr7	347738	347945	207
chr7	348997	349186	189
chr7	364548	365598	1050
chr7	383031	383131	100
chr7	430923	431424	501
chr7	431392	431599	207
chr7	582133	582319	186
chr7	602621	602918	297
chr7	602895	603150	255
chr7	626533	626634	101
chr7	643413	643614	201
chr7	751309	751507	198
chr7	828960	829074	114
chr7	1004864	1005139	275
chr7	1129684	1129874	190
chr7	1130110	1130593	483
chr7	1131194	1131368	174
chr7	1193116	1193795	679
chr7	1209135	1209629	494
chr7	1209770	1209880	110
chr7	1221453	1221565	112
chr7	1442853	1443120	267
chr7	1446195	1446440	245
chr7	1496381	1496643	262
chr7	1497578	1497816	238
chr7	1498855	1499039	184
chr7	1658673	1658959	286
chr7	2504071	2504433	362
chr7	2532124	2532926	802
chr7	2553385	2553485	100
chr7	2702624	2703039	415
chr7	2704177	2704387	210
chr7	2727888	2728371	483
chr7	2738658	2738896	238
chr7	2738912	2739189	277
chr7	2739527	2740160	633
chr7	2887801	2888006	205
chr7	3078807	3079063	256
chr7	3707365	3707464	99
chr7	3807280	3808527	1247
chr7	3826996	3827099	103
chr7	3837570	3837797	227
chr7	4164995	4165213	218
chr7	4248284	4248532	248
chr7	4825105	4825570	465
chr7	5052223	5052852	629
chr7	5139503	5140308	805
chr7	5208051	5208416	365
chr7	5208466	5208648	182
chr7	5222241	5222713	472
chr7	5223662	5223853	191
chr7	5245828	5245936	108
chr7	5491632	5492126	494
chr7	5492115	5492335	220
chr7	5522980	5523082	102
chr7	5532700	5532802	102
chr7	5688566	5688849	283
chr7	5696292	5696982	690
chr7	5791899	5792086	187
chr7	6608702	6608954	252
chr7	6802611	6802845	234
chr7	6992674	6992868	194
chr7	6992871	6993069	198
chr7	7171521	7172568	1047
chr7	7398849	7399052	203
chr7	7398954	7399053	99
chr7	7432092	7432392	300
chr7	7434069	7434485	416
chr7	7434443	7435288	845
chr7	7448690	7448797	107
chr7	7542397	7542807	410
chr7	7947618	7947831	213
chr7	8933240	8933348	108
chr7	8948812	8949025	213
chr7	10149434	10149822	388
chr7	10149797	10150838	1041
chr7	10151750	10152010	260
chr7	10331426	10333122	1696
chr7	10607169	10607451	282
chr7	10648235	10648335	100
chr7	10648328	10649540	1212
chr7	10652010	10652845	835
chr7	11124014	11124274	260
chr7	11130043	11130149	106
chr7	11282570	11282742	172
chr7	11526548	11526754	206
chr7	12006769	12006954	185
chr7	12031714	12031903	189
chr7	12231700	12234082	2382
chr7	12383470	12383792	322
chr7	12617818	12617919	101
chr7	12617918	12618030	112
chr7	14198860	14199035	175
chr7	14200655	14201236	581
chr7	16094639	16094740	101
chr7	16119854	16120423	569
chr7	16121077	16122710	1633
chr7	16873383	16873566	183
chr7	16873533	16874200	667
chr7	17232195	17232381	186
chr7	17298196	17298539	343
chr7	17413438	17413990	552
chr7	17678311	17680115	1804
chr7	18506977	18507287	310
chr7	18508528	18509091	563
chr7	18689525	18689995	470
chr7	19338196	19338714	518
chr7	19471105	19471485	380
chr7	19572878	19573147	269
chr7	19575936	19576294	358
chr7	19593974	19594387	413
chr7	19595837	19596160	323
chr7	19862747	19862965	218
chr7	20671778	20671985	207
chr7	20771741	20771849	108
chr7	20925502	20925698	196
chr7	20928109	20928364	255
chr7	20928500	20928600	100
chr7	21549591	21549902	311
chr7	21549860	21549978	118
chr7	21659088	21659264	176
chr7	22154821	22155065	244
chr7	22776885	22777719	834
chr7	22778563	22778746	183
chr7	23077300	23077547	247
chr7	23077547	23078004	457
chr7	23584034	23584136	102
chr7	24023486	24023671	185
chr7	24106220	24106419	199
chr7	24157649	24157849	200
chr7	24158109	24158422	313
chr7	24160075	24160472	397
chr7	24302164	24302462	298
chr7	24578595	24578711	116
chr7	24579989	24580285	296
chr7	24847551	24848161	610
chr7	24860910	24861522	612
chr7	25000849	25001123	274
chr7	25085047	25085151	104
chr7	25172357	25172622	265
chr7	25495527	25495626	99
chr7	25631512	25631720	208
chr7	25754586	25754690	104
chr7	25814905	25815004	99
chr7	26179676	26179952	276
chr7	26219284	26219481	197
chr7	26314380	26314704	324
chr7	26331253	26331362	109
chr7	26379808	26379992	184
chr7	27153309	27153508	199
chr7	27205584	27205793	209
chr7	27206059	27206313	254
chr7	27370044	27370145	101
chr7	27656646	27656756	110
chr7	27661783	27662167	384
chr7	27794843	27795092	249
chr7	27940741	27940939	198
chr7	28599085	28599430	345
chr7	28636015	28636401	386
chr8	245149	245253	104
chr8	294618	294852	234
chr8	295247	295730	483
chr8	539402	539794	392
chr8	814589	814770	181
chr8	1210406	1210685	279
chr8	1403009	1403331	322
chr8	1453892	1454000	108
chr8	2143085	2143312	227
chr8	2160922	2161479	557
chr8	2654531	2654740	209
chr8	2695407	2695509	102
chr8	2695520	2696305	785
chr8	2701496	2701599	103
chr8	2702329	2702442	113
chr8	2702628	2702743	115
chr8	2703316	2703415	99
chr8	3184018	3184216	198
chr8	3203065	3203165	100
chr8	3262045	3262344	299
chr8	4010652	4010963	311
chr8	4067587	4067782	195
chr8	4154356	4154461	105
chr8	4155430	4155535	105
chr8	4471070	4471610	540
chr8	4585292	4585512	220
chr8	4669657	4670504	847
chr8	4718360	4718459	99
chr8	4754770	4755067	297
chr8	4807417	4807602	185
chr8	4807659	4807865	206
chr8	4809542	4809734	192
chr8	5253332	5254049	717
chr8	5569400	5569500	100
chr8	6677788	6678035	247
chr8	6678043	6678236	193
chr8	6902935	6903538	603
chr8	6958127	6958855	728
chr8	7248296	7248504	208
chr8	7271806	7272049	243
chr8	7659131	7659322	191
chr8	8179475	8179977	502
chr8	8182323	8182803	480
chr8	8326307	8326521	214
chr8	8650105	8651104	999
chr8	8874758	8874857	99
chr8	8905830	8906296	466
chr8	9231017	9231517	500
chr8	9558463	9558723	260
chr8	9560066	9560263	197
chr8	9788433	9788933	500
chr8	9788902	9789431	529
chr8	10634139	10634403	264
chr8	10743432	10743635	203
chr8	10743606	10743721	115
chr8	10751393	10751609	216
chr8	10751813	10751912	99
chr8	11406437	11406663	226
chr8	11641257	11641700	443
chr8	11692910	11693241	331
chr8	13239419	13239673	254
chr8	13240516	13240718	202
chr8	13310454	13310637	183
chr8	13319608	13319807	199
chr8	13320462	13320652	190
chr8	14055047	14055233	186
chr8	14191481	14193586	2105
chr8	14381038	14382236	1198
chr8	14577473	14577581	108
chr8	14676498	14677327	829
chr8	14677366	14677598	232
chr8	14787657	14787760	103
chr8	15190670	15190902	232
chr8	15191109	15191300	191
chr8	16589098	16589507	409
chr8	16589637	16591826	2189
chr8	17136056	17136565	509
chr8	17326819	17327111	292
chr8	18740861	18741040	179
chr8	20109873	20110244	371
chr8	20986956	20987059	103
chr8	21388951	21389168	217
chr8	21389316	21389549	233
chr8	22114019	22114228	209
chr8	22637363	22637535	172
chr8	22778488	22778694	206
chr8	22926062	22926285	223
chr8	22926326	22928014	1688
chr8	23095480	23096030	550
chr8	23400609	23400881	272
chr8	24224877	24225164	287
chr8	24600055	24600265	210
chr8	24918155	24918257	102
chr8	25203266	25203285	19
chr8	25217700	25217741	41
chr8	25321925	25322044	119
chr8	25539334	25539706	372
chr8	25829100	25829289	189
chr8	26488416	26488606	190
chr8	26489628	26489860	232
chr8	26491871	26492119	248
chr8	26510114	26510335	221
chr8	26665993	26666322	329
chr8	26689084	26689280	196
chr8	26858377	26858634	257
chr8	26859469	26859572	103
chr8	27369593	27369905	312
chr8	27759034	27759555	521
chr8	27772283	27772383	100
chr8	27772359	27772952	593
