# Supplementary material for: Chromosome-specific potential intron polymorphism markers for large-scale genotyping applications in pomegranate
Source: Front Plant Sci. 2022 Aug 30;13:943959. doi: 10.3389/fpls.2022.943959 (PMC9468638; doi:10.3389/fpls.2022.943959)
Supplement: Supplementary Table 3 — Physical position of PIP markers on 8 chromosomes of Tunisia. [file Table_3.xlsx]

## Sheet: Physical positions of 1233 PIP
Suppl Table S3	Physical position of PIP markers on 8 chromosomes of Tunisia
Chromosome	1
Pg_PIP939	0.031038
Pg_PIP757	0.080143
Pg_PIP1162	0.422136
Pg_PIP1165	0.423035
Pg_PIP785	0.593028
Pg_PIP653	0.689235
Pg_PIP994	0.847497
Pg_PIP1067	1.19385
Pg_PIP846	1.30452
Pg_PIP580	1.47513
Pg_PIP1024	1.64302
Pg_PIP1022	1.64437
Pg_PIP489	1.77964
Pg_PIP1147	2.20408
Pg_PIP1144	2.20459
Pg_PIP708	2.42553
Pg_PIP1051	2.81301
Pg_PIP662	2.86946
Pg_PIP1235	2.89609
Pg_PIP389	2.90274
Pg_PIP1185	3.14347
Pg_PIP536	3.2784
Pg_PIP106	4.00127
Pg_PIP1176	4.18285
Pg_PIP1174	4.18332
Pg_PIP856	4.27583
Pg_PIP241	4.31552
Pg_PIP176	4.45816
Pg_PIP1116	4.59009
Pg_PIP1129	5.15036
Pg_PIP73	5.19836
Pg_PIP795	5.25446
Pg_PIP746	5.42725
Pg_PIP597	5.55238
Pg_PIP603	5.55732
Pg_PIP558	5.88842
Pg_PIP564	5.89157
Pg_PIP569	5.91207
Pg_PIP566	5.91324
Pg_PIP1065	6.23834
Pg_PIP1153	6.30699
Pg_PIP1152	6.30728
Pg_PIP40	6.35257
Pg_PIP492	6.55153
Pg_PIP500	6.59023
Pg_PIP504	6.59023
Pg_PIP502	6.59129
Pg_PIP506	6.59129
Pg_PIP8	6.84042
Pg_PIP329	7.19262
Pg_PIP328	7.19361
Pg_PIP954	7.41139
Pg_PIP1007	7.52496
Pg_PIP277	7.57668
Pg_PIP902	8.30373
Pg_PIP1202	8.50499
Pg_PIP1201	8.50516
Pg_PIP400	9.60645
Pg_PIP609	9.70125
Pg_PIP718	10.3463
Pg_PIP137	10.4644
Pg_PIP140	10.4652
Pg_PIP293	10.522
Pg_PIP117	10.5851
Pg_PIP1070	10.9183
Pg_PIP1002	11.1171
Pg_PIP478	11.327
Pg_PIP23	11.9502
Pg_PIP22	11.9505
Pg_PIP455	12.1351
Pg_PIP460	12.1361
Pg_PIP919	12.302
Pg_PIP1155	12.5955
Pg_PIP1157	12.5967
Pg_PIP1159	12.5973
Pg_PIP352	12.7803
Pg_PIP353	12.7804
Pg_PIP355	12.7809
Pg_PIP334	12.9759
Pg_PIP1017	13.0047
Pg_PIP1040	14.1212
Pg_PIP169	16.0014
Pg_PIP376	16.3506
Pg_PIP988	16.503
Pg_PIP531	16.9687
Pg_PIP193	17.4449
Pg_PIP155	18.8174
Pg_PIP520	22.1232
Pg_PIP1150	22.7305
Pg_PIP1151	22.7308
Pg_PIP186	22.9083
Pg_PIP549	23.4159
Pg_PIP548	23.4169
Pg_PIP731	25.3794
Pg_PIP730	25.383
Pg_PIP1091	27.7194
Pg_PIP271	29.2666
Pg_PIP272	29.2686
Pg_PIP931	35.6725
Pg_PIP621	38.1192
Pg_PIP1179	39.9868
Pg_PIP1048	40.4932
Pg_PIP575	40.9892
Pg_PIP381	41.8592
Pg_PIP259	42.4073
Pg_PIP260	42.4075
Pg_PIP266	42.4188
Pg_PIP201	43.3043
Pg_PIP203	43.3059
Pg_PIP678	43.9064
Pg_PIP1119	43.9491
Pg_PIP1120	43.9494
Pg_PIP288	44.1295
Pg_PIP1250	44.3352
Pg_PIP804	45.0142
Pg_PIP311	45.3828
Pg_PIP310	45.3833
Pg_PIP307	45.3847
Pg_PIP753	45.5473
Pg_PIP660	45.8434
Pg_PIP71	46.4169
Pg_PIP815	46.4255
Pg_PIP257	46.4983
Pg_PIP255	46.4986
Pg_PIP532	46.9608
Pg_PIP529	46.9658
Pg_PIP742	47.0562
Pg_PIP62	48.2872
Pg_PIP809	48.5677
Pg_PIP133	48.7667
Pg_PIP425	48.9101
Pg_PIP1	49.077
Pg_PIP1059	49.1831
Pg_PIP1135	49.4842
Pg_PIP1137	49.4862
Pg_PIP1228	49.9647
Pg_PIP693	49.9974
Pg_PIP1123	50.5387
Pg_PIP841	51.0061
Pg_PIP840	51.0119
Pg_PIP1167	51.2238
Pg_PIP626	51.3118
Pg_PIP522	51.4979
Pg_PIP1087	51.608
Pg_PIP818	52.0827
Pg_PIP144	52.1092
Pg_PIP146	52.1127
Pg_PIP141	52.1141
Pg_PIP1012	52.517
Pg_PIP1011	52.5173
Pg_PIP284	52.6024
Pg_PIP237	52.6701
Pg_PIP207	52.7013
Pg_PIP828	52.9858
Pg_PIP303	53.5744
Pg_PIP1245	53.6426
Pg_PIP370	53.66
Pg_PIP431	54.191
Pg_PIP430	54.1913
Pg_PIP1057	54.2171
Pg_PIP486	54.2897
Pg_PIP484	54.2919
Pg_PIP555	54.41
Pg_PIP554	54.4103
Pg_PIP552	54.4108
Pg_PIP964	54.5935
Pg_PIP865	54.6334
Pg_PIP171	55.1713
Pg_PIP68	55.2068
Pg_PIP66	55.2102
Chromosome	2
Pg_PIP1803	0.740622
Pg_PIP1972	0.858157
Pg_PIP1354	1.47367
Pg_PIP1835	1.91148
Pg_PIP1836	1.91215
Pg_PIP1415	2.16672
Pg_PIP1416	2.1668
Pg_PIP1950	2.68099
Pg_PIP1953	2.68189
Pg_PIP1656	3.24916
Pg_PIP1614	3.48964
Pg_PIP1607	3.49087
Pg_PIP1925	3.80201
Pg_PIP1939	4.03147
Pg_PIP1824	4.64516
Pg_PIP1823	4.64535
Pg_PIP1975	4.67434
Pg_PIP1978	4.67546
Pg_PIP1579	6.04864
Pg_PIP1580	6.04944
Pg_PIP1581	6.04975
Pg_PIP1584	6.65425
Pg_PIP1585	6.65543
Pg_PIP1831	7.12726
Pg_PIP1834	7.1297
Pg_PIP1297	7.26695
Pg_PIP1298	7.26716
Pg_PIP1734	7.42073
Pg_PIP1271	7.79586
Pg_PIP1563	8.23083
Pg_PIP1311	8.96299
Pg_PIP1312	8.96321
Pg_PIP1385	8.98827
Pg_PIP1538	9.18459
Pg_PIP1541	9.18513
Pg_PIP1542	9.18521
Pg_PIP1543	9.18537
Pg_PIP1304	11.8354
Pg_PIP1303	11.8361
Pg_PIP1324	12.2171
Pg_PIP1412	12.2337
Pg_PIP1647	14.4181
Pg_PIP1653	14.4252
Pg_PIP1651	14.4259
Pg_PIP1650	14.4264
Pg_PIP1529	14.9538
Pg_PIP1749	14.988
Pg_PIP1499	21.965
Pg_PIP1504	22.1849
Pg_PIP1511	22.3527
Pg_PIP1624	22.5293
Pg_PIP1804	22.9667
Pg_PIP1433	23.5664
Pg_PIP1906	24.302
Pg_PIP1365	25.3
Pg_PIP1694	25.5255
Pg_PIP1994	25.9365
Pg_PIP1796	25.9545
Pg_PIP1466	27.078
Pg_PIP1467	27.0784
Pg_PIP1469	27.0811
Pg_PIP1492	28.2183
Pg_PIP1701	28.2362
Pg_PIP1714	29.4821
Pg_PIP1588	29.6905
Pg_PIP1900	29.9828
Pg_PIP1446	30.6774
Pg_PIP1447	30.6803
Pg_PIP1544	30.7368
Pg_PIP1549	30.7406
Pg_PIP1838	31.4298
Pg_PIP1336	31.8798
Pg_PIP1764	31.9702
Pg_PIP1767	31.9736
Pg_PIP1642	32.5109
Pg_PIP1859	34.0399
Pg_PIP1858	34.0401
Pg_PIP1855	34.0408
Pg_PIP1397	34.3529
Pg_PIP1403	34.3687
Pg_PIP2272	34.4824
Pg_PIP1780	35.1208
Pg_PIP1778	35.1925
Pg_PIP1662	35.3809
Pg_PIP2279	35.8818
Pg_PIP1712	36.2899
Pg_PIP1601	36.3758
Pg_PIP1462	36.8981
Pg_PIP1668	37.1082
Pg_PIP1667	37.1085
Pg_PIP1685	37.2278
Pg_PIP1699	37.263
Pg_PIP1937	37.6242
Pg_PIP1969	38.4346
Pg_PIP1885	39.0021
Pg_PIP1730	39.1209
Pg_PIP1638	39.5506
Pg_PIP1573	40.3013
Pg_PIP1594	40.4905
Pg_PIP1550	40.4972
Pg_PIP1553	40.4982
Pg_PIP1871	40.5257
Pg_PIP1869	40.5405
Pg_PIP1928	40.8002
Pg_PIP2322	40.8697
Pg_PIP2253	41.0601
Pg_PIP1391	41.6585
Pg_PIP1341	42.2776
Pg_PIP1677	42.7224
Pg_PIP1678	42.7226
Pg_PIP1814	43.0121
Pg_PIP1911	43.5924
Pg_PIP1745	44.0041
Pg_PIP1744	44.005
Pg_PIP1919	44.0612
Pg_PIP1875	44.3948
Pg_PIP1705	44.4036
Pg_PIP1706	44.4038
Pg_PIP1680	44.4293
Pg_PIP1682	44.4307
Chromosome	3
Pg_PIP2565	0.119067
Pg_PIP2854	0.146684
Pg_PIP2757	0.182334
Pg_PIP2843	0.284333
Pg_PIP3141	0.3731
Pg_PIP2896	0.810287
Pg_PIP3009	0.911171
Pg_PIP2458	1.34921
Pg_PIP3347	1.69323
Pg_PIP2657	1.97666
Pg_PIP3321	2.09102
Pg_PIP2688	2.2205
Pg_PIP2447	2.50834
Pg_PIP2441	2.51221
Pg_PIP3144	2.6463
Pg_PIP2527	2.81668
Pg_PIP2901	2.85419
Pg_PIP2595	2.88133
Pg_PIP3325	3.11963
Pg_PIP3326	3.11995
Pg_PIP2783	3.73206
Pg_PIP3165	3.75926
Pg_PIP2797	3.80202
Pg_PIP2799	3.80256
Pg_PIP2800	3.80275
Pg_PIP2804	3.81369
Pg_PIP2805	3.81395
Pg_PIP2549	3.86647
Pg_PIP2550	3.87725
Pg_PIP2614	3.99155
Pg_PIP3188	4.37035
Pg_PIP3195	4.3728
Pg_PIP3207	4.51945
Pg_PIP3206	4.51977
Pg_PIP3231	4.64871
Pg_PIP3201	4.66149
Pg_PIP3239	4.78006
Pg_PIP3238	4.78474
Pg_PIP3211	4.80011
Pg_PIP3218	4.80011
Pg_PIP3235	4.80568
Pg_PIP2525	5.37284
Pg_PIP3033	5.46854
Pg_PIP2365	5.64152
Pg_PIP3311	5.9829
Pg_PIP2694	7.67506
Pg_PIP3169	7.75963
Pg_PIP3111	7.8352
Pg_PIP2681	8.11794
Pg_PIP2389	8.40081
Pg_PIP3148	8.93816
Pg_PIP3146	9.2568
Pg_PIP2576	9.31685
Pg_PIP2722	9.90484
Pg_PIP2594	10.1394
Pg_PIP2814	10.4701
Pg_PIP2411	10.5573
Pg_PIP2539	10.6963
Pg_PIP2645	10.9128
Pg_PIP2643	10.9134
Pg_PIP3069	10.9648
Pg_PIP3352	10.9758
Pg_PIP2981	11.5096
Pg_PIP2332	11.7325
Pg_PIP2897	11.8968
Pg_PIP2898	11.8974
Pg_PIP3156	12.3452
Pg_PIP2479	12.4469
Pg_PIP3300	12.5518
Pg_PIP2700	12.7774
Pg_PIP2872	12.8328
Pg_PIP2873	12.8331
Pg_PIP2876	12.8338
Pg_PIP2880	12.8352
Pg_PIP2881	12.8354
Pg_PIP2668	12.8739
Pg_PIP2946	12.9173
Pg_PIP2942	12.9207
Pg_PIP3076	13.8801
Pg_PIP3077	13.8805
Pg_PIP3082	13.8823
Pg_PIP3084	13.8832
Pg_PIP3344	13.9138
Pg_PIP2795	14.4319
Pg_PIP3314	14.4505
Pg_PIP3280	14.4568
Pg_PIP3133	14.6395
Pg_PIP3020	15.2376
Pg_PIP3320	15.3061
Pg_PIP2720	15.8499
Pg_PIP2885	17.0787
Pg_PIP2891	17.082
Pg_PIP2631	18.2823
Pg_PIP3252	18.4223
Pg_PIP2696	26.0174
Pg_PIP2350	28.2115
Pg_PIP2740	28.4777
Pg_PIP3136	28.6502
Pg_PIP2673	28.6816
Pg_PIP2585	29.2163
Pg_PIP2588	29.2188
Pg_PIP3309	29.9595
Pg_PIP3307	29.9605
Pg_PIP2470	30.1582
Pg_PIP2469	30.1612
Pg_PIP2925	30.3822
Pg_PIP2762	30.4803
Pg_PIP2764	30.4807
Pg_PIP2765	30.4811
Pg_PIP2766	30.4814
Pg_PIP2421	30.4984
Pg_PIP2704	30.5176
Pg_PIP2556	31.5946
Pg_PIP3134	32.3987
Pg_PIP2912	32.5754
Pg_PIP2911	32.5757
Pg_PIP2922	32.5785
Pg_PIP2919	32.5794
Pg_PIP2918	32.5801
Pg_PIP2619	32.7113
Pg_PIP3303	32.7326
Pg_PIP3061	32.819
Pg_PIP2429	32.8549
Pg_PIP2439	32.8621
Pg_PIP3242	32.928
Pg_PIP2348	33.1519
Pg_PIP3315	33.3695
Pg_PIP3046	33.4029
Pg_PIP2426	34.2595
Pg_PIP2516	34.3826
Pg_PIP2378	34.7866
Pg_PIP2545	34.8636
Pg_PIP2547	34.8643
Pg_PIP2985	34.8916
Pg_PIP2669	35.1301
Pg_PIP2457	35.4576
Pg_PIP2573	35.5263
Pg_PIP2367	35.7229
Pg_PIP2641	35.7793
Pg_PIP2661	35.8039
Pg_PIP2714	37.1609
Pg_PIP2327	37.1863
Pg_PIP2754	37.5575
Pg_PIP3008	37.5739
Pg_PIP3335	37.6653
Pg_PIP2639	38.0883
Pg_PIP3276	38.107
Pg_PIP2624	38.4854
Pg_PIP2718	39.156
Pg_PIP3289	39.1646
Pg_PIP2504	39.1967
Pg_PIP2505	39.1968
Pg_PIP2506	39.1971
Pg_PIP2371	39.2652
Pg_PIP2360	39.3282
Pg_PIP2730	39.8145
Pg_PIP2608	39.9014
Chromosome	4
Pg_PIP4463	0.41753
Pg_PIP4520	0.487698
Pg_PIP4524	0.489513
Pg_PIP4526	0.491277
Pg_PIP3448	0.496858
Pg_PIP3595	0.820488
Pg_PIP3594	0.820848
Pg_PIP3587	0.840362
Pg_PIP3600	0.846545
Pg_PIP3900	0.891666
Pg_PIP4680	0.928575
Pg_PIP4678	0.928901
Pg_PIP3666	1.41533
Pg_PIP4157	1.43053
Pg_PIP3751	1.55194
Pg_PIP3521	1.66105
Pg_PIP4121	1.81256
Pg_PIP4123	1.81537
Pg_PIP3612	1.88976
Pg_PIP3897	1.89254
Pg_PIP3577	2.32922
Pg_PIP3569	2.34293
Pg_PIP3578	2.36589
Pg_PIP4138	2.71127
Pg_PIP3712	2.93154
Pg_PIP4125	3.10868
Pg_PIP4663	3.67359
Pg_PIP4665	3.67573
Pg_PIP4408	4.1714
Pg_PIP4529	4.32761
Pg_PIP4530	4.32769
Pg_PIP3736	4.49505
Pg_PIP3737	4.49529
Pg_PIP3745	4.85195
Pg_PIP4533	5.03969
Pg_PIP4554	5.04023
Pg_PIP3777	5.12359
Pg_PIP4785	5.12883
Pg_PIP4013	5.14919
Pg_PIP4014	5.14942
Pg_PIP4210	5.18213
Pg_PIP4208	5.1838
Pg_PIP3886	5.33802
Pg_PIP4604	5.35918
Pg_PIP4250	5.38531
Pg_PIP4722	5.40741
Pg_PIP4720	5.40938
Pg_PIP4725	5.41999
Pg_PIP4189	5.42869
Pg_PIP4197	5.42869
Pg_PIP4186	5.42938
Pg_PIP4194	5.42938
Pg_PIP4184	5.43053
Pg_PIP4192	5.43053
Pg_PIP4212	5.59914
Pg_PIP4114	5.97626
Pg_PIP3821	6.07887
Pg_PIP3791	6.11176
Pg_PIP4423	6.1305
Pg_PIP3383	6.29061
Pg_PIP4350	6.42445
Pg_PIP4149	6.46707
Pg_PIP4605	6.57509
Pg_PIP3932	6.73865
Pg_PIP3931	6.73885
Pg_PIP4824	6.9238
Pg_PIP4821	6.93439
Pg_PIP4655	6.96687
Pg_PIP4658	6.96819
Pg_PIP4239	7.02148
Pg_PIP4237	7.02313
Pg_PIP4235	7.02864
Pg_PIP3549	7.32804
Pg_PIP3550	7.32821
Pg_PIP3555	7.3299
Pg_PIP3371	7.45943
Pg_PIP3369	7.46011
Pg_PIP4478	7.83719
Pg_PIP4476	7.83832
Pg_PIP4698	7.89142
Pg_PIP3959	7.89434
Pg_PIP4513	8.03442
Pg_PIP4642	8.69455
Pg_PIP4638	8.698
Pg_PIP3873	8.78513
Pg_PIP3871	8.78561
Pg_PIP3869	8.78679
Pg_PIP3868	8.78701
Pg_PIP4728	8.92133
Pg_PIP3693	9.94781
Pg_PIP3614	10.0186
Pg_PIP3613	10.0187
Pg_PIP3401	10.1482
Pg_PIP3709	11.5887
Pg_PIP3377	11.8592
Pg_PIP4319	12.1209
Pg_PIP3527	12.3989
Pg_PIP4297	12.5428
Pg_PIP4295	12.5445
Pg_PIP3784	12.8738
Pg_PIP3986	12.9922
Pg_PIP3989	12.9931
Pg_PIP3508	13.3348
Pg_PIP4390	13.6475
Pg_PIP4306	13.7661
Pg_PIP3854	14.1013
Pg_PIP4405	14.1523
Pg_PIP4407	14.1642
Pg_PIP3929	14.1889
Pg_PIP3930	14.1909
Pg_PIP3724	14.4114
Pg_PIP3723	14.4117
Pg_PIP4535	14.599
Pg_PIP4540	14.6013
Pg_PIP4583	14.6818
Pg_PIP4615	14.8636
Pg_PIP3525	14.9197
Pg_PIP4345	15.2264
Pg_PIP4683	15.8495
Pg_PIP4560	15.9139
Pg_PIP4115	16.5879
Pg_PIP4731	16.8471
Pg_PIP4453	16.8591
Pg_PIP3625	17.0561
Pg_PIP3627	17.0583
Pg_PIP4291	17.219
Pg_PIP3783	17.4289
Pg_PIP4598	17.4655
Pg_PIP4267	17.7401
Pg_PIP3966	18.1532
Pg_PIP4343	18.1808
Pg_PIP4422	18.4649
Pg_PIP4726	18.9219
Pg_PIP4337	19.15
Pg_PIP3846	19.3144
Pg_PIP4172	22.8543
Pg_PIP4592	24.5119
Pg_PIP3396	25.5343
Pg_PIP3878	25.7745
Pg_PIP3882	25.7768
Pg_PIP3756	26.2659
Pg_PIP3558	26.7846
Pg_PIP4590	26.8125
Pg_PIP4071	26.9273
Pg_PIP4073	26.931
Pg_PIP4219	26.9625
Pg_PIP4141	27.6901
Pg_PIP3654	27.8826
Pg_PIP3648	27.9242
Pg_PIP4399	28.0825
Pg_PIP4400	28.0829
Pg_PIP4401	28.0832
Pg_PIP3796	28.1965
Pg_PIP4740	28.726
Pg_PIP4800	28.7919
Pg_PIP3378	28.809
Pg_PIP3379	28.8097
Pg_PIP4551	29.9236
Pg_PIP4003	30.1927
Pg_PIP4001	30.1933
Pg_PIP4566	30.3862
Pg_PIP4572	30.388
Pg_PIP3479	30.5935
Pg_PIP3486	30.5965
Pg_PIP4752	30.6406
Pg_PIP4506	31.0597
Pg_PIP4499	31.0621
Pg_PIP4651	31.3023
Pg_PIP4409	31.6519
Pg_PIP4417	32.5717
Pg_PIP3473	32.6084
Pg_PIP4489	32.7763
Pg_PIP4273	32.817
Pg_PIP3534	32.9369
Pg_PIP3442	33.509
Pg_PIP3498	33.8461
Pg_PIP3500	33.8466
Pg_PIP3892	34.0158
Pg_PIP4106	34.0549
Pg_PIP3624	34.2809
Pg_PIP3623	34.2819
Pg_PIP4716	34.7085
Pg_PIP4718	34.7093
Pg_PIP4419	34.7554
Pg_PIP3392	34.8187
Pg_PIP3762	35.0095
Pg_PIP4805	35.0611
Pg_PIP4807	35.0777
Pg_PIP3750	35.1482
Pg_PIP3835	35.3944
Pg_PIP3839	35.3955
Pg_PIP3841	35.3975
Pg_PIP4618	36.1679
Pg_PIP4044	36.2339
Pg_PIP4579	36.6899
Pg_PIP3768	36.8578
Pg_PIP3766	36.8589
Pg_PIP3739	36.8826
Pg_PIP4433	36.9863
Pg_PIP3954	37.0697
Pg_PIP3535	37.3436
Pg_PIP4361	37.4791
Pg_PIP3634	37.5588
Pg_PIP3639	37.562
Pg_PIP3713	37.7504
Pg_PIP3788	37.9258
Pg_PIP4068	37.9921
Pg_PIP3859	38.3214
Pg_PIP3646	38.3538
Pg_PIP4434	38.3669
Pg_PIP3608	38.3888
Pg_PIP3919	38.5041
Pg_PIP3916	38.5046
Pg_PIP3915	38.5049
Pg_PIP3450	38.6206
Pg_PIP3453	38.6213
Pg_PIP3454	38.6216
Pg_PIP4372	38.6845
Pg_PIP4082	38.9286
Pg_PIP4260	39.0034
Pg_PIP4767	39.0709
Pg_PIP4815	39.3473
Pg_PIP3804	39.4794
Pg_PIP4512	39.5419
Pg_PIP3849	39.6495
Pg_PIP3468	39.7023
Pg_PIP3749	39.7814
Pg_PIP4246	39.8601
Pg_PIP3403	39.8862
Pg_PIP4313	39.8962
Pg_PIP4757	39.9033
Pg_PIP4353	39.9134
Pg_PIP4032	39.9811
Pg_PIP3885	40.0335
Chromosome	5
Pg_PIP5355	0.098807
Pg_PIP5003	0.204633
Pg_PIP5360	0.324481
Pg_PIP5069	0.424787
Pg_PIP5030	0.455866
Pg_PIP5032	0.456549
Pg_PIP5029	0.461103
Pg_PIP5200	0.47252
Pg_PIP5586	0.711525
Pg_PIP5686	0.725436
Pg_PIP5338	0.823468
Pg_PIP5494	0.909815
Pg_PIP5170	1.1369
Pg_PIP5171	1.13705
Pg_PIP5048	1.28806
Pg_PIP5577	1.3888
Pg_PIP4856	1.48088
Pg_PIP5214	1.49004
Pg_PIP5204	1.53179
Pg_PIP5755	1.53561
Pg_PIP5783	1.62901
Pg_PIP5785	1.62939
Pg_PIP5079	1.65375
Pg_PIP5220	2.19624
Pg_PIP5529	2.33385
Pg_PIP5532	2.33492
Pg_PIP5154	2.37371
Pg_PIP4989	2.57234
Pg_PIP4988	2.57253
Pg_PIP4987	2.57296
Pg_PIP4944	2.58776
Pg_PIP5327	2.63968
Pg_PIP5771	2.84639
Pg_PIP5623	2.89723
Pg_PIP5378	2.99019
Pg_PIP5388	2.99566
Pg_PIP5258	3.22659
Pg_PIP5259	3.22706
Pg_PIP4852	3.26255
Pg_PIP4905	3.37889
Pg_PIP5514	3.60636
Pg_PIP5564	3.69114
Pg_PIP5760	3.76152
Pg_PIP5744	3.90642
Pg_PIP5290	4.02851
Pg_PIP5292	4.05234
Pg_PIP5350	4.17425
Pg_PIP4903	4.3145
Pg_PIP5543	4.90441
Pg_PIP5546	4.90546
Pg_PIP4997	4.94028
Pg_PIP4996	4.9405
Pg_PIP5114	5.1989
Pg_PIP5500	5.21731
Pg_PIP5501	5.21776
Pg_PIP5503	5.21858
Pg_PIP5107	5.4685
Pg_PIP5184	5.86072
Pg_PIP5111	6.12685
Pg_PIP5287	6.38503
Pg_PIP4874	6.39497
Pg_PIP4878	6.39612
Pg_PIP4974	6.79931
Pg_PIP4925	6.80475
Pg_PIP5074	7.13711
Pg_PIP5432	7.37777
Pg_PIP5431	7.37799
Pg_PIP5712	7.40222
Pg_PIP5516	7.69111
Pg_PIP5518	7.69184
Pg_PIP5053	7.93827
Pg_PIP5637	8.00436
Pg_PIP5638	8.00459
Pg_PIP5423	8.52271
Pg_PIP5649	8.9567
Pg_PIP5643	8.95758
Pg_PIP5645	8.9583
Pg_PIP5646	8.95844
Pg_PIP5242	8.96623
Pg_PIP5618	9.25234
Pg_PIP5302	9.27239
Pg_PIP5299	9.27703
Pg_PIP5522	9.76853
Pg_PIP5524	9.77136
Pg_PIP5613	9.80422
Pg_PIP4918	10.0883
Pg_PIP4919	10.0886
Pg_PIP4913	10.0897
Pg_PIP4914	10.0901
Pg_PIP4916	10.0912
Pg_PIP5642	10.1438
Pg_PIP5443	10.7092
Pg_PIP5656	10.8224
Pg_PIP5250	11.2425
Pg_PIP5086	11.5334
Pg_PIP5375	11.5458
Pg_PIP5096	11.7986
Pg_PIP5738	11.8458
Pg_PIP5416	13.0369
Pg_PIP5477	13.1261
Pg_PIP5127	13.141
Pg_PIP5131	13.1422
Pg_PIP5135	13.143
Pg_PIP5695	14.0064
Pg_PIP5601	15.2621
Pg_PIP5538	17.0025
Pg_PIP5115	17.1872
Pg_PIP5721	17.6637
Pg_PIP4940	21.9626
Pg_PIP4939	21.9635
Pg_PIP5426	22.1403
Pg_PIP5401	22.8584
Pg_PIP5399	22.859
Pg_PIP5449	23.0214
Pg_PIP5099	23.2659
Pg_PIP5087	23.489
Pg_PIP5510	23.8572
Pg_PIP4955	23.9292
Pg_PIP4956	23.9499
Pg_PIP5405	24.0154
Pg_PIP4971	24.3209
Pg_PIP5275	26.8937
Pg_PIP5701	27.2111
Pg_PIP4945	27.6336
Pg_PIP5596	28.9451
Pg_PIP5780	29.1304
Pg_PIP5226	29.1732
Pg_PIP5227	29.1746
Pg_PIP5456	29.9915
Pg_PIP5724	30.3576
Pg_PIP5123	31.1015
Pg_PIP5121	31.1025
Pg_PIP5202	31.2283
Pg_PIP5000	31.2558
Pg_PIP4999	31.2613
Pg_PIP5020	31.5221
Pg_PIP5024	31.5236
Chromosome	6
Pg_PIP6378	0.077865
Pg_PIP6692	0.125945
Pg_PIP6287	0.262511
Pg_PIP6234	0.501208
Pg_PIP6225	0.50425
Pg_PIP6229	0.50553
Pg_PIP6169	0.818943
Pg_PIP5904	1.35441
Pg_PIP5912	1.44524
Pg_PIP5931	1.50105
Pg_PIP5906	1.88604
Pg_PIP5918	1.98029
Pg_PIP5905	2.00215
Pg_PIP5914	2.07161
Pg_PIP5938	2.12698
Pg_PIP5941	2.12698
Pg_PIP6453	2.83286
Pg_PIP6250	2.9573
Pg_PIP6254	2.9582
Pg_PIP6206	3.0376
Pg_PIP6147	4.18585
Pg_PIP6263	4.30062
Pg_PIP5973	4.58744
Pg_PIP6345	4.61399
Pg_PIP6698	4.72132
Pg_PIP6111	5.58996
Pg_PIP6479	5.6971
Pg_PIP6484	5.69874
Pg_PIP6485	5.69884
Pg_PIP6384	6.12461
Pg_PIP6577	6.34822
Pg_PIP5857	7.68696
Pg_PIP5846	7.98079
Pg_PIP5845	7.98123
Pg_PIP6197	8.65942
Pg_PIP6407	13.037
Pg_PIP6779	13.324
Pg_PIP6739	13.7528
Pg_PIP6029	13.9106
Pg_PIP6180	14.3871
Pg_PIP6609	15.517
Pg_PIP6788	15.5887
Pg_PIP6541	15.7096
Pg_PIP6086	16.0094
Pg_PIP6736	16.3181
Pg_PIP6598	16.6025
Pg_PIP6597	16.6037
Pg_PIP6596	16.6045
Pg_PIP6271	16.6624
Pg_PIP6711	16.9444
Pg_PIP6303	17.2781
Pg_PIP6305	17.2786
Pg_PIP6300	17.2809
Pg_PIP6552	17.6682
Pg_PIP5837	17.6735
Pg_PIP6553	17.6735
Pg_PIP6760	18.0846
Pg_PIP6516	18.1902
Pg_PIP6395	18.2429
Pg_PIP6080	18.7973
Pg_PIP6426	19.4418
Pg_PIP6427	19.4419
Pg_PIP6669	19.5361
Pg_PIP6209	20.2866
Pg_PIP6216	20.3208
Pg_PIP5823	20.8699
Pg_PIP6339	21.3508
Pg_PIP6675	21.3989
Pg_PIP5877	21.4668
Pg_PIP6058	21.9424
Pg_PIP6546	22.0932
Pg_PIP6532	22.1178
Pg_PIP6011	22.1617
Pg_PIP6811	22.2018
Pg_PIP6400	22.5263
Pg_PIP6465	22.5319
Pg_PIP6079	22.5782
Pg_PIP5788	22.795
Pg_PIP6680	22.9646
Pg_PIP6676	22.9663
Pg_PIP6241	23.0984
Pg_PIP6656	23.3189
Pg_PIP6661	23.3201
Pg_PIP6372	23.3298
Pg_PIP6278	23.3456
Pg_PIP6068	23.5439
Pg_PIP6766	23.7506
Pg_PIP6027	23.9498
Pg_PIP5805	24.2897
Pg_PIP6632	24.3044
Pg_PIP6052	24.3774
Pg_PIP6053	24.3777
Pg_PIP5985	24.4212
Pg_PIP6420	24.6891
Pg_PIP6421	24.6891
Pg_PIP6148	24.9464
Pg_PIP6525	24.9964
Pg_PIP6523	24.9973
Pg_PIP6437	25.204
Pg_PIP6601	25.2714
Pg_PIP6091	25.3546
Pg_PIP6084	25.4359
Pg_PIP6157	25.4425
Pg_PIP6188	25.5183
Pg_PIP6757	25.5345
Pg_PIP6565	25.594
Pg_PIP6641	25.7401
Pg_PIP6391	25.8058
Pg_PIP6818	25.8927
Pg_PIP6013	25.9214
Pg_PIP6025	25.9258
Pg_PIP6310	26.1109
Pg_PIP6061	26.1524
Pg_PIP6064	26.155
Pg_PIP6748	26.166
Pg_PIP6408	26.2285
Pg_PIP6411	26.2304
Pg_PIP6693	26.2864
Pg_PIP6694	26.2866
Pg_PIP5884	26.2904
Pg_PIP5886	26.2913
Pg_PIP6245	26.3277
Pg_PIP6743	26.3545
Pg_PIP6362	26.4173
Pg_PIP6451	26.4938
Pg_PIP6442	26.4965
Pg_PIP6440	26.497
Pg_PIP6683	26.5242
Pg_PIP5802	26.635
Pg_PIP6293	26.9546
Pg_PIP6291	26.9552
Pg_PIP5820	26.9984
Pg_PIP6072	27.1627
Pg_PIP6134	27.2068
Pg_PIP6131	27.2162
Pg_PIP6389	27.4328
Pg_PIP5902	27.4629
Pg_PIP5901	27.4631
Pg_PIP5900	27.4631
Pg_PIP5896	27.4654
Pg_PIP6255	27.4987
Pg_PIP6283	27.8782
Chromosome	7
Pg_PIP7248	0.12831
Pg_PIP7532	0.141518
Pg_PIP6997	0.30085
Pg_PIP7842	0.331366
Pg_PIP7167	0.347738
Pg_PIP7163	0.348997
Pg_PIP7215	0.364548
Pg_PIP7101	0.383031
Pg_PIP7429	0.430923
Pg_PIP7428	0.431392
Pg_PIP7108	0.582133
Pg_PIP7590	0.602621
Pg_PIP7591	0.602895
Pg_PIP7833	0.626533
Pg_PIP7551	0.643413
Pg_PIP7647	0.751309
Pg_PIP7744	0.82896
Pg_PIP6863	1.00486
Pg_PIP7184	1.12968
Pg_PIP7186	1.13011
Pg_PIP7187	1.13119
Pg_PIP6838	1.19312
Pg_PIP7057	1.20914
Pg_PIP7058	1.20977
Pg_PIP7064	1.22145
Pg_PIP6891	1.44285
Pg_PIP6894	1.44619
Pg_PIP7637	1.49638
Pg_PIP7635	1.49758
Pg_PIP7632	1.49886
Pg_PIP7005	1.65867
Pg_PIP7528	2.50407
Pg_PIP7609	2.53212
Pg_PIP7352	2.55339
Pg_PIP6996	2.70262
Pg_PIP6995	2.70418
Pg_PIP7831	2.72789
Pg_PIP7827	2.73866
Pg_PIP7826	2.73891
Pg_PIP7824	2.73953
Pg_PIP7610	2.8878
Pg_PIP7471	3.07881
Pg_PIP7619	3.70736
Pg_PIP7201	3.80728
Pg_PIP6848	3.827
Pg_PIP6850	3.83757
Pg_PIP7340	4.165
Pg_PIP7144	4.24828
Pg_PIP7206	4.8251
Pg_PIP7252	5.05222
Pg_PIP7268	5.1395
Pg_PIP7482	5.20805
Pg_PIP7483	5.20847
Pg_PIP7716	5.22224
Pg_PIP7717	5.22366
Pg_PIP7375	5.24583
Pg_PIP7316	5.49163
Pg_PIP7315	5.49212
Pg_PIP7046	5.52298
Pg_PIP7043	5.5327
Pg_PIP6839	5.68857
Pg_PIP7700	5.69629
Pg_PIP7729	5.7919
Pg_PIP6885	6.6087
Pg_PIP6824	6.80261
Pg_PIP7116	6.99267
Pg_PIP7117	6.99287
Pg_PIP7412	7.17152
Pg_PIP6844	7.39885
Pg_PIP6843	7.39895
Pg_PIP7000	7.43209
Pg_PIP7004	7.43407
Pg_PIP7003	7.43444
Pg_PIP7056	7.44869
Pg_PIP7534	7.5424
Pg_PIP7434	7.94762
Pg_PIP7181	8.93324
Pg_PIP7178	8.94881
Pg_PIP7124	10.1494
Pg_PIP7125	10.1498
Pg_PIP7123	10.1517
Pg_PIP7406	10.3314
Pg_PIP7295	10.6072
Pg_PIP7291	10.6482
Pg_PIP7290	10.6483
Pg_PIP7292	10.652
Pg_PIP6953	11.124
Pg_PIP6956	11.13
Pg_PIP7537	11.2826
Pg_PIP7473	11.5265
Pg_PIP7104	12.0068
Pg_PIP7643	12.0317
Pg_PIP7413	12.2317
Pg_PIP7418	12.3835
Pg_PIP6979	12.6178
Pg_PIP6980	12.6179
Pg_PIP7265	14.1989
Pg_PIP7260	14.2007
Pg_PIP7423	16.0946
Pg_PIP7300	16.1199
Pg_PIP7303	16.1211
Pg_PIP7106	16.8734
Pg_PIP7107	16.8735
Pg_PIP7173	17.2322
Pg_PIP7200	17.2982
Pg_PIP6879	17.4134
Pg_PIP7155	17.6783
Pg_PIP7236	18.507
Pg_PIP7237	18.5085
Pg_PIP7400	18.6895
Pg_PIP7016	19.3382
Pg_PIP7518	19.4711
Pg_PIP7626	19.5729
Pg_PIP7628	19.5759
Pg_PIP7560	19.594
Pg_PIP7566	19.5958
Pg_PIP7153	19.8627
Pg_PIP7229	20.6718
Pg_PIP7459	20.7717
Pg_PIP7009	20.9255
Pg_PIP7012	20.9281
Pg_PIP7014	20.9285
Pg_PIP6923	21.5496
Pg_PIP6924	21.5499
Pg_PIP6926	21.6591
Pg_PIP7477	22.1548
Pg_PIP7600	22.7769
Pg_PIP7602	22.7786
Pg_PIP6959	23.0773
Pg_PIP6958	23.0775
Pg_PIP6878	23.584
Pg_PIP7112	24.0235
Pg_PIP7572	24.1062
Pg_PIP7583	24.1576
Pg_PIP7582	24.1581
Pg_PIP7574	24.1601
Pg_PIP7670	24.3022
Pg_PIP7438	24.5786
Pg_PIP7436	24.58
Pg_PIP7739	24.8476
Pg_PIP7741	24.8609
Pg_PIP6889	25.0008
Pg_PIP7035	25.085
Pg_PIP7567	25.1724
Pg_PIP6825	25.4955
Pg_PIP7102	25.6315
Pg_PIP6854	25.7546
Pg_PIP7708	25.8149
Pg_PIP7142	26.1797
Pg_PIP7320	26.2193
Pg_PIP7693	26.3144
Pg_PIP7812	26.3313
Pg_PIP7256	26.3798
Pg_PIP6888	27.1533
Pg_PIP7762	27.2056
Pg_PIP7764	27.2061
Pg_PIP7768	27.37
Pg_PIP6852	27.6566
Pg_PIP6945	27.6618
Pg_PIP6936	27.7948
Pg_PIP7232	27.9407
Pg_PIP7454	28.5991
Pg_PIP7466	28.636
Chromosome	8
Pg_PIP7894	0.245149
Pg_PIP7898	0.294618
Pg_PIP7900	0.295247
Pg_PIP7938	0.539402
Pg_PIP8334	0.814589
Pg_PIP8168	1.21041
Pg_PIP8077	1.40301
Pg_PIP8794	1.45389
Pg_PIP8748	2.14309
Pg_PIP7982	2.16092
Pg_PIP8754	2.65453
Pg_PIP8251	2.69541
Pg_PIP8252	2.69552
Pg_PIP8258	2.7015
Pg_PIP8263	2.70233
Pg_PIP8266	2.70263
Pg_PIP8271	2.70332
Pg_PIP8422	3.18402
Pg_PIP8518	3.20307
Pg_PIP8729	3.26205
Pg_PIP8021	4.01065
Pg_PIP8658	4.06759
Pg_PIP8005	4.15436
Pg_PIP8002	4.15543
Pg_PIP8189	4.47107
Pg_PIP8643	4.58529
Pg_PIP8710	4.66966
Pg_PIP7958	4.71836
Pg_PIP8594	4.75477
Pg_PIP8555	4.80742
Pg_PIP8556	4.80766
Pg_PIP8557	4.80954
Pg_PIP8281	5.25333
Pg_PIP8113	5.5694
Pg_PIP7867	6.67779
Pg_PIP7868	6.67804
Pg_PIP8426	6.90294
Pg_PIP8456	6.95813
Pg_PIP8093	7.2483
Pg_PIP8094	7.27181
Pg_PIP7869	7.65913
Pg_PIP8450	8.17948
Pg_PIP8453	8.18232
Pg_PIP8194	8.32631
Pg_PIP8400	8.6501
Pg_PIP8165	8.87476
Pg_PIP8758	8.90583
Pg_PIP8248	9.23102
Pg_PIP8297	9.55846
Pg_PIP8302	9.56007
Pg_PIP8618	9.78843
Pg_PIP8617	9.7889
Pg_PIP7904	10.6341
Pg_PIP8484	10.7434
Pg_PIP8485	10.7436
Pg_PIP8491	10.7514
Pg_PIP8493	10.7518
Pg_PIP8411	11.4064
Pg_PIP8118	11.6413
Pg_PIP8235	11.6929
Pg_PIP8691	13.2394
Pg_PIP8693	13.2405
Pg_PIP7988	13.3105
Pg_PIP8573	13.3196
Pg_PIP8574	13.3205
Pg_PIP8384	14.055
Pg_PIP8559	14.1915
Pg_PIP8796	14.381
Pg_PIP7935	14.5775
Pg_PIP8721	14.6765
Pg_PIP8720	14.6774
Pg_PIP8767	14.7877
Pg_PIP8135	15.1907
Pg_PIP8137	15.1911
Pg_PIP8362	16.5891
Pg_PIP8360	16.5896
Pg_PIP8275	17.1361
Pg_PIP8325	17.3268
Pg_PIP8739	18.7409
Pg_PIP8583	20.1099
Pg_PIP8706	20.987
Pg_PIP8733	21.389
Pg_PIP8731	21.3893
Pg_PIP8806	22.114
Pg_PIP8343	22.6374
Pg_PIP8417	22.7785
Pg_PIP7919	22.9261
Pg_PIP7921	22.9263
Pg_PIP7927	23.0955
Pg_PIP7847	23.4006
Pg_PIP8527	24.2249
Pg_PIP8146	24.6001
Pg_PIP8667	24.9182
Pg_PIP8029	25.2033
Pg_PIP8038	25.2177
Pg_PIP7997	25.3219
Pg_PIP8495	25.5393
Pg_PIP8249	25.8291
Pg_PIP8683	26.4884
Pg_PIP8680	26.4896
Pg_PIP8671	26.4919
Pg_PIP8441	26.5101
Pg_PIP8282	26.666
Pg_PIP8470	26.6891
Pg_PIP8348	26.8584
Pg_PIP8356	26.8595
Pg_PIP8771	27.3696
Pg_PIP8503	27.759
Pg_PIP7947	27.7723
Pg_PIP7946	27.7724
