# Supplementary material for: Chromosome-specific potential intron polymorphism markers for large-scale genotyping applications in pomegranate
Source: Front Plant Sci. 2022 Aug 30;13:943959. doi: 10.3389/fpls.2022.943959 (PMC9468638; doi:10.3389/fpls.2022.943959)
Supplement: Supplementary Table 4 — Details of 1233 PIP primers designed from 958 genes of Tunisia genome. [file Table_4.xlsx]

## Sheet: 1233 PIP primers
Suppl Table S4	Details of 1233 PIP primers designed from 958 gene of Tunisia genome
		Marker positions				Gene Position
Sl.No	Primer Code	OLD Start	stop	Gene ID	Chrmosome	start	stop	Annotation	Forward Primer	Reverse Primer	GC%	Tm	Product size without Intron	Intron length	Product size with intron		StartF	StartR	LenF	LenR
1	>Pg_PIP939	31038	31452	LOC116209639	chr1	29172	32314	ethylene receptor	AGTGGCATGTCCATGAATTG	ATCCCTTGCCCTCATTGACT	47.5	60.1	104	75	179		1774	1858	20	20
2	>Pg_PIP757	80143	80392	LOC116201763	chr1	78969	84514	pyrophosphate-energized membrane proton pump 3	TTGCTGATAATGCTGGTGGA	GCAAAGCCTTTTGTGGTAGC	47.5	60.1	118	374	492		2163	2261	20	20
3	>Pg_PIP1162	422136	422472	LOC116214140	chr1	419110	425054	nudix hydrolase 3	AAAGGCCAAAGCTTTCTTGTC	TCTTCATATGTCTCATAAGGACCAA	39.4	59.5	108	179	287		1464	1547	21	25
4	>Pg_PIP1165	423035	423453	LOC116214140	chr1	419110	425054	nudix hydrolase 3	TGTCAGTGCTGCTCCAATTC	TTACAATGCGCTCATCATTTG	44.1	59.9	107	90	197		1716	1802	20	21
5	>Pg_PIP785	593028	593210	LOC116202395	chr1	589453	594831	ATPase 9, plasma membrane-type	CCACTCTCCCTGTCGATGAG	CTTCATGTCTTGCAGCCTCTT	53.8	60.2	101	78	179		1922	2002	20	21
6	>Pg_PIP653	689235	689641	LOC116199103	chr1	686773	689973	cis-3-alkyl-4-alkyloxetan-2-one decarboxylase	GGATAATCCGTCGAGCAGAA	GCCATACTCCTTCCCCTTGT	52.5	60.3	109	117	226		299	388	20	20
7	>Pg_PIP994	847497	847598	LOC116211145	chr1	846272	849904	(6-4)DNA photolyase	TGTTTGTTCACTGGGAAAAGG	AAGAGCATGAAAGCCAAAGC	43.9	59.8	102	111	213		1217	1299	21	20
8	>Pg_PIP1067	1193848	1194104	LOC116212655	chr1	1190761	1196380	peptidyl-prolyl cis-trans isomerase PASTICCINO1	TCTAGTCACATGTCCCCCTGA	AACCAAGCAGCTCAATTTCC	48.7	59.9	101	93	194		1270	1351	21	20
9	>Pg_PIP846	1304520	1304722	LOC116208529	chr1	1300412	1305521	protein DEFECTIVE IN EXINE FORMATION 1	CCTACTTCATGTGCCGATGT	CCCATTCATGGTGGTAACAA	47.5	58.9	114	342	456		2171	2265	20	20
10	>Pg_PIP580	1475129	1475624	LOC116193310	chr1	1475117	1476687	E3 ubiquitin-protein ligase AIRP2	TTCAAGGATTCCCTCAAAGC	CTGTAGGACAGTCTCATCTGAAGG	47.5	59.3	113	591	704		387	476	20	24
11	>Pg_PIP1024	1643025	1643331	LOC116211529	chr1	1641748	1648150	AMP deaminase	TCCTCAGTTGCATGTCTTCCT	AGCTGGGGTTGGCATATGTT	48.8	60.8	103	333	436		2076	2159	21	20
12	>Pg_PIP1022	1644367	1644923	LOC116211529	chr1	1641748	1648150	AMP deaminase	TGCGATTCATAAAGTCGAAAT	CCCGGTTAAATCCAAACTCTC	40.5	58.6	110	83	193		1535	1624	21	21
13	>Pg_PIP489	1779645	1779850	LOC116193062	chr1	1778921	1780752	40S ribosomal protein S4	GCACTTGAAGAGGCTCAATG	AGGATCAGAGGCAGGCATTC	52.5	60.1	117	103	220		159	256	20	20
14	>Pg_PIP1147	2204077	2204280	LOC116213988	chr1	2202378	2206281	vacuolar-sorting receptor 1-like	AAGCCATCTGTGCTGGTTTC	AGCTTTCTTGTCCTGCCAAC	50	59.9	116	174	290		1451	1547	20	20
15	>Pg_PIP1144	2204590	2204816	LOC116213988	chr1	2202378	2206281	vacuolar-sorting receptor 1-like	TGCCCGATGAAAGAGAAGAA	GATTGTCCGCATCAGCATC	48.8	60.5	121	272	393		1204	1306	20	19
16	>Pg_PIP708	2425529	2426394	LOC116200797	chr1	2424579	2427617	probable serine/threonine-protein kinase PBL8	GGAGGATCACAGGCTACTCG	TCATCATTCTCGTGGACCAA	52.5	59.9	107	421	528		1107	1194	20	20
17	>Pg_PIP1051	2813011	2813194	LOC116212270	chr1	2811088	2815624	cellulose synthase A catalytic subunit 7 [UDP-forming]	CCAGGCTATCAACACCACAA	TGATCACAGTCCACGTTCAG	50	58.9	104	79	183		1536	1620	20	20
18	>Pg_PIP662	2869459	2869633	LOC116199446	chr1	2867354	2870887	TBC1 domain family member 15	CTTGCTGTATATGCTTGGATGG	GCATCAGCTTCATGTTCCAA	45.2	59.7	101	84	185		886	967	22	20
19	>Pg_PIP1235	2896092	2896287	LOC116215287	chr1	2894582	2898198	ribulose-1,5 bisphosphate carboxylase/oxygenase large subunit N-methyltransferase, chloroplastic	TAACAGGGTTGCCTTGGTTC	AAAGACAACGCCCTGAGATG	50	60.1	100	101	201		803	883	20	20
20	>Pg_PIP389	2902744	2902986	LOC116192811	chr1	2899741	2903998	serine/threonine-protein kinase tricorner-like	TGCCATGAAAAAGCTTAAGAAA	CACAATGCAGTTGCTGTCAA	38.4	59.3	106	80	186		835	921	22	20
21	>Pg_PIP1185	3143470	3143590	LOC116214663	chr1	3138137	3147002	alpha,alpha-trehalose-phosphate synthase [UDP-forming] 1-like	CGGCTTGACATGATTAAAGGA	CTGTTCTCGTCGGCACTG	52	59.6	121	100	221		1592	1695	21	18
22	>Pg_PIP536	3278396	3279033	LOC116193170	chr1	3277816	3280089	ubiquitin-conjugating enzyme E2 36	AATATCCAATGGCTGCTCCA	GGCTCCATTTGTCCTTCAAA	45	60.2	108	108	216		297	385	20	20
23	>Pg_PIP106	4001272	4001638	LOC116190080	chr1	3997535	4003074	DUF21 domain-containing protein At1g55930, chloroplastic-like	TGTGGGAGATATGGCTCATAAA	ACCACAGCCATGTGAACCTT	45.5	59.9	105	86	191		1714	1799	22	20
24	>Pg_PIP1176	4182850	4183162	LOC116214598	chr1	4181872	4184945	serine/threonine-protein phosphatase PP-X isozyme 2	GGCGAACGTTTGGAGATATT	GGCAGGAGAGAGACCACCAT	52.5	60.3	103	93	196		688	771	20	20
25	>Pg_PIP1174	4183322	4184133	LOC116214598	chr1	4181872	4184945	serine/threonine-protein phosphatase PP-X isozyme 2	TTTTGTTGACAGGGGGTTTT	AATCTGCCGACTTTCATGGT	42.5	59.4	115	123	238		526	621	20	20
26	>Pg_PIP856	4275833	4276027	LOC116208621	chr1	4274395	4276595	aspartate carbamoyltransferase 2, chloroplastic-like	CACCGAGAATGCGAGAGAAT	CTCAAAGTGCCGCATTACAA	47.5	60.1	109	99	208		496	585	20	20
27	>Pg_PIP241	4315515	4315620	LOC116192345	chr1	4310064	4316967	1,4-alpha-glucan-branching enzyme 3, chloroplastic/amyloplastic	TTTGGTCACGATGACTATGGTT	CATCCACATAATTGTACTGCTGAA	39.2	59.2	106	229	335		618	700	22	24
28	>Pg_PIP176	4458159	4458278	LOC116192163	chr1	4456142	4459393	uncharacterized LOC116192163	GGGTGGTTTTGAGACATTGG	TGTTCGTTCTCATTCCCTGA	47.5	59.7	120	314	434		863	963	20	20
29	>Pg_PIP1116	4590088	4590815	LOC116213538	chr1	4588320	4591579	trafficking protein particle complex subunit 3-like	GGCGAAATCTAATGTCACCAG	ATCCCAATTGGTCACAGAGG	48.8	59.7	112	236	348		538	630	21	20
30	>Pg_PIP1129	5150363	5150551	LOC116213696	chr1	5146618	5151885	uncharacterized LOC116213696	AGAGGAGTGCCCAGAAACAA	CCCTTCTCAGTCCACCCTTT	52.5	60.2	100	115	215		1053	1133	20	20
31	>Pg_PIP73	5198357	5198461	LOC116188919	chr1	5197320	5201189	catalase isozyme 1	ACAGGGAGAGGATCCCAGAG	GGAAATCAGCACAGGTGAGG	57.5	60.6	105	89	194		242	327	20	20
32	>Pg_PIP795	5254463	5254642	LOC116203642	chr1	5251956	5261243	Fanconi anemia group J protein	TTGTTGTTGGCATTCCATTC	CCACTTAGAAGGTTTTTAGATGACTTG	38.5	59.7	100	343	443		2267	2340	20	27
33	>Pg_PIP746	5427246	5427350	LOC116201662	chr1	5422895	5429146	pyrophosphate--fructose 6-phosphate 1-phosphotransferase subunit alpha	GATTTACTGGGTCGTACGAAGG	TCCAATAATGACAAGGCCATC	46.4	59.8	105	88	193		700	784	22	21
34	>Pg_PIP597	5552382	5552980	LOC116194114	chr1	5547243	5558319	stromal processing peptidase, chloroplastic	GTAACTGCCGAACCCAAGAA	TGCATCCATGTAACGACTTAAT	43.2	58.7	114	183	297		1817	1909	20	22
35	>Pg_PIP603	5557319	5557598	LOC116194114	chr1	5547243	5558319	stromal processing peptidase, chloroplastic	TGCAAGAGCGTTCTTAGAGGA	AGCCAATAGGCATTGGACTTA	45.2	59.5	119	88	207		3536	3634	21	21
36	>Pg_PIP558	5888417	5888944	LOC116193262	chr1	5886936	5893836	ATP-dependent zinc metalloprotease FTSH 12, chloroplastic	TGGAGATACCGTCCCAAACT	CCTTCTTTCATCGTCACATACAA	44.6	59.3	119	232	351		1132	1228	20	23
37	>Pg_PIP564	5891571	5891772	LOC116193262	chr1	5886936	5893836	ATP-dependent zinc metalloprotease FTSH 12, chloroplastic	GGCTCACCTGTTTCCTTGTT	CCATATCTTCTCGGGGATAAAA	45.5	59.3	101	110	211		2400	2479	20	22
38	>Pg_PIP569	5912069	5912288	LOC116193267	chr1	5910189	5913975	thiosulfate/3-mercaptopyruvate sulfurtransferase 1, mitochondrial-like	TTGTTGTTTACGATGGGAAGG	ATCTCGGGAGACCTCCATCT	48.9	59.9	108	107	215		687	775	21	20
39	>Pg_PIP566	5913241	5913446	LOC116193267	chr1	5910189	5913975	thiosulfate/3-mercaptopyruvate sulfurtransferase 1, mitochondrial-like	CCTGTTGTGTCGGTTGATTG	AAGGGGATTCCTTTGCTCAT	47.5	60	102	79	181		434	516	20	20
40	>Pg_PIP1065	6238335	6238789	LOC116212523	chr1	6236332	6238863	probable sugar phosphate/phosphate translocator At3g14410	CAGCGGCCAGATCTTCTT	TGACAGATGAAAAGATCATGTGAA	44.4	59.3	104	83	187		335	415	18	24
41	>Pg_PIP1153	6306995	6307225	LOC116214039	chr1	6305149	6307696	splicing factor YJU2	GTCAGGTGCGACGCGTAAT	TTCATAGCATCACCCATCTCC	52.8	61.1	102	102	204		642	723	19	21
42	>Pg_PIP1152	6307283	6307556	LOC116214039	chr1	6305149	6307696	splicing factor YJU2	CAACTACATCTATAAGGGCACCAA	CTCGTGCACTTGAAGTAGAACCT	44.8	59.7	105	424	529		480	562	24	23
43	>Pg_PIP40	6352571	6352685	LOC116187987	chr1	6349333	6354183	ubiquitin carboxyl-terminal hydrolase 15-like	GCTTGAGATCGAGGGTGAAG	AAAGCATCTTCCAGCGATTC	50	59.7	115	90	205		1912	2007	20	20
44	>Pg_PIP492	6551528	6551750	LOC116193080	chr1	6550252	6552419	cytochrome c oxidase subunit 6b-1-like	AAACGCAGGTGATGCAGAG	GCAGTGTCTTGTTTGGTTGG	51.3	59.6	100	142	242		476	556	19	20
45	>Pg_PIP500	6590229	6590906	LOC116193096	chr1	6571731	6578316	protein FAM91A1	TGACGGGAATAGGGAGGAAT	GGCAACAATTCTTTGGCAAT	45	60.3	103	233	336		709	792	20	20
46	>Pg_PIP504	6590229	6590906	LOC116193096	chr1	6571731	6578316	protein FAM91A1	TGACGGGAATAGGGAGGAAT	GGCAACAATTCTTTGGCAAT	45	60.3	103	233	336		709	792	20	20
47	>Pg_PIP502	6591293	6591847	LOC116193096	chr1	6571731	6578316	protein FAM91A1	CCAGCGGAGCCTAATCTACTT	CCTCGATGGGATCTTCATAA	48.7	58.7	116	330	446		986	1082	21	20
48	>Pg_PIP506	6591293	6591847	LOC116193096	chr1	6571731	6578316	protein FAM91A1	CCAGCGGAGCCTAATCTACTT	CCTCGATGGGATCTTCATAA	48.7	58.7	116	330	446		986	1082	21	20
49	>Pg_PIP8	6840421	6840671	LOC116187571	chr1	6838226	6842269	V-type proton ATPase subunit B2	TCTGGGAAGCCCATTGATAA	CCCGTCTGTATCATTTCTTCG	46.3	60	116	89	205		583	678	20	21
50	>Pg_PIP329	7192619	7193247	LOC116192592	chr1	7192215	7197037	auxin response factor 5	CCTCAGCTGGGCAGTCTAGT	TGGGAGATTCGGATAATTGG	52.5	59.7	111	108	219		836	927	20	20
51	>Pg_PIP328	7193614	7193829	LOC116192592	chr1	7192215	7197037	auxin response factor 5	CACACATGGTGGCTTCTCAG	ATGCAAGTCTCGCACAACAA	50	60.4	109	79	188		1225	1314	20	20
52	>Pg_PIP954	7411391	7411626	LOC116209889	chr1	7410150	7413466	26S proteasome regulatory subunit S10B homolog B	CACTGGCAAGACATTGTTGG	CGAGCACTTTCGCCTATGTA	50	59.6	108	91	199		686	774	20	20
53	>Pg_PIP1007	7524959	7525058	LOC116211413	chr1	7524208	7526354	ornithine carbamoyltransferase, chloroplastic	GGGCCATGCCGTTTACTTAG	AATGATGTCATTATAACCAGAGAGAA	42.9	59.6	100	252	352		500	574	20	26
54	>Pg_PIP277	7576682	7576880	LOC116192399	chr1	7575523	7580075	sugar transporter ERD6-like 6	AATGATTGCAGCCATACCAA	ATGCCAACACCAAATCCTTC	42.5	59.4	108	95	203		486	574	20	20
55	>Pg_PIP902	8303735	8303931	LOC116208972	chr1	8302085	8308783	uncharacterized LOC116208972	GAAAACAGGGCTGCTTATCCT	CCGATAAAGTCAAATTGCCAGT	44.3	60.1	101	110	211		2508	2587	21	22
56	>Pg_PIP1202	8504987	8505180	LOC116214931	chr1	8503289	8513291	probable manganese-transporting ATPase PDR2	CAACGGACATCTGCTGTTTT	TTCCAACTGATTTGAAAGTAGTCAA	38.5	59	106	85	191		2623	2704	20	25
57	>Pg_PIP1201	8505157	8505558	LOC116214931	chr1	8503289	8513291	probable manganese-transporting ATPase PDR2	TCAGAAGCAATTCCCTACAGTG	TTGCAAAACAGCAGATGTCC	45.2	59.6	114	78	192		2533	2627	22	20
58	>Pg_PIP400	9606445	9606636	LOC116192845	chr1	9605360	9607436	tubulin alpha chain-like	GAGCAGCTCATTAGTGGCAAG	GGATCCTGTCCAAGCAGAGA	53.7	60.3	100	93	193		419	499	21	20
59	>Pg_PIP609	9701255	9701512	LOC116186944	chr1	9700060	9716297	uncharacterized LOC116186944	GTGCTGGTGGCGATACATAA	GAAAACTGTGCGCTGTTCAA	47.5	59.8	102	727	829		3572	3654	20	20
60	>Pg_PIP718	10346286	10347063	LOC116201122	chr1	10340078	10351412	rho GTPase-activating protein REN1	TGGGACTCCATCTTTCTTGG	CTCGATTCTCTACATCATCCACA	46.7	59.6	110	86	196		895	982	20	23
61	>Pg_PIP137	10464370	10464477	LOC116192002	chr1	10462092	10467137	glucose-6-phosphate isomerase 1, chloroplastic	CAGGGTGTTGCAATAACACAA	AGATGTTCTGCCGCCAAC	49.2	59.6	108	73	181		1088	1178	21	18
62	>Pg_PIP140	10465196	10465660	LOC116192002	chr1	10462092	10467137	glucose-6-phosphate isomerase 1, chloroplastic	GCTGTTTAGTCGGTATTTGCAG	GGTCTGTGCTTCCTTTATTTCC	45.5	59.1	119	197	316		1405	1502	22	22
63	>Pg_PIP293	10521950	10522130	LOC116192462	chr1	10519409	10529801	serine/threonine-protein phosphatase 6 regulatory subunit 2	AACTTGTGCGGTATATTGTGG	ACTTCACAAGTAAATATCTCACAGGAA	38.1	58.2	100	124	224		428	501	21	27
64	>Pg_PIP117	10585129	10585682	LOC116190942	chr1	10582794	10585686	BTB/POZ domain-containing protein At1g30440-like	CGAGTGTGAAGTTGGGTTCC	AAAGGACATCTCCCCGACTT	52.5	60.2	113	191	304		952	1045	20	20
65	>Pg_PIP1070	10918252	10918945	LOC116212734	chr1	10916248	10921643	cullin-1-like	TGAGGATGCTGCCAGTAATAA	GGCAAGGTACTTATCATGCAGTT	43.2	59	106	104	210		1171	1254	21	23
66	>Pg_PIP1002	11117140	11117337	LOC116211292	chr1	11113043	11118417	probable histone-arginine methyltransferase 1.3	TTGGTGGCTTCCCCAGTAT	CAACAGCAGCCGTGAATTT	50	60.1	100	155	255		1215	1296	19	19
67	>Pg_PIP478	11326962	11327323	LOC116193036	chr1	11326853	11329559	dynein light chain 1, cytoplasmic	TCAAGAGTGCCGACATGAAG	ATATGCTCTGCGACGTCCTT	50	59.9	103	386	489		327	410	20	20
68	>Pg_PIP23	11950229	11950276	LOC116187747	chr1	11945676	11951720	dihydrolipoyl dehydrogenase 2, chloroplastic-like	CCCACAAAAAGTGAAATATGGAA	TCCTTTGCAGTAATCACGTTG	38.8	59.5	113	375	488		813	840	23	21
69	>Pg_PIP22	11950511	11950537	LOC116187747	chr1	11945676	11951720	dihydrolipoyl dehydrogenase 2, chloroplastic-like	AATTCCATGAAGGCACTTGG	ATCTACGCCAAGTGCCTTCA	47.5	60.4	104	103	207		757	764	20	20
70	>Pg_PIP455	12135059	12135232	LOC116193013	chr1	12135000	12138943	ATP-citrate synthase beta chain protein 2-like	ATTTCCTATTCAGCGGATGC	TTTCTGGAATCCCTCCGAAC	47.5	60.2	100	79	179		327	407	20	20
71	>Pg_PIP460	12136103	12136298	LOC116193013	chr1	12135000	12138943	ATP-citrate synthase beta chain protein 2-like	TGTATAACACCATAGCTCGTGTGAC	TCGCAAAACATGGTCAGAAA	42	60.3	101	85	186		815	896	25	20
72	>Pg_PIP919	12302043	12302437	LOC116209300	chr1	12301251	12306070	galactokinase-like	TGAAGAATCATAAATGGGGTCA	AGTCCAACCGGTTCACCA	46	59.6	100	86	186		504	586	22	18
73	>Pg_PIP1155	12595506	12595924	LOC116214069	chr1	12587107	12598846	E3 ubiquitin-protein ligase UPL6	ATTTCATGGAAAATATTACAAGAGCAG	ATGCCGGATCCAGGATTA#	39.8	59.5	100	118	218		2479	2561	27	18
74	>Pg_PIP1157	12596681	12596894	LOC116214069	chr1	12587107	12598846	E3 ubiquitin-protein ligase UPL6	GAATTCTTGTGGATATACCATTTGC	GATACAGTTCCGGGTCCAAA	43	59.9	102	106	208		2647	2729	25	20
75	>Pg_PIP1159	12597274	12597675	LOC116214069	chr1	12587107	12598846	E3 ubiquitin-protein ligase UPL6	GGGTTTCACCAACTTATGCAG	CGCAGATCATCAACATCCAA	46.3	60.1	107	94	201		2970	3057	21	20
76	>Pg_PIP352	12780269	12780471	LOC116192667	chr1	12778267	12781810	ATP-citrate synthase alpha chain protein 2	TAGATATGAGGGGCGAGCTT	GCTCTCTGTCGGGCTTAGAA	52.5	59.3	110	91	201		829	919	20	20
77	>Pg_PIP353	12780438	12780683	LOC116192667	chr1	12778267	12781810	ATP-citrate synthase alpha chain protein 2	GCCATTCGGCAGAGTTCTAA	CCATGGTCCAAATACGTCCT	50	60	116	119	235		905	1001	20	20
78	>Pg_PIP355	12780944	12781151	LOC116192667	chr1	12778267	12781810	ATP-citrate synthase alpha chain protein 2	GGAGCTCCAAATGAGGAAGA	AATGCCTCCTCCAATCAGAA	47.5	59.5	108	92	200		1110	1198	20	20
79	>Pg_PIP334	12975884	12976266	LOC116192598	chr1	12975248	12977522	pto-interacting protein 1-like	CATTCGAGTATGCGTCCAAA	CTCTGGGCCCAAGAAAGAAG	50	60.5	100	98	198		777	857	20	20
80	>Pg_PIP1017	13004734	13004997	LOC116211476	chr1	13004690	13007380	probable sugar phosphate/phosphate translocator At3g17430	CTACATTCTACTGTCCTCGGGAGT	ATGAATCATGGTCAGTGTGATTG	44.6	59.9	100	376	476		789	866	24	23
81	>Pg_PIP1040	14121153	14121392	LOC116212137	chr1	14116130	14121846	succinate--CoA ligase [ADP-forming] subunit beta, mitochondrial	TTTCATCGGTGGAGGAAATTA	AAGGTTCCCAAACCTCTTCC	44.1	59.4	109	82	191		298	387	21	20
82	>Pg_PIP169	16001402	16001518	LOC116192141	chr1	15998525	16002087	ATP-dependent zinc metalloprotease FTSH 4, mitochondrial	ATGCCCTGGTGGCTATTTAT	CGCTTGTCTCATCCTTTTCC	47.5	59.1	117	86	203		1726	1823	20	20
83	>Pg_PIP376	16350576	16350791	LOC116192767	chr1	16347636	16352764	phosphoribosylaminoimidazole carboxylase, chloroplastic	GCTCATTAGAAGGTGCTGGTG	ACCACTATTATGGGGCCTTG	51.2	59.3	101	75	176		1342	1423	21	20
84	>Pg_PIP988	16503020	16504381	LOC116210927	chr1	16502320	16517866	vacuolar protein sorting-associated protein 52 A	CAGTGATGATGTGTCTCTAGAAGGA	CCACCCCTTTTGTGTATTCC	47	59.5	119	172	291		792	891	25	20
85	>Pg_PIP531	16968733	16968959	LOC116193142	chr1	16964428	16980453	uncharacterized LOC116193142	GATTGATCACTCATTTCCTTTCC	AAAAGTATTAGGACCCATGAAGTACA	36.9	58.8	115	98	213		3013	3102	23	26
86	>Pg_PIP193	17444889	17444999	LOC116192223	chr1	17438717	17445106	homeobox-leucine zipper protein ATHB-8-like	GTACCACGAGTGCCCAAAAC	CGGTTCTGAAACCAGACTTTG	51.3	60.1	111	79	190		530	620	20	21
87	>Pg_PIP155	18817385	18817604	LOC116192111	chr1	18814226	18819621	probable protein phosphatase 2C 59	TGTGAAGCAGAACCTTTTCAG	CAAAAATTCAGTGTCCGTATGGT	41	59.2	106	224	330		611	694	21	23
88	>Pg_PIP520	22123200	22123540	LOC116193131	chr1	22120865	22124549	probable transcriptional regulatory protein At2g25830	GGACATTTTGGAGCGCAAC	TATGCTAACTCCCCCAAAACC	50.1	60.9	100	285	385		638	717	19	21
89	>Pg_PIP1150	22730512	22730769	LOC116214005	chr1	22729101	22735448	TOM1-like protein 9	GCATAAAGAAGCGTCTTGGAA	CGTGCATATGAACAATGTCTCC	44.2	59.9	105	311	416		411	494	21	22
90	>Pg_PIP1151	22730767	22730961	LOC116214005	chr1	22729101	22735448	TOM1-like protein 9	ACGTGGCAGAGAGAGACGTT	GCTTCTTGCCATGTATCTATAAGAA	45.5	59.1	109	80	189		513	597	20	25
91	>Pg_PIP186	22908264	22909319	LOC116192188	chr1	22908250	22912984	aspartate aminotransferase, cytoplasmic-like	AAGCTGCTCCGTCTTCGAT	CAACGCCCAAATTCAACTTA	46.3	59.4	110	342	452		196	286	19	20
92	>Pg_PIP549	23415929	23416739	LOC116193233	chr1	23413175	23420818	beta-adaptin-like protein A	GGAAAGCTTAGCTGAAAATTGG	GTCTCTGGTGGCCTTTTGAA	45.5	59.8	102	114	216		1602	1684	22	20
93	>Pg_PIP548	23416853	23417145	LOC116193233	chr1	23413175	23420818	beta-adaptin-like protein A	TGGACAGGCTCCTTCAATTT	AATGCAATCTTGGCTCCACT	45	59.7	113	104	217		1376	1469	20	20
94	>Pg_PIP731	25379361	25379811	LOC116201289	chr1	25378564	25387922	probable starch synthase 4, chloroplastic/amyloplastic	TGCAGCATCTGACATGTTTATT	AAGTCCACCAGTTTTTCTTGC	39.6	58.3	112	117	229		3034	3125	22	21
95	>Pg_PIP730	25382958	25383208	LOC116201289	chr1	25378564	25387922	probable starch synthase 4, chloroplastic/amyloplastic	GAAGGAAGATTGTTCAAAAACAAAA	TGTCCTCTCCAGAAAAACTTATCA	32.8	59.6	104	76	180		2108	2188	25	24
96	>Pg_PIP1091	27719417	27720958	LOC116213157	chr1	27716125	27722287	cysteine--tRNA ligase, chloroplastic/mitochondrial	GCTTAATTGCTTGCCACCTT	TTTGGTATGCACACCCATTG	45	59.8	104	170	274		762	846	20	20
97	>Pg_PIP271	29266574	29266966	LOC116192392	chr1	29264574	29270251	probable sucrose-phosphate synthase 1	GTTTGGCAGCGAAAACAAAG	AGCAACTATTGGTAAGCCATGA	43	59.8	104	122	226		1767	1849	20	22
98	>Pg_PIP272	29268554	29269068	LOC116192392	chr1	29264574	29270251	probable sucrose-phosphate synthase 1	CTGGTCCAGTCAATACAAGGAA	GCCCGTATCAGAATCACGAC	50.2	59.8	106	90	196		562	648	22	20
99	>Pg_PIP931	35672463	35672856	LOC116209475	chr1	35671951	35678731	cellulose synthase A catalytic subunit 1 [UDP-forming]-like	TTGCCTTCTCACTGGGAAAT	ATCGGAGCTCGAGGATGC	53.1	60.6	110	115	225		2805	2897	20	18
100	>Pg_PIP621	38119188	38119699	LOC116195200	chr1	38115591	38123432	cellulose synthase A catalytic subunit 8 [UDP-forming]	CACAAGAAAGCTGGTGCTGA	CGAATTGCCTTGCTATTGTT	45	59.1	116	73	189		857	953	20	20
101	>Pg_PIP1179	39986835	39988324	LOC116214624	chr1	39986806	39989813	serine/threonine-protein kinase Aurora-3	AGAATTCGAGATCGGGAAGC	TATCAACTTCAGCGCCACAA	47.5	60.5	100	95	195		91	171	20	20
102	>Pg_PIP1048	40493218	40493579	LOC116212178	chr1	40490150	40495538	UTP:RNA uridylyltransferase 1	CACTGGGCTAAGTCAAGACGA	GACGACGTTGCTGTAGGAAA	51.2	59.7	100	81	181		1702	1782	21	20
103	>Pg_PIP575	40989167	40989603	LOC116193300	chr1	40988055	40989910	anaphase-promoting complex subunit 10	TCAACCACATTTGGTGAATGTT	ACTCGGCGTATAGCTCTCGT	45.7	59.6	100	97	197		317	397	22	20
104	>Pg_PIP381	41859181	41859370	LOC116192773	chr1	41858663	41862880	cyclin-dependent kinase F-4	TTGTGAAGTTGAAGGAGGTCA	TCTCTCTCTATCCTTTATGAGTTGG	41.4	57.9	101	103	204		1206	1282	21	25
105	>Pg_PIP259	42407295	42407481	LOC116192388	chr1	42399432	42412847	endoribonuclease Dicer homolog 1	AGTCAAGAGATGCGGACGTG	TGTCGAATATCCAGCCCTTC	52.5	60.7	113	88	201		2678	2771	20	20
106	>Pg_PIP260	42407529	42407715	LOC116192388	chr1	42399432	42412847	endoribonuclease Dicer homolog 1	ACATTCAGTCTCGGGGTCGT	TTCACTATTGCGTGCATTCC	50	60.8	110	90	200		2838	2928	20	20
107	>Pg_PIP266	42418807	42419171	LOC116192389	chr1	42417156	42419262	soluble inorganic pyrophosphatase 1-like	CATTGTCCAGGAGATCAGTGG	ACCTTGCTCCCCTTGGTTAT	51.2	60.2	109	90	199		222	311	21	20
108	>Pg_PIP201	43304329	43304439	LOC116192244	chr1	43304310	43308242	tubulin gamma-1 chain	CTCTGCAGGTGGGGCAAT	CTGGGTGGCGAAGTCCTC#	63.9	62	110	76	186		223	315	18	18
109	>Pg_PIP203	43305870	43306262	LOC116192244	chr1	43304310	43308242	tubulin gamma-1 chain	AGATGGTAGCGATAGCCTTGA	CGATCATTAAGCGTTTCCAA	43.8	58.9	102	102	204		581	663	21	20
110	>Pg_PIP678	43906355	43906564	LOC116199283	chr1	43901289	43908920	C-terminal binding protein AN	CAAATGAAACGGTTCAAATTCTT	ACAGCACAATCATCCACCAA	37.7	59.7	106	107	213		1761	1847	23	20
111	>Pg_PIP1119	43949147	43949369	LOC116213561	chr1	43948085	43950489	probable serine/threonine-protein kinase At1g01540	GCGTGAGGCACAAGAATCTC	GTGAAGCCACTGGTCCAAAT	52.5	60.5	110	572	682		933	1023	20	20
112	>Pg_PIP1120	43949389	43949596	LOC116213561	chr1	43948085	43950489	probable serine/threonine-protein kinase At1g01540	GCCCATTGACGTGGAATATC	TCACATCTCGATGGACAACC	50	59.8	105	80	185		1044	1129	20	20
113	>Pg_PIP288	44129487	44129682	LOC116192421	chr1	44129268	44131576	bifunctional L-3-cyanoalanine synthase/cysteine synthase 2, mitochondrial	GATGCAGTCAACATGGCAAG	CTCCTTGCGAGCCTCAGA	55.6	60.3	101	75	176		1005	1088	20	18
114	>Pg_PIP1250	44335199	44335626	LOC116215507	chr1	44333188	44336786	DEAD-box ATP-dependent RNA helicase 8-like	ACTGCTGCTTTCTGCATTCC	GCGATGTTTGTAAGGCCAAT	47.5	60.3	106	315	421		1023	1109	20	20
115	>Pg_PIP804	45014158	45014728	LOC116206636	chr1	45011804	45015976	lysine-specific demethylase JMJ706-like	GAGGAGTTTGATGATCCTTTGG	ACTCCAGCAGGAACAGATGC	50.2	60.2	110	221	331		804	894	22	20
116	>Pg_PIP311	45382768	45382952	LOC116192535	chr1	45381523	45385835	AP-2 complex subunit mu	CCGGGTATTGCCAACAATTA	CAACCCCAAGAGCAAACATT	45	60.3	101	71	172		989	1070	20	20
117	>Pg_PIP310	45383256	45383583	LOC116192535	chr1	45381523	45385835	AP-2 complex subunit mu	AATTGGGCTCGAGAAAGAGG	CCTTGTCAAATTTACGCATTGA	43.2	60.4	106	75	181		882	966	20	22
118	>Pg_PIP307	45384740	45385280	LOC116192535	chr1	45381523	45385835	AP-2 complex subunit mu	TGTGATTGTTGTCAGCACCA	TCCGGATAGCATCTTCATCA	45	59.4	116	115	231		408	504	20	20
119	>Pg_PIP753	45547258	45547462	LOC116201704	chr1	45545401	45550185	pyruvate kinase isozyme G, chloroplastic	TGAAAGTGCCGATTCTATTCC	CCTCAATTGGAAGTTCAGCA	43.9	59	101	87	188		1186	1267	21	20
120	>Pg_PIP660	45843380	45843610	LOC116199387	chr1	45843199	45845751	novel plant SNARE 11	TTTTCCATAAAGAAAGCTTCCAA	GCTATGACCCCAACCACAAT	40.2	59.5	107	103	210		995	1082	23	20
121	>Pg_PIP71	46416945	46417049	LOC116188913	chr1	46416041	46417473	60S ribosomal protein L15-1-like	TCCGTGTCAGACGTGGAG	TCTTGCTGCGTTGGAACTTA	53.1	59.5	105	86	191		298	383	18	20
122	>Pg_PIP815	46425501	46425691	LOC116207935	chr1	46424251	46426639	formyltetrahydrofolate deformylase 1, mitochondrial-like	ATTACATGGGTGGCAGGAAG	TGCCTTTCGAGAAAACGAAT	45	59.8	105	90	195		555	640	20	20
123	>Pg_PIP257	46498268	46498506	LOC116192379	chr1	46496712	46500858	asparagine--tRNA ligase, chloroplastic/mitochondrial	TTTTCGAGCAGAAAACTCCAA	GCACAGGCCATGTCATCAT	45.4	60.3	102	92	194		1042	1125	21	19
124	>Pg_PIP255	46498631	46498998	LOC116192379	chr1	46496712	46500858	asparagine--tRNA ligase, chloroplastic/mitochondrial	TCCTCTGGATACCATTCCAAA	AAGTTTCGCCATTGAGTTGG	43.9	59.7	110	91	201		892	982	21	20
125	>Pg_PIP532	46960777	46960976	LOC116193147	chr1	46959762	46961956	probable trehalose-phosphate phosphatase F	TCCAGCCAGCTAGAGAATTTTT	GGCACAAAATTTATGGTTCTCC	40.9	59.6	110	75	185		1201	1289	22	22
126	>Pg_PIP529	46965770	46966241	LOC116193139	chr1	46964220	46967714	transaldolase	GGCCTCGAGGTTACTGGAAT	CCCACAAAAATCTGAATAACAGAA	44.2	59.9	117	94	211		713	806	20	24
127	>Pg_PIP742	47056196	47056390	LOC116201503	chr1	47055531	47059037	hsp70-Hsp90 organizing protein 3-like	GAAACATGACCCCAACAACC	TTCAATTCTTCTGGGGTGAGA	46.4	59.9	102	97	199		1671	1752	20	21
128	>Pg_PIP62	48287177	48287515	LOC116188663	chr1	48286909	48290514	homeobox protein HD1	AGCAGCAGCACTCCCTCTC	GTTGCTGCAGCTGCTCCTT	60.5	61.4	102	898	1000		765	848	19	19
129	>Pg_PIP809	48567660	48567971	LOC116207139	chr1	48565786	48568743	bifunctional UDP-glucose 4-epimerase and UDP-xylose 4-epimerase 1	TCAGGAACAGGGAGGACTTG	GAGGATTCGCCACGCTCT	58.1	60.9	105	87	192		504	591	20	18
130	>Pg_PIP133	48766727	48767246	LOC116191964	chr1	48766393	48769578	tubulin beta-1 chain-like	TGATCGACTCGGTCTTGGAC	TTAACAGGGTCCCCATTCC	53.8	60.4	120	129	249		451	552	20	19
131	>Pg_PIP425	48910142	48910357	LOC116192909	chr1	48909801	48911359	tubulin beta chain-like	TTCTGTTCTCGACGTTGTGC	AGAGTCCCCATTCCAGAACC	52.5	60.2	108	129	237		447	535	20	20
132	>Pg_PIP1	49076984	49077084	LOC116187049	chr1	49075085	49077166	uncharacterized LOC116187049	TGCTTCCGAGGCACACTAAG	ACCAAGCCCAACAGCTTTCT	52.5	61.3	101	97	198		605	686	20	20
133	>Pg_PIP1059	49183089	49183914	LOC116212438	chr1	49181630	49184811	homeobox protein BEL1 homolog	AGATCCGTGTCAGTCCTTCG	CTTCTTGATAGACCGGTTTGG	51.3	59.5	107	825	932		1469	1555	20	21
134	>Pg_PIP1135	49484200	49484413	LOC116213917	chr1	49481570	49487706	dihydrolipoyllysine-residue acetyltransferase component 3 of pyruvate dehydrogenase complex, mitochondrial-like	CCTCCCTCCACATCAAGAAA	AGAACTTCGCCGGGAGTAAC	52.5	60.3	114	84	198		745	839	20	20
135	>Pg_PIP1137	49486206	49486695	LOC116213917	chr1	49481570	49487706	dihydrolipoyllysine-residue acetyltransferase component 3 of pyruvate dehydrogenase complex, mitochondrial-like	ACAAGAGAGCTCTGGTGGTAAG	CCATGAACTGTTACATTGAGGAA	44.6	58.4	100	84	184		1492	1569	22	23
136	>Pg_PIP1228	49964662	49964932	LOC116215137	chr1	49962719	49967976	probable inactive ATP-dependent zinc metalloprotease FTSHI 1, chloroplastic	ACTAACCGGAGGGACTTGTT	GATATCGAATCGGCCTTTTG	47.5	58.6	102	173	275		1983	2065	20	20
137	>Pg_PIP693	49997366	49997607	LOC116200481	chr1	49995674	49999050	UDP-glucose 4-epimerase GEPI48-like	TGGCACTATTACCTTGCTGGA	CTGTGCAGGGGACCTCTTT	52.8	60.4	107	108	215		424	512	21	19
138	>Pg_PIP1123	50538711	50539074	LOC116213672	chr1	50536287	50539948	putative hydrolase C777.06c	TCGGACCTTCAGTTTAACATCA	TACCAAAGCGAAATCCAAGG	43	59.8	118	85	203		731	829	22	20
139	>Pg_PIP841	51006112	51006211	LOC116208334	chr1	51005550	51008665	WAT1-related protein At4g19185	GCCCTAAACTACGGGCTCTT	ATAGTAAGGCTGATAATGCAGGTTG	47.5	59.9	100	101	201		1298	1373	20	25
140	>Pg_PIP840	51011910	51012124	LOC116208325	chr1	51009772	51014121	conserved oligomeric Golgi complex subunit 6	GTCCGTTGCCTCAAAGAAAG	CGCGTAAGAGCGCTAATAAA	47.5	59.1	107	107	214		665	752	20	20
141	>Pg_PIP1167	51223762	51224192	LOC116214324	chr1	51223058	51228119	acetolactate synthase small subunit 1, chloroplastic	CAACATATTCCGGGCCAAA	AGGGCTCTAATTGCCTTTGC	48.7	61.2	107	109	216		1455	1542	19	20
142	>Pg_PIP626	51311776	51312018	LOC116196263	chr1	51308749	51312988	AP2-like ethylene-responsive transcription factor BBM1	GACACCTTTGGACAGCGAAC	CCTCTCTTCGGCAGCTATTG	55	60.4	103	88	191		1044	1127	20	20
143	>Pg_PIP522	51497920	51498370	LOC116193132	chr1	51496178	51498818	GDT1-like protein 4	GGGTTTTCGATGCGTTCTT	TGACTTAGGGTGACGCATTG	48.7	59.9	107	88	195		451	538	19	20
144	>Pg_PIP1087	51608002	51608202	LOC116213063	chr1	51604525	51608498	protein LUTEIN DEFICIENT 5, chloroplastic	TTTGGTGGAGGACCTAGGAA	TCCAAGTGCCACCTGAAAAT	47.5	60	108	85	193		1666	1754	20	20
145	>Pg_PIP818	52082680	52082938	LOC116208003	chr1	52081966	52084976	alkaline/neutral invertase A, mitochondrial	TTGCTCAAGGGAGAAGGAGA	AAGCTTGCTGGCATTAAACC	47.5	59.7	119	89	208		1019	1118	20	20
146	>Pg_PIP144	52109195	52109895	LOC116192097	chr1	52108877	52116961	protein SUPPRESSOR OF QUENCHING 1, chloroplastic	GTCCAAGTGACAGTCGAGGA	CTGGATCAAATCCCTCAACC	52.5	59.1	103	78	181		550	633	20	20
147	>Pg_PIP146	52112650	52113007	LOC116192097	chr1	52108877	52116961	protein SUPPRESSOR OF QUENCHING 1, chloroplastic	GCCAGAATTTCCATCGAAGC	TGCAGCAATAGGTCCAAAAA	45	60.6	107	244	351		1503	1590	20	20
148	>Pg_PIP141	52114077	52114321	LOC116192097	chr1	52108877	52116961	protein SUPPRESSOR OF QUENCHING 1, chloroplastic	CTCAACAGTCGGCTTTTCATC	CCTCTCCAGTGCTCCCAAT	52.8	60	100	76	176		2044	2125	21	19
149	>Pg_PIP1012	52517024	52517240	LOC116211444	chr1	52515603	52518453	26S proteasome regulatory subunit 6A homolog	TGGAGGTTGATGAAAAACCAA	TCTGAAACCGTTCCTTGTGG	44.1	60.7	117	79	196		610	707	21	20
150	>Pg_PIP1011	52517318	52517693	LOC116211444	chr1	52515603	52518453	26S proteasome regulatory subunit 6A homolog	TCTTGATTCCCAAAGGAAGG	TCACCAGGCTTTAAGTTATCAGG	44.2	59.4	111	105	216		422	510	20	23
151	>Pg_PIP284	52602381	52602571	LOC116192420	chr1	52597631	52603537	acyl-CoA-binding domain-containing protein 4-like	ACCTTGCAATGCTCCAAAAC	TTCACGAAGAGTCGCATGG	48.8	60.5	114	368	482		284	379	20	19
152	>Pg_PIP237	52670057	52670473	LOC116192335	chr1	52669148	52673750	aminopeptidase P2	TTGGGAATTCCTACTCCCTGT	AGCAATGGCCTCCTTCAAT	47.5	59.7	120	188	308		581	682	21	19
153	>Pg_PIP207	52701274	52701479	LOC116192246	chr1	52699056	52703030	mitogen-activated protein kinase kinase kinase NPK1-like	GCACTCCATATTGGATGTCTCC	TCCTGTTGCCATCTCGATAA	47.5	60	104	84	188		830	914	22	20
154	>Pg_PIP828	52985843	52985949	LOC116208134	chr1	52977963	52989715	kinesin-like protein KIN-14B	CGTGTCTCCCACTGCTACAA	TCTTTATCGTGTCCCGGTTT	50	59.7	107	112	219		1450	1537	20	20
155	>Pg_PIP303	53574419	53574837	LOC116192512	chr1	53573400	53579992	DNA gyrase subunit B, chloroplastic/mitochondrial-like	ATGTTGTTTTGTGCGCTGAT	CAGTCTCCACAGCAGATTTCTTT	41.7	59.6	102	96	198		523	602	20	23
156	>Pg_PIP1245	53642608	53642811	LOC116215339	chr1	53640603	53643631	(S)-2-hydroxy-acid oxidase GLO1	TGGCTTCAGACAATCACCTC	CCCGTGGTTGGAAACAATAA	47.5	59.7	114	89	203		885	979	20	20
157	>Pg_PIP370	53659959	53660238	LOC116192749	chr1	53657980	53660455	protease Do-like 5, chloroplastic	CTCACCAGATGGAAGGGCTA	TTGCAGTGTTCACTCCGATAA	48.9	59.8	119	333	452		770	868	20	21
158	>Pg_PIP431	54190996	54191315	LOC116192933	chr1	54189478	54192513	glutamine synthetase leaf isozyme, chloroplastic	GCTTCAGACAAATGTGAAGTGG	AATGTCCCTTCCGAACGACT	47.7	60.3	112	82	194		769	861	22	20
159	>Pg_PIP430	54191291	54191617	LOC116192933	chr1	54189478	54192513	glutamine synthetase leaf isozyme, chloroplastic	CCAGGGCTGCTGAAATCTT	TGGCCACTTCACATTTGTCT	48.8	59.7	104	85	189		690	774	19	20
160	>Pg_PIP1057	54217060	54217250	LOC116212351	chr1	54215218	54220134	mitogen-activated protein kinase 15	ATGTTAGCTTTTGAACCGAAGG	GAGCAGAAGGTTCTCTCTCGAC	47.7	59.7	100	69	169		1570	1648	22	22
161	>Pg_PIP486	54289682	54291708	LOC116193041	chr1	54285947	54299361	exportin-7	CTGTATCCGGCTCATTTTCC	TTCAGTACAAATTCAGCCATGA	43.2	58.9	107	180	287		2523	2608	20	22
162	>Pg_PIP484	54291876	54292847	LOC116193041	chr1	54285947	54299361	exportin-7	GGAGGACAGCCCTGTGAAAT	TCACAGCATCAGTCCGAAAC	52.5	60.6	104	223	327		2330	2414	20	20
163	>Pg_PIP555	54410025	54410357	LOC116193246	chr1	54408858	54411747	UPF0613 protein PB24D3.06c-like	GTGCATTACCTGCGTACCAA	GCAGTTTCGGGAAGTGTAGC	52.5	59.7	107	138	245		722	809	20	20
164	>Pg_PIP554	54410315	54410510	LOC116193246	chr1	54408858	54411747	UPF0613 protein PB24D3.06c-like	CAAAGAAGATTCTGAAGGTGTGG	GGACTGCTCGTGAACATGC	50.7	60.3	101	90	191		664	746	23	19
165	>Pg_PIP552	54410766	54411046	LOC116193246	chr1	54408858	54411747	UPF0613 protein PB24D3.06c-like	AAGCAGCAAGTCATCTTTATTGG	AGCACTTGAACGAGTGACCA	44.6	59.6	113	134	247		464	557	23	20
166	>Pg_PIP964	54593516	54593700	LOC116210141	chr1	54590373	54597938	THO complex subunit 1	CATTAAGCCTTGCTCCAACC	TAGCATCCCCCTCTTCATCA	50	60.1	105	127	232		969	1054	20	20
167	>Pg_PIP865	54633443	54633786	LOC116208805	chr1	54631049	54635166	transcription factor TGA2	TCGTAGGCTTGCTCAAAACC	TTCCTGCTCAAGTTGGGTTAG	48.8	59.9	112	121	233		834	925	20	21
168	>Pg_PIP171	55171264	55171474	LOC116192150	chr1	55169813	55171447	DNA-directed RNA polymerases II, IV and V subunit 11	GCAGAGGAGAGAAGCAGAGG	CTTGGTGTCCCTCTCGTAGG	60	59.6	105	125	230		82	167	20	20
169	>Pg_PIP68	55206793	55207050	LOC116188776	chr1	55206602	55212254	carotenoid 9,10(9',10')-cleavage dioxygenase 1-like	CGTCCCCGACGAGACTTC	AGCAACAGGAGCAAACTTGG	58.3	61.1	115	81	196		395	490	18	20
170	>Pg_PIP66	55210193	55210636	LOC116188776	chr1	55206602	55212254	carotenoid 9,10(9',10')-cleavage dioxygenase 1-like	GCGAAGAATGATCATGAAATC	GCGGCAGGTAATCAGAACAA	44.1	59.2	108	97	205		1185	1273	21	20
171	>Pg_PIP1803	740622	740730	LOC116197537	chr2	738812	743160	potassium channel AKT1-like	TCCTGTGAACACAAGGGAGA	TGTCCCATGGACAACCAAAT	47.5	60.1	109	93	202		889	978	20	20
172	>Pg_PIP1972	858157	858476	LOC116197986	chr2	856035	859160	tRNA (guanine(37)-N1)-methyltransferase 1	CGTGCAAGATCGAGGTTGTT	TGTTTCAAAGGATGAAGGAACC	45.5	60.8	119	422	541		465	562	20	22
173	>Pg_PIP1354	1473668	1473997	LOC116194173	chr2	1473463	1475296	auxin-responsive protein IAA14-like	AAGACAAGGACGGGGATTG	CAATAGCTTCGGAACCTTTCAT	46.8	59.8	102	141	243		718	798	19	22
174	>Pg_PIP1835	1911483	1912062	LOC116197659	chr2	1910819	1913856	protease Do-like 9	GCGGCTCCGATACGAAGTA	CCACAGGAGTCAAACCTTCC	56.5	60.4	111	300	411		666	757	19	20
175	>Pg_PIP1836	1912151	1912354	LOC116197659	chr2	1910819	1913856	protease Do-like 9	TGTCTCGCGTATGGAGATACT	ATGCAGGACCACCTGAATTT	46.3	58.4	104	91	195		865	949	21	20
176	>Pg_PIP1415	2166716	2166817	LOC116194362	chr2	2165822	2171455	serine/threonine-protein kinase BLUS1	TGCCTATCCAGAAGGTTTTGA	TCTCTATGAATGTGCCCTTGG	45.2	59.9	102	163	265		1339	1420	21	21
177	>Pg_PIP1416	2166796	2167026	LOC116194362	chr2	2165822	2171455	serine/threonine-protein kinase BLUS1	CCCAAGGGCACATTCATAGA	AACATGCATGCTGAGACTCC	50	59.8	100	79	179		1419	1499	20	20
178	>Pg_PIP1950	2680994	2681374	LOC116197931	chr2	2680833	2683468	glyceraldehyde-3-phosphate dehydrogenase, cytosolic	GCAGAGGGATGACGTCGAG	CCTTCAGTTCGTGGTGCTTC	59.1	61.4	119	93	212		202	301	19	20
179	>Pg_PIP1953	2681888	2681990	LOC116197931	chr2	2680833	2683468	glyceraldehyde-3-phosphate dehydrogenase, cytosolic	CCATGTTTGTTGTGGGTGTC	ACCTTTGCAAGTGGAGCAAG	50	60.1	103	85	188		525	608	20	20
180	>Pg_PIP1656	3249156	3249376	LOC116195158	chr2	3247177	3250526	sialyltransferase-like protein 1	CGGCAAAAAGAATAGCACAA	GAAATTGTCTGGGGTGGAAG	45	59.2	114	121	235		559	653	20	20
181	>Pg_PIP1614	3489639	3489827	LOC116195022	chr2	3489364	3494026	acetyl-coenzyme A synthetase, chloroplastic/glyoxysomal-like	AAGTAAAGATTTCTCCGGTCAGG	TGCAATATCGGACCAAAACC	44.2	60.4	106	115	221		655	741	23	20
182	>Pg_PIP1607	3490873	3491270	LOC116195022	chr2	3489364	3494026	acetyl-coenzyme A synthetase, chloroplastic/glyoxysomal-like	AATCAGTCGGCCATGATGA	TCCACTTCACAAGTAGTTGGATATTT	41	59.7	101	189	290		1313	1388	19	26
183	>Pg_PIP1925	3802010	3802232	LOC116197816	chr2	3801320	3805205	glycerol-3-phosphate acyltransferase 9	TACTTGGAGCCCCAATTGTT	TATCCATCCCATGGAACCTT	45	59.2	113	82	195		1020	1113	20	20
184	>Pg_PIP1939	4031472	4031644	LOC116197902	chr2	4028105	4034933	serine/threonine-protein kinase STY46-like	AGTTTGAAAATAAAGTTGCATCTGG	ACACGCTCAGGCTTCAGAAC	43.5	60.3	100	96	196		1345	1425	25	20
185	>Pg_PIP1824	4645164	4645352	LOC116197605	chr2	4643041	4646010	probable magnesium transporter NIPA6	CCCTCGGTGCATTGAGTATAA	GACAATGCAGGCCACACAT	50.1	60.3	104	326	430		576	661	21	19
186	>Pg_PIP1823	4645348	4645568	LOC116197605	chr2	4643041	4646010	probable magnesium transporter NIPA6	TACTTACTCGAGCCGCTTTG	GAGGGGCGTCACCAACAC	58.3	60.5	108	86	194		473	563	20	18
187	>Pg_PIP1975	4674343	4674532	LOC116198082	chr2	4672522	4676305	protein XAP5 CIRCADIAN TIMEKEEPER	GAGCAAGCAGAGCGTGAAAG	GACCTGCTCCATCCCAGTAA	55	60.7	106	83	189		622	708	20	20
188	>Pg_PIP1978	4675458	4676195	LOC116198082	chr2	4672522	4676305	protein XAP5 CIRCADIAN TIMEKEEPER	TAAGTCCGCCTCCGACAAG	TAACCAGACCGATCGTTTCC	54	60.6	104	265	369		234	318	19	20
189	>Pg_PIP1579	6048636	6049278	LOC116194917	chr2	6048042	6051508	betaine aldehyde dehydrogenase, chloroplastic-like	CGTGCGTGCCAAGTATATGA	CATCGTAAGGCTTCCCACAA	50	60.9	101	87	188		347	428	20	20
190	>Pg_PIP1580	6049441	6049540	LOC116194917	chr2	6048042	6051508	betaine aldehyde dehydrogenase, chloroplastic-like	TGACCTTGCTGAAGGGTTAGA	GACCACTCCGATGGGTTC	54.4	59.3	100	87	187		497	579	21	18
191	>Pg_PIP1581	6049750	6049934	LOC116194917	chr2	6048042	6051508	betaine aldehyde dehydrogenase, chloroplastic-like	TACTGAAGCCATCCGAGTTG	CCTAGCCCCGTCAGGATATT	52.5	59.6	106	131	237		565	651	20	20
192	>Pg_PIP1584	6654251	6655484	LOC116194921	chr2	6652932	6663207	phospholipase A-2-activating protein	GACGTTAAAGCTTTGGAGAGGA	CATCGTGTGATGCAGAAAGAA	44.2	59.9	116	210	326		609	704	22	21
193	>Pg_PIP1585	6655430	6656064	LOC116194921	chr2	6652932	6663207	phospholipase A-2-activating protein	GTGAGAGGCTTGGCTGTGAT	AAGAATGGCCAACCATTTCC	50	60.7	115	214	329		670	765	20	20
194	>Pg_PIP1831	7127258	7128116	LOC116197653	chr2	7124513	7130423	FGGY carbohydrate kinase domain-containing protein	TCTGGGAAGAAATTGGCTTG	TGCAGCAGTTGGAGTTAAACC	46.3	60.2	113	106	219		844	936	20	21
195	>Pg_PIP1834	7129700	7130292	LOC116197653	chr2	7124513	7130423	FGGY carbohydrate kinase domain-containing protein	TCCTCACCGTTCTGTCTTCC	TCCATATCTGTATTGGACTGCTAGA	47.5	59.7	116	199	315		200	291	20	25
196	>Pg_PIP1297	7266949	7267191	LOC116193559	chr2	7265686	7268992	afadin- and alpha-actinin-binding protein A	TCAACAGATCCATGAGATGAAGA	CCATGCCTGATTTTGATTCC	42.1	60	107	74	181		584	671	23	20
197	>Pg_PIP1298	7267163	7267348	LOC116193559	chr2	7265686	7268992	afadin- and alpha-actinin-binding protein A	GAAGAAGAAGGAATCAAAATCAGG	AGTCATTATCGGCCTTCTTCC	42.6	59.6	101	81	182		662	742	24	21
198	>Pg_PIP1734	7420725	7421181	LOC116195927	chr2	7415441	7421974	villin-4-like	CGCCTTGCGTCATGATATT	TCCTCCTAGGGCTGCATCTA	51.2	59.8	106	94	200		516	602	19	20
199	>Pg_PIP1271	7795857	7796056	LOC116193461	chr2	7794891	7796413	uncharacterized LOC116193461	GCGAGTTTGTGCAACTCCTT	AAATGCAACAGCAGCTTCCT	47.5	60.2	113	72	185		841	934	20	20
200	>Pg_PIP1563	8230831	8231264	LOC116194864	chr2	8228022	8231973	auxin efflux carrier component 2	TTGTCTGATGCTGGTCTTGG	AAAATGTTGCCACTGACTTCC	46.4	59.5	100	75	175		1729	1808	20	21
201	>Pg_PIP1311	8962988	8963197	LOC116193921	chr2	8960660	8966054	DNA replication licensing factor MCM5	ACTTCGGGAAAGGGTTCATC	ACTCCTCCATCAGCCAAAAC	50	59.7	113	294	407		1353	1446	20	20
202	>Pg_PIP1312	8963206	8963406	LOC116193921	chr2	8960660	8966054	DNA replication licensing factor MCM5	TCGATGAGTTCGACAAAATGA	ACTGTAGTTATGCCGGCTTTG	42.9	59.3	100	99	199		1474	1553	21	21
203	>Pg_PIP1385	8988267	8988464	LOC116194240	chr2	8984809	8989250	ATPase 8, plasma membrane-type-like	CCCTAAGACCAAGGTGCTG	GGGATGATGTCACCCAACTT	54	59	102	81	183		395	477	19	20
204	>Pg_PIP1538	9184587	9184703	LOC116194782	chr2	9178600	9186315	RNA helicase aquarius	ATGACTTGCACCCATGCAG	GGGGATGAACGTCTCAATTT	48.8	59.8	117	176	293		3414	3511	19	20
205	>Pg_PIP1541	9185126	9185228	LOC116194782	chr2	9178600	9186315	RNA helicase aquarius	GCTGGGGTATCCAGCAAATA	AAAGGGGTAAGGAGCACACC	52.5	60.1	103	89	192		3953	4036	20	20
206	>Pg_PIP1542	9185209	9185423	LOC116194782	chr2	9178600	9186315	RNA helicase aquarius	GGTGTGCTCCTTACCCCTTT	CGAGTACGCACGAGAGACAA	55	60.3	106	245	351		4036	4122	20	20
207	>Pg_PIP1543	9185371	9185470	LOC116194782	chr2	9178600	9186315	RNA helicase aquarius	AAGTTTCAAGGGCAGCAAAA	ACATGGCGACAACCAATCTT	42.5	60.1	100	201	301		4089	4169	20	20
208	>Pg_PIP1304	11835357	11836012	LOC116193808	chr2	11833731	11855030	hexokinase-2-like	GAAAGAGCTAATGCTATTCCCAAA	TTCCGTAAGAGGGAGATGTGA	42.6	59.9	111	87	198		1048	1138	24	21
209	>Pg_PIP1303	11836053	11836334	LOC116193808	chr2	11833731	11855030	hexokinase-2-like	AAAGCCATGGAAAGAGTTGG	GCAATGACATCAGGGTTATAGTATC	42.5	58.6	104	99	203		904	983	20	25
210	>Pg_PIP1324	12217124	12217351	LOC116194076	chr2	12215698	12217655	AP-4 complex subunit sigma	AATCGTATACAGGCGCTATGC	GGTCCATTGTTTCCACCAAA	46.3	59.9	110	181	291		424	514	21	20
211	>Pg_PIP1412	12233700	12233800	LOC116194337	chr2	12232282	12234465	inositol oxygenase 4-like	GACAGCGATCCCGACTTG	GTCAAGTGCAGCCAGTCCTC	60.6	60.7	101	90	191		468	549	18	20
212	>Pg_PIP1647	14418053	14418158	LOC116195153	chr2	14417430	14420605	nuclear cap-binding protein subunit 2	TGTCTTTCTACACTACTGAAGAGCAAG	CCACAAGGCGTTTTGGTATT	42.9	59.8	106	88	194		325	411	27	20
213	>Pg_PIP1653	14425203	14425470	LOC116195154	chr2	14423196	14428209	gamma aminobutyrate transaminase 2	GGTTGGCTAAAAATCTGGAGAA	GCTGGAGGAGGAATAACACC	48	59.1	109	88	197		898	987	22	20
214	>Pg_PIP1651	14425922	14426396	LOC116195154	chr2	14423196	14428209	gamma aminobutyrate transaminase 2	GGCAACAAAAATGGCAAAG	TCTCAGGTCTTCCAAGAGCATT	43.8	59.8	107	93	200		608	693	19	22
215	>Pg_PIP1650	14426371	14426711	LOC116195154	chr2	14423196	14428209	gamma aminobutyrate transaminase 2	CCTTGCCGTTTTATCATTCC	AGAAGGCCTTTGCCATTTTT	42.5	59.7	108	148	256		526	614	20	20
216	>Pg_PIP1529	14953838	14954403	LOC116194754	chr2	14952780	14955605	UMP-CMP kinase 4-like	TGCTGGTGATCTTCTTCGAG	TGGTTACCTCTGAAGGTACAATTT	43.8	58.7	104	82	186		336	416	20	24
217	>Pg_PIP1749	14987952	14988893	LOC116195997	chr2	14980977	14992196	protein CTR9 homolog	TGCTCAGGGAAATTTTGACC	GGTACGGGCCAAGTAGAGAA	50	59.6	103	98	201		2414	2497	20	20
218	>Pg_PIP1499	21965008	21965200	LOC116194675	chr2	21957129	21966826	probable UDP-N-acetylglucosamine--peptide N-acetylglucosaminyltransferase SEC	CAGATTTCATATATGGGTTTTCCTG	AGATATGAGAGAACCGGAAAGG	40.7	59.4	100	93	193		2439	2517	25	22
219	>Pg_PIP1504	22184860	22185221	LOC116194687	chr2	22184646	22201006	DNA repair protein RAD50	TGAACCAACGACAAACTTGG	CAGCTGAAAATTCTCCTGTCC	46.3	59.3	100	110	210		3765	3844	20	21
220	>Pg_PIP1511	22352694	22352793	LOC116194697	chr2	22347663	22354184	methionine--tRNA ligase, cytoplasmic	TCCATAGGCAAGTATATGACTGGTT	TTCTTGAAGATTGTCTGGCAAA	38.2	60	100	88	188		551	629	25	22
221	>Pg_PIP1624	22529274	22529926	LOC116195070	chr2	22527316	22536155	26S proteasome non-ATPase regulatory subunit 1 homolog A-like	GGACTGCAGTTCTAGCTCTTGG	CGAACATGTGGGTTGTAGGA	52.3	60	100	119	219		2065	2145	22	20
222	>Pg_PIP1804	22966719	22968524	LOC116197564	chr2	22966569	22969320	putative vesicle-associated membrane protein 726	GATGGCCACACCTTCAACTA	TCTCCAAGAAAGCAATTGGAA	44.1	59.2	100	206	306		396	475	20	21
223	>Pg_PIP1433	23566437	23566931	LOC116194411	chr2	23565104	23569380	methionine--tRNA ligase, chloroplastic/mitochondrial	TCTGCTGGTTTAAGCCTTCC	CCAAATCGTTTGGTTCAAGC	47.5	60	109	151	260		1274	1363	20	20
224	>Pg_PIP1906	24301991	24303113	LOC116197787	chr2	24300190	24304122	uncharacterized LOC116197787	GGTGAAGATTGGCTTGGAAA	TAAATTTGTCGCCACCTTCC	45	60	110	118	228		613	703	20	20
225	>Pg_PIP1365	25299979	25300209	LOC116194194	chr2	25298313	25301743	uncharacterized LOC116194194	TTGACTTCTGTGCTGGGAGA	TTTGATGGGACAGAGAAACAA	44.1	58.9	100	217	317		481	560	20	21
226	>Pg_PIP1694	25525477	25526064	LOC116195327	chr2	25508154	25528986	electron transfer flavoprotein-ubiquinone oxidoreductase, mitochondrial	TGGCCCTTAGACAACAAGACA	TGGGTTTAAGTACGGGTTCC	48.8	59.7	114	113	227		1602	1696	21	20
227	>Pg_PIP1994	25936534	25937226	LOC116198168	chr2	25935652	25937400	50S ribosomal protein L17-like	AAACCACTGTCGCCAAGG	AACGCAGCTGCATGCCTA	55.6	60.7	103	135	238		429	514	18	18
228	>Pg_PIP1796	25954450	25954708	LOC116197532	chr2	25952688	25956101	probable alpha-amylase 2	TGTTGGGGAGTATTGGGACT	GCTGAAAGCTGTCCTGTTCC	52.5	59.6	114	104	218		1263	1357	20	20
229	>Pg_PIP1466	27077982	27078181	LOC116194582	chr2	27077902	27083449	dynamin-related protein 1C	AGGGATGTCCCTCTGGGAAG	GAAATCCCTCCCGACCAC#	60.6	61.5	100	94	194		213	295	20	18
230	>Pg_PIP1467	27078372	27079250	LOC116194582	chr2	27077902	27083449	dynamin-related protein 1C	CATTGGTGCTGCAACTTCAC	TTTCCTTACGAACAGCAGCA	47.5	60	105	78	183		347	432	20	20
231	>Pg_PIP1469	27081057	27081242	LOC116194582	chr2	27077902	27083449	dynamin-related protein 1C	TGAGCTTAATGCTGAGTTGGA	ACGATCAAATGCACGACAAA	41.4	59.4	100	94	194		1065	1145	21	20
232	>Pg_PIP1492	28218313	28218742	LOC116194662	chr2	28214947	28223087	myosin-1	ACTCGTAAAATGAGAGTTGGGAAT	TAGCATAAATTGATTTCGCCAAG	36.1	60	100	134	234		1844	1921	24	23
233	>Pg_PIP1701	28236241	28236346	LOC116195352	chr2	28234351	28238371	neutral/alkaline invertase 3, chloroplastic-like	TTGCTCCAGAGGATGGATCT	AGCTTTTTCAGGTCAGTCCAA	46.4	59.4	106	83	189		1391	1476	20	21
234	>Pg_PIP1714	29482086	29482685	LOC116195465	chr2	29478240	29483607	pentatricopeptide repeat-containing protein At5g04810, chloroplastic	AGAACTGGCAGGCTGTTGTT	ATGTCTCCCCGTCTTGCATA	50	60.2	100	106	206		961	1041	20	20
235	>Pg_PIP1588	29690471	29690670	LOC116194930	chr2	29688753	29690896	organelle RRM domain-containing protein 1, chloroplastic	CCTTACGTGCTGCATTTGAA	TGTACTCCACGAATGCATAACC	45.2	59.9	102	91	193		887	967	20	22
236	>Pg_PIP1900	29982796	29983349	LOC116197775	chr2	29977988	29983971	pyruvate kinase 1, cytosolic-like	TTGTCATTCCTCGTCTCCAG	ATCAGCAAGCATGGGAAAAA	45	59.7	107	85	192		1436	1523	20	20
237	>Pg_PIP1446	30677391	30677607	LOC116194458	chr2	30674343	30681018	protein ENHANCED DISEASE RESISTANCE 2-like	AAAAGGAGAGATTTGCTTCTGC	CTCGAATATAGCCTTTCTGTGG	43.2	58.6	118	93	211		1301	1397	22	22
238	>Pg_PIP1447	30680271	30680465	LOC116194458	chr2	30674343	30681018	protein ENHANCED DISEASE RESISTANCE 2-like	TGTCAATGGTGATGATGCCTA	CGACCAAACACGCTTTCTTT	43.9	60.1	110	88	198		2347	2437	21	20
239	>Pg_PIP1544	30736820	30737026	LOC116194790	chr2	30733633	30738355	endoplasmic reticulum metallopeptidase 1	CAACACTGGTGAGGAAGAAGG	CCATTGCCTCCAAATCAATC	48.7	60	101	146	247		837	918	21	20
240	>Pg_PIP1549	30740607	30740993	LOC116194791	chr2	30739288	30742611	mRNA-decapping enzyme subunit 2	CCTACAAGGTTCGGGTTCCT	GGGGAAAACTCCAGCTTGTT	52.5	60.4	105	77	182		406	491	20	20
241	>Pg_PIP1838	31429756	31430541	LOC116197698	chr2	31427425	31430692	zinc finger CCCH domain-containing protein 11	CGTCTAAAATCGCCGCTAAG	GGAACTTTGGGCTGACTGAC	52.5	59.9	100	113	213		350	430	20	20
242	>Pg_PIP1336	31879820	31880809	LOC116194111	chr2	31879374	31880767	actin-depolymerizing factor 2-like	CCTTTTCTCGCTTCCCTTTC	CAAGGAACTTGAGCTTGCAG	50	59.6	100	541	641		115	195	20	20
243	>Pg_PIP1764	31970168	31970650	LOC116196023	chr2	31969664	31971456	actin-like	CTGCTATGTACGTCGCCATC	CATAGATGGGCACTGTGTGG	55	59.7	111	83	194		616	707	20	20
244	>Pg_PIP1767	31973599	31974148	LOC116196024	chr2	31972335	31975274	dolichyl-phosphate beta-glucosyltransferase	CAACGTGCAGCTAAGGACAA	TCCACTGTGTACTTCCGAACA	48.8	59.6	113	115	228		345	437	20	21
245	>Pg_PIP1642	32510864	32511076	LOC116195124	chr2	32510320	32512591	sedoheptulose-1,7-bisphosphatase, chloroplastic	AACTCCTTCGGTGATGAGCA	GAAGCTCGGGCACCTCTT	55.6	60.7	118	91	209		495	595	20	18
246	>Pg_PIP1859	34039862	34040057	LOC116197725	chr2	34036775	34042973	protein argonaute 10	GAGTCACATGCCAAAGACCA	ATGCCAAACTCCTTCGCATA	47.5	60.1	100	89	189		1666	1746	20	20
247	>Pg_PIP1858	34040075	34040308	LOC116197725	chr2	34036775	34042973	protein argonaute 10	TGTCTTCAAGTGGGAAACCA	TGCTTTTCATTCAGCCTCTTC	43.9	59.3	101	85	186		1548	1628	20	21
248	>Pg_PIP1855	34040760	34040968	LOC116197725	chr2	34036775	34042973	protein argonaute 10	TCATGGTGTGGCTTTTACCA	GCCCACAAATTCAATCACAG	45	59.5	114	87	201		1179	1273	20	20
249	>Pg_PIP1397	34352853	34353142	LOC116194265	chr2	41654360	41661758	vacuolar sorting protein 18	TAATACCAAATACAAGGACAAGTTGG	AGTGATCTTGGCACCAGACAG	43.5	60	100	79	179		1019	1098	26	21
250	>Pg_PIP1403	34368749	34368966	LOC116194286	chr2	34367774	34370661	V-type proton ATPase subunit d2	CGAGATCATGAGGAATACCCTTT	CTCGAAGGCAAGAAGGTCAG	49.2	60.4	112	100	212		740	832	23	20
251	>Pg_PIP2272	34482440	34482633	LOC116198049	chr2	34481342	34482668	60S ribosomal protein L34	CTACGCCACCAGGTCCAAC	ATCCTCTTCCCGGTGACTG	60.5	60.8	117	79	196		119	217	19	19
252	>Pg_PIP1780	35120821	35121138	LOC116196268	chr2	35120346	35122954	peptidyl-prolyl cis-trans isomerase FKBP16-4, chloroplastic	GGGGAAACGTTCTCAAAGGT	ATCTCTTGGACCCCTTTGCT	50	60.2	115	79	194		510	605	20	20
253	>Pg_PIP1778	35192519	35192842	LOC116196264	chr2	35189093	35194215	pyruvate kinase 1, cytosolic-like	TGTTGGTCAATATTTATTCACTGGA	TGTAGCAGAATTCTTGATTACACAAA	31.4	59.5	106	105	211		511	591	25	26
254	>Pg_PIP1662	35380930	35381407	LOC116195188	chr2	35379080	35382939	proline iminopeptidase	GAGAACACCACATGGGACCT	TGTATGCAAGGGCGAGTGTA	52.5	60.1	115	163	278		482	577	20	20
255	>Pg_PIP2279	35881823	35882004	LOC116198111	chr2	35880479	35883448	guanosine nucleotide diphosphate dissociation inhibitor At5g09550	TACTTGGACGAGCCTGCAAT	ACAGCGGATATATGTAAGGAGAGC	47.9	60.4	100	78	178		683	759	20	24
256	>Pg_PIP1712	36289884	36290656	LOC116195378	chr2	36283463	36291921	calmodulin-binding transcription activator 2-like	GAAATTCTTCGCAATTATCAGAAA	ATCTCAGAACCTTCCGGTCA	39.6	59.3	100	262	362		296	376	24	20
257	>Pg_PIP1601	36375837	36376275	LOC116194966	chr2	36373635	36377676	protein RAE1-like	ATCACTTCACCTCTGAAGTATCAGACA	GATGTACACCAACCCGTCCT	47.9	60.7	100	114	214		891	971	27	20
258	>Pg_PIP1462	36898109	36898317	LOC116194554	chr2	36893327	36899067	membralin-like protein At1g60995	TGACGATCAGCTACTGGCTTT	GAAGAACTTCATTGATATCGGTGTT	41.8	59.9	100	172	272		1667	1742	21	25
259	>Pg_PIP1668	37108249	37108471	LOC116195204	chr2	37106944	37111027	stromal 70 kDa heat shock-related protein, chloroplastic	CAAGAGCCAAATTCGAGGAA	TCCAAGTCTTTGAAAGTGAGCTT	42.1	59.9	103	129	232		1310	1390	20	23
260	>Pg_PIP1667	37108484	37108690	LOC116195204	chr2	37106944	37111027	stromal 70 kDa heat shock-related protein, chloroplastic	GAGACAGCTGAGAAAGCCAAA	CAATATGCTTGGGGCCATC	50.1	60.5	100	86	186		1198	1279	21	19
261	>Pg_PIP1685	37227811	37228095	LOC116195272	chr2	37224971	37231236	auxin response factor 1	CAACAGATCTGCATGGCAAC	TTGGAACTCACAAAGACACTCC	47.7	59.8	103	85	188		818	899	20	22
262	>Pg_PIP1699	37262961	37263161	LOC116195343	chr2	37261017	37263531	2-C-methyl-D-erythritol 4-phosphate cytidylyltransferase, chloroplastic	TGAATCTTTTGTTGTGAGAACTCTG	ACCAACTCGAAACCCCTCTT	43	59.9	102	156	258		828	910	25	20
263	>Pg_PIP1937	37624225	37624796	LOC116197889	chr2	37622227	37626901	probable N-acetyl-gamma-glutamyl-phosphate reductase, chloroplastic	AGAATGGTATGGTCAGCCACA	AAGACCGGCATTTCGTATTTC	45.2	60.4	100	85	185		692	771	21	21
264	>Pg_PIP1969	38434597	38435545	LOC116197976	chr2	38434487	38436329	protein YIF1B-like	TGGTCTTGGAGCATATGGAG	CACGTATTGATCATTCACTTGGA	44.6	59.3	118	88	206		356	451	20	23
265	>Pg_PIP1885	39002086	39002358	LOC116197758	chr2	38996353	39004469	probable UDP-N-acetylglucosamine--peptide N-acetylglucosaminyltransferase SPINDLY	TGCTAATAATAAGCTCGGAACTTTG	GTAGTCAATTGTGGGCAAACC	41.8	59.8	100	94	194		2187	2266	25	21
266	>Pg_PIP1730	39120897	39121162	LOC116195922	chr2	39119958	39122812	2-Cys peroxiredoxin BAS1, chloroplastic-like	TGTTGGAAACAAAGCACCAG	TCCAATGGGTAAAAGAAGAGAA	40.7	58.8	120	161	281		430	528	20	22
267	>Pg_PIP1638	39550554	39550655	LOC116195100	chr2	39549809	39551977	probable protein kinase At2g41970	TCGAGTACCTGCACGAGAAA	AATCGGCAATCTTTGCTAGG	47.5	59.5	102	78	180		782	864	20	20
268	>Pg_PIP1573	40301322	40301528	LOC116194889	chr2	40299652	40302766	NADH--cytochrome b5 reductase 1	CCATACACTCCCACCACCTT	GCATCTCACGGAAATGGTGT	52.5	60.3	100	83	183		483	563	20	20
269	>Pg_PIP1594	40490544	40490745	LOC116194954	chr2	40489279	40493994	casein kinase 1-like protein HD16	GACTGGTTTTACTTCCCAGGTTT	ACTCCCATTGGTTGCACCT	48.1	60.1	121	89	210		1626	1728	23	19
270	>Pg_PIP1550	40497220	40497682	LOC116194827	chr2	40495901	40500453	T-complex protein 1 subunit theta	ATTGAAGAATGCTGCTGTCG	TTCCTTTAGTCTCAGTAGCAGAGG	45.4	58.7	101	155	256		890	967	20	24
271	>Pg_PIP1553	40498239	40498476	LOC116194827	chr2	40495901	40500453	T-complex protein 1 subunit theta	AGTTTGAATTGCGCCGATTT	CAGAAACAGAGTCTACATATCCCAAA	39.2	60.9	102	81	183		1177	1253	20	26
272	>Pg_PIP1871	40525691	40526406	LOC116197747	chr2	40525658	40527907	TATA-box-binding protein 2-like	CCGGTGGACCTCTTAAAACA	CAATTGCTTTCAGGTCCAATTT	43.2	60.2	100	79	179		582	660	20	22
273	>Pg_PIP1869	40540454	40541211	LOC116197743	chr2	40535747	40541491	general negative regulator of transcription subunit 3-like	GATTCAGTCCAGTGAAATCAAGG	AAATCTCTCCATTTCACGCTCA	42.2	60.6	100	96	196		419	497	23	22
274	>Pg_PIP1928	40800231	40800426	LOC116197838	chr2	40799515	40803075	3-hydroxyisobutyryl-CoA hydrolase-like protein 5	GATTCATGCCTTGAAGTCGTC	CTCCTCCACCCATCGAAAT	50.1	59.8	109	236	345		666	756	21	19
275	>Pg_PIP2322	40869659	40869886	LOC116198074	chr2	40867110	40870929	integrin-linked protein kinase 1	GGTGGCTGTTAAAACCCTTG	TGCACAATGTTTGGATGACG	47.5	60.5	111	79	190		639	730	20	20
276	>Pg_PIP2253	41060127	41060875	LOC116197995	chr2	41059804	41061372	multiprotein-bridging factor 1a	GCTTCCAGCAGCACTTCTTT	CGGGCCTGCTGTATACATTT	50	59.9	107	355	462		194	281	20	20
277	>Pg_PIP1391	41658524	41658925	LOC116194265	chr2	41654360	41661758	vacuolar sorting protein 18	CTTGAACCCAAGGAAGCTGA	TGCAGACGATGAACACAAAA	45	59.6	114	108	222		1807	1901	20	20
278	>Pg_PIP1341	42277591	42277788	LOC116194127	chr2	42276877	42279294	tRNase Z TRZ2, chloroplastic	CATTCATCTTAAAGGGAACCAAA	TTCAGCTGTTGTATCCCCAGT	41.2	59.5	109	75	184		763	851	23	21
279	>Pg_PIP1677	42722367	42722580	LOC116195240	chr2	42721120	42723725	uncharacterized calcium-binding protein At1g02270	TGTGTGGAGTCCTATCAGAAAGA	AACCCCTGGGATCTTAGGAA	46.7	59.3	116	87	203		702	798	23	20
280	>Pg_PIP1678	42722572	42722769	LOC116195240	chr2	42721120	42723725	uncharacterized calcium-binding protein At1g02270	CCAGGGGTTTGTATCCTCTT	AAGTCCACACCGCATATGTTC	48.8	58.9	108	113	221		809	896	20	21
281	>Pg_PIP1814	43012132	43012346	LOC116197576	chr2	43009308	43013056	CLP protease regulatory subunit CLPX1, mitochondrial	AGGTTCCCGATCCTGGTTAG	TGGAACATCTTCTTGTACTGCTTC	48.3	60.1	107	90	197		1693	1776	20	24
282	>Pg_PIP1911	43592399	43592644	LOC116197796	chr2	43590594	43592688	ADP-ribosylation factor-related protein 1	GACGGAGTTTCATATACTCATTCTTG	GAGGAAGCCCTTCCAAGTTT	44.2	59.6	101	91	192		270	351	26	20
283	>Pg_PIP1745	44004056	44004243	LOC116195985	chr2	44002188	44008391	mitochondrial intermediate peptidase, mitochondrial	ATGAATTTGGGCATGCTCTT	TTTGAAGGAGTTTCGGCTAAG	41.4	59.1	100	105	205		1673	1752	20	21
284	>Pg_PIP1744	44004994	44005646	LOC116195985	chr2	44002188	44008391	mitochondrial intermediate peptidase, mitochondrial	GGCACCCAGATGTGCTTAAA	AACCGGGATATTTGCCTTCT	47.5	60.4	102	141	243		1427	1509	20	20
285	>Pg_PIP1919	44061187	44061303	LOC116197809	chr2	44058633	44062274	monocopper oxidase-like protein SKS1	CCTGGGATTGAAATGAGGAA	GCTACCAATCTGATCCTTCACC	47.5	59.9	117	90	207		469	564	20	22
286	>Pg_PIP1875	44394805	44395718	LOC116197756	chr2	44393972	44396322	uncharacterized LOC116197756	TACCAAAACCGCCATCCA	GAGGAGCTGGACGCTTTG	55.6	60.3	101	381	482		828	911	18	18
287	>Pg_PIP1705	44403564	44403860	LOC116195359	chr2	44401845	44410549	dual specificity protein kinase YAK1 homolog	TGTGTATCGCCGCCATTTAT	TGGACTATGCTCAATGACAACC	45.2	60.6	105	131	236		1216	1299	20	22
288	>Pg_PIP1706	44403836	44404028	LOC116195359	chr2	44401845	44410549	dual specificity protein kinase YAK1 homolog	GGGGGTTGTCATTGAGCATA	GGCTTCAGATCGCAATGAAT	47.5	60.5	100	96	196		1296	1376	20	20
289	>Pg_PIP1680	44429343	44430639	LOC116195252	chr2	44426178	44431148	V-type proton ATPase subunit H-like	AAGCTCAGGCATGGAGTGAT	TTCTTGTTTGTATTTGTCAAAGGAA	39	59.5	110	90	200		1270	1355	20	25
290	>Pg_PIP1682	44430666	44430934	LOC116195252	chr2	44426178	44431148	V-type proton ATPase subunit H-like	CCCAATGCACAAAGATCCTA	GACGAGTCCAGAATCGTGATAA	45.2	58.9	102	84	186		1406	1486	20	22
291	>Pg_PIP2565	119067	119569	LOC116199362	chr3	118341	123960	CLP protease regulatory subunit CLPX3, mitochondrial	TTGGACGCTTTCCAATTCTT	TTGTACTGCTTCCCCAGAGC	47.5	60	100	181	281		2751	2831	20	20
292	>Pg_PIP2854	146684	147482	LOC116200811	chr3	144389	148243	probable mitochondrial-processing peptidase subunit beta, mitochondrial	GGTTCGATGAGAGTCGCATTA	TGCATGCAAATGGTCAAAGA	43.8	60.7	104	492	596		762	846	21	20
293	>Pg_PIP2757	182334	182612	LOC116200252	chr3	181629	183917	transcription factor bHLH80-like	AAGCGTGGATGTGCTACTCA	CATGTTGGGCACGAGTTCTT	50	60.3	102	100	202		708	790	20	20
294	>Pg_PIP2843	284333	284824	LOC116200796	chr3	282284	285874	probable magnesium transporter NIPA4	TCAGGTGTTGGAGGTTATTCTT	CCAGGATAGCTGGTGCAAAT	45.5	58.9	118	171	289		150	248	22	20
295	>Pg_PIP3141	373100	374063	LOC116201488	chr3	369808	374150	somatic embryogenesis receptor kinase 2	TTTTGGCTCCTGCTGATCTT	TGCAGGACATTATTGGGATCT	43.9	59.7	116	408	524		484	579	20	21
296	>Pg_PIP2896	810287	810584	LOC116200908	chr3	809307	811425	VAMP-like protein YKT61	GCCGAGGCTGATAAGTTGTT	AGACTGTCCAGCTTCTCACCA	51.2	59.7	110	211	321		643	732	20	21
297	>Pg_PIP3009	911171	911273	LOC116201128	chr3	908517	911812	NADP-dependent glyceraldehyde-3-phosphate dehydrogenase	AGCGAAGATTGCACAGAAGG	AATGGGGGATTTGTGCTCTT	47.5	60.6	103	80	183		439	522	20	20
298	>Pg_PIP2458	1349212	1349397	LOC116199429	chr3	1348717	1351678	preprotein translocase subunit SCY1, chloroplastic	AGGCTGCAGTTGCTCTGAAC	TCCGGGTCCAATTGTAGAAA	50	60.5	106	82	188		1305	1391	20	20
299	>Pg_PIP3347	1693226	1693434	LOC116202077	chr3	1689750	1698016	WD repeat-containing protein 11-like	GGGTTCTCCAGAAGCCAGAG	TTTTTGTCATCGCCCAAAC	51.1	60.4	117	301	418		2016	2114	20	19
300	>Pg_PIP2657	1976664	1977134	LOC116200144	chr3	1976030	1980326	110 kDa U5 small nuclear ribonucleoprotein component CLO	TCTTTTCTGTTGGCGACTCC	CGAGACAGCACGGTGTAGAT	52.5	59.6	101	78	179		2614	2695	20	20
301	>Pg_PIP3321	2091016	2091120	LOC116202033	chr3	2089614	2094450	potassium channel AKT1-like	CACTGGGGAAATGATTTTTGA	CGTCTAGTTCCATGGACAACC	45.2	59.6	105	93	198		1013	1097	21	21
302	>Pg_PIP2688	2220496	2220704	LOC116200183	chr3	2215035	2222149	ABC transporter G family member 32	TGACGGTGAGGGAGACTCTT	TTTGATCCCAGCAAGCTTTT	47.5	59.8	107	75	182		1038	1125	20	20
303	>Pg_PIP2447	2508338	2508557	LOC116199347	chr3	2507548	2509442	ras-related protein Rab7	GGGGCAGATTTCCTGACTAA	GGTAGAAAGCAACCCCAAGG	52.5	60	112	189	301		260	352	20	20
304	>Pg_PIP2441	2512207	2512306	LOC116199341	chr3	2510279	2516755	subtilisin-like protease SBT6.1	TAATTCTGGACTGGGGTTGG	TGTCCACCAACTGCGAGTGT	52.5	61.3	100	123	223		2290	2370	20	20
305	>Pg_PIP3144	2646299	2646405	LOC116201498	chr3	2644807	2648290	probable lactoylglutathione lyase, chloroplastic	AAGGGTGGCAGCAGTGTAAT	CGGAGCATTACTTGACAAAGG	48.8	59.7	107	140	247		761	847	20	21
306	>Pg_PIP2527	2816675	2816996	LOC116199614	chr3	2814579	2818644	uncharacterized LOC116199614	TGCAAAGGTTATTGTAGCTGGT	CATCATCATCCAAAAATAGCACA	37.8	59.3	119	181	300		741	837	22	23
307	>Pg_PIP2901	2854195	2855189	LOC116200918	chr3	2848889	2855401	serine/threonine-protein kinase VPS15	CCTCCTCCACATCAAGGAAA	CCTTAAGAGATATGCCGCTTTG	47.7	60.1	100	129	229		385	463	20	22
308	>Pg_PIP2595	2881335	2881446	LOC116199519	chr3	2876018	2883940	arginine--tRNA ligase, chloroplastic/mitochondrial-like	TGGAAAAATTGAGCAATCTAGGA	TTGTAACCGCCATCACTCTTT	38.8	59.9	112	113	225		1137	1228	23	21
309	>Pg_PIP3325	3119630	3119989	LOC116202040	chr3	3118539	3123286	WD-40 repeat-containing protein MSI4-like	AAGAAGCACGCTCACCATTT	TGCCACTATCTTAGGGTTTAGAGG	45.4	60	101	173	274		578	655	20	24
310	>Pg_PIP3326	3119951	3120163	LOC116202040	chr3	3118539	3123286	WD-40 repeat-containing protein MSI4-like	AGGATTCGGGAACTTCCTCT	CATAGACTGCATGGCGATTG	50	59.7	109	144	253		640	729	20	20
311	>Pg_PIP2783	3732061	3732315	LOC116200299	chr3	3727884	3732815	probable sulfate transporter 3.4	GCTGTTGAGGCTCCCATCTA	TGCACTCCCATTATTCTCCTTT	48	60.2	108	89	197		1745	1831	20	22
312	>Pg_PIP3165	3759260	3759370	LOC116201584	chr3	3757372	3760715	pre-mRNA-splicing factor SLU7-like	GCGTATTCGGGAGGACATT	GGATCAGCATCAGGAAGAGG	53.8	59.8	111	94	205		956	1047	19	20
313	>Pg_PIP2797	3802017	3802351	LOC116200693	chr3	3800734	3805200	kinesin-like protein KIN-13B	AGTTTTGCTGCAGACACTGG	TCTTCTTCATTTTTAGCCAATTCC	41.7	59.5	104	120	224		904	984	20	24
314	>Pg_PIP2799	3802560	3802783	LOC116200693	chr3	3800734	3805200	kinesin-like protein KIN-13B	TGTGGAGAAGCATGAATTTGTT	GTTGCTTTAGTCCTTTGGAAAA	36.4	58.6	120	105	225		1077	1175	22	22
315	>Pg_PIP2800	3802746	3803071	LOC116200693	chr3	3800734	3805200	kinesin-like protein KIN-13B	CCCATAGTTCCAATAATTTTCCA	GCTTTAAGGGGCAATGGTTT	39.9	59.7	104	283	387		1159	1243	23	20
316	>Pg_PIP2804	3813688	3813921	LOC116200697	chr3	3813737	3814870	60S ribosomal protein L37-3	GCCGCTCTCACTTTCTTTTT	AGAGCGTGTGGGTCTTGTTC	50	59.5	104	84	188		31	115	20	20
317	>Pg_PIP2805	3813949	3814667	LOC116200697	chr3	3813737	3814870	60S ribosomal protein L37-3	ACCTGCAGAAGAGCCGATG	GATACCTCATCCTTCCGGTTC	55.1	60.7	117	334	451		162	258	19	21
318	>Pg_PIP2549	3866471	3866805	LOC116199133	chr3	3862546	3868005	malonate--CoA ligase	TTCTTTAAGACTGGTGATGCTGTT	AGCTTGTATCCCCCGACCT	47.7	60.1	101	95	196		1763	1845	24	19
319	>Pg_PIP2550	3877248	3877710	LOC116199134	chr3	3876194	3879106	peroxisome biogenesis protein 2	AGCTGCTTCATTTGGAAACC	TATTAGGGCTCCCGTACACC	50	59.1	104	215	319		876	960	20	20
320	>Pg_PIP2614	3991546	3991767	LOC116198497	chr3	3988246	3993810	NADP-dependent malic enzyme-like	CGCCAAGTATGGAACTACTCATC	TGATCTGCTAAAGTTCCACCAA	44.4	59.9	117	82	199		1302	1397	23	22
321	>Pg_PIP3188	4370351	4370808	LOC116201689	chr3	4367515	4375257	coatomer subunit beta'-2-like	TGGAGAAAGATTGCCTCTGG	CACCATCTCCACAGACAACAA	48.8	60	110	202	312		1166	1255	20	21
322	>Pg_PIP3195	4372801	4373038	LOC116201689	chr3	4367515	4375257	coatomer subunit beta'-2-like	AGGTTCGAGCTGGCTATTCA	AGCTAAGTCACCCAACTGCTTC	50	60	102	86	188		2085	2165	20	22
323	>Pg_PIP3207	4519446	4519703	LOC116201711	chr3	4517600	4521296	DEAD-box ATP-dependent RNA helicase 20	ATGCATTTATGGTGGGGTTC	TCCAACATATCTATAAGCCTTCCTG	42.5	59.7	102	105	207		802	879	20	25
324	>Pg_PIP3206	4519766	4519955	LOC116201711	chr3	4517600	4521296	DEAD-box ATP-dependent RNA helicase 20	GGGAAAACACTCGCTTACCTT	CTCGCGAGTTGGAGCTAAA	50.1	59.5	108	97	205		632	721	21	19
325	>Pg_PIP3231	4648713	4649690	LOC116201714	chr3	4645528	4649767	WD-40 repeat-containing protein MSI4-like	CTACGACTGGCTCGCCAAC	GTAAAGCCGCTGCCTGTTCT	59.1	61.9	103	355	458		261	344	19	20
326	>Pg_PIP3201	4661490	4661920	LOC116201694	chr3	4660164	4667567	protein ROOT HAIR DEFECTIVE 3-like	AATGGACTTGGAGGGTACTGA	CACTATATCAGAGACGGCAAGG	48.8	58.7	100	96	196		436	514	21	22
327	>Pg_PIP3239	4780061	4780260	LOC116201720	chr3	4782868	4786007	nucleosome assembly protein 1;3-like	TGACAAAGATCTACCACATGATTG	TTTCTGTGTCAGGCATTTTCC	41.3	59.5	100	132	232		671	751	24	20
328	>Pg_PIP3238	4784735	4784925	LOC116201720	chr3	4782868	4786007	nucleosome assembly protein 1;3-like	TGACAAAGATCTACCACATGATTG	TTCTGGGTCAAGCATTTTCC	41.3	59.5	100	132	232		671	751	24	20
329	>Pg_PIP3211	4800106	4800298	LOC116201712	chr3	4799318	4803708	casein kinase 1-like protein 2	ACGAAGCATCCCCAACTGTA	AGTCACCTTCAACCCCAAAC	50	59.7	100	93	193		443	523	20	20
330	>Pg_PIP3218	4800106	4800298	LOC116201712	chr3	4799318	4803708	casein kinase 1-like protein 2	ACGAAGCATCCCCAACTGTA	AGTCACCTTCAACCCCAAAC	50	59.7	100	93	193		443	523	20	20
331	>Pg_PIP3235	4805677	4805881	LOC116201718	chr3	4805127	4806869	eukaryotic initiation factor 4A-10-like	GCTCTCACGAGGTTTCAAGG	GTGATCTCGAGTGCCTCTGG	57.5	60.5	111	81	192		759	850	20	20
332	>Pg_PIP2525	5372838	5373046	LOC116199612	chr3	5372287	5373898	sm-like protein LSM1B	GGTCGGAAGCTGTTAGGTGT	TGTCGCAGTACAAGTCACCA	52.5	59	103	87	190		453	536	20	20
333	>Pg_PIP3033	5468541	5468769	LOC116201239	chr3	5467947	5469898	probable complex I intermediate-associated protein 30	GCAGAGGATGCAAAATGGAA	TCTCCTTTAAGCTTTAGAGCTATGGT	41.7	60.4	119	189	308		740	833	20	26
334	>Pg_PIP2365	5641516	5641707	LOC116198753	chr3	5641019	5646956	protein STRUBBELIG-RECEPTOR FAMILY 6	TGATGTTTACAGTTTTGGAGTGG	CCAGCGGACCAAAGATTG	47.3	59.6	100	95	195		2096	2178	23	18
335	>Pg_PIP3311	5982897	5983288	LOC116201981	chr3	5981518	5983837	probable prolyl 4-hydroxylase 10	CATTGAGAAAAGGATTGCAGA	TCCTGGAAGTAGTCAAAGTGAGG	43	58.9	117	113	230		629	723	21	23
336	>Pg_PIP2694	7675058	7675610	LOC116200193	chr3	7671832	7676453	OVARIAN TUMOR DOMAIN-containing deubiquitinating enzyme 7	GCAATGAGGATGAACATGGA	GCAGTATTCCTCAAATGGAACTT	42.1	59.1	113	79	192		303	393	20	23
337	>Pg_PIP3169	7759631	7760067	LOC116201645	chr3	7754374	7764510	DNA polymerase alpha catalytic subunit	GGAGATCACTCCTCATGACATTC	AAGTTCCATTGACAACCATGC	45.3	59.9	103	244	347		2459	2541	23	21
338	>Pg_PIP3111	7835198	7835551	LOC116201408	chr3	7834979	7839458	RNA-binding protein Musashi homolog 2	TTCTCATACAGCTTTCCTGTCG	GCACATGTATTCCCTCAAACC	46.5	59.4	114	98	212		295	388	22	21
339	>Pg_PIP2681	8117940	8118240	LOC116200173	chr3	8115200	8120243	uncharacterized LOC116200173	ATCCTCCTGCAACTCTCCAA	CTGTCAATTGCCCCTTGTCT	50	60	112	93	205		806	898	20	20
340	>Pg_PIP2389	8400811	8401445	LOC116198898	chr3	8399543	8403835	MADS-box protein SVP-like	CATCGTTTGCACTCCAAGAA	GATGGCTTTTCTCGGAAACTT	43.9	59.8	115	286	401		419	513	20	21
341	>Pg_PIP3148	8938160	8939055	LOC116201508	chr3	8936353	8939729	malate dehydrogenase, glyoxysomal	GCTGGTTTCAGTTCTTCATCTTT	CTCTTCTAGCTGCTGCTGTCC	48.1	59.2	121	98	219		401	501	23	21
342	>Pg_PIP3146	9256797	9257004	LOC116201500	chr3	9256393	9258317	GTP-binding protein At2g22870	GATTAACGCCTTGGTGAGGA	GCAAATCGACAATGTACCAA	45	58.6	113	93	206		465	558	20	20
343	>Pg_PIP2576	9316849	9317749	LOC116199378	chr3	9316096	9319343	ADP-ribosylation factor-like protein 8a	CACCATGTGGGAGCGATATT	GTGGAGCTCGCTTTTTGAGA	50	60.7	100	86	186		416	496	20	20
344	>Pg_PIP2722	9904838	9905018	LOC116200219	chr3	9904648	9906154	40S ribosomal protein S6	AGGAGGATGATGTCAGGAAA	AATGGAGTCACCAGCCTCTG	50	58.7	109	97	206		582	671	20	20
345	>Pg_PIP2594	10139446	10139617	LOC116199518	chr3	10132636	10142563	ABC transporter D family member 1	AGTGGAAATAAGAATTGCTTCACC	GTGTCAAATCCTCCACCAAAA	40.2	59.9	100	75	175		1843	1922	24	21
346	>Pg_PIP2814	10470140	10470356	LOC116200706	chr3	10469082	10472710	inositol-3-phosphate synthase-like	ATCAATGGAAGCCCTCAGAA	GGACTTCATCTTGGTTTGACC	46.3	59.1	114	178	292		995	1088	20	21
347	>Pg_PIP2411	10557344	10557521	LOC116199081	chr3	10556082	10559656	alanine--glyoxylate aminotransferase 2 homolog 1, mitochondrial	TTTTGGTACTTCGGGAAAGG	CGTACACAAGCTTCAAGTATCCA	44.2	59.2	101	96	197		861	939	20	23
348	>Pg_PIP2539	10696331	10696596	LOC116199624	chr3	10695062	10696592	DNA-directed RNA polymerase II subunit 4	CAGAATGTCCGGAGAAGAGG	TGTTCGAGAATTAAGGATACTTCACA	44.8	60.1	108	178	286		159	241	20	26
349	>Pg_PIP2645	10912808	10913150	LOC116200125	chr3	10908572	10915520	RNA cytidine acetyltransferase 1-like	TTGTTTGAATTTGTTTGCAAGG	TTGCTTTCTTAAATTCTGGGTTG	33.3	59.8	100	198	298		1075	1152	22	23
350	>Pg_PIP2643	10913371	10913587	LOC116200125	chr3	10908572	10915520	RNA cytidine acetyltransferase 1-like	TGAGTGATGATTTTCCTGTTGG	CGAAGTGTCTTATCCAGAATTGC	42.2	60.1	106	79	185		836	919	22	23
351	>Pg_PIP3069	10964826	10965032	LOC116201351	chr3	10963848	10968062	ribonucleoside-diphosphate reductase large subunit	GAGTTGGCTGCAAAAGAAGG	CGGTCCGATGGAGTCACAC	56.6	61.3	101	99	200		1965	2047	20	19
352	>Pg_PIP3352	10975758	10976242	LOC116202086	chr3	10974392	10976955	WD repeat domain-containing protein 83	CAACTGGTCGTGTAATCAGGAA	ATCATAGCCAGCTGACACCA	47.7	59.7	101	98	199		467	548	22	20
353	>Pg_PIP2981	11509599	11509702	LOC116201045	chr3	11506353	11512553	probable inactive ATP-dependent zinc metalloprotease FTSHI 4, chloroplastic	CAAAGGTATCTATTGTCCGAAAGG	AGAAAGGTAGGCCTGCTTCA	45.8	59.7	104	88	192		1080	1164	24	20
354	>Pg_PIP2332	11732535	11732715	LOC116198559	chr3	11726194	11734037	DNA topoisomerase 3-alpha	TGCCACAGATGACAGAAACC	AGGCTCATGTGCTTGGATCT	50	59.8	103	105	208		628	711	20	20
355	>Pg_PIP2897	11896836	11897429	LOC116200912	chr3	11893684	11898769	ultraviolet-B receptor UVR8-like	CATGGGGATTTTGAGGATCA	AGTGCCATTGTGTGTCTCCA	47.5	60.4	101	391	492		1316	1397	20	20
356	>Pg_PIP2898	11897394	11897666	LOC116200912	chr3	11893684	11898769	ultraviolet-B receptor UVR8-like	TCAGATTTCTGGTGGTTGGA	TCAATGTTGTCACCCACTCC	47.5	59.2	108	212	320		1381	1469	20	20
357	>Pg_PIP3156	12345159	12345344	LOC116201523	chr3	12343973	12348846	long chain base biosynthesis protein 1-like	TATGGTGTCGGTTCTTGTGG	GAATTGAGTCAGGAGTACCCAAA	46.7	59.5	106	94	200		603	686	20	23
358	>Pg_PIP2479	12446937	12447133	LOC116199471	chr3	12445730	12447970	serine/threonine-protein kinase SRK2A-like	CTCGCCGAGAATATGATGG	GTCCGCGTGATCTTCAAAAG	51.3	60	101	148	249		788	869	19	20
359	>Pg_PIP3300	12551819	12552053	LOC116201890	chr3	12549411	12553936	uncharacterized LOC116201890	AGCCTCCGCCTCCAGTTAAT	TTTTCTCTCCGTTGCATCCT	50	61.1	100	93	193		891	971	20	20
360	>Pg_PIP2700	12777419	12778206	LOC116200202	chr3	12773615	12779214	uncharacterized LOC116200202	TCGCCTATCAAATCTGTTCCTT	GCAAGTAAATCTTCCCGACCT	44.3	59.9	110	153	263		822	911	22	21
361	>Pg_PIP2872	12832845	12833044	LOC116200849	chr3	12830888	12836083	V-type proton ATPase catalytic subunit A	ACGTACACCAAGGCCAGTTG	TATGGCACAAGTTCCACCAA	50	60.5	112	84	196		838	930	20	20
362	>Pg_PIP2873	12833054	12833255	LOC116200849	chr3	12830888	12836083	V-type proton ATPase catalytic subunit A	TTTGGCTGTGGGAAAACTGT	GCCATTTCATTTCCTCTTTCC	43.9	60.2	101	85	186		959	1039	20	21
363	>Pg_PIP2876	12833788	12834035	LOC116200849	chr3	12830888	12836083	V-type proton ATPase catalytic subunit A	GATGGCAGATTCAACTTCTCG	CTAAACGAGCCGCCAGATAA	48.8	60.1	110	103	213		1246	1336	21	20
364	>Pg_PIP2880	12835237	12835426	LOC116200849	chr3	12830888	12836083	V-type proton ATPase catalytic subunit A	TTACCCTGGAAACAGCGAAG	CGCATCATCCACACACTCTT	50	60	106	98	204		1728	1814	20	20
365	>Pg_PIP2881	12835420	12835795	LOC116200849	chr3	12830888	12836083	V-type proton ATPase catalytic subunit A	TGATGCGCAACATTATCCAT	TGCTTAATGAGGGTGTATGTTATCTT	37.3	59.7	100	96	196		1827	1901	20	26
366	>Pg_PIP2668	12873906	12874147	LOC116200166	chr3	12873691	12877766	E3 ubiquitin-protein ligase MARCH1	TAGCCATCTGGTCAATGTCG	ACTTTTGGGTGCCCTTACAA	47.5	59.6	101	75	176		713	794	20	20
367	>Pg_PIP2946	12917251	12917810	LOC116200979	chr3	12915811	12922018	mannosyl-oligosaccharide 1,2-alpha-mannosidase MNS1-like	TGCAACTCTTATAGATTCGCTTG	GCATCATAGTCCTTGTTAAAATCCA	37.6	59.7	114	78	192		750	839	23	25
368	>Pg_PIP2942	12920660	12920899	LOC116200979	chr3	12915811	12922018	mannosyl-oligosaccharide 1,2-alpha-mannosidase MNS1-like	CCTTTGTGAGAAGAGTGGCTA	GATTCCTCTGGACCATATCCAA	46.5	58.7	108	140	248		1413	1499	21	22
369	>Pg_PIP3076	13880071	13880266	LOC116201363	chr3	13876932	13886690	pre-mRNA-processing-splicing factor 8A	CAGTTTGTAGGAAGAACCTTGGA	CTTCTTCCGGGGTGACATAA	46.7	59.8	108	96	204		2608	2696	23	20
370	>Pg_PIP3077	13880482	13880718	LOC116201363	chr3	13876932	13886690	pre-mRNA-processing-splicing factor 8A	CTCTCACGAATCAAGCGTCA	AGGCTCAATCTCATATACTGGAA	44.6	58.6	108	95	203		2931	3016	20	23
371	>Pg_PIP3082	13882266	13882458	LOC116201363	chr3	13876932	13886690	pre-mRNA-processing-splicing factor 8A	AAATTCAGACGCGAATCAAGA	ATTCCCAACCCTCCAATTTC	41.6	59.9	100	94	194		4183	4263	21	20
372	>Pg_PIP3084	13883174	13883436	LOC116201363	chr3	13876932	13886690	pre-mRNA-processing-splicing factor 8A	AGCTCTTGGAGGTGTTGAGG	TTCAAAACCAGACGCCTTTT	47.5	59.6	103	139	242		4730	4813	20	20
373	>Pg_PIP3344	13913812	13915364	LOC116202074	chr3	13913483	13916202	phosphatidylcholine:diacylglycerol cholinephosphotransferase 1-like	GCTACACCGCGTGCTCTC	GATTAACCACGCCCAAAGAA	55.8	60.3	109	578	687		679	768	18	20
374	>Pg_PIP2795	14431932	14432474	LOC116200685	chr3	14431902	14434173	signal peptidase complex catalytic subunit SEC11A-like	ATTAAATCGATTCAGATCCGTCA	TGATGCACATTAGCGCCTTC	42.4	61	100	724	824		221	301	23	20
375	>Pg_PIP3314	14450497	14451492	LOC116201986	chr3	14450082	14451589	uncharacterized protein At2g34160-like	TCTACGTCAATCTCGCCAAG	GCCAAGCCATTGTTTTTCAG	47.5	59.8	121	100	221		209	310	20	20
376	>Pg_PIP3280	14456846	14457064	LOC116201860	chr3	14455242	14458410	phosphoribosylaminoimidazole-succinocarboxamide synthase, chloroplastic	GGAATGTTACCATCGTGAAGAA	ACTCCGTTTCTGTAGACAGTCC	45.5	58.2	112	90	202		544	634	22	22
377	>Pg_PIP3133	14639455	14639682	LOC116201466	chr3	14637932	14640254	serine-threonine kinase receptor-associated protein-like	AGGATGGCCGCTACATAACT	GCTCCAATGAAGCTGATTCC	50	59.2	120	95	215		944	1044	20	20
378	>Pg_PIP3020	15237636	15237735	LOC116201170	chr3	15233522	15237699	heat shock 70 kDa protein 15-like	CCTATTTGTTGTGTGGGTTGG	CCCTTTGCCTTGCAACTG	51.6	60.3	100	101	201		179	261	21	18
379	>Pg_PIP3320	15306108	15307826	LOC116202010	chr3	15305901	15308071	signal recognition particle 9 kDa protein	TGCGTAAAATACCGTCACTGC	TCTTAGCATCCTGTGCTTGG	48.8	60	100	546	646		314	394	21	20
380	>Pg_PIP2720	15849919	15850111	LOC116200217	chr3	15846308	15853700	golgin candidate 5	AAAAACAGGCTGCTCAAGAGTC	TCTACCTGAAGCTTGGTGCTC	48.9	59.8	100	145	245		1614	1693	22	21
381	>Pg_PIP2885	17078678	17078857	LOC116200872	chr3	17078069	17084185	beta-galactosidase-like	CAGACTTACGTTTTCTGGAATGG	CTGCTTGCTCCACCAACTTA	46.7	59.6	103	95	198		458	541	23	20
382	>Pg_PIP2891	17081990	17082247	LOC116200872	chr3	17078069	17084185	beta-galactosidase-like	AAGAGCTGGGGACAACAAAG	GCTCAATGAAATGGGACCAA	47.5	60.1	112	92	204		1831	1923	20	20
383	>Pg_PIP2631	18282312	18282508	LOC116198535	chr3	18282367	18283414	40S ribosomal protein S30-like	CGCTCTCTCAAAGTTCAGCA	GTCTGACCCCTCACCTTCC	56.6	59.5	108	113	221		72	161	20	19
384	>Pg_PIP3252	18422340	18422444	LOC116201779	chr3	18419735	18422890	transmembrane 9 superfamily member 7	CAGTTCCGTTGGTATTTGTGG	ATGCCTGCTCGGGAATTT	48.8	60.4	105	79	184		1536	1623	21	18
385	>Pg_PIP2696	26017408	26018453	LOC116200195	chr3	26011682	26018985	transcription initiation factor IIF subunit alpha	TAAATGGTCTGCCCACAAGG	GAGACTGCCCCGTCTCATC	56.6	60.8	110	82	192		445	536	20	19
386	>Pg_PIP2350	28211466	28211666	LOC116198620	chr3	28211520	28212801	40S ribosomal protein S30	ATTCTCAGTCGGATCGAAGC	GTCTGCCCCCTCACCTTC	58.3	60	107	113	220		103	192	20	18
387	>Pg_PIP2740	28477719	28477942	LOC116200231	chr3	28476133	28479560	ATP synthase subunit beta, mitochondrial-like	GGCAATGACTTGTACAGGGAAA	GGGCTCATTCATTTGACCAT	45.2	60.5	105	101	206		866	951	22	20
388	>Pg_PIP3136	28650175	28651074	LOC116201486	chr3	28648679	28652174	sec-independent protein translocase protein TATC, chloroplastic	CAGTTAAAGCGCAGGGTGTT	CTTCCTAAAAGAAGACCGCAAT	45.5	59.6	100	74	174		689	767	20	22
389	>Pg_PIP2673	28681648	28681843	LOC116200171	chr3	28678492	28682145	CDP-diacylglycerol--serine O-phosphatidyltransferase 1	GGAGCTCTTGATCCCGAAG	TGCAACAAGCAGTAAGCAAGA	50.4	59.9	104	98	202		964	1047	19	21
390	>Pg_PIP2585	29216271	29216502	LOC116199512	chr3	29213853	29222827	glutamine--tRNA ligase	GCAAAGTTTTCACCCGATTT	ACAGTTTCCACCCCTCTCCT	47.5	59.5	110	94	204		989	1079	20	20
391	>Pg_PIP2588	29218782	29218957	LOC116199512	chr3	29213853	29222827	glutamine--tRNA ligase	AGAATGAAGCAGGATATGCAGAG	ACCATTTATCTCCAGCATGAGG	44.5	60.1	100	151	251		1417	1495	23	22
392	>Pg_PIP3309	29959492	29959699	LOC116201941	chr3	29959151	29961052	L-ascorbate peroxidase, cytosolic	TCTGGATTTGAGGGACCTTG	AGAAGCGCCTTGTCAGATG	51.3	59.6	119	73	192		699	799	20	19
393	>Pg_PIP3307	29960503	29960725	LOC116201941	chr3	29959151	29961052	L-ascorbate peroxidase, cytosolic	GAGCCCATCAAGGAGCAAT	GGTGGAATGGGATCTCAGGT	53.8	60.6	106	105	211		429	515	19	20
394	>Pg_PIP2470	30158177	30158399	LOC116199463	chr3	30153120	30163137	tRNA ligase 1	TGATTTAGCAGATGATGATGCAA	TGGACCCTCCTTGAAAAGAA	39.9	60.1	112	115	227		2097	2189	23	20
395	>Pg_PIP2469	30161153	30161352	LOC116199463	chr3	30153120	30163137	tRNA ligase 1	TTTTCTCTTGATGCACTAGCTGTC	AGCACATAACCAGCGTTTGG	45.8	60.6	101	111	212		2875	2956	24	20
396	>Pg_PIP2925	30382162	30382397	LOC116200949	chr3	30380705	30385414	4-hydroxy-3-methylbut-2-en-1-yl diphosphate synthase (ferredoxin), chloroplastic	CACAGAGGAGGACTATCAGAAAGA	ACCAATACGCATAGCCCTTC	47.9	59.1	100	87	187		958	1038	24	20
397	>Pg_PIP2762	30480261	30480453	LOC116200261	chr3	30478287	30483097	homeobox-leucine zipper protein REVOLUTA	CACGGGATTTCTGGACTCTG	AGAAGCTACAGCTGCGTTGG	55	60.7	113	75	188		1680	1773	20	20
398	>Pg_PIP2764	30480653	30480846	LOC116200261	chr3	30478287	30483097	homeobox-leucine zipper protein REVOLUTA	GGTACTTCGCCCACTGTACG	CGACTTCTCCATTCGTTTCC	55	60.1	107	81	188		1909	1996	20	20
399	>Pg_PIP2765	30481125	30481324	LOC116200261	chr3	30478287	30483097	homeobox-leucine zipper protein REVOLUTA	CCTAATGCCTTCTCATTTCTCG	GCTCCCTGAGGAACCGAAC	54.3	61.2	100	87	187		2195	2276	22	19
400	>Pg_PIP2766	30481416	30481616	LOC116200261	chr3	30478287	30483097	homeobox-leucine zipper protein REVOLUTA	GAGGTTTACTGGGAGCCAAA	ACACAAAAGCATCGTCTTGG	47.5	59	116	85	201		2386	2482	20	20
401	>Pg_PIP2421	30498433	30498713	LOC116199243	chr3	30497707	30504121	serine/threonine-protein phosphatase 6 regulatory subunit 3	TACAAGAGTGCAAGGCGTTAAA	TCTGGAGGTTCTTCAACAACATAA	39.2	60	100	186	286		448	524	22	24
402	>Pg_PIP2704	30517557	30517744	LOC116200205	chr3	30514524	30521791	protein ENHANCED DISEASE RESISTANCE 2	ATTACGCCGCTACTGGAGAA	CGCGTACATAGCCTTTTTGA	47.5	59.4	101	239	340		1014	1095	20	20
403	>Pg_PIP2556	31594618	31595309	LOC116199225	chr3	31591393	31599170	vacuolar protein sorting-associated protein 41 homolog	GAAAAAGCTTTAGCAGCAGTTGA	CCGCTTCAGCATATTTCCTT	42.1	59.8	112	360	472		1428	1520	23	20
404	>Pg_PIP3134	32398710	32399522	LOC116201478	chr3	32398517	32401746	vesicle-associated membrane protein 714	GTATGGCCAACGACACCTTC	CATAGGCGGGAGCATAAGG	56.5	60.5	111	168	279		433	525	20	19
405	>Pg_PIP2912	32575402	32575689	LOC116200942	chr3	32573752	32581655	serine/threonine-protein phosphatase BSL3	CAGCACAGCCTGGAGACAAT	TGATATCTGCAGCCTCATGG	52.5	60.6	100	96	196		2710	2790	20	20
406	>Pg_PIP2911	32575689	32576284	LOC116200942	chr3	32573752	32581655	serine/threonine-protein phosphatase BSL3	GAGATCTCATGCGCCTCTTT	GGCCACGGTCAACATAATCT	50	59.7	102	90	192		2609	2691	20	20
407	>Pg_PIP2922	32578461	32578861	LOC116200942	chr3	32573752	32581655	serine/threonine-protein phosphatase BSL3	TATCTGGAGGGGCGCTTG	ACAGACTTCGTATCGCACCA	55.6	60.8	100	223	323		1505	1585	18	20
408	>Pg_PIP2919	32579355	32580124	LOC116200942	chr3	32573752	32581655	serine/threonine-protein phosphatase BSL3	CAAGCCCTATGAATGGAGGA	GCATCTCTCCCACCACAAAG	52.5	60.3	117	77	194		1251	1348	20	20
409	>Pg_PIP2918	32580121	32580316	LOC116200942	chr3	32573752	32581655	serine/threonine-protein phosphatase BSL3	ATGGGCATGTTATGGCTTTG	CTTGGCAGCAGTGTCCAAT	48.8	60.3	107	99	206		1148	1236	20	19
410	>Pg_PIP2619	32711260	32711433	LOC116198502	chr3	32710297	32712841	NADH--cytochrome b5 reductase 1-like	CATTTGCTCTTCCAACTCCAG	AAGGCTTGATAACGTCTTCACC	46.5	59.8	102	110	212		272	352	21	22
411	>Pg_PIP3303	32732576	32733352	LOC116201927	chr3	32732469	32734062	uncharacterized LOC116201927	CCGAGCGCAGAAATGGAC	TATTGCAGTTATGCCAAGAAGG	51	61.1	100	326	426		330	408	18	22
412	>Pg_PIP3061	32818990	32819185	LOC116201342	chr3	32818553	32822526	probable peptide/nitrate transporter At3g43790	GAGACTTTCATATCGCAAAGAGG	CCCCCAGAAAACAGATGTAAG	45.6	59	104	72	176		280	363	23	21
413	>Pg_PIP2429	32854914	32855225	LOC116199306	chr3	32851134	32855322	CBL-interacting serine/threonine-protein kinase 3-like	CTGAGACTGGAGAACCTGTGG	AACTTCATTGTTGCTACCTCTCG	50.3	59.9	103	78	181		375	455	21	23
414	>Pg_PIP2439	32862126	32862798	LOC116199308	chr3	32861225	32865805	COP9 signalosome complex subunit 2	TGATGAAGCTGGAAACCAAA	CTCTTGACCATCAAATGGATTAAC	38.8	59.1	100	116	216		802	878	20	24
415	>Pg_PIP3242	32928029	32928131	LOC116201756	chr3	32927600	32930865	translation initiation factor eIF-2B subunit gamma	CAGTGGGACCCCATTGTTT	ACGCTAGACCCTATCCGACA	53.8	60.2	103	105	208		1186	1269	19	20
416	>Pg_PIP2348	33151919	33152111	LOC116198607	chr3	33150210	33153415	protein TIC 62, chloroplastic	TCTGGTTTCGTCAGTTGGTG	GAAGTCTTCCCCCATCTTTTT	46.4	59.1	100	87	187		657	736	20	21
417	>Pg_PIP3315	33369490	33369926	LOC116201992	chr3	33367851	33371115	tRNA-specific 2-thiouridylase MnmA	CGGATTGCCCTTCTGTATTG	CCAAGTGGGAAAACAAGTCG	50	60.5	109	210	319		734	823	20	20
418	>Pg_PIP3046	33402925	33403150	LOC116201298	chr3	33402333	33405139	AP2-like ethylene-responsive transcription factor PLT1	CTTTTGGGCAAAGAACATCAA	CCCTCTCTTTTGCAGCTGTT	44.1	59.9	100	88	188		688	768	21	20
419	>Pg_PIP2426	34259517	34259836	LOC116199293	chr3	34258315	34260331	pheophytinase, chloroplastic	TGGTTTTGATCCATGGTTTTG	CCAATGAGGTCGATTGAGTACA	41.8	60.3	100	94	194		458	536	21	22
420	>Pg_PIP2516	34382599	34383143	LOC116199594	chr3	34381057	34384381	chaperonin 60 subunit beta 2, chloroplastic	CTCCAGGGTTTGGAGAGAGG	GAACTTCGCTTCCCACTTTG	55	60.5	117	117	234		1182	1279	20	20
421	>Pg_PIP2378	34786559	34786659	LOC116198812	chr3	34785214	34787658	ruvB-like protein 1	TGGAGCTGTCAAAAGGGTTG	TCTTGTGAACCTCTCCTTTGG	48.8	60.3	101	157	258		814	894	20	21
422	>Pg_PIP2545	34863553	34863738	LOC116199632	chr3	34861992	34865155	glucose-6-phosphate 1-dehydrogenase, chloroplastic-like	TCGTCTGCTGCTTTAACAAAA	CGTAGAACTGACAAATTCTCAACG	39.9	59.5	110	85	195		1096	1182	21	24
423	>Pg_PIP2547	34864253	34864457	LOC116199632	chr3	34861992	34865155	glucose-6-phosphate 1-dehydrogenase, chloroplastic-like	AAAGATATTCCCGGCCCTTT	AAGTTCGGCGTCAGTCATCT	47.5	60.4	103	84	187		687	770	20	20
424	>Pg_PIP2985	34891576	34892164	LOC116201052	chr3	34889610	34894719	sphingosine-1-phosphate lyase	TCATGTTGACCTTTGCCTTG	TGGAGGTTACTCCTTTGACAGAA	44.2	59.9	101	280	381		1021	1099	20	23
425	>Pg_PIP2669	35130107	35130434	LOC116200169	chr3	35128409	35135327	endoplasmic reticulum metallopeptidase 1	CGTGATTTTATAGGAGCCGTTA	AAACACGAGAAGGCCAAGAA	43	59.1	100	359	459		772	852	22	20
426	>Pg_PIP2457	35457608	35457810	LOC116199415	chr3	35453687	35458583	probable LRR receptor-like serine/threonine-protein kinase At1g67720	GAAGAACTTGAGTTGGCTTGC	GTTTTCACATCCCGGTGAAT	46.3	59.4	111	84	195		2436	2527	21	20
427	>Pg_PIP2573	35526253	35526369	LOC116199375	chr3	35523088	35527682	oxysterol-binding protein-related protein 1D	CTTTTGCTGTGTCCGGCTAT	CAGAGAAAAAGCGGAGTCCTT	48.8	60.1	117	245	362		1858	1954	20	21
428	>Pg_PIP2367	35722927	35723997	LOC116198763	chr3	35721472	35724673	inorganic phosphate transporter 2-1, chloroplastic-like	CCGGGTTGCTCTCTTCTTT	GACCATCGATCCAACAATGC	51.3	60.4	104	130	234		803	887	19	20
429	>Pg_PIP2641	35779320	35779524	LOC116198713	chr3	35777369	35781238	copper methylamine oxidase-like	TGAGCCACATTATCGCAAGA	TTGATATAGCCTAAACAATCACAACC	39.8	60.1	102	83	185		1353	1429	20	26
430	>Pg_PIP2661	35803909	35804009	LOC116200146	chr3	35803374	35807281	AP-1 complex subunit mu-2	TGGTGTCACCTATATGTTTATACAGC	CACGGTGTAGGAAAAACAGAA	40.7	58.2	101	81	182		337	417	26	21
431	>Pg_PIP2714	37160947	37161179	LOC116200211	chr3	37156645	37161984	alpha-1,4 glucan phosphorylase L-2 isozyme, chloroplastic/amyloplastic-like	CCACCGTGAACAATGATTCC	TTCACTTCCGGGAATAAGAAA	44.1	59.9	101	131	232		2561	2641	20	21
432	>Pg_PIP2327	37186263	37186567	LOC116198477	chr3	37186092	37188529	COBW domain-containing protein 1	ATATGCGATGCGGACCAG	TGAGCATTCAAAATGTAATTCACC	44.4	60.4	113	80	193		188	277	18	24
433	>Pg_PIP2754	37557516	37557715	LOC116200244	chr3	37553201	37558301	heat shock protein 90-5, chloroplastic	TCTCCGTGTGTGCTTGTTTC	CTTCCCCTCATGAACTCCAA	50	60	110	95	205		2114	2204	20	20
434	>Pg_PIP3008	37573910	37574116	LOC116201124	chr3	37572771	37575438	transcription factor bHLH49	GAGGGAGAAAATCAGTGAGAGG	CGTTGAAGTGATTGCACGTAG	48.8	59.4	120	88	208		1499	1598	22	21
435	>Pg_PIP3335	37665296	37665403	LOC116202053	chr3	37665089	37669650	inorganic pyrophosphatase TTM2	GTAGCTGGCCCATCTGGTG	CCTGGAAGCATCGTTGTAAT	54.1	59.7	108	83	191		409	497	19	20
436	>Pg_PIP2639	38088314	38089209	LOC116198710	chr3	38087000	38090619	transcription factor HHO3-like	ACTTGCACAGGCGGTTCTT	CGTTAGTGAGACCATCGACCT	52.5	60	105	87	192		957	1041	19	21
437	>Pg_PIP3276	38107020	38107133	LOC116201859	chr3	38106751	38109070	lysine histidine transporter-like 6	CTCCGAAGAGAAATGGATCG	TAAGGCAAGCTGAGGACACC	52.5	60.1	114	88	202		173	267	20	20
438	>Pg_PIP2624	38485435	38485622	LOC116198509	chr3	38484092	38485916	ras-related protein RABE1a-like	ACGCTTCACTGATGGTTCCT	TTTGAAGCTTGACTCGCTTG	47.5	59.5	104	103	207		569	653	20	20
439	>Pg_PIP2718	39155951	39156152	LOC116200214	chr3	39151582	39161833	DExH-box ATP-dependent RNA helicase DExH11	AGCATTTTCACGGTTGAAGG	AACAATTGGGAGCAGACCT	46.2	58.6	112	102	214		2241	2334	20	19
440	>Pg_PIP3289	39164646	39164751	LOC116201883	chr3	39163157	39169668	alpha-glucan phosphorylase, H isozyme	ACAGTCATGATTGGGGGAAA	TGACCTCAGGATCAGTGTTGA	46.3	59.7	106	154	260		2337	2422	20	21
441	>Pg_PIP2504	39196670	39196853	LOC116199534	chr3	39194760	39204235	phosphomethylpyrimidine synthase, chloroplastic	TTGCTCGGGCAAAGAAAG	TCGTTGCTTACTAGGCGGAAT	48.8	60.6	100	92	192		1216	1295	18	21
442	>Pg_PIP2505	39196835	39197047	LOC116199534	chr3	39194760	39204235	phosphomethylpyrimidine synthase, chloroplastic	TCCGCCTAGTAAGCAACGAT	ACGATTTGTCGCTCCAAGAA	47.5	60.3	110	87	197		1297	1387	20	20
443	>Pg_PIP2506	39197053	39197243	LOC116199534	chr3	39194760	39204235	phosphomethylpyrimidine synthase, chloroplastic	TGTCCTGGATCCTGCACTTT	TTCTTCGAAACATGGACCTTT	44.1	59.7	111	77	188		1412	1502	20	21
444	>Pg_PIP2371	39265231	39265332	LOC116198785	chr3	39262399	39265709	protein DAMAGED DNA-BINDING 2	CAATGGGACAGCTCTTCACC	TTCACTGGACTGATCGTGGT	52.5	59.9	102	116	218		1564	1646	20	20
445	>Pg_PIP2360	39328178	39328722	LOC116198730	chr3	39325941	39329043	acyl-lipid omega-3 desaturase (cytochrome b5), endoplasmic reticulum-like	CTGTATTGGGCTGCTCAAGG	AGATGCCCAACCACACTGTT	52.5	60.6	113	94	207		401	494	20	20
446	>Pg_PIP2730	39814460	39814559	LOC116200229	chr3	39813789	39816893	UDP-xylose transporter 3	TGACGAATACCATCCAGAAGAA	AAAGGGCCAATGACAAACAA	40.5	60	100	106	206		902	982	22	20
447	>Pg_PIP2608	39901424	39902594	LOC116199634	chr3	39895474	39906875	ABC transporter B family member 25, mitochondrial	GCGAAGCCCTTGACATTAAA	CCAGCTGGAACTATAAAAGATACTCC	43.7	60.1	110	294	404		1913	1997	20	26
448	>Pg_PIP4463	417530	417771	LOC116205297	chr4	416561	423157	exocyst complex component SEC10b	CGGTCACCAGATGATGGAAT	TCTAATGCAGTGAATGCAGCTT	45.5	60.4	107	115	222		2205	2290	20	22
449	>Pg_PIP4520	487698	488722	LOC116205413	chr4	485725	491981	CAAX prenyl protease 1 homolog	CTTTCTGGTATAATTGGTCCACCT	CAAAGGTAAATGCCCAGAGG	45.8	59.6	100	145	245		617	697	24	20
450	>Pg_PIP4524	489513	489712	LOC116205413	chr4	485725	491981	CAAX prenyl protease 1 homolog	TGCTCATGAACTGGGACATT	CCTCACAAGTGTATACCCTCCA	47.5	59	103	94	197		991	1072	20	22
451	>Pg_PIP4526	491277	491473	LOC116205413	chr4	485725	491981	CAAX prenyl protease 1 homolog	TCTCCAACACCTGGTGAGTTT	CACGAAGAGCAGCAGCATAA	48.8	60	104	92	196		1180	1264	21	20
452	>Pg_PIP3448	496858	497400	LOC116202438	chr4	494852	498050	mitogen-activated protein kinase homolog MMK2	CCTTTTCCCTGGCAGAGACT	TCTTCGAGCATTATCACTTCTTAAA	43.5	59.7	109	80	189		975	1059	20	25
453	>Pg_PIP3595	820488	820732	LOC116203047	chr4	818690	821565	DEAD-box ATP-dependent RNA helicase 8-like	ACAGCTGCCTTCTGCATTC	TGTTTGTAGAGCCAATTCTCG	47.7	58.6	102	315	417		1078	1159	19	21
454	>Pg_PIP3594	820848	821212	LOC116203047	chr4	818690	821565	DEAD-box ATP-dependent RNA helicase 8-like	TTCTGCAGATTGGAAATCAAAC	AGCAGCTCCCTCTTAAGAAAA	39.6	58.4	120	236	356		843	942	22	21
455	>Pg_PIP3587	840362	841091	LOC116203044	chr4	836945	844551	K(+) efflux antiporter 2, chloroplastic-like	CGTGGTGAAAGTACATCTCGTC	GGATGAATTTGGTGAAATAAGAGG	43.8	59.9	114	78	192		2623	2713	22	24
456	>Pg_PIP3600	846545	846659	LOC116203048	chr4	845562	847454	bifunctional protein FolD 4, chloroplastic	CGAGCAGAATGTTTTAAATGC	CGTGCAAGGGACAAATAAGG	44.1	59.1	115	77	192		797	892	21	20
457	>Pg_PIP3900	891666	891870	LOC116203941	chr4	890854	894715	cell division protein FtsY homolog, chloroplastic	AGGCTGTGAAAAGAGGGAAA	TGCAATCAGCTCTTCCATCA	45	59.7	101	92	193		805	886	20	20
458	>Pg_PIP4680	928575	928769	LOC116206037	chr4	927239	929490	peroxisomal membrane protein 11C-like	TCTTGTTTCTTGATCAATTTGTTTG	GCCCATCCAACAGAACAGAG	41.5	60.1	104	94	198		485	569	25	20
459	>Pg_PIP4678	928901	929357	LOC116206037	chr4	927239	929490	peroxisomal membrane protein 11C-like	CAGCCCAAAATGTTGACAAA	AGTGGTAGCGGTGTTCCTTC	47.5	59.4	118	75	193		326	424	20	20
460	>Pg_PIP3666	1415331	1415518	LOC116203386	chr4	1409334	1417744	regulator of nonsense transcripts 1 homolog	ACTACATGTCCAGAAATGGTGCT	ATGATGTAATCCTTCTCCCTTCC	43.5	59.8	100	80	180		2619	2696	23	23
461	>Pg_PIP4157	1430535	1431303	LOC116204707	chr4	1423719	1434025	uncharacterized LOC116204707	TCTTCGCTCTTGCAGGTCTC	CTCATCACCACCAAGAAAGAAA	48	60	103	78	181		3772	3853	20	22
462	>Pg_PIP3751	1551945	1552849	LOC116203655	chr4	1551749	1554144	ATP-dependent Clp protease proteolytic subunit-related protein 4, chloroplastic	AGTCTCTCAATCCGGCCACT	CCAAGTCTGGGGGAGGTT	58.1	60.5	111	167	278		269	362	20	18
463	>Pg_PIP3521	1661049	1661373	LOC116202689	chr4	1660958	1662855	deSI-like protein At4g17486	TCAATGTCTATGATCTCACCCCTA	AGCTCCAAAGCCATACTCCA	45.8	59.9	107	96	203		518	605	24	20
464	>Pg_PIP4121	1812560	1812916	LOC116204660	chr4	1807576	1814688	DNA mismatch repair protein MSH4	GCACAAGCAACAAAAAGAGAA	TTTTAGAGGCTGCAATAAGTTGG	38.6	59	101	187	288		681	759	21	23
465	>Pg_PIP4123	1815370	1816188	LOC116204662	chr4	1815089	1820649	phosphatidylserine decarboxylase proenzyme 1, mitochondrial	GCCACCGTTGCTACTATCCT	CATCCGGTTGGAACTCAAAT	50	59.5	115	70	185		343	438	20	20
466	>Pg_PIP3612	1889764	1889954	LOC116203219	chr4	1888710	1891010	phosphatidylinositol/phosphatidylcholine transfer protein SFH11	AACCTGCAAGGTTTCTGTTCAT	CTCCACAGCATCCTGAACC	49.4	59.6	115	78	193		860	956	22	19
467	>Pg_PIP3897	1892544	1893026	LOC116203918	chr4	1892361	1895649	vesicle-associated protein 1-2-like	TCGTGTTCTCTCCAGCTGTC	GGCAACACAACTCCCGTATT	52.5	59.5	110	84	194		393	483	20	20
468	>Pg_PIP3577	2329221	2329452	LOC116203016	chr4	2328671	2331151	auxin transporter-like protein 3	ACTCACTCCAATGCACTCTCTTT	ACGCAAACCCGAATGTGAT	45.4	60.4	100	100	200		808	889	23	19
469	>Pg_PIP3569	2342927	2343027	LOC116203011	chr4	2341137	2344333	phosphatidylinositol 4-phosphate 5-kinase 2	CGCATCAGTCTGTGGAGTTC	GGCAAGCATGTAATCAGCAG	52.5	59.4	101	168	269		1549	1630	20	20
470	>Pg_PIP3578	2365890	2366233	LOC116203022	chr4	2365621	2369252	biotin--protein ligase 1, chloroplastic-like	GAGGGTAATTGTGCAGGAAAA	TCTGATTATCATCGCCCACA	43.9	59.6	110	180	290		1086	1176	21	20
471	>Pg_PIP4138	2711269	2711468	LOC116204677	chr4	2706036	2717928	acetyl-CoA carboxylase 1-like	AATCCGTTTCTCCACTTTAAACC	ATTGGACCGAAGTTCACTCA	42.1	59	100	73	173		3490	3570	23	20
472	>Pg_PIP3712	2931540	2932467	LOC116203501	chr4	2929638	2932457	14-3-3 protein 7	TGAGGCTACCATGGAGAAGG	CCACATCCAACTTGGCAAC	53.8	60.1	119	106	225		92	192	20	19
473	>Pg_PIP4125	3108683	3109529	LOC116204676	chr4	3108243	3110022	14-3-3-like protein	CAAGGAGGCCGCTGAGAG	TTGAGGGCCAGTCCGAGA#	63.9	62.6	105	90	195		599	686	18	18
474	>Pg_PIP4663	3673592	3674379	LOC116205938	chr4	3671059	3676829	AP-4 complex subunit mu	GAAATTCGAGTAGCTTTAAATGAGG	TCATCAAGTATCACTGCTCCAGA	39.7	59.4	104	312	416		777	858	25	23
475	>Pg_PIP4665	3675726	3676252	LOC116205938	chr4	3671059	3676829	AP-4 complex subunit mu	TCGGAAAGTGAAGTTCTGGA	AGCCAGCTACCTTCACATGG	50	59.3	104	70	174		200	284	20	20
476	>Pg_PIP4408	4171395	4171807	LOC116205158	chr4	4167296	4171781	cleavage stimulating factor 64	CTTCTGCTCCTGCTCCTGTT	CAACCTCCTGGCAGATTTCTA	51.3	59.5	117	102	219		342	438	20	21
477	>Pg_PIP4529	4327613	4327725	LOC116205421	chr4	4325353	4329548	ultraviolet-B receptor UVR8-like	GGTTAGGCTTATCGCCGTTG	GCTGGGTATCTCCAGTTCCA	55	61	113	90	203		674	767	20	20
478	>Pg_PIP4530	4327691	4328341	LOC116205421	chr4	4325353	4329548	ultraviolet-B receptor UVR8-like	CGAGTATGGGCAACTTGGAA	CCTCCAGCAGCGATATCAAC	52.5	60.9	102	102	204		752	834	20	20
479	>Pg_PIP3736	4495055	4495260	LOC116203531	chr4	4495009	4498005	protein NSP-INTERACTING KINASE 1-like	TCTTGTGGCTTTGGGCTTC	TGTGGGGATCGTTTAAGGAA	48.8	60.8	105	184	289		319	404	19	20
480	>Pg_PIP3737	4495290	4495542	LOC116203531	chr4	4495009	4498005	protein NSP-INTERACTING KINASE 1-like	GTTGATCCCTGCAGTTGGAC	TGTCAGGTTGCCTATGCTTG	52.5	60.2	117	89	206		453	550	20	20
481	>Pg_PIP3745	4851954	4852206	LOC116203571	chr4	4850522	4857232	BAG-associated GRAM protein 1	CGTTCCCAAAGAAAAGATACCA	CGGGCACATTGGACTTGTA	46.8	60.4	117	270	387		1508	1606	22	19
482	>Pg_PIP4533	5039686	5039989	LOC116205440	chr4	5039396	5041569	2-alkenal reductase (NADP(+)-dependent)-like	GGATGCAGCTCTCAAAAGGT	GCCCATGCATCTTCATGTT	48.7	59.5	107	141	248		762	850	20	19
483	>Pg_PIP4554	5040231	5040330	LOC116205558	chr4	5028914	5031242	2-alkenal reductase (NADP(+)-dependent)-like	GATGACTGCATATGCTGGGTTT	GCCAACAAGTTGACCCACTG	50.2	61.4	100	61	161		582	662	22	20
484	>Pg_PIP3777	5123592	5124214	LOC116203700	chr4	5121763	5126302	poly(ADP-ribose) glycohydrolase 1-like	ACATTGGAGGTGGTGCTCTT	GCCATGGCAGGTAAGAAAAG	50	59.6	103	131	234		895	978	20	20
485	>Pg_PIP4785	5128830	5129025	LOC116206282	chr4	5127215	5129973	4-hydroxy-tetrahydrodipicolinate reductase 2, chloroplastic	GACCACTGGAGGAGACAGGA	TAATTTCCATTGCTGCCAGA	50	59.8	119	179	298		650	749	20	20
486	>Pg_PIP4013	5149192	5149401	LOC116204439	chr4	5148021	5151774	guanosine nucleotide diphosphate dissociation inhibitor 2	GCATTTGGGCTCCAGCAG	CGTCACATCTGTGTGGATAAGG	55.6	61.7	100	89	189		392	470	18	22
487	>Pg_PIP4014	5149416	5149611	LOC116204439	chr4	5148021	5151774	guanosine nucleotide diphosphate dissociation inhibitor 2	CAAAGCTGTTGATGGGAGCTT	AAAAATACCCATAAGTGGAGATTTAAG	38.6	60.1	100	93	193		506	579	21	27
488	>Pg_PIP4210	5182129	5182329	LOC116204768	chr4	5181765	5185373	methionine aminopeptidase 2B	AGATGGAAGAGGGCGAATTT	GTGTCCCGCATCAAAGTTCT	47.5	60.1	113	78	191		971	1064	20	20
489	>Pg_PIP4208	5183797	5184007	LOC116204768	chr4	5181765	5185373	methionine aminopeptidase 2B	TGTTATGAAGCTGGATTTTGGA	ACGCTTCAAGCAATGGGTTA	40.7	60.1	101	80	181		748	829	22	20
490	>Pg_PIP3886	5338021	5338253	LOC116203904	chr4	5335381	5342573	methionine S-methyltransferase	TTGTCGAGATCGCAATATTAAA	CCTCGCTTGCATTTTCTGTT	38.4	59	110	111	221		707	797	22	20
491	>Pg_PIP4604	5359180	5359402	LOC116205649	chr4	5358045	5361950	protein root UVB sensitive 6	CCAAAAGGAATCCGTCATTG	CGCACGGTTCAATGTGTGTA	47.5	60.9	110	73	183		1132	1222	20	20
492	>Pg_PIP4250	5385309	5385694	LOC116204821	chr4	5382475	5390649	cullin-associated NEDD8-dissociated protein 1	ACTTCGTCAGACCGGAAATG	AGATCTAACAATCTTGGGTACTTCC	45	59.2	100	162	262		1131	1206	20	25
493	>Pg_PIP4722	5407408	5407512	LOC116206095	chr4	5406562	5412213	DExH-box ATP-dependent RNA helicase DExH9	GGGAAGGTTGCCTGTGAAAT	AAGAGCCACCATCTCTTCCA	50	60.5	105	85	190		2670	2755	20	20
494	>Pg_PIP4720	5409378	5409480	LOC116206095	chr4	5406562	5412213	DExH-box ATP-dependent RNA helicase DExH9	TTCGAAAATTTGATGGAGACAA	CACACTCCACGTGCATCAAT	40.9	60.1	103	89	192		1513	1596	22	20
495	>Pg_PIP4725	5419992	5420091	LOC116206097	chr4	5419096	5423557	uncharacterized LOC116206097	TGGGGAACTCCCTACTTAACAA	CAAGCTCATCCCCTTCTTCA	47.7	60.1	100	95	195		1073	1153	22	20
496	>Pg_PIP4189	5428689	5428885	LOC116204757	chr4	5425127	5432996	dynamin-2B-like	CTGGTGCAACTCCAGGTCTT	CCATTTTCTTGGCCTCATTC	50	59.9	105	267	372		1532	1617	20	20
497	>Pg_PIP4197	5428689	5428885	LOC116204757	chr4	5425127	5432996	dynamin-2B-like	CTGGTGCAACTCCAGGTCTT	CCATTTTCTTGGCCTCATTC	50	59.9	105	267	372		1532	1617	20	20
498	>Pg_PIP4186	5429375	5429654	LOC116204757	chr4	5425127	5432996	dynamin-2B-like	AGCTTTGTCGTGAATTTGAGG	TCCTTGAGCCGTTTAGGAAA	43.9	59.6	112	105	217		1156	1248	21	20
499	>Pg_PIP4194	5429375	5429654	LOC116204757	chr4	5425127	5432996	dynamin-2B-like	AGCTTTGTCGTGAATTTGAGG	TCCTTGAGCCGTTTAGGAAA	43.9	59.6	112	105	217		1156	1248	21	20
500	>Pg_PIP4184	5430532	5430760	LOC116204757	chr4	5425127	5432996	dynamin-2B-like	TTTCATCAACTGGAGCCCTTA	TCGAGTCTGATGCAGATTGAT	42.9	59	102	170	272		706	787	21	21
501	>Pg_PIP4192	5430532	5430760	LOC116204757	chr4	5425127	5432996	dynamin-2B-like	TTTCATCAACTGGAGCCCTTA	TCGAGTCTGATGCAGATTGAT	42.9	59	102	170	272		706	787	21	21
502	>Pg_PIP4212	5599139	5599367	LOC116204772	chr4	5597687	5601555	stromal 70 kDa heat shock-related protein, chloroplastic-like	CAACGAGACTATTCTTGTGTTTGA	TGGGTATCTCCTGAAGTGGAA	42.6	59	108	109	217		864	951	24	21
503	>Pg_PIP4114	5976258	5976506	LOC116204639	chr4	5974463	5977479	pinin	AAAAGCTGAGGCAGCAAGAG	CAGCAATTCCAACTTCTTCTCC	47.7	60.1	110	349	459		775	863	20	22
504	>Pg_PIP3821	6078872	6079086	LOC116203774	chr4	6076130	6081773	SUPPRESSOR OF ABI3-5	GGATGAAAATGCTGATGAAGAA	TACAAATGCGAATCCCCTTG	40.7	60	118	92	210		1642	1740	22	20
505	>Pg_PIP3791	6111759	6112048	LOC116203721	chr4	6110504	6115112	UTP--glucose-1-phosphate uridylyltransferase	TGTTCCCTTGCTCCTAATGAA	CGAGGATACTGGCTCTGGTT	48.9	59.5	117	95	212		737	834	21	20
506	>Pg_PIP4423	6130498	6130706	LOC116205199	chr4	6130464	6137345	glutamate decarboxylase 1	CCTCCATTCACTCGACCTTC	TCGTCGTTGATGATCTGGAA	50	59.9	112	1323	1435		124	216	20	20
507	>Pg_PIP3383	6290608	6291199	LOC116202264	chr4	6289025	6291381	glutathione S-transferase DHAR3, chloroplastic	CCTCGAGGTCTGCGTCAAG	CATGTCGTAAGGCAGCTGTT	56.6	60.5	112	321	433		354	446	19	20
508	>Pg_PIP4350	6424454	6424759	LOC116205040	chr4	6423889	6424781	heavy metal-associated isoprenylated plant protein 21-like	CCAACTTTTGCACTGTCACC	ATTCCGGACTCGTCTCTCAC	52.5	59.2	107	342	449		131	218	20	20
509	>Pg_PIP4149	6467066	6467317	LOC116204693	chr4	6466319	6468866	probable F-actin-capping protein subunit beta	AGGGCAAGGTAGGAGAGGTT	GAGAGCATGACAGTGCTGGT	55	59.1	120	163	283		632	732	20	20
510	>Pg_PIP4605	6575090	6575508	LOC116205657	chr4	6572309	6579255	protein GIGANTEA	CTTTGGACGAGCATCTGGTT	AAGTCTCTGGGTGGCACTTG	52.5	60.3	104	126	230		1412	1496	20	20
511	>Pg_PIP3932	6738650	6738884	LOC116203977	chr4	6738184	6740804	fructose-1,6-bisphosphatase, cytosolic	AAAGATGGGTCACCATCCAA	CAGCAGGGTACAAGAAGATGC	48.7	60	100	94	194		945	1024	20	21
512	>Pg_PIP3931	6738851	6739042	LOC116203977	chr4	6738184	6740804	fructose-1,6-bisphosphatase, cytosolic	TGTAAATGAAGGAAATGCCAAA	TGTATCTTAGAGACTTGGATGGTGA	35.9	59.3	104	88	192		875	954	22	25
513	>Pg_PIP4824	6923800	6924524	LOC116206419	chr4	6923080	6924802	psbP domain-containing protein 4, chloroplastic	GGTTCCTGGTCTCTCCGAAC	TGATAGGACTCCAACCAACTCC	55	60.7	102	117	219		277	357	20	22
514	>Pg_PIP4821	6934392	6934704	LOC116206418	chr4	6934415	6936922	alcohol dehydrogenase 1	TCAGACTTCCTCGGAACTTAGC	CCTCCACTTCTTCGATCACC	52.5	59.8	111	131	242		158	249	22	20
515	>Pg_PIP4655	6966869	6967055	LOC116205922	chr4	6964471	6969029	vacuolar protein sorting-associated protein 45 homolog	CAGCAATTGGCGAAAAGTAA	AGACGTTGCCATGCATTTTC	42.5	60	100	104	204		1041	1121	20	20
516	>Pg_PIP4658	6968189	6968383	LOC116205922	chr4	6964471	6969029	vacuolar protein sorting-associated protein 45 homolog	TTGGAAATCGAGATCTTCTAAACA	TCCATAGTCTGGAACAAAAGAGG	38.4	59.5	106	85	191		1471	1554	24	23
517	>Pg_PIP4239	7021477	7021649	LOC116204806	chr4	7020178	7024448	threonylcarbamoyladenosine tRNA methylthiotransferase	TAACCGAACTTGTGCCTGGA	TTAATCAGGCTAATGGTTTTCG	43.2	60	100	239	339		1065	1143	20	22
518	>Pg_PIP4237	7023132	7023430	LOC116204806	chr4	7020178	7024448	threonylcarbamoyladenosine tRNA methylthiotransferase	ACGAGGTGCGGCTTCTAAAC	GCACCTAAGCATCCGACATT	52.5	60.9	109	212	321		555	644	20	20
519	>Pg_PIP4235	7028643	7028755	LOC116204805	chr4	7025131	7031017	phosphoinositide phosphatase SAC1	GGGAGTGAATGATCGTGGAA	CGCGCATTTGTACAACAGAA	47.5	60.9	113	293	406		1008	1101	20	20
520	>Pg_PIP3549	7328038	7328248	LOC116202931	chr4	7325609	7331369	UDP-sugar pyrophosphorylase	AACGATGCTAGGCTTGCTCT	GGACGCCACTTGAGTAAAGAA	48.8	59.3	103	80	183		896	978	20	21
521	>Pg_PIP3550	7328206	7328706	LOC116202931	chr4	7325609	7331369	UDP-sugar pyrophosphorylase	GGGCATGGTGATGTTCACTC	AGCCCATTTGTGTCTTGGAA	50	60.9	104	78	182		956	1040	20	20
522	>Pg_PIP3555	7329897	7330156	LOC116202931	chr4	7325609	7331369	UDP-sugar pyrophosphorylase	TGATGCAGGACTATCCAAAAA	GCAGCATCTTCTGGGTTGTT	44.1	59.2	109	72	181		1443	1532	21	20
523	>Pg_PIP3371	7459432	7459652	LOC116202219	chr4	7458619	7460994	ras-related protein RABC1	TTCGAACCCTGACAAGTTCC	TGGCCCATATATCAGCAAGA	47.5	59.6	105	79	184		423	508	20	20
524	>Pg_PIP3369	7460105	7460904	LOC116202219	chr4	7458619	7460994	ras-related protein RABC1	TTGAGTTTCACTTCCAACACCTT	TCGCAAGCTTCAATTTCTTTC	38.6	59.8	103	87	190		293	375	23	21
525	>Pg_PIP4478	7837188	7837608	LOC116205320	chr4	7836323	7840048	methyltransferase-like protein 17, mitochondrial	CATTTTGTTCAGCGCTTGG	CATAACAGAATTTCTCATCCTCAAA	39.7	59.6	100	101	201		1044	1119	19	25
526	>Pg_PIP4476	7838317	7838557	LOC116205320	chr4	7836323	7840048	methyltransferase-like protein 17, mitochondrial	TAAGAACATCGAAAAGTCTGAGAGG	GCGAACTATTGTAATTCGGTCCT	41.7	60.5	100	101	201		704	781	25	23
527	>Pg_PIP4698	7891423	7891714	LOC116203609	chr4	7886308	7892663	glutamine-dependent NAD(+) synthetase	AGAAGTCGAAGCTGCTCCA	GAGAGTTCCTCATACGTCATTCC	50.2	59	102	82	184		1859	1938	19	23
528	>Pg_PIP3959	7894339	7894546	LOC116204063	chr4	7893867	7897397	endoplasmic reticulum chaperone BiP	CAGGTCTTTGAAGGTGAAAGG	ACCTCAATCTGAGGGGTTCC	51.3	59.6	107	106	213		1592	1679	21	20
529	>Pg_PIP4513	8034422	8034636	LOC116205404	chr4	8034134	8037582	bifunctional riboflavin kinase/FMN phosphatase-like	CATGAGCATTGGCTGGAAC	GAGACGCAATTCCTCTCCAT	51.3	59.7	106	74	180		1152	1238	19	20
530	>Pg_PIP4642	8694550	8694743	LOC116205793	chr4	8693783	8699310	monodehydroascorbate reductase, chloroplastic/mitochondrial	ACGAAGGGAGCCCTAGGAA	CCAGAAAGTAGCAATCTTTGGA	49.4	59.8	101	87	188		1514	1593	19	22
531	>Pg_PIP4638	8697999	8698237	LOC116205793	chr4	8693783	8699310	monodehydroascorbate reductase, chloroplastic/mitochondrial	GTTGGCTCTGGTGGAGAAAG	TGCTTTTCGATATCAATTCCTG	45.7	59.5	101	150	251		682	761	20	22
532	>Pg_PIP3873	8785133	8785320	LOC116203887	chr4	8783068	8789001	general transcription and DNA repair factor IIH helicase subunit XPB1	AAAGGAGTTCTTTGCAGAATATCTTA	TGGAATCGTATGAGGAACTCAC	38.1	58.7	111	273	384		1579	1668	26	22
533	>Pg_PIP3871	8785609	8785819	LOC116203887	chr4	8783068	8789001	general transcription and DNA repair factor IIH helicase subunit XPB1	TCCGAAAAGATTATTGAGGAAA	GGCTGATGACCTTACGAAACA	39.7	59	103	157	260		1301	1383	22	21
534	>Pg_PIP3869	8786791	8787048	LOC116203887	chr4	8783068	8789001	general transcription and DNA repair factor IIH helicase subunit XPB1	TGCTTGCCTAACGCATTAAA	GCTGTGCATGAGGCTTGAG	49	60.1	103	96	199		875	959	20	19
535	>Pg_PIP3868	8787011	8787211	LOC116203887	chr4	8783068	8789001	general transcription and DNA repair factor IIH helicase subunit XPB1	CTGCTGCAGCTGAAGAGAAA	TCCTCCATCATGGGGTAGTT	50	59.4	112	109	221		801	893	20	20
536	>Pg_PIP4728	8921333	8921532	LOC116206105	chr4	8919505	8922659	serine/threonine-protein kinase BSK7-like	GCGACCTCTATCACGACCTT	CCATCCCTGCTGTTCTTCAT	52.5	59.7	100	78	178		1033	1113	20	20
537	>Pg_PIP3693	9947809	9948093	LOC116203421	chr4	9943874	9948925	probable sphingolipid transporter spinster homolog 2	ATCCCTTCCTTGTTCTATTCG	CATGGATAGTGCTCTAAGACTAGGTT	42.6	57.9	113	76	189		1291	1378	21	26
538	>Pg_PIP3614	10018645	10018744	LOC116203222	chr4	10017898	10021831	LL-diaminopimelate aminotransferase, chloroplastic	TGGATCTCCCATTGCCAAG	AGGAGAAAGGCAGGCAAGAC	53.8	61.4	100	284	384		1196	1276	19	20
539	>Pg_PIP3613	10018690	10018801	LOC116203222	chr4	10017898	10021831	LL-diaminopimelate aminotransferase, chloroplastic	GTTCACTGGGGTTCGTCTTG	GCCATTAAAGCAGGTGCATA	50	59.7	112	212	324		1139	1231	20	20
540	>Pg_PIP3401	10148224	10148445	LOC116202287	chr4	10146826	10149369	probable zinc metallopeptidase EGY3, chloroplastic	CTGGTTCATGGAGGAAAAGG	CCAAGGAGTGCTCAACTTAGTCA	48.9	60.2	109	83	192		896	982	20	23
541	>Pg_PIP3709	11588672	11589180	LOC116203473	chr4	11587023	11590894	transketolase, chloroplastic	TTCGTGCTGCAATTAAGGAA	CCGTGCACACTGTAGCTGTT	47.5	59.7	115	81	196		967	1062	20	20
542	>Pg_PIP3377	11859248	11859933	LOC116202242	chr4	11858624	11860722	peptidyl-prolyl cis-trans isomerase CYP18-1	AAGGGGGAACGAGTATTTGG	GGTGTTGGGCCCACTATTT	51.3	59.9	107	417	524		421	509	20	19
543	>Pg_PIP4319	12120936	12121533	LOC116204928	chr4	12116218	12122943	lysophospholipid acyltransferase LPEAT2	ATAATCAGAGCAATGCAGGTAAT	CAGCACACGGGGAAATCTAT	42.4	58.5	114	94	208		801	895	23	20
544	>Pg_PIP3527	12398933	12399132	LOC116202729	chr4	12395791	12405345	protein ENHANCED DISEASE RESISTANCE 2-like	GCCCACAACCTGGATATGTT	AGATGCTGCACCTGTGATCT	50	59	103	122	225		1566	1649	20	20
545	>Pg_PIP4297	12542795	12542973	LOC116204892	chr4	12538717	12547552	mediator of RNA polymerase II transcription subunit 34	GAGATGGGCTTCCATCAGAA	CAGGTTTTGCAATCCTGAGTT	46.4	59.7	101	96	197		1442	1522	20	21
546	>Pg_PIP4295	12544543	12544727	LOC116204892	chr4	12538717	12547552	mediator of RNA polymerase II transcription subunit 34	GCAGATTCCTAAATGCGTTAAA	ATCTACAACCACCTTCGCAAC	42	58.8	100	91	191		1026	1105	22	21
547	>Pg_PIP3784	12873795	12874029	LOC116203710	chr4	12872879	12878792	arabinosyltransferase XEG113	TGCTTTCATGGATTTCATCCT	TTTCCAATACAAAGCCTCCAA	38.1	59.5	112	87	199		602	693	21	21
548	>Pg_PIP3986	12992211	12992439	LOC116204100	chr4	12991232	12995053	ABC transporter E family member 2	GGATAAGGATACGACCCATCG	CAATCCCATTTGTTCCAACC	48.7	60.3	107	83	190		441	528	21	20
549	>Pg_PIP3989	12993122	12993307	LOC116204100	chr4	12991232	12995053	ABC transporter E family member 2	TGATGTGAAGCAAAGGCTGA	GTCCAGGACACTAAGGTCATGTT	46.4	60	100	95	195		945	1022	20	23
550	>Pg_PIP3508	13334792	13335159	LOC116202571	chr4	13332099	13337591	transcriptional corepressor SEUSS-like	CAGCCACTCAAAATGCATCA	CTTCCAGAGCTTTTGCCAAT	45	60.1	102	95	197		2458	2540	20	20
551	>Pg_PIP4390	13647505	13647612	LOC116205120	chr4	13644671	13647845	probable alkaline/neutral invertase D	GGCTCGCAACTCTTTTGAAC	ACAGCAGCAATTGTGCCAAC	50	61.1	108	76	184		502	590	20	20
552	>Pg_PIP4306	13766117	13766393	LOC116204908	chr4	13763380	13767260	uncharacterized LOC116204908	ATATGCGGAGGGTTGGAAA	TCAAGCTGGAGCCGTAATTT	46.2	60.1	103	276	379		1861	1944	19	20
553	>Pg_PIP3854	14101338	14101851	LOC116203857	chr4	14099914	14103368	protein phosphatase methylesterase 1	TTTGCAAGCGTCGAAAAAG	TCGTCATACTTCAGCGTTGG	46.1	60	104	361	465		673	757	19	20
554	>Pg_PIP4405	14152317	14153272	LOC116205147	chr4	14150781	14156251	protein ABHD11	TGAAACTCCTACAGCTGTCCTTC	ACTGCCAAGCAGGAAATTCT	46.4	59.4	101	128	229		541	622	23	20
555	>Pg_PIP4407	14164158	14164619	LOC116205148	chr4	14163312	14166397	11-beta-hydroxysteroid dehydrogenase-like 5	GAATGCTTCTGTAGAGAGCTGGT	TTTAAGTTCAAACCTCAAAGTCTCA	39.9	58.9	106	79	185		720	801	23	25
556	>Pg_PIP3929	14188908	14189262	LOC116203967	chr4	14187792	14193640	phospholipase SGR2	CTGCTTGCCGACAAATGTT	ATGATGACTGGGCGCTTG	51.5	60.3	106	108	214		2642	2730	19	18
557	>Pg_PIP3930	14190878	14191107	LOC116203967	chr4	14187792	14193640	phospholipase SGR2	AACGGCACTTAACTTCATACCAA	TCATCAACTGCAGCTTCACC	44.6	60	103	94	197		1496	1579	23	20
558	>Pg_PIP3724	14411448	14411717	LOC116203519	chr4	14403669	14413519	alpha-mannosidase At3g26720-like	TTGAGGTTATATGGAGAGGTTCC	AAAGACAAAACCATCAGGAGGA	42.2	59.3	101	82	183		929	1008	23	22
559	>Pg_PIP3723	14411749	14412068	LOC116203519	chr4	14403669	14413519	alpha-mannosidase At3g26720-like	GGTTGGCAGATTGATCCTTT	TTGGTAATCAATGCGTGCAA	42.5	60	102	128	230		796	878	20	20
560	>Pg_PIP4535	14599014	14599233	LOC116205478	chr4	14596475	14601996	acetyl-coenzyme A synthetase, chloroplastic/glyoxysomal-like	TGGTATACACTGCAACAACATTCA	TAGCTGTGCCCAGTAATCCA	43.8	59.8	100	88	188		1194	1274	24	20
561	>Pg_PIP4540	14601295	14601508	LOC116205478	chr4	14596475	14601996	acetyl-coenzyme A synthetase, chloroplastic/glyoxysomal-like	AGCGGTCATCGTATTGGAAC	GTAGATGCCCTGCCCCTTA	54	60	114	96	210		1760	1855	20	19
562	>Pg_PIP4583	14681788	14682356	LOC116205601	chr4	14679083	14684068	glutamate--tRNA ligase, chloroplastic/mitochondrial	GCCCAAGGAAGGCAGTTTA	CTGGTTGTCCATTACTCCTCA	50.1	58.9	107	127	234		689	775	19	21
563	>Pg_PIP4615	14863641	14863753	LOC116205716	chr4	14862361	14865894	chlorophyllide a oxygenase, chloroplastic	TCATGGGTGGGAGTACACAA	TCCAGATCATTCCTTCTTGCT	46.4	59.3	113	75	188		806	898	20	21
564	>Pg_PIP3525	14919682	14919874	LOC116202710	chr4	14917302	14920537	probable serine/threonine-protein kinase PIX13	ACAGAGATTTCAAGGCCTCA	CATGTGATTGACTTGCTGAAGG	45.2	59.1	105	87	192		1003	1086	20	22
565	>Pg_PIP4345	15226392	15226575	LOC116205030	chr4	15221272	15230101	serine/threonine-protein kinase STY46	CCACTTGAAGTTTGGGGACA	CGCTCAGGCTTCAGTACCTT	52.5	60.3	105	96	201		1089	1174	20	20
566	>Pg_PIP4683	15849499	15849600	LOC116206040	chr4	15848506	15850707	V-type proton ATPase subunit c2	TACGGAACGGCTAAAAGTGG	CAGCACTCCAGCCATAACAA	50	60	102	85	187		184	266	20	20
567	>Pg_PIP4560	15913928	15914137	LOC116205579	chr4	15912768	15915757	ubiquitin recognition factor in ER-associated degradation protein 1	TCTCACTGTGGGGTTCTTGA	TCACATTCTTGACTTGCACAAA	43.2	59.3	115	93	208		362	455	20	22
568	>Pg_PIP4115	16587931	16589451	LOC116204647	chr4	16587608	16589740	protein RER1A-like	TGATGAGTTCAAGCCGTTCA	TGGAGAAGAAGGTCATCAGGA	46.3	60.1	101	447	548		494	574	20	21
569	>Pg_PIP4731	16847123	16847455	LOC116206108	chr4	16846125	16848263	ras-related protein Rab7	GCTGATTTTCTGACCAAGGAA	GAAAGCAACACCCAGACTTTG	45.2	59.5	105	155	260		316	400	21	21
570	>Pg_PIP4453	16859096	16859285	LOC116205283	chr4	16858130	16864434	coatomer subunit gamma-2-like	TGGTTGCTAGTGCAGCCTTA	GATTGCATGGCTTCCTGAAC	50	60.1	100	79	179		582	662	20	20
571	>Pg_PIP3625	17056081	17056842	LOC116203271	chr4	17054898	17059193	cytochrome c biogenesis protein CCS1, chloroplastic	ACTCTTCCCAGGGCATCAAT	GGCAAATCGACCAGCTAAAC	50	60.3	117	98	215		737	834	20	20
572	>Pg_PIP3627	17058308	17058501	LOC116203271	chr4	17054898	17059193	cytochrome c biogenesis protein CCS1, chloroplastic	CATTGGTGGCACAAAAGTTG	GAGCATCAGAGCTCCAAACC	50	60	112	100	212		1432	1524	20	20
573	>Pg_PIP4291	17219033	17219247	LOC116204891	chr4	17218321	17221084	serine/threonine-protein kinase SRK2E	CTTTCGAGGACCCTGAAGAA	CGGCACTCAGGAGATATATGAA	47.7	59.3	106	105	211		1363	1447	20	22
574	>Pg_PIP3783	17428883	17429423	LOC116203703	chr4	17423263	17431032	presequence protease 2, chloroplastic/mitochondrial	TCGCAGCTGCTAGAATGGAT	GTCTTGGTCCACTCGCTCTT	52.5	60.3	116	171	287		2441	2537	20	20
575	>Pg_PIP4598	17465472	17466227	LOC116205639	chr4	17464071	17470451	probable quinone oxidoreductase	CGATCGTGTGATTGACTACAAA	CACATGTCCAGCATTTGACC	45.5	59.3	114	88	202		1585	1679	22	20
576	>Pg_PIP4267	17740093	17740267	LOC116204842	chr4	17737949	17741933	phosphatidylinositol 3,4,5-trisphosphate 3-phosphatase and protein-tyrosine-phosphatase PTEN2A	TTGAACGTGTCTTGACGTATTTC	GGAGGGTCTGATCCAGTAAGG	48.1	59.6	104	72	176		1142	1225	23	21
577	>Pg_PIP3966	18153227	18153437	LOC116204064	chr4	18143194	18155491	NAD-dependent malic enzyme 62 kDa isoform, mitochondrial	TTCAACTAGACCAGCTATCTTCG	TGCAAAGATAGCATTTTCACCA	39.9	59.2	103	97	200		1651	1732	23	22
578	>Pg_PIP4343	18180803	18181380	LOC116205013	chr4	18180720	18186177	dynamin-related protein 1E-like	CAACGCTTTCTCCTCCCTCT	TCTTCCTACAATGCTCTCCAA	48.9	59.2	100	89	189		516	595	20	21
579	>Pg_PIP4422	18464917	18465187	LOC116205198	chr4	18463399	18469169	serine/threonine-protein kinase BSK2	CGTCTTTTGGTGGCAGAATA	CAACTCTCACGCGCATTTC	48.8	59.7	100	96	196		810	891	20	19
580	>Pg_PIP4726	18921897	18922111	LOC116206098	chr4	18919179	18923373	protein BONZAI 3-like	GATTACATAGTGAGTGGATTTGAGC	CCTCCCAGAAGGATCAATATAA	40.5	57.8	114	82	196		1236	1328	25	22
581	>Pg_PIP4337	19149999	19150493	LOC116204984	chr4	19143285	19150621	sodium/hydrogen exchanger 6	CATGATGCTCGTCCTCTCCT	AGTCCACCCACAATCAAACC	52.5	60	111	117	228		430	521	20	20
582	>Pg_PIP3846	19314394	19314571	LOC116203836	chr4	19311097	19318628	coatomer subunit delta-like	GCAGGTGTTGGTCTTTTAAGG	AGGTTTCATTTCCAGACACG	46.3	58.2	100	89	189		1346	1426	21	20
583	>Pg_PIP4172	22854340	22854541	LOC116204727	chr4	22849111	22855722	CTP synthase-like	TATCAAATTAACACGCGATAACAA	CTGAACAGTTTTGCCCAGAT	37.1	58.2	100	87	187		547	627	24	20
584	>Pg_PIP4592	24511936	24512131	LOC116205629	chr4	24509376	24513029	ras-related protein RABF2b	GGAGATGTTGGAGCTGGAAA	CAGCCAACGTTTGAGAGAAG	50	59.4	112	92	204		265	357	20	20
585	>Pg_PIP3396	25534343	25534872	LOC116202277	chr4	25531959	25536421	AUGMIN subunit 7	GCCAGCATCTATGCAGACAA	CGGAGAAAATCTGAGCTTGC	50	60	106	342	448		511	597	20	20
586	>Pg_PIP3878	25774523	25774819	LOC116203889	chr4	25773856	25778706	putative MO25-like protein At5g47540	AACACTCTGCGGCTTTTGAT	CGTGAATTAACTTGTTGCCTTT	40.7	59.1	107	90	197		557	642	20	22
587	>Pg_PIP3882	25776822	25777413	LOC116203889	chr4	25773856	25778706	putative MO25-like protein At5g47540	GGAACTTTTGACCAGGCATA	GACGTCTGGTGATGTAGTTGGA	47.5	58.9	119	98	217		892	989	20	22
588	>Pg_PIP3756	26265933	26267870	LOC116203669	chr4	26259031	26268579	heat shock 70 kDa protein 17-like	CATCGTATGCTGCCAAAGAA	TCCATATTCTGACCTCCAAGTTC	44.2	59.7	100	187	287		1129	1206	20	23
589	>Pg_PIP3558	26784602	26784815	LOC116202948	chr4	26783126	26788055	pyrophosphate--fructose 6-phosphate 1-phosphotransferase subunit beta-like	CTGGCCTCCTTGCTGAAAAT	CGAATCCAAAACTGACAGGAA	46.4	60.9	117	100	217		676	772	20	21
590	>Pg_PIP4590	26812516	26812834	LOC116205622	chr4	26808504	26813644	katanin p60 ATPase-containing subunit A-like 1	TGCTCGTGATAGTGAAATGC	TGTTGCAGCAATTACAACTACCTT	41.3	58.8	109	91	200		1521	1606	20	24
591	>Pg_PIP4071	26927307	26927498	LOC116204546	chr4	26925438	26933405	malonyl-CoA decarboxylase, mitochondrial	GCTACATCAGATTACCTGGGATG	CCCACTCCCAACCTTCTCTT	51.4	60.2	114	83	197		1086	1180	23	20
592	>Pg_PIP4073	26930995	26932359	LOC116204546	chr4	26925438	26933405	malonyl-CoA decarboxylase, mitochondrial	CACCAGAATTGCTGGCAGTAT	TGCAACAGAGTCTAACGCTTTC	46.5	59.9	101	82	183		1718	1797	21	22
593	>Pg_PIP4219	26962451	26962672	LOC116204777	chr4	26957159	26966081	leucine--tRNA ligase, chloroplastic/mitochondrial	TGGACTCAAGAAATCCCAAAG	CAAATGAAGGACAGCGTGTT	43.9	59	104	75	179		1943	2027	21	20
594	>Pg_PIP4141	27690088	27690377	LOC116204682	chr4	27682307	27691555	tRNA wybutosine-synthesizing protein 2/3/4	TGGACTTATTTGCTGGAATCG	CCTCAATTGCATGAGGGTTC	46.4	60.3	102	111	213		2624	2706	21	20
595	>Pg_PIP3654	27882629	27882849	LOC116203376	chr4	27881106	27885818	tobamovirus multiplication protein 1	TTTCAATAATTGCTGCATTGG	GAAGCTTCTTCCTTCTTCCCTTA	38.4	59.1	102	106	208		805	884	21	23
596	>Pg_PIP3648	27924175	27924362	LOC116203351	chr4	27918988	27926993	phospholipase A I	GATGTTGACCAAGGATGTATTAAA	AAGCAAAACCCCAAATTTCC	36.7	58.7	108	74	182		1615	1703	24	20
597	>Pg_PIP4399	28082522	28082871	LOC116205138	chr4	28080897	28084001	26S proteasome regulatory subunit 6B homolog	CGGCCTTCATCAGAGTTGTT	TTGCAGGTGCATTTTCTTTG	45	60.1	108	82	190		740	828	20	20
598	>Pg_PIP4400	28082919	28083159	LOC116205138	chr4	28080897	28084001	26S proteasome regulatory subunit 6B homolog	GCCCAGACTGGAGCAGATAG	TGGTTGCCATGATGACCTTA	52.5	59.9	106	100	206		895	981	20	20
599	>Pg_PIP4401	28083215	28083544	LOC116205138	chr4	28080897	28084001	26S proteasome regulatory subunit 6B homolog	AATTGAATTTCCACTGCCTGA	CCGAGAGACGTAGTCCTCCA	49.1	60	109	125	234		1056	1145	21	20
600	>Pg_PIP3796	28196474	28196985	LOC116203741	chr4	28195202	28197996	glucose-6-phosphate/phosphate translocator 2, chloroplastic	ATTGGAGGCTGCGCTCTT	GAATATGTTGCGGAACACAAAA	46	60.5	105	390	495		769	852	18	22
601	>Pg_PIP4740	28725953	28726134	LOC116206123	chr4	28724412	28727152	26S proteasome non-ATPase regulatory subunit 7 homolog A	TCTGGTTCTTGGACCACAAT	CAGCTTCGGACCAGTGCTAT	50	59.2	104	83	187		339	423	20	20
602	>Pg_PIP4800	28791922	28792129	LOC116206336	chr4	28790907	28792436	DAG protein, chloroplastic-like	CCTACACAGGGTTCCAGTGC	ACGTCTATATATGAGTCAGGTAGAACC	50.4	59.1	100	97	197		452	525	20	27
603	>Pg_PIP3378	28808954	28809692	LOC116202244	chr4	28808377	28810118	40S ribosomal protein S11-1	CTCCCAGGGATGCTACTGAA	CTGTGGCAAGTACCAGCAAG	55	59.9	100	93	193		282	362	20	20
604	>Pg_PIP3379	28809736	28809927	LOC116202244	chr4	28808377	28810118	40S ribosomal protein S11-1	CACTTTGTGAAGAAGTACCAGAGG	CGATAATTACATGGTCCCCTTC	45.6	59.5	103	253	356		425	506	24	22
605	>Pg_PIP4551	29923594	29923815	LOC116205530	chr4	29920910	29925430	ADP-ribosylation factor GTPase-activating protein AGD5-like	AGCGTGAACCTGGGGATATT	GCCAGGTGTCTAAGGTAGCAG	53.6	59.9	103	113	216		439	521	20	21
606	>Pg_PIP4003	30192650	30193025	LOC116204350	chr4	30187669	30195192	katanin p80 WD40 repeat-containing subunit B1 homolog	CTGTGAAATTCTGGGACTTGG	CAGAATAAGGTCCTCCCATCG	50	60.2	109	339	448		983	1071	21	21
607	>Pg_PIP4001	30193303	30193558	LOC116204350	chr4	30187669	30195192	katanin p80 WD40 repeat-containing subunit B1 homolog	TTCACTCCTGATGGTCGTTG	CATGGAACTTAAAATCGTGCAA	43.2	59.8	103	95	198		811	892	20	22
608	>Pg_PIP4566	30386238	30386429	LOC116205586	chr4	30385217	30389779	splicing factor 3B subunit 2	TTCAAGACCTGATGTTGTGGA	CCAATGCCTAGGAACAGGAA	46.4	59.6	106	159	265		645	731	21	20
609	>Pg_PIP4572	30387977	30388189	LOC116205586	chr4	30385217	30389779	splicing factor 3B subunit 2	TCCGCTAGGAGCTAGCTTTG	TTGCTGCTGAACTCCAAAAA	47.5	59.7	106	440	546		1194	1280	20	20
610	>Pg_PIP3479	30593537	30593739	LOC116202519	chr4	30591769	30599945	DNA-directed RNA polymerase II subunit RPB2	ATGGGGACACTTGTCAAGGA	GGAGGAGCAAGACCATCATC	52.5	60	107	103	210		2730	2817	20	20
611	>Pg_PIP3486	30596463	30596803	LOC116202519	chr4	30591769	30599945	DNA-directed RNA polymerase II subunit RPB2	CAAATACTCACTTGCCACTGGA	AAGTGTGGAGGCATATGTCAAA	43.2	59.8	103	93	196		1592	1673	22	22
612	>Pg_PIP4752	30640648	30641098	LOC116206161	chr4	30638920	30643998	actin-related protein 4-like	GAACATCCAATGCTCCTTGC	GGCCAAAAATAATGCAGGAA	45	60.3	108	90	198		607	695	20	20
613	>Pg_PIP4506	31059715	31059913	LOC116205367	chr4	31059278	31062841	triose phosphate/phosphate translocator, chloroplastic	TTCCGATCTCTTCTGGGTTG	ATTCCCGACAGCATGTGTAA	47.5	59.6	100	85	185		1071	1151	20	20
614	>Pg_PIP4499	31062087	31062457	LOC116205367	chr4	31059278	31062841	triose phosphate/phosphate translocator, chloroplastic	CCGGTAGGATTCTTCGACAA	AAATCTTCTTGTTGAGGATGTTGA	41.7	59.6	103	125	228		388	467	20	24
615	>Pg_PIP4651	31302256	31302361	LOC116205810	chr4	31299968	31303234	ferredoxin--NADP reductase, root isozyme, chloroplastic-like	AAGATGACCCAAATGCAACC	TTGTAGGTCGGAACTGACTCC	48.7	59.5	106	113	219		834	919	20	21
616	>Pg_PIP4409	31651926	31652235	LOC116205160	chr4	31647800	31652488	putative lipase C4A8.10	CACAAAATACCCCGAGCATC	TGACATCGACTTTCCTCCAA	47.5	59.8	105	78	183		1602	1687	20	20
617	>Pg_PIP4417	32571653	32571995	LOC116205189	chr4	32570701	32572672	urease accessory protein G	GGAAAACGGCTTTGATGTTG	CCCCATGTTTCACCAAGAAC	47.5	60.3	117	110	227		348	445	20	20
618	>Pg_PIP3473	32608351	32609145	LOC116202509	chr4	32607632	32609681	prefoldin subunit 6	ATTTGGCTGAGGCGAATG	TCTTGCTATTTTGTTTCTCTTCCA	41.7	59.6	111	237	348		333	420	18	24
619	>Pg_PIP4489	32776302	32776972	LOC116205331	chr4	32774399	32778183	katanin p60 ATPase-containing subunit A-like 2	TGGTCTTCTTTCACCATGGAA	TTGAAAAATGTAGTCTTGCACTCA	38.1	59.7	108	167	275		559	643	21	24
620	>Pg_PIP4273	32816992	32817207	LOC116204867	chr4	32812583	32819222	cullin-4	GGGCAAAGATGTATTTGAGG	CCACACTCGGTTTTGAGCTT	47.5	58.7	120	90	210		1679	1779	20	20
621	>Pg_PIP3534	32936869	32936985	LOC116202878	chr4	32934738	32937057	serine carboxypeptidase-like 45	GAGAAGATCACGAGCTTACCG	TTCTGCCTCAGCAAAGTAGTAGAA	47	59.4	117	140	257		132	225	21	24
622	>Pg_PIP3442	33508985	33509096	LOC116202422	chr4	33502569	33511850	vacuolar protein sorting-associated protein 53 A	TGGGAAAGAGAGCGAAGAAA	GCTGCAGAAAGTATTTACCAACTC	43.3	59.3	112	158	270		1025	1113	20	24
623	>Pg_PIP3498	33846099	33846300	LOC116202551	chr4	33843954	33847760	5-methyltetrahydropteroyltriglutamate--homocysteine methyltransferase	AGGTCCTCCCCAAGAGTGAC	CTAGCCTAGCGCTCACATTG	57.5	59.7	100	97	197		1326	1406	20	20
624	>Pg_PIP3500	33846564	33846775	LOC116202551	chr4	33843954	33847760	5-methyltetrahydropteroyltriglutamate--homocysteine methyltransferase	AGTTGTCAAGCTCCAAGAGGA	TTAGCAGTGAAGGCAAAACC	46.3	58.6	117	92	209		1583	1680	21	20
625	>Pg_PIP3892	34015767	34015868	LOC116203912	chr4	34014780	34019693	protein EMBRYO SAC DEVELOPMENT ARREST 30	GCTGAATTGATTGGACTGGAA	ACCAGCCTTCTGCCATTCTT	46.4	60.6	102	286	388		1502	1584	21	20
626	>Pg_PIP4106	34054866	34055058	LOC116204592	chr4	34053584	34056594	tubulin alpha-3 chain-like	AGCAACTTATCTCGGGCAAG	CCTTACTCGGTCAAGGCAGA	52.5	59.9	101	77	178		465	546	20	20
627	>Pg_PIP3624	34280887	34281857	LOC116203248	chr4	34274239	34282161	general negative regulator of transcription subunit 3-like	CCAGTCCAGCGAAATTAAGG	TTTTGAATCTCTCCATTTCACG	43.2	59.5	101	96	197		344	423	20	22
628	>Pg_PIP3623	34281930	34282137	LOC116203248	chr4	34274239	34282161	general negative regulator of transcription subunit 3-like	GGGGAGATCGACAGAGTGTT	TCCTTCTGGTTCGCGTTATC	52.5	59.7	101	89	190		171	252	20	20
629	>Pg_PIP4716	34708523	34708778	LOC116206076	chr4	34707751	34710482	probable receptor-like protein kinase At2g42960	GGCATGTTCGGCATAAGAAC	TTGCTCCATGTAGCCACTCTT	48.8	60.2	120	124	244		1089	1188	20	21
630	>Pg_PIP4718	34709330	34709540	LOC116206076	chr4	34707751	34710482	probable receptor-like protein kinase At2g42960	TGGCAAAGCTGTTAGGTTCA	TCGCTCCTCTCATTCAACAA	45	59.5	112	81	193		1383	1475	20	20
631	>Pg_PIP4419	34755439	34755797	LOC116205192	chr4	34754376	34756946	zinc transport protein ZntB-like	CACGAAGCATCCATGAGGTT	TTCAATTTCATCTGCTGCAC	45	59.2	104	134	238		1228	1312	20	20
632	>Pg_PIP3392	34818733	34819077	LOC116202276	chr4	34817703	34819784	mitogen-activated protein kinase 10-like	AGGGTTGCTTTCAGCGATAC	TCGACTGCAGGGGTATACTT	50	58.3	119	230	349		945	1044	20	20
633	>Pg_PIP3762	35009493	35009598	LOC116203681	chr4	35008477	35014698	probable LRR receptor-like serine/threonine-protein kinase At1g07650	GCAATGTCTTGCTCGATAAGG	GTTCCAGCAACTCTCGTGCT	51.3	60.2	106	163	269		2566	2652	21	20
634	>Pg_PIP4805	35061063	35061263	LOC116206356	chr4	35059939	35062320	ATP-dependent zinc metalloprotease FTSH 2, chloroplastic	AACTAACCGTGCCGATATCCT	AGCGTGCACCTTCAGAATTT	46.3	59.9	118	85	203		1315	1413	21	20
635	>Pg_PIP4807	35077738	35078316	LOC116206358	chr4	35077193	35081393	shaggy-related protein kinase eta	CAGACTTCAGATTCCCCCAAA	TGTAGAAGCCGTGAGGCAAG	51.3	61.4	100	117	217		968	1048	21	20
636	>Pg_PIP3750	35148217	35148688	LOC116203651	chr4	35139898	35150406	serine/threonine-protein kinase EDR1-like	TGAAGAATGGAACATTGACTTCTC	AAACTTTAATTGCAACTTCTGTTCC	34.8	59.4	116	231	347		2101	2192	24	25
637	>Pg_PIP3835	35394427	35394694	LOC116203822	chr4	35391897	35398393	GTP-binding protein TypA/BipA homolog	GCTCCATCGATAGGCCATAC	TTAACGCCAAAAGTCATGGA	47.5	59.3	101	342	443		1184	1265	20	20
638	>Pg_PIP3839	35395524	35396677	LOC116203822	chr4	35391897	35398393	GTP-binding protein TypA/BipA homolog	CTATCCCATAGGCGAGGTGA	CACACTCCTGTAGCCAACCA	55	59.9	114	89	203		1595	1689	20	20
639	>Pg_PIP3841	35397498	35397729	LOC116203822	chr4	35391897	35398393	GTP-binding protein TypA/BipA homolog	ATGATCATTGGGGAGCATTC	GGAGGAGAAAGCTTGGTGTT	47.5	59.1	116	89	205		1907	2003	20	20
640	>Pg_PIP4618	36167885	36168132	LOC116205745	chr4	36167294	36168934	uncharacterized LOC116205745	TTCTTTGAAAGCTCGAATCCTT	TCAACACTCCTCAGAGACATCAA	39.9	59.7	101	92	193		1195	1273	22	23
641	>Pg_PIP4044	36233892	36233992	LOC116204484	chr4	36229897	36234899	protein STRUBBELIG-RECEPTOR FAMILY 3	CACAGGAACTTCAAGTCTGCTAA	CTCACGGAGCCAGAAGAAAT	46.7	59.1	101	82	183		2101	2182	23	20
642	>Pg_PIP4579	36689919	36690165	LOC116205598	chr4	36681059	36691916	histone-lysine N-methyltransferase ATXR3	GGTAGTTGTTTGCTTGGTGGA	TGCTTGAGAATCTCTTGAGGAA	44.3	59.6	110	86	196		6588	6676	21	22
643	>Pg_PIP3768	36857828	36858047	LOC116203684	chr4	36854375	36861338	aconitate hydratase, cytoplasmic	TGTAACGCAAATGCTGAGGA	AGGGGACATGTTGGCAATAG	47.5	60.1	115	87	202		1319	1414	20	20
644	>Pg_PIP3766	36858897	36859453	LOC116203684	chr4	36854375	36861338	aconitate hydratase, cytoplasmic	CACAACATGCTCGTTGTTCC	CAGGATAGAGCATGCCTTCAG	51.2	60.1	103	177	280		1023	1105	20	21
645	>Pg_PIP3739	36882633	36882743	LOC116203561	chr4	36880848	36886376	protein RRP6-like 3	TGTGTTGGATGTGGAGAAGG	GACGATATCATGAGAACGGTGA	47.7	59.7	111	123	234		1795	1884	20	22
646	>Pg_PIP4433	36986252	36986493	LOC116205222	chr4	36983721	36988868	aspartic proteinase A1-like	ATCAGTTGGGGATGCAGTTC	CTCCTCAGTGTTCCGGTTAAG	51.2	59.4	100	91	191		796	875	20	21
647	>Pg_PIP3954	37069691	37069893	LOC116204045	chr4	37067203	37070157	tyrosine-protein phosphatase DSP1-like	GCCAACTTCTCCTTCATCCA	GCCGTTGGACTTCAGGAAC	54	60.4	102	90	192		623	706	20	19
648	>Pg_PIP3535	37343623	37343894	LOC116202890	chr4	37341934	37347052	heat shock protein 90-6, mitochondrial	CACAGTTTGTTTCTTTTCCCATC	CATCTTCCCCGTCCTTCTTT	44.6	60.2	105	117	222		977	1062	23	20
649	>Pg_PIP4361	37479143	37479666	LOC116205065	chr4	37476833	37481446	squamosa promoter-binding-like protein 1	CAGCATCTGCACTGTCACCT	GGAAAGTCATTTGGTTCTTTTCC	47.1	60.1	100	102	202		1926	2003	20	23
650	>Pg_PIP3634	37558760	37558859	LOC116203317	chr4	37557834	37563881	protein translocase subunit SECA1, chloroplastic	GGGTGAAATAGCTGAAATGAGG	AACAACATGAACCCCTTTCC	45.2	59.4	100	95	195		590	670	22	20
651	>Pg_PIP3639	37561992	37562204	LOC116203317	chr4	37557834	37563881	protein translocase subunit SECA1, chloroplastic	TCTCGAGATTGCCGAAGAAT	TTCATGTCGCTCTGTTCCAA	45	60.2	100	104	204		2111	2191	20	20
652	>Pg_PIP3713	37750371	37751026	LOC116203506	chr4	37749944	37751344	60S ribosomal protein L9	AGCATCACCAACAGCAACAA	CTTGACCTTCTCGGATCGAA	47.5	60.3	114	165	279		439	533	20	20
653	>Pg_PIP3788	37925825	37926156	LOC116203714	chr4	37923887	37926202	serine/arginine-rich splicing factor SR34A-like	CTGATATCCGCGAAGTGGAA	AAAGCAATAACAAGGAGGACGA	45.5	60.6	101	119	220		248	327	20	22
654	>Pg_PIP4068	37992108	37992963	LOC116204538	chr4	37991691	37993001	cytochrome b5	CGAGAAGCACAACAAGACCA	GCAAGACCTCATCTCCTCCA	52.5	60.2	104	233	337		192	276	20	20
655	>Pg_PIP3859	38321445	38321926	LOC116203863	chr4	38318070	38328253	glutamate synthase 1 [NADH], chloroplastic	TGACTCCGTTCCTGTGTCTG	GTGGCGCCAATAAACCATTA	50	60.3	113	87	200		2146	2239	20	20
656	>Pg_PIP3646	38353778	38354100	LOC116203332	chr4	38352766	38355461	spermine synthase	CCAGGAGATGATCACCCATC	AGCCATGACGACAAATTTCC	50	60.1	110	319	429		644	734	20	20
657	>Pg_PIP4434	38366890	38367410	LOC116205230	chr4	38365128	38368237	probable protein phosphatase 2C 76	AGGCATTTGTATGTGGCAAA	CTTTCTCTCATCACTTCTGTTTGG	40.8	59.2	111	212	323		903	990	20	24
658	>Pg_PIP3608	38388808	38389126	LOC116203109	chr4	38384531	38391477	ATP-dependent zinc metalloprotease FTSH 11, chloroplastic/mitochondrial	AAACATGGATGAGCCTTTCC	CTTGCGCAAAACGTGATTTA	42.5	59.4	104	271	375		1116	1200	20	20
659	>Pg_PIP3919	38504083	38504300	LOC116203961	chr4	38502740	38506996	plastidial pyruvate kinase 2	GGTTGCCAGAGGAGATCTTG	TGCCACAATAACAGCTTTGC	50	59.8	109	92	201		1188	1277	20	20
660	>Pg_PIP3916	38504633	38504843	LOC116203961	chr4	38502740	38506996	plastidial pyruvate kinase 2	AGGAGACATTTGAATGTAAGAGGAA	AATCAACTTTGTTCTCCACTCCA	37.6	59.8	100	123	223		931	1008	25	23
661	>Pg_PIP3915	38504887	38505429	LOC116203961	chr4	38502740	38506996	plastidial pyruvate kinase 2	AGTGTCAACTACGATGACTTTGTT	TCTTCAGTCTTTGACCTCACCA	41.5	58.5	101	89	190		787	866	24	22
662	>Pg_PIP3450	38620570	38620777	LOC116202441	chr4	38620249	38623845	dnaJ protein ERDJ2A-like	TGCTCCTCTGGGTTGTTATG	GAAGCTCCTGGTTCTAATCCAA	47.7	59.2	109	114	223		458	545	20	22
663	>Pg_PIP3453	38621299	38621528	LOC116202441	chr4	38620249	38623845	dnaJ protein ERDJ2A-like	TGTCATGCATCATACGCTGT	GTCCTGCGGACTGGAATTT	48.8	59.4	120	77	197		903	1004	20	19
664	>Pg_PIP3454	38621597	38621792	LOC116202441	chr4	38620249	38623845	dnaJ protein ERDJ2A-like	TCAAGCAAGAGCAGGCTAAG	GGAGACAAGGCTGCTGATTC	52.5	59.3	103	222	325		1091	1174	20	20
665	>Pg_PIP4372	38684535	38684745	LOC116205081	chr4	38682601	38685110	heat shock protein 83-like	AGGCCAACAAGACACTCTCC	TCCATGAACTCCTTCGTTCC	52.5	59.7	109	85	194		532	621	20	20
666	>Pg_PIP4082	38928574	38928777	LOC116204567	chr4	38926453	38930040	uncharacterized LOC116204567	TTGGTCTGGACACAAAGAACC	ACCAGCAACTTCTGGCATCT	48.8	59.9	118	123	241		921	1019	21	20
667	>Pg_PIP4260	39003375	39003653	LOC116204834	chr4	39002595	39006642	O-glucosyltransferase rumi homolog	TGTCTCTGAAAAACAAGACTGGA	CATGCACTGGCTCGCTAAAT	44.6	60.2	103	85	188		1364	1447	23	20
668	>Pg_PIP4767	39070888	39071115	LOC116206195	chr4	39070251	39072913	pre-mRNA cleavage factor Im 25 kDa subunit 2-like	GAAAATTGACAAGCAAACTTGG	GGTCTCAAAATTTGGTCTCCAC	40.9	59.3	101	329	430		386	465	22	22
669	>Pg_PIP4815	39347257	39347501	LOC116206392	chr4	39346026	39348248	uncharacterized LOC116206392	CGCGAGCTAGCTAATCTTACAA	TGGCAACATGGATTCTCTCA	45.2	59.6	115	115	230		488	583	22	20
670	>Pg_PIP3804	39479442	39479673	LOC116203745	chr4	39475113	39480470	K(+) efflux antiporter 5	TCATTTGTGGCTGGAGTTATG	CATCCCGATGCTAGAGAGGA	48.9	59.5	114	93	207		1409	1503	21	20
671	>Pg_PIP4512	39541857	39541964	LOC116205376	chr4	39540066	39542857	UMP-CMP kinase	AACACAATCAAAGAAGGAAAAATTG	GGGGAACCCATCAATAAGAAA	35.4	59.9	108	85	193		618	705	25	21
672	>Pg_PIP3849	39649495	39649714	LOC116203844	chr4	39647544	39651980	E3 ubiquitin protein ligase RIN2-like	GCTTCATGGGATGGCTTTC	TCAATTTGATATATCCCTTTATACGC	41.7	59.7	104	108	212		1187	1265	19	26
673	>Pg_PIP3468	39702289	39702550	LOC116202499	chr4	39698262	39702945	uncharacterized LOC116202499	ACGTCCTCTCCAGATTTCTCC	ATCAGCAGCTTCTTCAGCTC	51.2	58.6	100	89	189		494	574	21	20
674	>Pg_PIP3749	39781416	39781971	LOC116203638	chr4	39780940	39783835	probable isoaspartyl peptidase/L-asparaginase 3	GTTGTGGAGGGCTGCTCTG	CCATGACCAGAGCATCTATTGTT	53.3	61.2	109	86	195		302	388	19	23
675	>Pg_PIP4246	39860127	39860577	LOC116204815	chr4	39859454	39861803	ras-related protein RABD2a-like	AGTGGAGCAAGATGGGAAAA	CCATGAGCCCCACGATAGTA	50	60.3	102	102	204		307	389	20	20
676	>Pg_PIP3403	39886239	39886441	LOC116202330	chr4	39885304	39887361	protein ORANGE, chloroplastic	CTCTCTCATTGCCGGGATTA	TGCATACTCCGAATGAAATCTT	43.2	59.4	108	86	194		828	914	20	22
677	>Pg_PIP4313	39896185	39896459	LOC116204921	chr4	39894471	39897403	uncharacterized LOC116204921	TGTTTGTTTAGAAAATTGAGAAGGAA	CGGTTCGAATCATCTAGTGC	38.5	59	101	139	240		669	750	26	20
678	>Pg_PIP4757	39903266	39903661	LOC116206181	chr4	39900710	39903718	glutamate dehydrogenase	CTCGACTCCAAGCTCGAGAA	CACCCTGAAGCCAATGTAAGA	51.3	60.5	111	101	212		238	328	20	21
679	>Pg_PIP4353	39913410	39914188	LOC116205056	chr4	39912924	39915113	polyadenylate-binding protein 1	CTGCAACTATGGCTGAAAAGG	TTCCACAGGATTGGAAATGC	46.3	60.4	111	244	355		454	545	21	20
680	>Pg_PIP4032	39981055	39981275	LOC116204458	chr4	39972935	39981308	serine/threonine-protein kinase TIO	GTTGGGGAAGGTTCCTTTG	TTTTCACTTTTCCCGTGCTT	46.3	59.5	101	85	186		310	391	19	20
681	>Pg_PIP3885	40033528	40033820	LOC116203899	chr4	40031382	40035344	ATPase family AAA domain-containing protein 3	GCCAATGCAGAGAGAGAAAAA	TTACCCCACCAACAGCTACC	48.9	59.7	121	230	351		1074	1175	21	20
682	>Pg_PIP5355	98807	99105	LOC116208282	chr5	97536	102509	UTP--glucose-1-phosphate uridylyltransferase-like	TGTTCCCCTCCTACTGATGAA	CGGGGATATTGGCTCTGAT	50.1	59.7	117	95	212		570	668	21	19
683	>Pg_PIP5003	204633	204843	LOC116207417	chr5	203303	208537	tRNA threonylcarbamoyladenosine dehydratase	GGAAATCCAGATTTTGTTTTGG	CCAGTGGCTGACAAAACCTT	43.2	59.9	104	100	204		903	987	22	20
684	>Pg_PIP5360	324481	324769	LOC116208284	chr5	320594	329738	valine--tRNA ligase, chloroplastic/mitochondrial 2	AGCAGTTGAGAAGGGGGAAT	TTGCCTGCTTACACACCAGT	50	59.7	100	150	250		1505	1585	20	20
685	>Pg_PIP5069	424787	425683	LOC116207560	chr5	424546	433857	protease Do-like 7	GCTTTGTGGTCGATAAGTGC	CTGGAACCTCCTCACGGTTA	52.5	59.2	108	289	397		510	598	20	20
686	>Pg_PIP5030	455866	456307	LOC116207477	chr5	455663	459644	pyridoxal kinase	TTCTCTGGCTTTGCCTTCC	AGCCCAACAATTGAAGAGGA	48.8	60.1	110	763	873		330	420	19	20
687	>Pg_PIP5032	456549	456998	LOC116207477	chr5	455663	459644	pyridoxal kinase	GGAATTGATTGAGGGCCTTG	CGGAGCTTCTTGACGACTTC	52.5	60.9	117	334	451		531	628	20	20
688	>Pg_PIP5029	461103	461726	LOC116207475	chr5	460571	463816	protein AAR2 homolog	CAAGGAGTTCTCCCCAGTGA	TACTTTGGCTAATCGCTCTTCC	50.2	60.1	100	174	274		300	378	20	22
689	>Pg_PIP5200	472520	472619	LOC116207877	chr5	471117	473252	ATP-dependent Clp protease proteolytic subunit 3, chloroplastic	AGCTGATGTTTCAACTGTTTGC	AGCATTAGGCATGCAAAACC	43	59.8	100	73	173		673	753	22	20
690	>Pg_PIP5586	711525	711644	LOC116208677	chr5	711510	715433	T-complex protein 1 subunit zeta 1	CTGAATCCGAATGCTGAAGTT	CATCTTGATGGTGCCCTTG	47.7	59.7	120	100	220		157	258	21	19
691	>Pg_PIP5686	725436	725535	LOC116209383	chr5	725279	726597	14-3-3-like protein A	TTGCATACAAGAATGTGATTGG	ACAACATGATCCTCGTTTCC	40.7	58	100	114	214		242	322	22	20
692	>Pg_PIP5338	823468	823961	LOC116208208	chr5	823075	825149	EVI5-like protein	TGTGGCAGTTGATCTCTGGA	CCCGAATGATATCCAACTCC	50	59.8	108	78	186		769	857	20	20
693	>Pg_PIP5494	909815	909923	LOC116208490	chr5	907266	918315	cell morphogenesis protein PAG1	ATGGCTCCATGGATTGAGAA	ATTGATCTCCGTGCCTCCAG	50	61.5	109	465	574		3896	3985	20	20
694	>Pg_PIP5170	1136896	1137087	LOC116207741	chr5	1134278	1138300	ABC transporter B family member 27-like	TCTTGATCGTGTCTCCACCA	CGAGAAGGATATGCAAACCAA	46.4	60.2	105	89	194		1582	1666	20	21
695	>Pg_PIP5171	1137051	1137249	LOC116207741	chr5	1134278	1138300	ABC transporter B family member 27-like	TGGAATTGGATGATGTTTGG	GACCAACGAGGGCAATCTT	46.3	59.6	108	222	330		1650	1739	20	19
696	>Pg_PIP5048	1288059	1288450	LOC116207514	chr5	1285978	1288703	uncharacterized LOC116207514	CTTTCCCTCTTGGCCCTTT	AGACACTGCTGAAGCCCAAT	51.3	60.2	108	75	183		330	418	19	20
697	>Pg_PIP5577	1388802	1389069	LOC116208659	chr5	1386740	1389058	mitochondrial outer membrane protein porin of 34 kDa-like	ACCTCTCAATCATGGGCAAG	GGCGAGTAGGTAGTGATGGTG	53.6	59.9	118	499	617		100	197	20	21
698	>Pg_PIP4856	1480883	1481235	LOC116206651	chr5	1480436	1488449	structural maintenance of chromosomes protein 4	AGTGTCAGGCCTCCAAAGAA	AATGATGAAGGGCAAACACA	45	59.4	100	80	180		3607	3687	20	20
699	>Pg_PIP5214	1490042	1490258	LOC116207992	chr5	1489260	1494905	probable LRR receptor-like serine/threonine-protein kinase At1g67720	AAATCGAAGGGGCATCAAT	TGCTCTTCAGATCTCGGTGT	46.1	58.9	119	75	194		2505	2604	19	20
700	>Pg_PIP5204	1531787	1531886	LOC116207901	chr5	1530250	1532582	probable serine/threonine-protein kinase PBL7	GCTCCAACATTTTGCTCGAT	CTGGTGGACACGTGAGTGTT	50	59.9	100	75	175		1055	1135	20	20
701	>Pg_PIP5755	1535605	1536075	LOC116209586	chr5	1534073	1537662	thylakoid membrane protein TERC, chloroplastic	AGAGGTTTGATGCGGTCAAT	TGAAGTTCTCCGATAGGTCACT	45.2	58.8	105	92	197		745	828	20	22
702	>Pg_PIP5783	1629011	1629204	LOC116209719	chr5	1627274	1633004	kinesin-like protein KIN-5B	GGCGGGTCATAAATGCTCTA	CATGTTTTTGTTTTCCCTCCA	44.1	59.9	106	78	184		1263	1348	20	21
703	>Pg_PIP5785	1629392	1629585	LOC116209719	chr5	1627274	1633004	kinesin-like protein KIN-5B	AATGTCGAAGGCCGTGTTAC	TGAGCAAATCTTTCGTGTGG	47.5	59.9	117	99	216		1480	1577	20	20
704	>Pg_PIP5079	1653746	1654481	LOC116207580	chr5	1653664	1655752	soluble inorganic pyrophosphatase 4-like	CATCCTTGACCAGGAGGTCT	ACCTTGCTCCCCTTACCAAT	52.5	59.5	112	90	202		225	317	20	20
705	>Pg_PIP5220	2196245	2197034	LOC116208001	chr5	2191699	2201159	kinesin-like protein KIN-7K, chloroplastic	TGGTGTAAGGAGGAAGGAAGG	AAGGTATATGAGTTGCTCTACCATCA	45.4	60	101	403	504		1432	1507	21	26
706	>Pg_PIP5529	2333850	2333955	LOC116208568	chr5	2331249	2337342	D-lactate dehydrogenase [cytochrome], mitochondrial	TTTACATGTGGAGGACATGGAT	TCCTGGATCAAGAGGAAAGAA	41.9	59	106	77	183		861	946	22	21
707	>Pg_PIP5532	2334922	2335492	LOC116208568	chr5	2331249	2337342	D-lactate dehydrogenase [cytochrome], mitochondrial	TTCAGAAACTTCCGCAGCAT	TGAATTCCAGAGAGCATAGTGG	45.2	60.1	100	251	351		1196	1274	20	22
708	>Pg_PIP5154	2373715	2373824	LOC116207720	chr5	2372086	2376068	prolycopene isomerase, chloroplastic	GGAGAAAACCTTCCGAAAGAA	GTTTCTGGTGGCAAAACCTC	46.4	59.6	110	76	186		1381	1471	21	20
709	>Pg_PIP4989	2572336	2572536	LOC116207307	chr5	2571252	2573359	ribosome biogenesis protein NSA2 homolog	TGTCCAAGATGGAGCTGTTC	GTCCCATTTCCCAGCTTTCT	50	59.6	115	92	207		378	473	20	20
710	>Pg_PIP4988	2572532	2572986	LOC116207307	chr5	2571252	2573359	ribosome biogenesis protein NSA2 homolog	GGCAAGATGTTTGCCAAGAA	GGACATCATCGTCCACTTTC	47.5	59.5	106	142	248		277	363	20	20
711	>Pg_PIP4987	2572963	2573188	LOC116207307	chr5	2571252	2573359	ribosome biogenesis protein NSA2 homolog	CGAGCGTAAGCGTAAGAAGG	TCTCTTCTTGGCAAACATCTTG	48	59.8	100	82	182		201	279	20	22
712	>Pg_PIP4944	2587764	2587985	LOC116207072	chr5	2585913	2589902	exocyst complex component EXO70A1	GCAATGGGAGGTTTTAGAGG	TCTGATCACAGATTTTCTTTTCC	42.4	58.1	101	94	195		1023	1101	20	23
713	>Pg_PIP5327	2639681	2639963	LOC116208178	chr5	2639363	2641457	2-Cys peroxiredoxin BAS1, chloroplastic	TGATGTCACAAAATCCATCTCC	CTGAATGACCCCCTCCTTGT	48	60.5	103	94	197		725	808	22	20
714	>Pg_PIP5771	2846392	2846494	LOC116209685	chr5	2843454	2848043	signal recognition particle 54 kDa protein, chloroplastic	TAGGACGAGGAGAGCGTCTT	GCCTTCTCCACAAATGATAGAA	48	58.8	103	81	184		1127	1208	20	22
715	>Pg_PIP5623	2897230	2897441	LOC116208774	chr5	2897076	2898065	protein TERMINAL FLOWER 1	GGGTTGAGATTCATGGTGGT	AGGTGCTCCCTCTGGAAAG	54	59.5	100	353	453		239	320	20	19
716	>Pg_PIP5378	2990195	2990589	LOC116208339	chr5	2985085	2998235	1,4-alpha-glucan-branching enzyme 2-2, chloroplastic/amyloplastic-like	TGAAATAGATCCAATGTTGCTG	TCCAATCCACCCTCGTATTT	40.7	58.5	105	184	289		1182	1267	22	20
717	>Pg_PIP5388	2995656	2996428	LOC116208339	chr5	2985085	2998235	1,4-alpha-glucan-branching enzyme 2-2, chloroplastic/amyloplastic-like	GGGATTTGATTACCGTCTGC	CCTTCTGTTGGTGAGGGAAT	50	59.2	115	91	206		2373	2468	20	20
718	>Pg_PIP5258	3226594	3227074	LOC116208054	chr5	3224087	3228382	pyruvate kinase 1, cytosolic	CCTGAGACCTACTCGTGCTG	GGTACAATCCACGCAAGGTT	55	59.2	101	130	231		1117	1198	20	20
719	>Pg_PIP5259	3227055	3227438	LOC116208054	chr5	3224087	3228382	pyruvate kinase 1, cytosolic	AACCTTGCGTGGATTGTACC	GCCAACATATTTGACGGTCTT	46.4	59.4	118	138	256		1198	1295	20	21
720	>Pg_PIP4852	3262554	3263628	LOC116206640	chr5	3260107	3264018	sulfite exporter TauE/SafE family protein 4-like	CCCATGCTCACTCTCATTGTT	GGTTGTACCAGACTGATGATGC	48.8	59.8	100	91	191		476	554	21	22
721	>Pg_PIP4905	3378887	3379518	LOC116206820	chr5	3378265	3380071	ras-related protein RABC2a	GCTAACAATCTGGGACACTGC	CGTCTCTCTTCTGGTCACATCA	51.2	60.1	112	81	193		676	766	21	22
722	>Pg_PIP5514	3606359	3606547	LOC116208535	chr5	3605729	3606965	uncharacterized LOC116208535	GTGTTCGGGCCGTTTGTT	ATGGCGAAGAGCACAACAG	54.1	61	101	188	289		1004	1086	18	19
723	>Pg_PIP5564	3691138	3691331	LOC116208601	chr5	3690900	3692497	thylakoid lumenal 15.0 kDa protein 2, chloroplastic	AGATGATCGGACCATTGTCTTT	AGAAGCTCCGTGGAATGTCTA	44.3	59.4	101	79	180		538	618	22	21
724	>Pg_PIP5760	3761523	3761715	LOC116209635	chr5	3760847	3763397	translin	CGGCTAGCAAAGATCCTCAG	CATGAAAGCAAGGAGGGAAA	50	60.1	102	76	178		502	584	20	20
725	>Pg_PIP5744	3906422	3906656	LOC116209558	chr5	3905439	3908522	syntaxin-71	CAAAACAAACTGGGGGTTG	GCTAGACTCCTCAGTTTGCTGAA	47.6	59.5	107	151	258		384	468	19	23
726	>Pg_PIP5290	4028507	4028620	LOC116208103	chr5	4024674	4030767	probable DNA helicase MCM8	CCTTACTGGAAGCCATGGAG	AGTGACCACCGACTGGGTTT	55	60.7	114	298	412		1560	1654	20	20
727	>Pg_PIP5292	4052337	4052561	LOC116208106	chr5	4050965	4053108	L-ascorbate peroxidase 2, cytosolic	GATTGTTGGAGCCGATCAAG	GGGTGGAACGGAATCTCAG	54	60.5	115	351	466		389	485	20	19
728	>Pg_PIP5350	4174246	4174345	LOC116208250	chr5	4174232	4178638	phosphatidate phosphatase PAH1	GAAGGTTGGGAGCCTCATTT	ATCCTGCTGCTGAACAACAA	47.5	59.9	100	83	183		452	532	20	20
729	>Pg_PIP4903	4314498	4314682	LOC116206809	chr5	4313555	4315812	soluble inorganic pyrophosphatase 4	CGAGCTTGACAAAAAGAGTGG	CCTCACAGAGTGTTCGAGGA	51.3	59.5	104	119	223		481	565	21	20
730	>Pg_PIP5543	4904407	4904629	LOC116208574	chr5	4902802	4908723	protein ACTIVITY OF BC1 COMPLEX KINASE 8, chloroplastic	TGACATCTTTGATCGGTTTGA	GGCCTCTGTACTTTCACAACAA	41.8	59.2	108	82	190		934	1020	21	22
731	>Pg_PIP5546	4905458	4905648	LOC116208574	chr5	4902802	4908723	protein ACTIVITY OF BC1 COMPLEX KINASE 8, chloroplastic	TGGAATATGTGAAAGTCCCTCA	TCGAGGGCTTGTATTTTGTTT	39.5	59.1	106	85	191		1245	1330	22	21
732	>Pg_PIP4997	4940279	4940524	LOC116207378	chr5	4938854	4941489	uncharacterized LOC116207378	GGCATAAAGAATGCGGAAAA	GACCAGCTAGAACAGCCAAAA	43.8	59.8	106	112	218		279	364	20	21
733	>Pg_PIP4996	4940500	4940699	LOC116207378	chr5	4938854	4941489	uncharacterized LOC116207378	GTTGAGCGAAACGGGTTG	CAAGGTTTTCCGCATTCTTT	47.8	59.7	113	98	211		170	263	18	20
734	>Pg_PIP5114	5198899	5199005	LOC116207650	chr5	5198702	5201966	ubiquitin carboxyl-terminal hydrolase 4	CTCCTACCGAGTCGTGTTCC	GTCCACTCCCCACATGTACC	60	59.9	107	390	497		1147	1234	20	20
735	>Pg_PIP5500	5217314	5217704	LOC116208498	chr5	5214544	5220201	asparagine synthetase [glutamine-hydrolyzing] 2	GCAGATCCCATCAACTCCAT	CCAGACAAGAGTACGCCAAA	50	59.4	108	115	223		784	872	20	20
736	>Pg_PIP5501	5217756	5218272	LOC116208498	chr5	5214544	5220201	asparagine synthetase [glutamine-hydrolyzing] 2	CTCTGAAGCAGCTTGCCAAT	GATAATCTGCGACCTCTCTTCC	50	60	101	83	184		943	1022	20	22
737	>Pg_PIP5503	5218578	5218939	LOC116208498	chr5	5214544	5220201	asparagine synthetase [glutamine-hydrolyzing] 2	TCCATAAAGCACCAAACAAGG	TGCTGAAGTGGATTTGTTGG	43.9	59.8	104	79	183		1254	1338	21	20
738	>Pg_PIP5107	5468502	5469322	LOC116207631	chr5	5465881	5473397	LMBR1 domain-containing protein 2 homolog A	GCCAAAATGGCTGTCAAACT	TCTCAATGGATCACGTTTGG	45	59.8	105	291	396		838	923	20	20
739	>Pg_PIP5184	5860724	5861085	LOC116207790	chr5	5857151	5863046	WD40 repeat-containing protein HOS15	TTGCTTGCAACTGGCTCTTA	CCACTTTAGAGAGAATATGGGTCCT	44.5	60	108	373	481		1007	1090	20	25
740	>Pg_PIP5111	6126845	6127083	LOC116207640	chr5	6124904	6132142	peptidyl-prolyl cis-trans isomerase CYP65	GAACTCTTAACTGACGAGCCATT	TGACATGATCAAAGTCCACCA	43.2	59.5	100	82	182		481	560	23	21
741	>Pg_PIP5287	6385029	6386887	LOC116208100	chr5	6383044	6388240	branched-chain amino acid aminotransferase 2, chloroplastic	CCGCTCCTGAGTACACCTTC	CACCTGGAGTTGCCCTATGT	57.5	59.9	117	91	208		871	968	20	20
742	>Pg_PIP4874	6394969	6395073	LOC116206723	chr5	6392530	6398355	T-complex protein 1 subunit alpha	AACATCCTCAAGGCTCATGG	GGCAACTCTGACAGGCATTC	52.5	60.4	105	155	260		649	734	20	20
743	>Pg_PIP4878	6396119	6396535	LOC116206723	chr5	6392530	6398355	T-complex protein 1 subunit alpha	GTAGTCGAGGAGCGCATTTC	CTCCATCTCATCGAGCATAAAA	48	59.7	117	95	212		1183	1278	20	22
744	>Pg_PIP4974	6799308	6799482	LOC116207250	chr5	6792881	6800969	5'-3' exoribonuclease 4	TTACATCGACCATCTCTTTTCTTT	GCCGAGAACGTTGTTGATTC	41.7	59.5	104	75	179		395	479	24	20
745	>Pg_PIP4925	6804752	6805096	LOC116206923	chr5	6804533	6806746	cysteine synthase-like	AGCCCTGCTCTAGCGTCAA	GGCTCGATCAGGACACTCTC	59	60.6	100	87	187		248	328	19	20
746	>Pg_PIP5074	7137105	7138132	LOC116207572	chr5	7136790	7141069	endoplasmic reticulum-Golgi intermediate compartment protein 3	CTATTCGCGCACGAGCTG	CATTAATGTGAATTGGAAGCGTCT#	49.3	61.7	100	509	609		355	431	18	24
747	>Pg_PIP5432	7377765	7377987	LOC116208379	chr5	7376862	7380820	KH domain-containing protein At3g08620	GACCATGGACTGGCAAGG	CAAAAGTCGCCCAACAAAAT	50.6	60	118	101	219		698	796	18	20
748	>Pg_PIP5431	7377992	7379055	LOC116208379	chr5	7376862	7380820	KH domain-containing protein At3g08620	CCCTAGTCCCATGGCTTCTT	CAGGGGGACCACTTAACCTC	57.5	60.6	101	145	246		593	674	20	20
749	>Pg_PIP5712	7402217	7402726	LOC116209449	chr5	7401197	7404349	putative zinc transporter At3g08650	ACTTCCTGATGCGTTGAAGG	CATGGCTGAAATTCTGGAAAA	44.1	60.2	110	96	206		1498	1587	20	21
750	>Pg_PIP5516	7691105	7691676	LOC116208542	chr5	7688953	7699138	regulatory-associated protein of TOR 1	AGATCTCTCCCTGTGCCAGA	TACTGTCTCTTCAAGGCTTCTCC	51.4	59.6	100	118	218		860	937	20	23
751	>Pg_PIP5518	7691841	7691940	LOC116208542	chr5	7688953	7699138	regulatory-associated protein of TOR 1	AGCATGTCGCAAATATGCTAAG	ATTGAACACCCAGATTTCACC	41.9	59.1	100	102	202		1035	1114	22	21
752	>Pg_PIP5053	7938275	7938472	LOC116207528	chr5	7936491	7939128	ERBB-3 BINDING PROTEIN 1-like	TGATGAGTCTGTTTTGAAAGAAGG	CTTGCAGAACATGGGTGTGT	43.8	59.7	101	86	187		494	575	24	20
753	>Pg_PIP5637	8004365	8004588	LOC116209192	chr5	8000858	8005380	LIMR family protein At5g01460	AATCCTCCTCTTTCGCCTTT	CAATCACAGCAAGCAGAAGG	47.5	59.5	118	90	208		1299	1397	20	20
754	>Pg_PIP5638	8004589	8004781	LOC116209192	chr5	8000858	8005380	LIMR family protein At5g01460	CTGGAGCAATGATGCTTGG	CAGTCCCACATTGAAAAGGAA	47.7	60.2	101	97	198		1417	1497	19	21
755	>Pg_PIP5423	8522705	8522936	LOC116208361	chr5	8520321	8525570	serine/threonine-protein kinase ATG1c	TTCAGCTAGTGACTGGAAAAACC	CTTTCAGGAGGAAAATGCAA	41.7	58.9	100	97	197		1006	1086	23	20
756	>Pg_PIP5649	8956701	8957136	LOC116209224	chr5	8955247	8959733	putative elongation factor TypA-like SVR3, chloroplastic	AAGATGCATACCTGGACCAC	GCCCTATAGCTATCCGTCCTTT	50	58.7	101	409	510		912	991	20	22
757	>Pg_PIP5643	8957579	8957772	LOC116209224	chr5	8955247	8959733	putative elongation factor TypA-like SVR3, chloroplastic	CCAGTAGAAAGCGTGGAAGC	CCTTAATTGCAGGCAATGGT	50	60	115	147	262		1129	1224	20	20
758	>Pg_PIP5645	8958296	8958463	LOC116209224	chr5	8955247	8959733	putative elongation factor TypA-like SVR3, chloroplastic	TCGTTGTTAGTGGTCGTGGT	TTGATTACTTTGGGAGGTCCA	46.4	59.2	100	71	171		1406	1485	20	21
759	>Pg_PIP5646	8958440	8958663	LOC116209224	chr5	8955247	8959733	putative elongation factor TypA-like SVR3, chloroplastic	GGTTGGACCTCCCAAAGTAA	AACCACTGCTCCCATGTGTT	50	59.7	106	178	284		1482	1568	20	20
760	>Pg_PIP5242	8966229	8966328	LOC116208030	chr5	8015780	8021665	RNA polymerase II C-terminal domain phosphatase-like 2	CATGGCTCCTGAGGTGCTTA	AAAAGGTGGGACACCACAAA	50	60.8	100	89	189		856	936	20	20
761	>Pg_PIP5618	9252341	9252541	LOC116208767	chr5	9250345	9253590	transcription initiation factor IIB-2	TGCTTGCCTGTACATTGCTT	TTCTTTTGCTCGTCCTATTTCC	43	59.6	109	87	196		653	740	20	22
762	>Pg_PIP5302	9272392	9272770	LOC116208109	chr5	9271094	9273371	probable glycerol-3-phosphate dehydrogenase [NAD(+)] 1, cytosolic	GCCGCTCTAGACCCTGTTC	GAGGCTATGTTAGGTCCACCA	57.8	59.5	110	101	211		1446	1535	19	21
763	>Pg_PIP5299	9277029	9277244	LOC116208107	chr5	9275331	9283385	chromatin-remodeling ATPase INO80	GAATATTTGGTTCTTGTCCACCA	CGCAAGCGCTTCAAAAGTAT	42.1	60.3	103	85	188		3903	3986	23	20
764	>Pg_PIP5522	9768529	9768739	LOC116208561	chr5	9767306	9777287	protein CHROMATIN REMODELING 20	TCATTGTCGATGGTTCTTGG	GCTAACAGTCGGTAAGCAAACA	45.2	59.5	103	83	186		3718	3799	20	22
765	>Pg_PIP5524	9771359	9771628	LOC116208561	chr5	9767306	9777287	protein CHROMATIN REMODELING 20	ATCTGTTGGCAAAAATATCAAGG	AATATGGGCCTCATCACAGA	39.9	58.7	100	84	184		2600	2680	23	20
766	>Pg_PIP5613	9804220	9804632	LOC116208739	chr5	9802939	9806977	inositol phosphorylceramide glucuronosyltransferase 1	TCAAAGACATGATGGCCAAA	AAAACATGTGCATTGGGAAA	37.5	59.5	103	86	189		662	745	20	20
767	>Pg_PIP4918	10088310	10088556	LOC116206853	chr5	10087021	10092293	5'-nucleotidase domain-containing protein 4	TGGAGAACTTGAGGAACATGG	AAAACGATCAGCCTTGACCA	46.3	60.4	119	97	216		740	839	21	20
768	>Pg_PIP4919	10088559	10088951	LOC116206853	chr5	10087021	10092293	5'-nucleotidase domain-containing protein 4	TTATGTGAAGAGGGCCATGC	AACTCCCATCGGGTTTCTTT	47.5	60.4	108	113	221		861	949	20	20
769	>Pg_PIP4913	10089749	10090108	LOC116206853	chr5	10087021	10092293	5'-nucleotidase domain-containing protein 4	TTCAACAGATTTCTTCCCAATG	TCGGATGTGATGTCTGGAAA	40.7	59.6	100	106	206		1282	1362	22	20
770	>Pg_PIP4914	10090105	10090441	LOC116206853	chr5	10087021	10092293	5'-nucleotidase domain-containing protein 4	CCGATGTATGAGGTGGTGACT	CCGTGGATGTTGAGGGAAT	52.5	60.3	119	92	211		1378	1478	21	19
771	>Pg_PIP4916	10091235	10091472	LOC116206853	chr5	10087021	10092293	5'-nucleotidase domain-containing protein 4	GACTGGATGAGAAAATAGCACCA	TGGCTCTTATCCCACAAACC	46.7	60.2	100	92	192		1811	1891	23	20
772	>Pg_PIP5642	10143810	10144052	LOC116209212	chr5	10142578	10144862	probable receptor-like protein kinase At5g18500	GTGCGGCATAAGAACTTGGT	CATGAAGCCACTGCTCAAGA	50	60.1	109	78	187		1233	1322	20	20
773	>Pg_PIP5443	10709156	10709356	LOC116208381	chr5	10707708	10712115	ATP-citrate synthase beta chain protein 1	CCCACAACACCATTGTCACC	ATCAATGGCTCCACCAAAAC	50	61	101	112	213		1514	1595	20	20
774	>Pg_PIP5656	10822370	10823215	LOC116209243	chr5	10822000	10824212	chitinase-like protein 2	GTCATGTCGGCAGCAAGACT	TACTGGCTCGGACTCATTTC	52.5	59.7	100	101	201		470	550	20	20
775	>Pg_PIP5250	11242485	11242949	LOC116208036	chr5	11242099	11250895	phospholipase D zeta 1	TCGAATAATCGATCCTGTGG	TCATTGGGTAAGCAAGCAAA	42.5	58.9	108	79	187		3160	3248	20	20
776	>Pg_PIP5086	11533378	11534340	LOC116207587	chr5	11533253	11538856	kinesin-like protein KIN-13A	CTCGCCTTTGGCTTCTACTG	AAAGAGCCTCTGTTTTTCTTCC	48	59.2	100	90	190		508	586	20	22
777	>Pg_PIP5375	11545806	11546017	LOC116208331	chr5	11543471	11552143	isoleucine--tRNA ligase, chloroplastic/mitochondrial	AGATGCTCGGAAGGATCTCA	CCCATATCCCATAACGCTTG	50	60	110	109	219		921	1011	20	20
778	>Pg_PIP5096	11798646	11798989	LOC116207613	chr5	11795508	11800325	probable serine/threonine-protein phosphatase 2A regulatory subunit B'' subunit TON2	GCTGCTTAGCAACTGCCTTC	GGATGTCAATGAAAACCAATTT	43.4	59.1	103	111	214		1025	1106	20	22
779	>Pg_PIP5738	11845768	11846317	LOC116209526	chr5	11844346	11849336	serine/threonine-protein kinase PBL27	ATTGGGTGAAGGAGGATTCG	ATTTCCTTGAAGCCCATTCC	47.5	60.7	103	72	175		711	794	20	20
780	>Pg_PIP5416	13036944	13037287	LOC116208349	chr5	13033225	13039813	ARM REPEAT PROTEIN INTERACTING WITH ABF2	AGCGTTGCTACTGGGACAAT	GGATTGAAGCATTTCAATTAGAGG	43.8	60	100	149	249		896	972	20	24
781	>Pg_PIP5477	13126115	13126290	LOC116208454	chr5	13120956	13132121	long chain acyl-CoA synthetase 6, peroxisomal-like	TAGCAGCGTTCCTCGGTTAT	AGCATTGTAGGCAGCATTAAA	44.1	58.8	106	152	258		1241	1326	20	21
782	>Pg_PIP5127	13140972	13141266	LOC116207686	chr5	13139575	13146059	chloride channel protein CLC-d	AGAAGGTCCTCTTGTCCATACG	GAAAACTTGTAGCCACCTGGA	48.8	59.4	100	79	179		901	980	22	21
783	>Pg_PIP5131	13142171	13142363	LOC116207686	chr5	13139575	13146059	chloride channel protein CLC-d	TTTCAGGAACTACTGCCAATG	GATAATTTCGACGCCAGGAA	43.9	59	106	80	186		1277	1363	21	20
784	>Pg_PIP5135	13142980	13143432	LOC116207686	chr5	13139575	13146059	chloride channel protein CLC-d	TGCAAAAACAGTTCACGAGTT	ACCAGCTGGAACAGCAGAAC	46.6	59.5	103	213	316		1645	1728	21	20
785	>Pg_PIP5695	14006403	14007092	LOC116209407	chr5	14005449	14007435	40S ribosomal protein S3a-like	TCAAGAACGTTGGGAAAACC	ACCCTGGAGGTCAGCTAAGG	52.5	60.3	107	239	346		258	345	20	20
786	>Pg_PIP5601	15262103	15262580	LOC116208710	chr5	15260135	15264445	ureidoglycolate hydrolase	AAGTACGATGGGGTTGTTGG	GGCTCTTCTGAAGTGAACATGA	47.7	59.6	116	88	204		612	706	20	22
787	>Pg_PIP5538	17002501	17002712	LOC116208570	chr5	17002167	17004814	malate dehydrogenase	GTGACCACATTCGTGATTGG	AGATAAGCCCAGCAGGAACA	50	59.8	102	106	208		909	991	20	20
788	>Pg_PIP5115	17187178	17187499	LOC116207652	chr5	17186964	17191122	probable methyltransferase PMT3	CCTTGAAATTTGGGGACGAC	AGGTGCCTATCGAGGCAAG	54	61	100	82	182		699	780	20	19
789	>Pg_PIP5721	17663743	17663946	LOC116209481	chr5	17662153	17671976	tuberculostearic acid methyltransferase UfaA1-like	TGGCCGATGAAGACTTAAAA	CTAAGCTTCCCCAACCACAC	47.5	59	117	81	198		2278	2375	20	20
790	>Pg_PIP4940	21962575	21963561	LOC116207021	chr5	21960880	21963927	rac-like GTP-binding protein RAC2	TTCAGTGCCAATGTGATGGT	ATCGGCGCCTCTGTAACTC	51.5	60.2	111	245	356		463	555	20	19
791	>Pg_PIP4939	21963539	21963820	LOC116207021	chr5	21960880	21963927	rac-like GTP-binding protein RAC2	AGATGGAGCTGTTGGGAAAA	TCAACCATCACATTGGCACT	45	59.8	111	85	196		375	466	20	20
792	>Pg_PIP5426	22140302	22140708	LOC116208370	chr5	22140222	22148276	dynamin-related protein 1E	CGATGGCGCCTTCTCTTC	TCTCCCAACAATACTCTCCAGAA	52.3	61.1	103	89	192		355	435	18	23
793	>Pg_PIP5401	22858416	22858954	LOC116208342	chr5	22858303	22864191	T-complex protein 1 subunit gamma	GCTATCGCTGACATGAAGGA	CAATCCTAAGCAGCATGCAA	47.5	59.5	103	300	403		1645	1728	20	20
794	>Pg_PIP5399	22858980	22859175	LOC116208342	chr5	22858303	22864191	T-complex protein 1 subunit gamma	AGCAGCTATCGCTTTTGAGG	CATGCATTTTCTCCATTTGC	45	59.4	114	195	309		1506	1600	20	20
795	>Pg_PIP5449	23021409	23021929	LOC116208395	chr5	23018766	23027829	leucine carboxyl methyltransferase 1 homolog	CACCAACTTTATTAGCAAAGGAAAA	TGGGCTTCAATGAAACTGCT	38.5	60.4	103	110	213		901	984	25	20
796	>Pg_PIP5099	23265939	23266142	LOC116207619	chr5	23262282	23267918	putative membrane-bound O-acyltransferase C24H6.01c	GCTATTTTCGGCTCTGGTCA	GCGTGCCAATTTTTCCAA	47.2	60.5	109	97	206		1609	1700	20	18
797	>Pg_PIP5087	23489022	23489139	LOC116207591	chr5	23482241	23490317	protein ARABIDILLO 1-like	GCAGAGCTCTCAAGAGGATGTT	ATCCCGCATTACTGCTTCAG	50	60.2	118	81	199		1618	1716	22	20
798	>Pg_PIP5510	23857173	23857427	LOC116208528	chr5	23853173	23858995	uncharacterized LOC116208528	TTTTTCAAAGATGGGCTTGG	TGGAGCCCCAATAAATTTCC	42.5	60.5	113	80	193		922	1015	20	20
799	>Pg_PIP4955	23929206	23929425	LOC116207143	chr5	23922644	23930147	nuclear pore complex protein NUP62	GCAAATGACCGAACAGATCA	TATCCGGACAACAACATCCA	45	59.7	109	79	188		2147	2236	20	20
800	>Pg_PIP4956	23949887	23950493	LOC116207145	chr5	23940079	23948046	TMV resistance protein N-like	AAGCATACCTTCTGCTGCAC	GCTTCCGAAATTTCCCTGTT	47.5	59.3	116	83	199		4366	4462	20	20
801	>Pg_PIP5405	24015425	24015869	LOC116208347	chr5	24010724	24018054	elongation factor G-1, mitochondrial-like	ACGGATGCATTCTGATGAAA	TGACCCATCAGTAAATGTATCACC	40.8	59.5	109	126	235		1394	1479	20	24
802	>Pg_PIP4971	24320896	24321086	LOC116207227	chr5	24316931	24328108	uncharacterized LOC116207227	AGCTCTTCCTACAAGTGATGTGG	ACCATTACGACCTTCCAAAATC	44.4	59.5	100	76	176		3826	3904	23	22
803	>Pg_PIP5275	26893729	26894007	LOC116208070	chr5	26891943	26898928	vesicle-fusing ATPase	TTTGAAGCATCGAATGCAAG	CAATTCCCAGCTGTTGAAGG	45	60.3	106	85	191		650	736	20	20
804	>Pg_PIP5701	27211096	27211337	LOC116209436	chr5	27206697	27216012	mediator of RNA polymerase II transcription subunit 16	GCAGTCAAGTGAAGGCCAAT	TGTGTACAACCAACAGCATCC	48.8	59.9	109	94	203		2102	2190	20	21
805	>Pg_PIP4945	27633585	27633829	LOC116207123	chr5	27631716	27635793	signal recognition particle 54 kDa protein 2-like	GGAAGCCTTCTTTTACTCCAAA	TGAGCATACTTGGTACATGTCG	43.2	58.8	100	93	193		798	876	22	22
806	>Pg_PIP5596	28945074	28945493	LOC116208703	chr5	28943704	28947337	serine/threonine-protein kinase RIO1-like	GGAATCAGATGTCCCTCTCC	CAGCATCCTTAAGACGAGGTG	53.7	59.2	100	167	267		956	1035	20	21
807	>Pg_PIP5780	29130376	29131141	LOC116209708	chr5	29130157	29131327	cysteine-rich PDZ-binding protein	CGAGAACAAGCTCCTCTCCA	GTGGCAGTACTTGGCGTCTT	55	60.5	103	274	377		315	398	20	20
808	>Pg_PIP5226	29173159	29173449	LOC116208014	chr5	29171909	29176719	tyrosyl-DNA phosphodiesterase 1	GGAAGATGTTCGGTGTTCTTT	TCCATTTCGCCCAATACTTC	43.9	59	107	136	243		1390	1477	21	20
809	>Pg_PIP5227	29174555	29174659	LOC116208014	chr5	29171909	29176719	tyrosyl-DNA phosphodiesterase 1	AGAAGAAAGCCTGCGAATTG	CCGAACTCCTCTTGGGTAGA	50	59.4	105	81	186		843	928	20	20
810	>Pg_PIP5456	29991516	29991709	LOC116208421	chr5	29988650	29992415	protein STRUBBELIG-RECEPTOR FAMILY 8	TCACTTGTCGGACTGTGGTT	GCAAACTCAGGAGCGCTATAA	48.8	59.4	102	78	180		1433	1514	20	21
811	>Pg_PIP5724	30357625	30357832	LOC116209515	chr5	30356314	30358425	ER membrane protein complex subunit 3	AGGTTCAGGTCAATGTTGCAG	TCAACCCAAAAAGATTGAGGA	42.9	59.8	100	250	350		540	619	21	21
812	>Pg_PIP5123	31101543	31102176	LOC116207655	chr5	31100691	31106860	uncharacterized LOC116207655	AAGTGCGACAACTTGCTGGT	GACACCACCAGTAACCAAGG	52.5	59.4	111	88	199		3726	3817	20	20
813	>Pg_PIP5121	31102476	31103151	LOC116207655	chr5	31100691	31106860	uncharacterized LOC116207655	TGCAATCAAACGCATTAAAAA	CACAACATTGGGATGATGGA	36.8	59.7	121	325	446		3407	3508	21	20
814	>Pg_PIP5202	31228260	31228460	LOC116207883	chr5	31226526	31229031	choline-phosphate cytidylyltransferase 2-like	GAACCTGCAACGCGGTTA	TTTTTCCCGCAGCTTCTTTA	47.8	60.4	100	93	193		712	792	18	20
815	>Pg_PIP5000	31255757	31257060	LOC116207409	chr5	31254343	31269007	SCY1-like protein 2	AAGCAATTTTGCCTCGTGTT	TTTGTCCAGAGTAGGCACCA	45	59.5	107	106	213		1512	1599	20	20
816	>Pg_PIP4999	31261337	31262527	LOC116207409	chr5	31254343	31269007	SCY1-like protein 2	AAGCTTTGTCAGACATGTGGAA	TATCATCGGTTGCATCACCA	43	60.3	107	110	217		1119	1206	22	20
817	>Pg_PIP5020	31522119	31522231	LOC116207448	chr5	31517503	31524344	ATP-dependent Clp protease ATP-binding subunit ClpA homolog CD4B, chloroplastic-like	CACTGGATGAATACAGGAAGCA	CCCCTTAAGAATTTGAATGGTTT	40.1	59.9	113	89	202		1694	1784	22	23
818	>Pg_PIP5024	31523606	31523714	LOC116207448	chr5	31517503	31524344	ATP-dependent Clp protease ATP-binding subunit ClpA homolog CD4B, chloroplastic-like	GCACACAGTTTCCAAGCTCA	GAATAGCACCACGGTGTAAGG	51.2	59.8	109	102	211		2595	2683	20	21
819	>Pg_PIP6378	77865	78076	LOC116211306	chr6	74504	79369	cleft lip and palate transmembrane protein 1 homolog	CTGTTGTTTCGTTGCTGCAT	TGATTTTGCCGAGAGTCCTT	45	59.9	104	78	182		1070	1154	20	20
820	>Pg_PIP6692	125945	126515	LOC116212365	chr6	125138	127407	vesicle transport protein SFT2B	CGATGCTTGTTTTCTTCAACC	CATATTCACCTGCCGCTTG	47.7	60	113	129	242		556	650	21	19
821	>Pg_PIP6287	262511	262715	LOC116211146	chr6	260681	269037	uncharacterized LOC116211146	TGGACATGGCCTAATGTCAAT	TGTACAATCTCTTGCTCATGTTCC	42.3	60.4	102	79	181		930	1008	21	24
822	>Pg_PIP6234	501208	501683	LOC116210994	chr6	499365	508314	DNA polymerase delta catalytic subunit	GGTGTGGATGTCATGTCATTTG	TCAAACTTGCAGATGTTATATCCA	39.4	59.9	113	210	323		1224	1313	22	24
823	>Pg_PIP6225	504250	504576	LOC116210994	chr6	499365	508314	DNA polymerase delta catalytic subunit	GTCATTCCAAATGCAAAACA	CCAATGTTGCAATTGGTTTTT	34.2	58.4	106	106	212		1836	1921	20	21
824	>Pg_PIP6229	505530	505860	LOC116210994	chr6	499365	508314	DNA polymerase delta catalytic subunit	TAAATTTACAATAGCTAAAGGCTACGA	TGCTTCAACAGTAGGTACACCA	37.5	58.4	100	99	199		2348	2426	27	22
825	>Pg_PIP6169	818943	819049	LOC116210895	chr6	812652	819172	phosphatidylinositol 4-kinase beta 1-like	TCAGCATTCTTCTGTGAGTGG	CCGGGCAGAGGTAATGTGTA	51.3	60	107	109	216		653	740	21	20
826	>Pg_PIP5904	1354411	1354788	LOC116210181	chr6	1351883	1357470	cellulose synthase A catalytic subunit 2 [UDP-forming]-like	CAAAGTGAATCCTGAATTCGTC	CTTTTGTGCCTTTGCAACC	44.1	59	100	99	199		2026	2107	22	19
827	>Pg_PIP5912	1445235	1445822	LOC116210198	chr6	1443028	1445967	beta-fructofuranosidase, cell wall isozyme-like	ATTCTTCAGCGGACCAACCT	GGTGGTATAGGCCTTTATAAATCA	43.8	59.4	105	249	354		353	434	20	24
828	>Pg_PIP5931	1501054	1501231	LOC116210210	chr6	1500102	1503771	glyoxylate/succinic semialdehyde reductase 2, chloroplastic	GCTCTCTATGGATCAGTGTCTTCC	TTGACCACGAGTTTCATTGC	47.5	60.2	101	87	188		893	974	24	20
829	>Pg_PIP5906	1886042	1886832	LOC116210193	chr6	1884716	1889748	AP2-like ethylene-responsive transcription factor AIL1	ATACCTTCGGGCAGAGGACT	CCTTCTTTCCTGCAGCTGTT	52.5	59.9	103	179	282		965	1048	20	20
830	>Pg_PIP5918	1980285	1980389	LOC116210206	chr6	1978539	1983752	aldehyde dehydrogenase family 7 member B4	TAGACAGATTGGCGATGCAC	TCCTGAACCTCACCAATTCC	50	59.9	105	79	184		423	508	20	20
831	>Pg_PIP5905	2002153	2002673	LOC116210187	chr6	1999802	2004222	uncharacterized LOC116210187	TTGCAAAGCTTGCTACTCCTT	CATACGTTAGAAGTGCTGCAGTG	45.3	59.7	114	88	202		1014	1105	21	23
832	>Pg_PIP5914	2071606	2072719	LOC116210199	chr6	2071309	2076526	peptidyl-prolyl cis-trans isomerase CYP59-like	TTTTACTGCTCAGACTGGTGAC	TGAATTTCATCGGCAAAGAAC	41.8	58.6	105	170	275		532	616	22	21
833	>Pg_PIP5938	2126978	2127085	LOC116210211	chr6	2123464	2127666	oligouridylate-binding protein 1B-like	TATTGAGGAGGTCCGTGTCC	AGGAAGGGCTGTGCATTTC	53.8	60.1	108	100	208		1110	1199	20	19
834	>Pg_PIP5941	2126978	2127085	LOC116210211	chr6	2123464	2127666	oligouridylate-binding protein 1B-like	TATTGAGGAGGTCCGTGTCC	AGGAAGGGCTGTGCATTTC	53.8	60.1	108	100	208		1110	1199	20	19
835	>Pg_PIP6453	2832859	2833141	LOC116211466	chr6	2831936	2836293	protoheme IX farnesyltransferase, mitochondrial	CCCTGTAAATACATGGGTTGG	GAGCAGCAGGAAGAATCATTG	47.6	59.5	110	121	231		1011	1100	21	21
836	>Pg_PIP6250	2957299	2957495	LOC116211012	chr6	2955303	2960430	ATPase 10, plasma membrane-type	GTCGACGAGCTCATTGAGAA	ATCCCGACCACATGCTTCTT	50	60.5	104	89	193		1873	1957	20	20
837	>Pg_PIP6254	2958203	2958416	LOC116211012	chr6	2955303	2960430	ATPase 10, plasma membrane-type	TCGAGAACCAGGACGCTATT	GCTTGTCCACTGGGTTGAAT	50	59.9	114	88	202		1328	1422	20	20
838	>Pg_PIP6206	3037604	3037719	LOC116210974	chr6	3035754	3042978	kinesin-like protein KIN-14E	AAGCATCAAAGGATCGAAGC	CGACAACTGCACAAACATTG	45	59.1	116	80	196		1343	1439	20	20
839	>Pg_PIP6147	4185847	4186083	LOC116210841	chr6	4184970	4192912	serine/threonine-protein kinase STY17-like	ATGACTGCTGAAACCGGAAC	GCCAGTTAAAAGCTCCCACA	50	60.2	120	75	195		1708	1808	20	20
840	>Pg_PIP6263	4300620	4301322	LOC116211050	chr6	4298470	4305019	aconitate hydratase 1	ATTGGAAATTCTGGGGACCT	TGGATGAACACGACCTTCAA	45	59.9	114	112	226		1773	1867	20	20
841	>Pg_PIP5973	4587445	4587661	LOC116210428	chr6	4586377	4588666	rac-like GTP-binding protein ARAC1	TTTTCATCCTGGCATTTTCC	CAACAAGAATGATCGGCACA	42.5	60.3	111	74	185		643	734	20	20
842	>Pg_PIP6345	4613987	4615240	LOC116211200	chr6	4613141	4615366	proteasome subunit alpha type-7	GTCCTCGGTGTCGAGAAGAA	AGGCCAGCACACGCTAAC	58.1	60.2	104	530	634		252	338	20	18
843	>Pg_PIP6698	4721324	4721656	LOC116212373	chr6	4719958	4723147	ferredoxin--NADP reductase, leaf-type isozyme, chloroplastic	GAAGCCACACAAGCTGAGGT	GTAAACGAGCCGCTTCACAC	55	60.6	100	101	201		660	740	20	20
844	>Pg_PIP6111	5589964	5590526	LOC116210783	chr6	5586075	5590571	UPF0183 protein At3g51130	GCAATCGTCCTCGATCTCC	CGTATATATTCGGCTGCTGCT	52.8	60.1	106	309	415		269	354	19	21
845	>Pg_PIP6479	5697098	5697399	LOC116211527	chr6	5695494	5699237	26S proteasome regulatory subunit 7A-like	CCAAATACAGAGGATGCCAAA	TGCCCTCTTCGATATCAGTTG	45.2	60.1	103	97	200		358	440	21	21
846	>Pg_PIP6484	5698743	5698853	LOC116211527	chr6	5695494	5699237	26S proteasome regulatory subunit 7A-like	ATTATTGCGTCCTGGTCGTT	TCCCTCTCACAGTTCATAGTCCT	46.4	59.4	111	92	203		1038	1126	20	23
847	>Pg_PIP6485	5698844	5699126	LOC116211527	chr6	5695494	5699237	26S proteasome regulatory subunit 7A-like	GTGAGAGGGACATTCGGTTC	AATAGCATACATTCCTGCTTCC	48	58.5	101	89	190		1139	1218	20	22
848	>Pg_PIP6384	6124611	6124832	LOC116211312	chr6	6120625	6126949	beta-galactosidase 3	GTTGCCCGGTTCATACAAAA	CGTAATCGTAGCTGGTCGTG	50	60.1	115	86	201		1113	1208	20	20
849	>Pg_PIP6577	6348222	6348332	LOC116211756	chr6	6345938	6351050	tRNA uridine 5-carboxymethylaminomethyl modification enzyme MnmG	TGGGATGAACTTCTATGCTCCT	GCAGACTCACCAGCTCTTCC	52.7	60.1	111	495	606		771	862	22	20
850	>Pg_PIP5857	7686964	7687145	LOC116209930	chr6	7685987	7688825	GPN-loop GTPase 3-like	TCTAGATCCTGCTGCGGAGA	TTTGGGCCTAGCCCTAATTC	52.5	60.8	102	79	181		654	736	20	20
851	>Pg_PIP5846	7980794	7981271	LOC116209918	chr6	7976591	7984753	succinate dehydrogenase [ubiquinone] flavoprotein subunit 1, mitochondrial	TGGTATAAATGCTGCGCTTG	GAATCGCGTCTTGATCACCT	47.5	60	104	83	187		401	485	20	20
852	>Pg_PIP5845	7981226	7981704	LOC116209918	chr6	7976591	7984753	succinate dehydrogenase [ubiquinone] flavoprotein subunit 1, mitochondrial	TTAACACAGCCTGCATCACC	CCTCCAATCATCTTCGGTCA	50	60.4	107	83	190		340	427	20	20
853	>Pg_PIP6197	8659423	8661196	LOC116210965	chr6	8657747	8663702	HVA22-like protein k	TGGATCCTTTAGCCTTGTGG	AGTGGGAAGTTGAAGCCAAA	47.5	59.9	106	161	267		360	446	20	20
854	>Pg_PIP6407	13036992	13039571	LOC116211381	chr6	13030979	13042326	guanylate-binding protein 4	AAGGTCTAGATGTGATTGAAAAGATAA	GAGAGGAGCTGGTTAAGCAAAA	37.5	59	114	87	201		55	147	27	22
855	>Pg_PIP6779	13324035	13324912	LOC116212513	chr6	13323919	13325406	sm-like protein LSM7	ATTTGGCCAAGTTTGTGGAC	GCCTCATCCAAGACAAGGTT	47.5	59.5	112	102	214		479	571	20	20
856	>Pg_PIP6739	13752843	13753620	LOC116212416	chr6	13743984	13755517	sulfate transporter 3.1-like	TGCACGTCTTGCTACCTGAC	CAATTGCCATCACGATGTTT	47.5	59.7	100	239	339		2074	2154	20	20
857	>Pg_PIP6029	13910602	13911089	LOC116210570	chr6	13906772	13914162	methylcrotonoyl-CoA carboxylase subunit alpha, mitochondrial	GGGAAGCCCTACCAATTAGC	TGCAGGAAGAAAACCTTTAGGA	48	60.1	101	150	251		1166	1245	20	22
858	>Pg_PIP6180	14387125	14387343	LOC116210920	chr6	14385516	14393101	probable transmembrane GTPase FZO-like, chloroplastic	GATCAATATTGGGGGAAGCA	AAATGGCTCATCAATTTGAGAAA	37.7	59.8	104	118	222		1121	1202	20	23
859	>Pg_PIP6609	15517019	15517224	LOC116211862	chr6	15512527	15518066	caffeoylshikimate esterase	AATTGTGCCCACAAAAGATG	TTAGCCTGGGTTTGTCTTGG	45	59.3	104	78	182		798	882	20	20
860	>Pg_PIP6788	15588742	15589180	LOC116212537	chr6	15587031	15590290	serine/threonine-protein kinase rio2-like	CCTAGCGGAGCATGGACTTA	TGACACAGAAACCATCTGAGG	51.3	59.5	109	194	303		890	978	20	21
861	>Pg_PIP6541	15709602	15710117	LOC116211638	chr6	15709482	15712163	peptidyl-prolyl cis-trans isomerase CYP40	ACCGGTGAGAAGGGCATT	TCTCCACCTTGTGCCATAAA	50.3	59.8	101	121	222		429	510	18	20
862	>Pg_PIP6086	16009415	16009628	LOC116210721	chr6	16000394	16011083	uncharacterized LOC116210721	CTCCTGGGACAGGAAAAACA	ATTTTTCGCCTTCACCAAAC	45	59.6	117	140	257		3115	3212	20	20
863	>Pg_PIP6736	16318059	16318452	LOC116212414	chr6	16315809	16319559	signal peptide peptidase-like	ATACTTGCCGAAGCATTGGA	ATGGCAGCAACAACCTGAG	48.8	60.2	102	259	361		582	665	20	19
864	>Pg_PIP6598	16602545	16602828	LOC116211812	chr6	16598474	16608716	protease Do-like 2, chloroplastic	TGATCAGGGAGAGTGCATTG	GCTGAGAAAATGTGACACAACC	47.7	59.7	106	108	214		968	1052	20	22
865	>Pg_PIP6597	16603735	16604510	LOC116211812	chr6	16598474	16608716	protease Do-like 2, chloroplastic	AGCTTTGCTCTCTGTGGAAA	TCCAAGTGGATATCCCACAAC	46.3	58.7	112	107	219		719	810	20	21
866	>Pg_PIP6596	16604486	16605959	LOC116211812	chr6	16598474	16608716	protease Do-like 2, chloroplastic	TGTGGAACATGATACTCAGGTCA	TTCACTTTCCACAGAGAGCAAA	42.2	60.2	118	86	204		626	722	23	22
867	>Pg_PIP6271	16662371	16662472	LOC116211111	chr6	16660988	16671215	serine/threonine-protein phosphatase BSL1	TGCCCTCATCGAGAAGAAAA	TCCATTGTTATGGGCCTTTC	45	60.3	102	90	192		2231	2313	20	20
868	>Pg_PIP6711	16944396	16944499	LOC116212399	chr6	16943214	16946648	sialyltransferase-like protein 2	ACCGCCATATTATCCACGAC	CGACATCATAGCCATCTATCTCC	48.9	59.8	104	104	208		862	943	20	23
869	>Pg_PIP6303	17278105	17278283	LOC116211161	chr6	17275222	17283204	putative GTP diphosphokinase RSH1, chloroplastic	AAACTGGCTGACAGATTGCAT	TTCGCTAAAGGAGCGAAAAC	43.9	59.7	107	91	198		1123	1210	21	20
870	>Pg_PIP6305	17278628	17278914	LOC116211161	chr6	17275222	17283204	putative GTP diphosphokinase RSH1, chloroplastic	TGCTAAGGTCAAGCGAAGGA	CACCGTCATAAGGTCCAGAAA	48.8	60.5	121	179	300		1302	1402	20	21
871	>Pg_PIP6300	17280938	17281126	LOC116211161	chr6	17275222	17283204	putative GTP diphosphokinase RSH1, chloroplastic	ATGATTCATACTGAAATTGGCAAC	TTTCCACGACTTCTGCATTG	39.2	59.6	100	87	187		1993	2073	24	20
872	>Pg_PIP6552	17668157	17668432	LOC116211681	chr6	17665772	17670478	2-dehydro-3-deoxyphosphooctonate aldolase 1	AGCAGCGAAGACTGGAAAAA	TGGATTCCCAGCCAGTCTTA	47.5	60.4	103	83	186		581	664	20	20
873	>Pg_PIP5837	17673478	17673672	LOC116209880	chr6	17652905	17654420	50S ribosomal protein L24-like	GGTTGGAAAGCAGCTCAGAA	TCACCCGCTTTATAACACCA	47.5	59.8	112	90	202		335	427	20	20
874	>Pg_PIP6553	17673478	17673672	LOC116209880	chr6	17652905	17654420	50S ribosomal protein L24-like	GGTTGGAAAGCAGCTCAGAA	TCACCCGCTTTATAACACCA	47.5	59.8	112	90	202		335	427	20	20
875	>Pg_PIP6760	18084643	18085071	LOC116212470	chr6	18083168	18086621	riboflavin biosynthesis protein PYRR, chloroplastic-like	TATGGGAGTGTGGAGGAACG	CCACAGGAGATGGTGCATTC	55	61.2	117	106	223		1035	1132	20	20
876	>Pg_PIP6516	18190182	18190881	LOC116211573	chr6	18188970	18192313	membrane-associated protein VIPP1, chloroplastic-like	TCAGCTGGATCAGCAGAAGA	CGTGCTCTGAGGGTGTCTTT	52.5	60.1	108	425	533		727	815	20	20
877	>Pg_PIP6395	18242891	18243104	LOC116211339	chr6	18242527	18248040	gamma-tubulin complex component 2	GGATCGAACGAGGCCATAG	TGTATCTCCCCTCGATACCAA	52.8	60	100	303	403		1022	1101	19	21
878	>Pg_PIP6080	18797275	18797461	LOC116210704	chr6	18794169	18804449	uncharacterized LOC116210704	TGAGTCTGCTCGTGCTTTTC	CAATCATTGATCCTTGCTTCC	46.4	59.4	105	88	193		1114	1198	20	21
879	>Pg_PIP6426	19441769	19441967	LOC116211410	chr6	19440798	19443805	ATP synthase subunit beta, mitochondrial	CTCTTGGCCGTATCGTGAAT	GGTTGCTTGCTCAACAAAGG	50	60.5	116	302	418		540	636	20	20
880	>Pg_PIP6427	19441942	19442163	LOC116211410	chr6	19440798	19443805	ATP synthase subunit beta, mitochondrial	CTCCTGCCTTTGTTGAGCA	CCAATCTTGCCACCTCTTTG	51.3	60.4	100	86	186		617	697	19	20
881	>Pg_PIP6669	19536055	19536167	LOC116212001	chr6	19535564	19538369	fructose-bisphosphate aldolase 3, chloroplastic	CCCTTGAAGTGGCAGAGAAG	CTCGGCTCCTGGAGTCAC	60.8	59.7	113	95	208		910	1005	20	18
882	>Pg_PIP6209	20286631	20286840	LOC116210976	chr6	20285810	20288785	dihydrolipoyllysine-residue acetyltransferase component 4 of pyruvate dehydrogenase complex, chloroplastic	TGGAAAGAATTGGTGGAGAAA	GCATCAAATCGATCCACTCC	44.1	60	113	87	200		1353	1446	21	20
883	>Pg_PIP6216	20320786	20321090	LOC116210984	chr6	20317139	20322886	serine/threonine-protein phosphatase 2A 65 kDa regulatory subunit A beta isoform	AATCGAGCAGCTTCTTCCAA	AGAGATCAATTCCGATAACCTGA	42.1	59.6	116	232	348		1235	1328	20	23
884	>Pg_PIP5823	20869855	20870086	LOC116209850	chr6	20865940	20870774	choline/ethanolaminephosphotransferase 1	CCCTGACAGGATTTCTATTCC	AAGTAATCCATGCGCCAAGT	46.3	58.6	110	95	205		365	455	21	20
885	>Pg_PIP6339	21350766	21350959	LOC116211196	chr6	21350356	21354439	protein GDAP2 homolog	TGGGATGGATAAGGAGATTACAA	CTGTAGGGCGAAAATTGAGG	44.6	59.7	116	80	196		1688	1784	23	20
886	>Pg_PIP6675	21398927	21399861	LOC116212247	chr6	21392582	21400518	mitotic checkpoint protein BUB3.3-like	CGGTACCATCCGTAAGAACG	CTTAGCGTGACCATGCTTCC	55	60.6	100	364	464		1582	1662	20	20
887	>Pg_PIP5877	21466785	21466895	LOC116210011	chr6	21463627	21467443	rhamnogalacturonan I rhamnosyltransferase 1	AAATGTTGCTGGACCCAGAG	CATAGGTAGGGATGAAAGTGTGG	48.9	59.9	111	69	180		1595	1683	20	23
888	>Pg_PIP6058	21942383	21942582	LOC116210635	chr6	21940895	21944001	probable serine/threonine-protein kinase PIX7	CGCTGTTAAAACCCTCAACC	CCAATTAGCTTAACCAAGTTAGGA	43.8	58.8	108	82	190		1052	1136	20	24
889	>Pg_PIP6546	22093170	22093597	LOC116211673	chr6	22091582	22094729	serine/threonine-protein phosphatase PP2A-2 catalytic subunit-like	CAATTCTCAGAGGAAATCATGAAA	TGCTTCCAGACATTAGCATTC	38.1	58.8	100	184	284		603	682	24	21
890	>Pg_PIP6532	22117805	22119924	LOC116211615	chr6	22117003	22121437	pyruvate dehydrogenase E1 component subunit alpha-1, mitochondrial-like	GTGGAGAGCCGCAAAGAG	ATTTGCAAGCCTGTTTCACC	53.1	59.9	104	367	471		829	913	18	20
891	>Pg_PIP6011	22161679	22161872	LOC116210540	chr6	22160212	22163148	uncharacterized LOC116210540	TGCTTGAAGGATGAATCTGGT	GCCAATTCCCACCATTCTT	45.1	59.7	110	66	176		764	855	21	19
892	>Pg_PIP6811	22201824	22202175	LOC116210082	chr6	22200326	22204802	DNA polymerase lambda	ATTGAAAGCGCAGAACAGGT	CATCAGTTTCAAAATGCTCCAA	40.7	60	118	154	272		791	887	20	22
893	>Pg_PIP6400	22526326	22526512	LOC116211359	chr6	22524975	22527561	ADP-ribosylation factor 2-like	AACATTAGCTTCACCGTTTGG	CCACCACAAATATGAGACCTTG	44.2	59.2	100	153	253		357	435	21	22
894	>Pg_PIP6465	22531852	22532072	LOC116211515	chr6	22531520	22538027	phosphatidylinositol 3-kinase, root isoform	GCCGAGATCCTAAGCCTTTT	CGCTTCACAGCAGTATGTCTT	48.8	59	116	86	202		2338	2433	20	21
895	>Pg_PIP6079	22578237	22578438	LOC116210696	chr6	22577787	22579523	signal recognition particle receptor subunit beta-like	GATGCTTTGGACTTCTTACCAAA	GCAGAGGATGAGTACAGGGATT	44.6	59.6	108	105	213		650	736	23	22
896	>Pg_PIP5788	22795024	22795370	LOC116209790	chr6	22793849	22797875	anthranilate phosphoribosyltransferase	AGATCTTGTTATGGTGAATCCAG	TTGTATTTGCCCCCATGAAC	42.1	58.9	106	119	225		1049	1135	23	20
897	>Pg_PIP6680	22964611	22964799	LOC116212269	chr6	22962871	22968020	protein PECTIC ARABINOGALACTAN SYNTHESIS-RELATED	CTCCCTCGAATCAAGGAAAA	AGTTCACCCTGCACCTGAGT	50	59.5	109	96	205		1000	1089	20	20
898	>Pg_PIP6676	22966296	22967111	LOC116212269	chr6	22962871	22968020	protein PECTIC ARABINOGALACTAN SYNTHESIS-RELATED	CTCAGCAACCACATCTTGGA	CACCCTCAGCATGGATGAAT	50	60.4	110	175	285		600	690	20	20
899	>Pg_PIP6241	23098392	23099058	LOC116211001	chr6	23095878	23099754	actin-related protein 3	ACAGTCTGCCCCTATTGACA	TCGTTGCAACCTCCTATTAAA	44.1	57.8	100	80	180		1526	1605	20	21
900	>Pg_PIP6656	23318854	23319217	LOC116211992	chr6	23318320	23321029	glyceraldehyde-3-phosphate dehydrogenase, cytosolic-like	TTCAGAGGGATGATGTTGAGC	CCTTCAACTCGTGGTGCTTC	51.3	60.5	120	93	213		339	439	21	20
901	>Pg_PIP6661	23320087	23320318	LOC116211992	chr6	23318320	23321029	glyceraldehyde-3-phosphate dehydrogenase, cytosolic-like	AAGGGCTGCTTCCTTTAACA	ACTGTGGGAACTCGGAAGG	51.5	59.5	117	86	203		874	972	20	19
902	>Pg_PIP6372	23329753	23329854	LOC116211280	chr6	23329705	23331972	lysine histidine transporter-like 2	GACGATTGGCTCCCTATCAC	GGGAAGGCTGAGGACACC	60.8	60.1	102	101	203		177	261	20	18
903	>Pg_PIP6278	23345622	23345831	LOC116211117	chr6	23344203	23348246	2,4-dichlorophenol 6-monooxygenase	TGTCTTGGACGGTACTTCATCTT	TGGCTGCCCTGAAGTTCTTA	46.7	60.5	110	86	196		1300	1390	23	20
904	>Pg_PIP6068	23543883	23544087	LOC116210682	chr6	23540550	23545955	histidine kinase 3	GCGATACTCGACGATGTTCTG	GAATCTTCCTGGATCACCAA	48.7	59.2	120	88	208		1562	1662	21	20
905	>Pg_PIP6766	23750632	23750853	LOC116212483	chr6	23749660	23752364	pyruvate dehydrogenase E1 component subunit beta-1, mitochondrial-like	GTCTTAAGCCAGTCGTCGAGTT	CCAGCAGACATGTAATTTGTTTTT	41.7	59.7	100	212	312		758	834	22	24
906	>Pg_PIP6027	23949761	23950136	LOC116210563	chr6	23948149	23950566	peptidyl-prolyl cis-trans isomerase FKBP19, chloroplastic	TGGCATTTCTGATCGATTCC	GGGAATCTCATTTTTGTCTTTCC	42.1	60.6	106	90	196		332	415	20	23
907	>Pg_PIP5805	24289714	24289888	LOC116209819	chr6	24288843	24291603	2-oxoisovalerate dehydrogenase subunit beta 1, mitochondrial	CCGACAGGCTATTGAAGAGG	TCCCCAGCCCACTACTGTTA	55	60.2	103	69	172		802	885	20	20
908	>Pg_PIP6632	24304401	24304637	LOC116211947	chr6	24302451	24305332	probable serine/threonine-protein kinase PBL16	GCCGCAAAACCAGTCATCTA	CCATCTTTTGCGAGACCAAA	47.5	61.2	101	82	183		1352	1433	20	20
909	>Pg_PIP6052	24377450	24377644	LOC116210630	chr6	24369967	24383973	calpain-type cysteine protease DEK1	GGTGCTTCCTGTATATGTTTATGATG	AACACCCCAGCCCTCAAT	47	60.2	109	101	210		3599	3690	26	18
910	>Pg_PIP6053	24377704	24377930	LOC116210630	chr6	24369967	24383973	calpain-type cysteine protease DEK1	TGTTGTAGCCTTTGGATTTGC	TGCCTGAACAATTGTCTCCTT	42.9	59.9	100	119	219		3767	3846	21	21
911	>Pg_PIP5985	24421185	24421294	LOC116210478	chr6	24417843	24424159	importin-5	TTTGCAAATGTTTGGGACAA	TGAATCAGCAGATGTGATGGTAA	37.1	60.2	110	76	186		2093	2180	20	23
912	>Pg_PIP6420	24689118	24689298	LOC116211400	chr6	24688019	24690688	enoyl-[acyl-carrier-protein] reductase [NADH] 1, chloroplastic	TTTGGCAGCATCGATATCCT	ATGCAGATATTGCAGCCAGA	45	60	106	88	194		602	688	20	20
913	>Pg_PIP6421	24689118	24689298	LOC116211400	chr6	24688019	24690688	enoyl-[acyl-carrier-protein] reductase [NADH] 1, chloroplastic	TTTGGCAGCATCGATATCCT	ATGCAGATATTGCAGCCAGA	45	60	106	88	194		602	688	20	20
914	>Pg_PIP6148	24946399	24946498	LOC116210843	chr6	24943672	24947452	pre-mRNA-splicing factor CWC22 homolog	AACAAGGTCAATGCAACCAA	ACTTCATACAAGACCGGCAAA	41.4	59.3	100	111	211		1068	1147	20	21
915	>Pg_PIP6525	24996438	24996639	LOC116211597	chr6	24996098	25000858	outer envelope protein 80, chloroplastic	GCTCTGGTCGCTCGTATGTT	GACCTGATCCTAGATCACTTCCA	51.4	60	108	83	191		2044	2129	20	23
916	>Pg_PIP6523	24997272	24997511	LOC116211597	chr6	24996098	25000858	outer envelope protein 80, chloroplastic	CATGGAATTCAGTCGTCCAA	TCCTTTATAACCGGATTTCCTTT	39.9	59.4	105	176	281		1616	1698	20	23
917	>Pg_PIP6437	25204033	25204206	LOC116211459	chr6	25202313	25206998	hexokinase-3-like	GAGGACCGACGCGATTATTA	AGGCAAATGAGATGACCAAAA	44.1	59.8	100	90	190		1153	1232	20	21
918	>Pg_PIP6601	25271350	25271708	LOC116211837	chr6	25269508	25274928	magnesium-chelatase subunit ChlD, chloroplastic	GCAAAGAATGTTATCTTCTCTGAGG	GGCAGCTGCTCTTAAGGTTG	47.5	60	108	66	174		1606	1694	25	20
919	>Pg_PIP6091	25354572	25354671	LOC116210749	chr6	25354324	25360436	PH, RCC1 and FYVE domains-containing protein 1-like	AAGTAGAAACGGGGCCAAAC	CAAGGCGGTAAAGGTGATGT	50	60.2	100	149	249		3547	3627	20	20
920	>Pg_PIP6084	25435857	25436060	LOC116210706	chr6	25435076	25437236	calcium-dependent protein kinase 34-like	GGAGTGTCGGTGTCATGCTA	TCACTCGTGAAATCAATGTGG	48.9	59.6	115	104	219		1269	1363	20	21
921	>Pg_PIP6157	25442498	25442598	LOC116210868	chr6	25440186	25444353	dihydropyrimidinase	TAAGTCTCTAGGGGCGTTGG	CTTCTGGTCCCGTAATTCCA	52.5	59.6	101	190	291		739	820	20	20
922	>Pg_PIP6188	25518317	25518432	LOC116210933	chr6	25518174	25521307	stomatal closure-related actin-binding protein 1	TCCGAAGGTTCTATCCATGA	CAGCCAAGCCCTTCTCAAAT	47.5	59.9	116	96	212		451	547	20	20
923	>Pg_PIP6757	25534517	25534799	LOC116212469	chr6	25533159	25536211	cysteine desulfurase 1, chloroplastic	TCGTTCACCATGTGTCTAATGTT	TGGCAGGCATCTACTAACACC	45.8	59.8	103	109	212		761	843	23	21
924	>Pg_PIP6565	25593973	25594190	LOC116211738	chr6	25592034	25596053	cyclin-dependent kinase C-2-like	CCTAACAGGCCTCGCAGAT	GAAGCACTTGGTTAATGTGACAA	48.5	59.8	113	91	204		589	679	19	23
925	>Pg_PIP6641	25740086	25740285	LOC116211952	chr6	25740132	25744158	T-complex protein 1 subunit eta	TCCCTCTCTCTCTCTCTCTCTCTC	GACGTGTCCGTTCCTTCCT	56	59.6	102	96	198		101	184	24	19
926	>Pg_PIP6391	25805789	25805894	LOC116211326	chr6	25805417	25814950	structural maintenance of chromosomes protein 3	TGGTGGTCAGAAAACTGTGG	AGGGTCTAGTGCAGCATCG	54	59.3	106	489	595		3295	3382	20	19
927	>Pg_PIP6818	25892677	25892884	LOC116211070	chr6	25891537	25893436	dnaJ protein homolog ANJ1	ACGACCCATTCGACATCTTC	AATGGATGAACCACATCTTCG	46.4	59.9	106	93	199		428	513	20	21
928	>Pg_PIP6013	25921381	25921717	LOC116210543	chr6	25915898	25923833	serine/threonine-protein phosphatase BSL3-like	GGAGATCTTATGCGCCTGTT	TGACCTCGATCAACATAATCTCC	46.7	59.8	104	90	194		2459	2540	20	23
929	>Pg_PIP6025	25925843	25926024	LOC116210544	chr6	25924881	25929114	dnaJ homolog subfamily C member 8	TTCGAGAAATATTAACAGAGCAAGAA	TTCCTTTGATTCCTCTTCATCC	35.8	59.7	104	165	269		574	656	26	22
930	>Pg_PIP6310	26110892	26111086	LOC116211164	chr6	26108749	26113383	nicalin-1	TGCGACTCAACTACCAACCA	TCCAGCAGTGCTACAACACC	52.5	60.1	114	70	184		856	950	20	20
931	>Pg_PIP6061	26152421	26152659	LOC116210649	chr6	26152132	26154195	N-carbamoylputrescine amidase	TGCTCACAGCAAAGGTGCTA	GTCGGGTGGTTTTTGTAAGG	50	60	120	114	234		175	275	20	20
932	>Pg_PIP6064	26155049	26155263	LOC116210651	chr6	26154921	26155921	40S ribosomal protein S25-2-like	TAAGGCTCCTCCTCCGTCCT	TCGAACAGGACCATGTTGTT	52.5	60.7	114	195	309		180	274	20	20
933	>Pg_PIP6748	26166000	26166238	LOC116212442	chr6	26165341	26166961	60S ribosomal protein L10a	CCTCGCCCTAAGATGAAGGT	TTCTTCAGCCCCTCAACATC	52.5	60.4	101	219	320		322	403	20	20
934	>Pg_PIP6408	26228506	26229160	LOC116211391	chr6	26228094	26231317	protein SUPPRESSOR OF K(+) TRANSPORT GROWTH DEFECT 1	CAAAGCAGGCACTTCAGGAG	GTCCCAGGAGGACCATACAA	55	60.4	109	94	203		686	775	20	20
935	>Pg_PIP6411	26230401	26230599	LOC116211391	chr6	26228094	26231317	protein SUPPRESSOR OF K(+) TRANSPORT GROWTH DEFECT 1	TGATGAGAAAGTTCTTGTTCTTGC	GCCTTCAGATCTGGTAGAGGAA	43.8	59.9	111	79	190		1065	1154	24	22
936	>Pg_PIP6693	26286379	26286643	LOC116212370	chr6	26285061	26288187	flagellar radial spoke protein 5	GAGGCTATTAATGTTTCAAGAAAGAGA	CTTCAGCGCGTCAAGGTAAC	44.2	60.4	105	100	205		586	671	27	20
937	>Pg_PIP6694	26286636	26286979	LOC116212370	chr6	26285061	26288187	flagellar radial spoke protein 5	CGCTGAAGCACCTTACAGAT	TGGGAATTCCATTCTCAAGG	47.5	59	108	94	202		683	771	20	20
938	>Pg_PIP5884	26290423	26290676	LOC116210128	chr6	26290468	26291880	uncharacterized LOC116210128	GCTGAGTATCGGCTCTTCTGA	CCCATCATCAGATCGTCTCC	53.7	60.1	110	300	410		374	464	21	20
939	>Pg_PIP5886	26291272	26291521	LOC116210128	chr6	26290468	26291880	uncharacterized LOC116210128	TGAATGAGGCTAGCGACAGA	AATCCCTCCATCCCTTCAAT	47.5	59.6	100	161	261		711	791	20	20
940	>Pg_PIP6245	26327712	26327973	LOC116211004	chr6	26325934	26330098	histone deacetylase 9	TCACGGTGATGGTGTGGA	ATCACCAGTTCCAGGAAAGAA	49.2	59.6	100	83	183		667	746	18	21
941	>Pg_PIP6743	26354538	26354819	LOC116212434	chr6	26350295	26356964	pleiotropic drug resistance protein 2-like	CTGCATGGCTTCGTCTAGC	AGAGCATTTCTCAGCGGTTT	51.5	59.4	103	86	189		3091	3174	19	20
942	>Pg_PIP6362	26417319	26417849	LOC116211236	chr6	26416727	26422207	protein TIC 100	TGGATCGGATTGAGGAGTTC	TCAGCTTCATAAACACCTTTTCC	44.6	59.8	115	410	525		690	782	20	23
943	>Pg_PIP6451	26493837	26494015	LOC116211462	chr6	26490673	26499079	AP-2 complex subunit alpha-1-like	GGACATATTTAGTATTATCCACGAGAA	GTTGGGTGTGCATCAGGATT	41.7	59.5	101	172	273		1920	2001	27	20
944	>Pg_PIP6442	26496478	26496700	LOC116211462	chr6	26490673	26499079	AP-2 complex subunit alpha-1-like	TTGCAGACCACTTGTGAGGA	CGTCTAAGAGCTGTGCCATC	52.5	59.5	116	87	203		852	948	20	20
945	>Pg_PIP6440	26497014	26497123	LOC116211462	chr6	26490673	26499079	AP-2 complex subunit alpha-1-like	AGCAGGTTGGGTATATCGTGA	GAAGGTTTCATTGCGACCAA	46.3	60.2	110	86	196		647	737	21	20
946	>Pg_PIP6683	26524219	26524913	LOC116212341	chr6	26521977	26526506	magnesium transporter MRS2-11, chloroplastic	CAGCGTTGATGTCTCGCATA	TCCTCCAATACATTGGCTGTT	46.4	60.2	115	328	443		794	888	20	21
947	>Pg_PIP5802	26635030	26635555	LOC116209799	chr6	26634591	26637009	E3 ubiquitin-protein ligase RZFP34-like	CGAGGCACGAAGTGAAGAAG	AAGTACTTCCCCATGCAAACC	51.3	60.7	100	85	185		505	584	20	21
948	>Pg_PIP6293	26954572	26955015	LOC116211147	chr6	26951332	26956483	vacuolar fusion protein MON1 homolog	CTGCACGCCATTATTTCCTT	TAAATTGGCCCCTTCACAAG	45	60	101	78	179		1135	1216	20	20
949	>Pg_PIP6291	26955154	26955680	LOC116211147	chr6	26951332	26956483	vacuolar fusion protein MON1 homolog	AGCTTGGGTTCCTGGAAAA	TTGGTTTGCCAGAGTGACTG	48.7	59.8	104	102	206		981	1065	19	20
950	>Pg_PIP5820	26998423	26998675	LOC116209838	chr6	26995111	27000118	beta-galactosidase 8	GGGTTTTACTGCGACCAATTT	AACTGGGCGGTAGGGAAC	52	60.1	114	68	182		1145	1241	21	18
951	>Pg_PIP6072	27162747	27162946	LOC116210687	chr6	27161882	27164034	mitogen-activated protein kinase 3	CATCCGGTCCAACCAAAAT	GTGGATGAGCTTAGCCGAGT	51.2	60	100	101	201		514	594	19	20
952	>Pg_PIP6134	27206850	27207084	LOC116210831	chr6	27203042	27211541	phototropin-1	CTTCTTGGAGCTGACGGAAT	CAATGGCTTCCCTAATTTTCC	46.4	59.6	113	88	201		2264	2356	20	21
953	>Pg_PIP6131	27216203	27216596	LOC116210830	chr6	27212542	27222022	DNA-directed RNA polymerase III subunit 1	GTTCATTGATCGGAGCCTTC	AAGAACTCAGTAGCTGACAGACCA	47.9	59.6	108	263	371		2650	2734	20	24
954	>Pg_PIP6389	27432827	27433040	LOC116211320	chr6	27431428	27434127	ubiquitin-conjugating enzyme E2 7	CAGCCCTCCTACAGTGAGGTT	CAAGCTCGTAACCATTTGGA	51.1	59.7	119	93	212		307	406	21	20
955	>Pg_PIP5902	27462930	27463107	LOC116210178	chr6	27461566	27466309	inner membrane protein PPF-1, chloroplastic	TTGTTTTGCCAGTCCTCCTT	GACAAGAAGTGTGTTCTTCTGAGC	45.4	59.7	101	110	211		936	1013	20	24
956	>Pg_PIP5901	27463076	27463825	LOC116210178	chr6	27461566	27466309	inner membrane protein PPF-1, chloroplastic	GGGCATTTCTTGGCTTTTTC	CTGGGAAACAACAAGGAGGA	47.5	60.5	103	87	190		865	948	20	20
957	>Pg_PIP5900	27463128	27463883	LOC116210178	chr6	27461566	27466309	inner membrane protein PPF-1, chloroplastic	TCTTTTGGATCCCCTCATTG	CAACCCAGTGGAGGATGG	53.1	59.9	109	84	193		807	898	20	18
958	>Pg_PIP5896	27465420	27466023	LOC116210178	chr6	27461566	27466309	inner membrane protein PPF-1, chloroplastic	AGAAGAGCGGAGGCTGGT	TCCATAAGCATAAGGGACATGA	51	59.8	104	308	412		411	493	18	22
959	>Pg_PIP6255	27498664	27498784	LOC116211018	chr6	27498554	27498964	histone H3.2	GAAGCCGCACAGGTTCAG	CTGAGCGATCTCCCTCACAA	58.1	61	121	98	219		220	321	18	20
960	>Pg_PIP6283	27878226	27878339	LOC116211138	chr6	27876688	27880049	sodium-dependent phosphate transport protein 1, chloroplastic	AGACCATTCCCTGGGGTTTA	AGTAAGTCGGCATCCAGGTG	52.5	60.3	114	103	217		997	1091	20	20
961	>Pg_PIP7248	128310	128860	LOC116214088	chr7	120835	132169	protein BONZAI 1-like	ATCCGAGACTTGCCTGGAA	ACCAAATCATGCTTGCCATT	46.3	60.5	115	82	197		952	1047	19	20
962	>Pg_PIP7532	141518	141690	LOC116214964	chr7	140037	143643	CCA-adding enzyme-like	TTCTTTGAGGTTGCTGTGGA	TCCCTTGTCACGTCTCTTGA	47.5	59.4	100	80	180		1046	1126	20	20
963	>Pg_PIP6997	300850	302178	LOC116213504	chr7	299481	302267	uncharacterized LOC116213504	CTCCACTGTCCTCTCCTCCA	TTGTTGGTTGGTCTTTATAAGTTGA	46	59.7	100	89	189		398	473	20	25
964	>Pg_PIP7842	331366	331845	LOC116213223	chr7	329519	332617	UPF0235 protein At5g63440	GCGAGACTGAACGTCAAGG	CAAATAGTCCACAGCCTAAGCA	51.7	59.5	103	92	195		311	392	19	22
965	>Pg_PIP7167	347738	347945	LOC116213924	chr7	345259	350078	ribonuclease J	CTCAAACATACACCGACTAGGAA	TCCATGCTGCATCAAGATATG	43.2	59	107	202	309		1182	1268	23	21
966	>Pg_PIP7163	348997	349186	LOC116213924	chr7	345259	350078	ribonuclease J	GCATGCTTGTTGGGAATTTT	TGTTGTGTCAGGTATGATCTTCTG	40.8	59.6	104	105	209		548	628	20	24
967	>Pg_PIP7215	364548	365598	LOC116214023	chr7	367215	370404	probable aspartyl aminopeptidase	TCGGTGGATCTCATGACTGA	AGGGGCGATTGAGTACCTTT	50	60.1	113	91	204		211	304	20	20
968	>Pg_PIP7101	383031	383131	LOC116213736	chr7	383041	384293	mitochondrial pyruvate carrier 1	GGTGGCATTTATGGCTTCAT	CCACAACAAATCCCCAGTTG	47.5	60.5	101	258	359		178	259	20	20
969	>Pg_PIP7429	430923	431424	LOC116214677	chr7	429229	434839	protein PLASTID TRANSCRIPTIONALLY ACTIVE 10	TGACTTTCCACCAATATTTCACC	TGGTTTTGATCCTGGGTCTT	42.1	59.7	106	85	191		1221	1307	23	20
970	>Pg_PIP7428	431392	431599	LOC116214677	chr7	429229	434839	protein PLASTID TRANSCRIPTIONALLY ACTIVE 10	CCTACAGGTTCCGGTTTCC	TCTTCGTCGCGGTGAAATA	52.6	59.9	106	121	227		1148	1235	19	19
971	>Pg_PIP7108	582133	582319	LOC116213770	chr7	580683	583563	E3 ubiquitin-protein ligase RGLG2-like	TCATCCTTTGACGAGGACAA	CCATTACAGAATCTTTCATCTGGA	41.3	59.4	107	84	191		881	964	20	24
972	>Pg_PIP7590	602621	602918	LOC116215262	chr7	601200	603580	putative exosome complex component rrp40	TCTGCCTGTACTTGCATTCG	ACCAGGATTTGCCTTCACAA	47.5	60.3	100	110	210		628	708	20	20
973	>Pg_PIP7591	602895	603150	LOC116215262	chr7	601200	603580	putative exosome complex component rrp40	CGAGTTGTGAAGGCAAATCC	TTGAACATTCGAACATGAAACC	43.2	60.2	112	84	196		704	794	20	22
974	>Pg_PIP7833	626533	626634	LOC116213467	chr7	624959	628363	1-deoxy-D-xylulose 5-phosphate reductoisomerase, chloroplastic	AGCGTTGGCAAATAAGGAAA	GAATGTTCTGAATCAGCTGGAA	40.5	59.5	102	86	188		748	828	20	22
975	>Pg_PIP7551	643413	643614	LOC116215094	chr7	642528	645980	RNA polymerase sigma factor sigA	TCTCTAGACCGAGATGCGTTC	CATGCCATGGGTTGTTCTC	52.5	59.8	100	121	221		1496	1577	21	19
976	>Pg_PIP7647	751309	751507	LOC116215395	chr7	750558	754182	2-oxoglutarate and iron-dependent oxygenase JMJD4	CTAGAGTGCACGCAGGAAAG	TGAGTTGAACCAGTTGTGATTT	45.7	58	111	103	214		928	1017	20	22
977	>Pg_PIP7744	828960	829074	LOC116215659	chr7	826461	829689	AP-1 complex subunit mu-2-like	TGATAATGGTGTGAGTTACATGTTT	GTCGACTACACGGTGCAGAA	43.5	58.7	115	101	216		339	434	25	20
978	>Pg_PIP6863	1004864	1005139	LOC116212880	chr7	1003100	1006471	E3 ubiquitin-protein ligase SIS3	GCTTTTCAGTTATTGTGGTCTCC	GGATACCCTGTTGTGCACGTA	47.9	60	101	295	396		523	603	23	21
979	>Pg_PIP7184	1129684	1129874	LOC116213966	chr7	1127956	1132370	nucleobase-ascorbate transporter 6-like	TCTGCTGTCCCCTTAGTAGCTC	TGATAAGCTCAGGGAGTCCAA	51.1	59.9	100	83	183		808	887	22	21
980	>Pg_PIP7186	1130110	1130593	LOC116213966	chr7	1127956	1132370	nucleobase-ascorbate transporter 6-like	AGGCAAGCTGCAGAACTGAT	TCACCAGCATCAAATGAAGG	47.5	59.9	103	162	265		1064	1147	20	20
981	>Pg_PIP7187	1131194	1131368	LOC116213966	chr7	1127956	1132370	nucleobase-ascorbate transporter 6-like	TGATAGCAGCCTTGTTTGGA	TGCACGACCCTTCTACTACCA	48.7	60.1	100	89	189		1310	1389	20	21
982	>Pg_PIP6838	1193116	1193795	LOC116212724	chr7	1188379	1196076	alpha-N-acetylglucosaminidase-like	TTGCAGAAGTGAAACCAATATG	GCACCATACATCTCGATATTTCC	39.9	58.8	106	82	188		1436	1519	22	23
983	>Pg_PIP7057	1209135	1209629	LOC116213663	chr7	1208533	1213045	betaine aldehyde dehydrogenase 2, mitochondrial-like	CGTGCGAGCAGGGTATATG	CATCGTAAGGCTTCCCACAA	54	60.6	101	87	188		363	444	19	20
984	>Pg_PIP7058	1209770	1209880	LOC116213663	chr7	1208533	1213045	betaine aldehyde dehydrogenase 2, mitochondrial-like	TTATGCTGACCTTGCTGAGG	AACCCAACCACTCCAATAGGT	48.8	59.3	111	87	198		507	597	20	21
985	>Pg_PIP7064	1221453	1221565	LOC116213664	chr7	1219585	1224785	betaine aldehyde dehydrogenase 1, chloroplastic	TACTACGCTGACCTCGCTGA	AACCCAACCACTCCAATAGGT	51.3	59.7	113	87	200		651	743	20	21
986	>Pg_PIP6891	1442853	1443120	LOC116213011	chr7	1442462	1443880	hypersensitive-induced reaction 1 protein-like	GCGATGCATTTTACAAACTCAG	CTGCTCAAAAGCATCATCCA	43	59.9	110	95	205		319	409	22	20
987	>Pg_PIP6894	1446195	1446440	LOC116213012	chr7	1445606	1447274	hypersensitive-induced reaction 1 protein	TTTACAGACTTAGCAACACCAAGG	CTGCTCAAAAACGTCATCCA	43.3	59.8	101	95	196		679	760	24	20
988	>Pg_PIP7637	1496381	1496643	LOC116215369	chr7	1495898	1500523	delta-1-pyrroline-5-carboxylate dehydrogenase 12A1, mitochondrial	GCCACTAGAAGAAATTCTGAAGGA	ATCGAGCACCATAGGCAGTT	45.8	60	115	97	212		1493	1588	24	20
989	>Pg_PIP7635	1497578	1497816	LOC116215369	chr7	1495898	1500523	delta-1-pyrroline-5-carboxylate dehydrogenase 12A1, mitochondrial	ATGGGTAACAAACCCGTCCT	ACGTCTTCCACGGGCATT	52.8	61	101	85	186		891	974	20	18
990	>Pg_PIP7632	1498855	1499039	LOC116215369	chr7	1495898	1500523	delta-1-pyrroline-5-carboxylate dehydrogenase 12A1, mitochondrial	CAGCCTTATGTAGAGAGCTTGG	GTGGGCTGCCTTAGTCGAT	54	59.3	111	95	206		495	587	22	19
991	>Pg_PIP7005	1658673	1658959	LOC116213512	chr7	1656277	1659195	uncharacterized LOC116213512	CCAGGAAGAGGACAGCATTA	CTCATTACACCAGCGCTGAAC	51.2	59.4	100	78	178		425	504	20	21
992	>Pg_PIP7528	2504071	2504433	LOC116214934	chr7	2502789	2507627	serine protease SPPA, chloroplastic	CAGGAGCAATTGTTGCAGAA	TCCTTATTGAATCCAATTCTTTGA	37.1	59.5	106	117	223		1504	1586	20	24
993	>Pg_PIP7609	2532124	2532926	LOC116215309	chr7	2530417	2533109	serine/threonine-protein kinase 16	GCCAAGAAAGTCAAGGACCA	CTCCCTCACCAATTCCAACT	50	59.6	102	86	188		374	456	20	20
994	>Pg_PIP7352	2553385	2553485	LOC116214263	chr7	2551732	2555140	enolase 1, chloroplastic	TCTGTACAAGCACATTCAGGAAA	GATTATTTCCCGCGTGACTG	44.6	60.1	101	129	230		822	903	23	20
995	>Pg_PIP6996	2702624	2703039	LOC116213494	chr7	2701261	2707048	histone deacetylase 15	CGTGGAGGAGTTGGTGATAA	CTCTTGCAGCATCAAATCCA	47.5	59.3	118	143	261		1342	1440	20	20
996	>Pg_PIP6995	2704177	2704387	LOC116213494	chr7	2701261	2707048	histone deacetylase 15	TGCTGATCTCGCTTCAGAAA	AAACCCCATGGCATGTCTTA	45	60	103	110	213		993	1076	20	20
997	>Pg_PIP7831	2727888	2728371	LOC116213465	chr7	2726806	2728623	peptidyl-tRNA hydrolase, chloroplastic-like	GTCATCGGCCTCGGAAAC	TTTCACAGGTATCCCATGAGC	54.4	60.8	105	70	175		704	788	18	21
998	>Pg_PIP7827	2738658	2738896	LOC116213462	chr7	2729381	2741293	protein CASP	TGAACTTGCACAGAGCCAAT	TCTTTCCACTTCATCCATCAAA	40.7	59.5	103	119	222		802	883	20	22
999	>Pg_PIP7826	2738912	2739189	LOC116213462	chr7	2729381	2741293	protein CASP	GCAGTTTGGCAGAGGAGAAC	GTGGAAACACTTTCTTTAGCCTGT	48.3	60.1	100	87	187		687	763	20	24
1000	>Pg_PIP7824	2739527	2740160	LOC116213462	chr7	2729381	2741293	protein CASP	AACATCTACCAGAAGCTTTATGAGG	CTTCCGGTTCTCTGATTCCA	45	59.7	105	82	187		437	522	25	20
1001	>Pg_PIP7610	2887801	2888006	LOC116215311	chr7	2884551	2888789	AMSH-like ubiquitin thioesterase 1	CACTGATCGGAACTTGGAAA	CGAGGTAGATTCCTGCTTGG	50	59.3	103	179	282		1325	1408	20	20
1002	>Pg_PIP7471	3078807	3079063	LOC116214754	chr7	3075821	3080181	eukaryotic peptide chain release factor GTP-binding subunit ERF3A-like	GGAACGGTCCCTGTCTCTTT	CAGTCCCCATGTCCTTGAAT	52.5	60.1	111	93	204		1150	1241	20	20
1003	>Pg_PIP7619	3707365	3707464	LOC116215348	chr7	3706404	3708588	N-alpha-acetyltransferase 40	TCCACTACCGGTTTATTGTGG	AAGAATTTCCCCAGTCCCTTT	45.2	60	100	100	200		654	733	21	21
1004	>Pg_PIP7201	3807280	3808527	LOC116214008	chr7	3806045	3810696	extra-large guanine nucleotide-binding protein 3-like	GGTTTACATAAATGGCCGTGA	TCCATCGTCATACACCCAAA	43.9	59.7	106	87	193		1114	1200	21	20
1005	>Pg_PIP6848	3826996	3827099	LOC116212790	chr7	3825557	3828690	transmembrane 9 superfamily member 2	CAGGAAGAAACTGGGTGGAA	GTGAACAGCTGAGTGCCAGA	52.5	60.1	104	82	186		938	1022	20	20
1006	>Pg_PIP6850	3837570	3837797	LOC116212792	chr7	3836139	3841626	uncharacterized LOC116212792	ACGACCCTGCTGACAAGAAC	TGGAACTCGTATAAATTTGCCTTT	44.2	60.3	109	184	293		3053	3138	20	24
1007	>Pg_PIP7340	4164995	4165213	LOC116214254	chr7	4161711	4165789	ABC transporter G family member 11-like	GTGTCATCCCGAACTTCCTC	GAATGGCTTCGGAATGTCCT	52.5	60.4	110	88	198		1798	1888	20	20
1008	>Pg_PIP7144	4248284	4248532	LOC116213882	chr7	4247499	4250311	probable metal-nicotianamine transporter YSL7	TCGGCTTTCTCTTTCTTGTCA	AGGTAAGCAGTCGCAGTTCC	48.9	59.8	115	91	206		596	691	21	20
1009	>Pg_PIP7206	4825105	4825570	LOC116214015	chr7	4823372	4825724	FK506-binding protein 2-like	CATATGCAAATGCGTCCAAA	TTTGACCTTGTCTCCCTTGTG	43.8	60.3	101	104	205		173	253	20	21
1010	>Pg_PIP7252	5052223	5052852	LOC116214108	chr7	5048361	5053088	phosphatidylinositol/phosphatidylcholine transfer protein SFH9	GATTTCCCGAGACCTGCTTC	CCCACATGTGCATGGTTTT	51.2	60.7	104	79	183		501	586	20	19
1011	>Pg_PIP7268	5139503	5140308	LOC116214122	chr7	5137367	5144420	sterol 3-beta-glucosyltransferase UGT80A2	CATTGGCAAACGTTTACAGG	CCCAAAGGGTAAAACTCCAA	45	59	105	82	187		821	906	20	20
1012	>Pg_PIP7482	5208051	5208416	LOC116214767	chr7	5206629	5209444	26S proteasome regulatory subunit 4 homolog A-like	ATATGGAGAGCCTGGAACTGG	CTGAATCAATTCACTTCCAACAA	43.6	59.8	100	316	416		766	843	21	23
1013	>Pg_PIP7483	5208466	5208648	LOC116214767	chr7	5206629	5209444	26S proteasome regulatory subunit 4 homolog A-like	CTGATGAGCTTTCACCTTCAA	CCTCTGAATCTCACGTTCACC	47.6	58.9	101	80	181		915	995	21	21
1014	>Pg_PIP7716	5222241	5222713	LOC116215613	chr7	5222014	5226291	chaperonin CPN60-2, mitochondrial-like	TGTTGTGGGCAAGTTATTGG	CTGTCCTGATCACTTTCAACG	46.3	58.9	119	79	198		1607	1705	20	21
1015	>Pg_PIP7717	5223662	5223853	LOC116215613	chr7	5222014	5226291	chaperonin CPN60-2, mitochondrial-like	AGAGGAGCTTGGGCTAAACC	ACCGGCTCCATCAAGAATAA	50	59.7	106	129	235		1121	1207	20	20
1016	>Pg_PIP7375	5245828	5245936	LOC116214313	chr7	5235556	5246541	CLIP-associated protein-like	GCCGACGATTATTGTGGAAA	AGCAAAGAGGCCAATAGCTG	47.5	60.2	109	87	196		470	559	20	20
1017	>Pg_PIP7316	5491632	5492126	LOC116214215	chr7	5489782	5493290	acetyl-CoA acetyltransferase, cytosolic 1	AAATATCTCGCCGAAGCAAG	ACACTCCCATGCCATAATCA	45	59.1	112	126	238		587	679	20	20
1018	>Pg_PIP7315	5492115	5492335	LOC116214215	chr7	5489782	5493290	acetyl-CoA acetyltransferase, cytosolic 1	TTGTGCGTCAGGAATGAAAG	GGCGAGATATTTAGGCACGTT	46.3	60.2	118	78	196		481	578	20	21
1019	>Pg_PIP7046	5522980	5523082	LOC116213616	chr7	5514807	5528191	protein ACTIVITY OF BC1 COMPLEX KINASE 7, chloroplastic-like	TCAGATATTGAAAACGGGGTTC	CCCCATCATACCAAAGTCAT	43	58.7	103	112	215		1500	1583	22	20
1020	>Pg_PIP7043	5532700	5532802	LOC116213615	chr7	5531131	5535283	protein ACTIVITY OF BC1 COMPLEX KINASE 7, chloroplastic-like	TCAGATACTGAAAACGGGGTTC	CCCCATCATACCAAAGTCAT	45.2	58.8	103	112	215		1513	1596	22	20
1021	>Pg_PIP6839	5688566	5688849	LOC116212732	chr7	5687616	5689982	nitrogen regulatory protein P-II homolog	TTCTGATGTTCGGGGCTTC	TGTTCACGACAATCTCCATCTT	46.8	60.4	113	91	204		498	589	19	22
1022	>Pg_PIP7700	5696292	5696982	LOC116215575	chr7	5695940	5697619	ADP-ribosylation factor-like	TGTTGAGTACAAGAACATCAGCTTC	TCAGACCTTGGGTGTTTTGG	45	60.4	101	317	418		335	416	25	20
1023	>Pg_PIP7729	5791899	5792086	LOC116215623	chr7	5791665	5792319	serine/threonine-protein kinase Aurora-1-like	TCCTTTATGGTGTCCCACCT	TGAAGATACAATCGGCTTTGG	46.4	59.7	104	87	191		644	727	20	21
1024	>Pg_PIP6885	6608702	6608954	LOC116212977	chr7	6607149	6614842	pleiotropic drug resistance protein 3-like	TGACTGTTAGGGAAACATTGGA	GGAAAGATTCCTGCCTCCTT	45.5	59.6	109	84	193		771	860	22	20
1025	>Pg_PIP6824	6802611	6802845	LOC116212693	chr7	6801506	6803556	Golgi apparatus membrane protein-like protein ECHIDNA	TTTGAGGTGGTGGAATGAGA	TCCACCAGAATAGCCAAGAA	45	58.7	116	121	237		391	487	20	20
1026	>Pg_PIP7116	6992674	6992868	LOC116213803	chr7	6988219	6995288	lon protease homolog 1, mitochondrial-like	TCTTCCGCTTTTCTGTTGGT	GAGACACTGCACCATCTTTCC	48.7	59.8	101	102	203		1675	1755	20	21
1027	>Pg_PIP7117	6992871	6993069	LOC116213803	chr7	6988219	6995288	lon protease homolog 1, mitochondrial-like	AAATGTGGGAACAGCCAATC	CTCAGGGTCAAGAAGCTCCA	50	60.2	109	132	241		1778	1867	20	20
1028	>Pg_PIP7412	7171521	7172568	LOC116214642	chr7	7170510	7174103	protein DEHYDRATION-INDUCED 19 homolog 3-like	ACATCGGAGGATTGTGCTGT	TGAAGGGTTATGTGGGCAAC	50	60.7	118	277	395		400	498	20	20
1029	>Pg_PIP6844	7398849	7399052	LOC116212768	chr7	7398271	7399553	40S ribosomal protein S21-2-like	GATCTCTACATCCCTCGCAAA	AAATACCATCTGGACCTATGTGG	45.6	59.2	106	151	257		183	266	21	23
1030	>Pg_PIP6843	7398954	7399053	LOC116212768	chr7	7398271	7399553	40S ribosomal protein S21-2-like	TTTTTCCCTGTTGCAGTTCC	TAAATACCATCTGGACCTATGTGG	43.3	59.6	100	151	251		268	344	20	24
1031	>Pg_PIP7000	7432092	7432392	LOC116213507	chr7	7428887	7435379	acyl-CoA-binding domain-containing protein 4-like	TGATCCTCAAACTGCTACTTGG	CACTAACGTGTTTCCAACAAGG	45.5	59.5	100	257	357		1036	1114	22	22
1032	>Pg_PIP7004	7434069	7434485	LOC116213507	chr7	7428887	7435379	acyl-CoA-binding domain-containing protein 4-like	CCCTGTAACGTTCCAAAACC	TAGTCGCATTGCTTCTGCTG	50	59.8	105	431	536		389	474	20	20
1033	>Pg_PIP7003	7434443	7435288	LOC116213507	chr7	7428887	7435379	acyl-CoA-binding domain-containing protein 4-like	GAGTCGCCTCCAGGTTCC	GCTCAACTGGACTCCAACCT	60.8	60	114	530	644		318	412	18	20
1034	>Pg_PIP7056	7448690	7448797	LOC116213646	chr7	7448658	7454111	lysine-specific demethylase JMJ25	CGAGGACAACCTTGGGATAC	TGCTTCTCGCACACTGTTTT	50	59.5	108	111	219		34	122	20	20
1035	>Pg_PIP7534	7542397	7542807	LOC116214967	chr7	7539548	7543996	uncharacterized LOC116214967	CGAGGATTTTCTTGGACACAA	TTTCCATTTATACTTTAGAAGTGCTG	36.8	58.8	104	85	189		584	662	21	26
1036	>Pg_PIP7434	7947618	7947831	LOC116214680	chr7	7944870	7951017	branched-chain-amino-acid aminotransferase-like protein 1	AAGCTACTTGCTTGGGTTGG	AAGCCCCTCCCATACTGAAT	50	59.6	105	96	201		941	1026	20	20
1037	>Pg_PIP7181	8933240	8933348	LOC116213962	chr7	8931908	8935056	uncharacterized LOC116213962	GGTGGCTTTGAAACTCTAGAGAAA	CATGTCCAGATTCGCCAAC	47.2	60.2	109	314	423		841	931	24	19
1038	>Pg_PIP7178	8948812	8949025	LOC116213961	chr7	8946682	8951258	zeta-carotene desaturase, chloroplastic/chromoplastic	TTGAGTGGTCCCATCAGAAA	TGTCTCCACTAGCAGATTTAGCA	44.2	59.1	103	88	191		1242	1322	20	23
1039	>Pg_PIP7124	10149434	10149822	LOC116213812	chr7	10146856	10157070	cation-chloride cotransporter 1	TCCAAACTGGAATTGTTTGGT	CACCATCTCTAGGACTGGAAGG	46.3	59.7	103	427	530		525	606	21	22
1040	>Pg_PIP7125	10149797	10150838	LOC116213812	chr7	10146856	10157070	cation-chloride cotransporter 1	GGCACCTTCCAGTCCTAGAG	TTCTGCAAACATGGGACAAA	50	59.5	114	641	755		602	696	20	20
1041	>Pg_PIP7123	10151750	10152010	LOC116213812	chr7	10146856	10157070	cation-chloride cotransporter 1	TGGTGTAAGCATTGGCCTGT	CAGCAGCTGGTACAGCCTTT	52.5	61	104	150	254		914	998	20	20
1042	>Pg_PIP7406	10331426	10333122	LOC116214632	chr7	10330269	10335656	ADP-ribosylation factor GTPase-activating protein AGD12-like	TGCTTAAAATGCTGTGGTGTTC	TCATGGCCTCAATCTCTTCC	45.5	60.2	103	165	268		380	463	22	20
1043	>Pg_PIP7295	10607169	10607451	LOC116214133	chr7	10598350	10611031	probable 3-hydroxyisobutyrate dehydrogenase, mitochondrial	ATTCAAGAAGCGGACATTGG	TTTCCAAAAACCGAAATTGG	40	59.9	100	94	194		2840	2920	20	20
1044	>Pg_PIP7291	10648235	10648335	LOC116214132	chr7	10645979	10653572	obg-like ATPase 1	GTGGGGAGCCAATTATTCCT	TTGTACTTTGTTTTCCTCGCAAT	42.4	60.1	101	327	428		895	973	20	23
1045	>Pg_PIP7290	10648328	10649540	LOC116214132	chr7	10645979	10653572	obg-like ATPase 1	AGCCAGTGGTCTACCTGGTC	CTCCCCACCGTGTTCTTG	60.6	59.6	104	161	265		799	885	20	18
1046	>Pg_PIP7292	10652010	10652845	LOC116214132	chr7	10645979	10653572	obg-like ATPase 1	ATATTCCCGATGAGCGGTTT	ACCTTGGACCAGTCCAGCTA	50	60.2	104	194	298		331	415	20	20
1047	>Pg_PIP6953	11124014	11124274	LOC116213391	chr7	11121629	11125410	UDP-arabinose 4-epimerase 1	CACATGTGCAACCTATGGTGA	TATCCTCCGCCATCTTCTTG	48.8	60.3	104	80	184		958	1042	21	20
1048	>Pg_PIP6956	11130043	11130149	LOC116213392	chr7	11128457	11132870	coatomer subunit epsilon-1	CGTTGAATGGCCAAATCTTC	TGCAAGTTGAGTAAGTGTATGATCTTC	41	60.3	107	84	191		587	667	20	27
1049	>Pg_PIP7537	11282570	11282742	LOC116214995	chr7	11281174	11286701	gamma-soluble NSF attachment protein	CAAAAGGCCAGGAGATGCT	AGCAACCTCTTTCCAATTTCC	47.7	60	101	119	220		304	384	19	21
1050	>Pg_PIP7473	11526548	11526754	LOC116214761	chr7	11525011	11529121	peptidyl-prolyl cis-trans isomerase FKBP42	CACCCATGGCAGATTTGTTA	CTGCAGCTCCAATTCTTTCC	47.5	59.7	108	140	248		717	805	20	20
1051	>Pg_PIP7104	12006769	12006954	LOC116213744	chr7	12006172	12012546	MLO-like protein 1	CTGATCCATTTCATCCTTTTCC	GGACCTGACCCATTATGCAG	48	60.1	100	81	181		1600	1680	22	20
1052	>Pg_PIP7643	12031714	12031903	LOC116215380	chr7	12027410	12047939	TATA-binding protein-associated factor BTAF1	TGAAGCAGCTAAAATCCAACC	AAGAAAACCTGGCATGAGGA	43.9	59.5	107	79	186		4845	4932	21	20
1053	>Pg_PIP7413	12231700	12234082	LOC116214646	chr7	12231412	12236999	WD-40 repeat-containing protein MSI1	CGCCACTACGATGACGAC	CATGTATCGAGCCCGGTTA	56.9	59.1	114	103	217		459	554	18	19
1054	>Pg_PIP7418	12383470	12383792	LOC116214655	chr7	12382612	12387386	probable pectate lyase 1	CCACTGCCATTACCATCTCC	GGTCACTTGCATTCCCTTGT	52.5	60.2	104	86	190		951	1035	20	20
1055	>Pg_PIP6979	12617818	12617919	LOC116213435	chr7	12605796	12619033	non-lysosomal glucosylceramidase	TCCAGAAGATTTATGATTTTAATGTGA	GCATGCATGTCTCATCAACC	38	59.7	102	180	282		2759	2841	27	20
1056	>Pg_PIP6980	12617918	12618030	LOC116213435	chr7	12605796	12619033	non-lysosomal glucosylceramidase	GCAATCACGTGAGATCTGGA	ACCCCGCAGTGAAAATACCT	50	60.3	113	85	198		2859	2952	20	20
1057	>Pg_PIP7265	14198860	14199035	LOC116214121	chr7	14196160	14203360	ATP-dependent 6-phosphofructokinase 5, chloroplastic-like	TTTATAGCCATGCATGCTTCC	GTCTCAACACGCCATGAGG	50.4	60.2	100	75	175		1331	1412	21	19
1058	>Pg_PIP7260	14200655	14201236	LOC116214121	chr7	14196160	14203360	ATP-dependent 6-phosphofructokinase 5, chloroplastic-like	GGCAGCAATTGTTACTTGTGG	CCAAAAGGTATCCCAACAATC	45.2	59.4	114	103	217		802	895	21	21
1059	>Pg_PIP7423	16094639	16094740	LOC116214660	chr7	16093262	16097763	TBC1 domain family member 13-like	CTCTGCTGAAGCTGACTCCTT	GAGCGAATTCCCACAACACT	51.2	59.6	102	138	240		1175	1257	21	20
1060	>Pg_PIP7300	16119854	16120423	LOC116214153	chr7	16118827	16126326	vicilin-like seed storage protein At2g18540	GTTAGGCCTGCCACAAAGG	AGAGTCTGGAATGCTCTCTTGA	51.7	59.5	104	81	185		959	1041	19	22
1061	>Pg_PIP7303	16121077	16122710	LOC116214153	chr7	16118827	16126326	vicilin-like seed storage protein At2g18540	GAGAATTCGTATTGGCAAGGA	TGCTCTTCCTCTTTCTCAGCTT	44.2	59.5	105	145	250		715	798	21	22
1062	>Pg_PIP7106	16873383	16873566	LOC116213750	chr7	16872853	16879292	clathrin interactor EPSIN 2-like	TCATGGCTCACTTCTTGCAG	TCCAGTATCGTTAATCCGCTTC	47.7	60.3	100	89	189		521	599	20	22
1063	>Pg_PIP7107	16873533	16874200	LOC116213750	chr7	16872853	16879292	clathrin interactor EPSIN 2-like	GAACGTTATATGGAAGCGGATT	TCTATCACACGCTCGGAACC	48	60.3	111	99	210		587	678	22	20
1064	>Pg_PIP7173	17232195	17232381	LOC116213946	chr7	17229911	17237182	probable E3 ubiquitin-protein ligase ARI7	GGAAAAGCCTGTGGTCCAAT	GCCACAAGCAGCTGAATAAA	47.5	60.2	100	83	183		675	755	20	20
1065	>Pg_PIP7200	17298196	17298539	LOC116213997	chr7	17296406	17306149	DNA mismatch repair protein MSH5	TGACTGCAGAACAATCAACCTT	AGTGCCTTTCCCGAATTCAT	43	60.3	110	229	339		2053	2143	22	20
1066	>Pg_PIP6879	17413438	17413990	LOC116212962	chr7	17404878	17421248	eIF-2-alpha kinase GCN2	TGGACAAGACAGCAAACTTGA	AGATGCCATGCCAGTTCTTT	43.9	59.6	117	316	433		1864	1961	21	20
1067	>Pg_PIP7155	17678311	17680115	LOC116213902	chr7	17675371	17682359	hydroxyacylglutathione hydrolase 2, mitochondrial-like	TCATTATGATCACACTGGTGGAA	TCATTCAGAGCTATATCAATACCG	38.3	58.9	114	96	210		546	636	23	24
1068	>Pg_PIP7236	18506977	18507287	LOC116214073	chr7	18503580	18509908	alpha-1,4 glucan phosphorylase L isozyme, chloroplastic/amyloplastic	TGTGAAAGGTCTAACCTGGAAA	AAGCTCCATTTCTCCAATGC	43	59	102	149	251		1343	1425	22	20
1069	>Pg_PIP7237	18508528	18509091	LOC116214073	chr7	18503580	18509908	alpha-1,4 glucan phosphorylase L isozyme, chloroplastic/amyloplastic	ATGCAGAGGCTTTGAGGAAA	TCCAAGAAGCAAGAGGCAAG	47.5	60.3	112	160	272		610	702	20	20
1070	>Pg_PIP7400	18689525	18689995	LOC116214608	chr7	18688361	18692901	SNF1-related protein kinase catalytic subunit alpha KIN10-like	AAGACTAGTTGTGGGAGTCCAAA	CATACAGGATCACCCCACAA	46.7	59.2	106	109	215		686	772	23	20
1071	>Pg_PIP7016	19338196	19338714	LOC116213528	chr7	19327689	19341441	inositol hexakisphosphate and diphosphoinositol-pentakisphosphate kinase VIP2-like	TCGATGGTAATCGGTTTTGG	TCATACCACCACCAGCTGAA	47.5	60.4	102	367	469		790	872	20	20
1072	>Pg_PIP7518	19471105	19471485	LOC116214900	chr7	19469531	19473366	uncharacterized RNA methyltransferase pc1998	TGTTGGTGGCATTGATGTTT	ACTGATGCGCCATAAGGAAC	45	60	114	126	240		893	987	20	20
1073	>Pg_PIP7626	19572878	19573147	LOC116215358	chr7	19572367	19576437	uridine kinase-like protein 1, chloroplastic	CAAAGGAATAAAAATCGGGAAA	GGAGGACATGTCGTTCACAG	43.4	59.2	107	97	204		1217	1304	22	20
1074	>Pg_PIP7628	19575936	19576294	LOC116215358	chr7	19572367	19576437	uridine kinase-like protein 1, chloroplastic	CCAATTCGACTCCAGCTCTT	GCTGTATAATCATGTCGCACAC	47.7	58.8	101	257	358		278	357	20	22
1075	>Pg_PIP7560	19593974	19594387	LOC116211527	chr7	5695494	5699237	26S proteasome regulatory subunit 7A-like	CCAAATACAGAGGATGCCAAA	TGCCCTCTTCGATATCAGTTG	45.2	60.1	103	97	200		358	440	21	21
1076	>Pg_PIP7566	19595837	19596160	LOC116215109	chr7	19592431	19596273	26S proteasome regulatory subunit 7	AGGACGATGAACTGTGAGAGG	TTGCATACATTCCAGCTTCC	48.7	59	112	89	201		1190	1282	21	20
1077	>Pg_PIP7153	19862747	19862965	LOC116213897	chr7	19861503	19864382	glyceraldehyde-3-phosphate dehydrogenase, cytosolic-like	GACCTCGACATTGTGTCCAA	TGTGATCGAATGAACAGTGG	47.5	58.8	120	110	230		419	519	20	20
1078	>Pg_PIP7229	20671778	20671985	LOC116214066	chr7	20670833	20673953	protein ANTHESIS POMOTING FACTOR 1	CTTTGCTGTAGCAATGGAAGG	AGCTGTATCCCCGCCAAC	54.4	60.5	100	247	347		592	674	21	18
1079	>Pg_PIP7459	20771741	20771849	LOC116214720	chr7	20768089	20772067	probable 26S proteasome non-ATPase regulatory subunit 3	CTTGACTCCTCCAACCCAGT	TCGAGAGCATACACCCCTTG	55	60.2	109	112	221		1309	1398	20	20
1080	>Pg_PIP7009	20925502	20925698	LOC116213518	chr7	20924216	20929062	endoplasmin homolog	AGTCATTAGCAAACATAACGATGA	GTCCGAGTGGTTCATTCCAA	41.7	59.4	101	77	178		732	813	24	20
1081	>Pg_PIP7012	20928109	20928364	LOC116213518	chr7	20924216	20929062	endoplasmin homolog	TTGAGAGGCTCAAGAAGAAGAA	CTCCTTGGAGACGTTCTGGA	48	59.4	119	93	212		1862	1961	22	20
1082	>Pg_PIP7014	20928500	20928600	LOC116213518	chr7	20924216	20929062	endoplasmin homolog	CCGTGTGTGGTCGTGACTT	CGCATGTATGCTTGCTTGTT	51.5	60.3	101	166	267		2116	2197	19	20
1083	>Pg_PIP6923	21549591	21549902	LOC116213155	chr7	21549362	21551892	bifunctional nuclease 2-like	GAAGCATGGCCGAGAATTT	CCGCATTTTTATCATGAAACC	42.7	59.7	110	85	195		560	649	19	21
1084	>Pg_PIP6924	21549860	21549978	LOC116213155	chr7	21549362	21551892	bifunctional nuclease 2-like	TGAGGTGAAGAGTGGAGCAG	TTGCAGGATGAGGAGCATAA	50	59.3	119	95	214		627	726	20	20
1085	>Pg_PIP6926	21659088	21659264	LOC116213179	chr7	21658273	21660733	gamma carbonic anhydrase 1, mitochondrial-like	GCCAACTATCATTGGCGATAA	AAAGGCCTCATCCTCAACAG	46.4	59.6	103	407	510		501	584	21	20
1086	>Pg_PIP7477	22154821	22155065	LOC116214764	chr7	22149563	22155950	exocyst complex component SEC3A-like	GCATCTTTCCAAGGTTGAGG	TATTCCGCATTGTCCACTGA	47.5	59.9	116	157	273		490	586	20	20
1087	>Pg_PIP7600	22776885	22777719	LOC116215280	chr7	22776354	22780063	26S proteasome non-ATPase regulatory subunit 14 homolog	CGAGGCTGTTGATCATGTCT	AGCCAAATCCAGGATGAGAA	47.5	59.2	107	91	198		378	465	20	20
1088	>Pg_PIP7602	22778563	22778746	LOC116215280	chr7	22776354	22780063	26S proteasome non-ATPase regulatory subunit 14 homolog	GCAAGAACCTAGGCAAACCA	TGGCAATTGAGTAATAGTGTCTGTT	43	59.7	101	91	192		639	715	20	25
1089	>Pg_PIP6959	23077300	23077547	LOC116213394	chr7	23075865	23078663	probable serine/threonine-protein kinase At1g01540	GGCACAAGAATTTGGTGAGG	ATCTCCATGAAGCCACTGCT	50	60.2	110	80	190		1024	1114	20	20
1090	>Pg_PIP6958	23077547	23078004	LOC116213394	chr7	23075865	23078663	probable serine/threonine-protein kinase At1g01540	CGTGCTCGATGACAACACC	CGGACACGTCCTATTGCTTC	56.5	61	105	572	677		920	1005	19	20
1091	>Pg_PIP6878	23584034	23584136	LOC116212961	chr7	23584085	23585268	40S ribosomal protein S29	GCAACTCAAGGAAGGAGACG	AACCGGGACCGTAGTTCTTT	52.5	59.9	103	80	183		118	201	20	20
1092	>Pg_PIP7112	24023486	24023671	LOC116213800	chr7	24022342	24024393	tubulin alpha chain	AACTCATCAGCGGCAAGG	AAGCTTGCGGATTCTGTCC	54.1	60.1	104	93	197		397	482	18	19
1093	>Pg_PIP7572	24106220	24106419	LOC116215164	chr7	24105058	24108498	CBL-interacting serine/threonine-protein kinase 8	AGCTTATTGATGGCGTGGAC	GGCCAAAGTCCGAAATTTTTA	44.1	60.2	114	85	199		733	826	20	21
1094	>Pg_PIP7583	24157649	24157849	LOC116215170	chr7	24157364	24159250	60S ribosomal protein L7a-1	GAGCTTGTTGTTTGGCTTCC	AGGCACAAAACAGAGGCAGT	50	59.9	119	81	200		595	694	20	20
1095	>Pg_PIP7582	24158109	24158422	LOC116215170	chr7	24157364	24159250	60S ribosomal protein L7a-1	TCTGAAGCAGAGGTTGAAGG	CGGTCTGTACTTCAGAAGCATTT	46.7	59	106	103	209		309	392	20	23
1096	>Pg_PIP7574	24160075	24160472	LOC116215167	chr7	24159613	24164226	actin-related protein 2	TGCTTCGGTACGAAGAATCC	TTCACTGGGTAAGAGATATCCAA	44.6	59	106	88	194		212	295	20	23
1097	>Pg_PIP7670	24302164	24302462	LOC116215473	chr7	24301490	24304819	V-type proton ATPase subunit C	GCAGTGCTCTTACAGTAGATGGTG	TCAACAATCTCCCTCAAAGG	47.5	59	106	96	202		441	527	24	20
1098	>Pg_PIP7438	24578595	24578711	LOC116214695	chr7	24577644	24581331	T-complex protein 1 subunit beta	GGTGAGATTGCATCAACCTTT	CAATTCAACCCCAGAAAAGTG	42.9	59.3	117	225	342		1206	1302	21	21
1099	>Pg_PIP7436	24579989	24580285	LOC116214695	chr7	24577644	24581331	T-complex protein 1 subunit beta	GCTTTATTGCAGAAGGTTGTGG	TTGAGACAATATCTTGGAGCTCAG	43.6	60.5	105	99	204		639	720	22	24
1100	>Pg_PIP7739	24847551	24848161	LOC116215652	chr7	24846677	24850639	enoyl-CoA hydratase 2, peroxisomal	ACCCAAGGAGCAACCTTTTT	AGTTGGATCCGAATGCAGAG	47.5	60.1	106	186	292		838	924	20	20
1101	>Pg_PIP7741	24860910	24861522	LOC116215653	chr7	24859574	24862842	cytoplasmic tRNA 2-thiolation protein 1	TGCACATTTTGTGGTGTCTTC	TTTCAGCAATATCATCAGCATT	37.3	58.5	106	86	192		520	604	21	22
1102	>Pg_PIP6889	25000849	25001123	LOC116212999	chr7	25000381	25006385	pre-rRNA-processing protein TSR1 homolog	AAGTGTCGACCCTGACAGAA	TACATCCTCGGGGTTGTGAA	50	59.8	115	70	185		2298	2393	20	20
1103	>Pg_PIP7035	25085047	25085151	LOC116213580	chr7	25084021	25086705	G2/mitotic-specific cyclin-2-like	TTCGAGTTGATGGATGAAACC	GGTGACCCCAACAAGCTG	52	60	105	111	216		908	995	21	18
1104	>Pg_PIP7567	25172357	25172622	LOC116215117	chr7	25168044	25174668	epidermal growth factor receptor substrate 15-like 1	GATCGCTGTAAGAAACTCAGCA	GTCCCATTCTTCATCCCAAA	45.2	59.7	114	112	226		2207	2301	22	20
1105	>Pg_PIP6825	25495527	25495626	LOC116212695	chr7	25492094	25499270	DExH-box ATP-dependent RNA helicase DExH12	ATATGTAACTGTGAGACAAGACGAGAA	CTTGGCACTCGGCTCCTC	51.9	60.9	100	102	202		3365	3447	27	18
1106	>Pg_PIP7102	25631512	25631720	LOC116213739	chr7	25628931	25633717	probable cellulose synthase A catalytic subunit 5 [UDP-forming]	CCACAAGAAGGCTGGAGCTA	CTCAGGGCCTTGCTATTGTT	52.5	59.9	117	81	198		2196	2293	20	20
1107	>Pg_PIP6854	25754586	25754690	LOC116212825	chr7	25752733	25756871	chloride channel protein CLC-f	TGTCGAAGAGATTTTACATACTGGA	CCCTTGCAAAGTGCAGTAGC	45.5	60.1	105	301	406		1479	1564	25	20
1108	>Pg_PIP7708	25814905	25815004	LOC116215597	chr7	25812428	25815973	phosphatidylinositol/phosphatidylcholine transfer protein SFH13	GTTGCAATATTATCCCCAAGG	TCGCATGAGCTTAGTAGGATGA	44.2	59.2	100	150	250		816	894	21	22
1109	>Pg_PIP7142	26179676	26179952	LOC116213877	chr7	8688238	8692352	probable serine/threonine-protein kinase At1g54610	GGCCCTTCACAGAAGTACTCG	TCCTCACGCAAATTCCTCTT	51.1	60.5	113	378	491		266	359	21	20
1110	>Pg_PIP7320	26219284	26219481	LOC116214226	chr7	26218462	26219769	transmembrane emp24 domain-containing protein p24beta2	TGATGTACACGTTGGGCATT	AAAGGGCTTCTTCTAGCTTTCC	45.2	59.7	101	76	177		505	584	20	22
1111	>Pg_PIP7693	26314380	26314704	LOC116215571	chr7	26314276	26316934	CCR4-NOT transcription complex subunit 9-like	GGTGCTCGATCTCAGCAGTC	CCAAACGAGTTCCACAACAA	52.5	60.4	108	94	202		164	252	20	20
1112	>Pg_PIP7812	26331253	26331362	LOC116213450	chr7	26330357	26332739	GDP-L-galactose phosphorylase 2	TGGTAAGAATGGCTTCATAGCTC	TGAACTTGTTCCCATCAAAGG	43.2	59.9	110	83	193		898	987	23	21
1113	>Pg_PIP7256	26379808	26379992	LOC116214119	chr7	26378816	26381428	65-kDa microtubule-associated protein 1-like	GACAGTTTTAGCACTGAAGGAAGA	CGGATGTATCCATCAGATTCC	44.6	59.2	101	91	192		916	996	24	21
1114	>Pg_PIP6888	27153309	27153508	LOC116212996	chr7	27148657	27154651	DNA polymerase I B, chloroplastic/mitochondrial-like	GATTCGGCAGGCATTTATTG	TGAATGCATCCAACATACTCTT	40.7	58.8	119	83	202		2998	3095	20	22
1115	>Pg_PIP7762	27205584	27205793	LOC116215692	chr7	27204604	27207197	GTPase-activating protein GYP7-like	GATGTGGAGCCTATAAAGAATAAGAA	TGTCTTGCTTCTCGTAGAATACCA	38.1	59.4	115	87	202		1342	1433	26	24
1116	>Pg_PIP7764	27206059	27206313	LOC116215692	chr7	27204604	27207197	GTPase-activating protein GYP7-like	GCTTCTCGAAGATGAAGCTGA	TAAGTTGCGACTCCACTCCA	48.8	59.6	110	114	224		1557	1647	21	20
1117	>Pg_PIP7768	27370044	27370145	LOC116215697	chr7	27369993	27372249	probable NAD(P)H dehydrogenase (quinone) FQR1-like 1	GAGATGGGGGAGGTGAAAG	GTGGAAAGCTTGCTCCAG	56.7	58.2	102	762	864		597	681	19	18
1118	>Pg_PIP6852	27656646	27656756	LOC116212803	chr7	27655793	27657598	protochlorophyllide reductase, chloroplastic	CAGTGTGAGGCAGTTCGTTG	GCAGTGAAAGTTGGCTCCTT	52.5	60	111	97	208		542	633	20	20
1119	>Pg_PIP6945	27661783	27662167	LOC116213350	chr7	27659820	27662911	ribosome biogenesis protein BRX1 homolog 1	TCCTCTTTTGACTTTCTCAACAA	TTCTGGTGTCCCTTAGGAGTTC	42.4	58.9	102	135	237		571	651	23	22
1120	>Pg_PIP6936	27794843	27795092	LOC116213270	chr7	27791503	27796313	uncharacterized LOC116213270	CATGGGTGGATTTGACTTTG	CCCATCCAGGTTTTCTCTTG	47.5	59.2	116	359	475		782	878	20	20
1121	>Pg_PIP7232	27940741	27940939	LOC116214071	chr7	27939155	27941847	homogentisate 1,2-dioxygenase	AGCAAGTTCTGTCCCTACAACA	AAGCAAAGCAACACCAGGTT	45.2	59.3	102	107	209		954	1036	22	20
1122	>Pg_PIP7454	28599085	28599430	LOC116214719	chr7	28597465	28601852	DNA repair protein recA homolog 1, chloroplastic	GCTGGTTGCACTCTCATATTTTT	AAGGCGAACAGAGGCAAA	44.6	59.6	117	90	207		939	1038	23	18
1123	>Pg_PIP7466	28636015	28636401	LOC116214752	chr7	28634749	28640289	methyltransferase-like protein 25	TCTGCTGGCATATCACTTGG	GCAACTCAAAATTGTGAAGACC	45.5	59.3	106	110	216		3751	3835	20	22
1124	>Pg_PIP7894	245149	245253	LOC116187182	chr8	238607	248336	alanine--tRNA ligase	GCGACCATATTCTGGAAAGG	TCAGCTATGGCAAACGACAG	50	59.8	105	90	195		1118	1203	20	20
1125	>Pg_PIP7898	294618	294852	LOC116187275	chr8	293904	296624	photosystem II stability/assembly factor HCF136, chloroplastic	TGGAGAAACCTGGGAAAGAA	TTGCACCTTGATCAGTCACC	47.5	59.7	110	92	202		731	821	20	20
1126	>Pg_PIP7900	295247	295730	LOC116187275	chr8	293904	296624	photosystem II stability/assembly factor HCF136, chloroplastic	TTTCCAGCCGTGGTAACTTC	CCAACCCATGTTCTGAATTCTT	45.5	60.2	101	268	369		1003	1082	20	22
1127	>Pg_PIP7938	539402	539794	LOC116187498	chr8	537609	542193	sphingoid long-chain bases kinase 1	TACCCGCAGGCTCTGATAAT	CGACTGCAAAAACATCTGTAGC	47.7	59.8	117	559	676		1688	1783	20	22
1128	>Pg_PIP8334	814589	814770	LOC116188286	chr8	812626	817078	exocyst complex component EXO70A1-like	ATGCAATGGGAGGCTTTG	TGATCACAGACTTTCCTTTCTCC	46.7	59.7	101	77	178		1057	1135	18	23
1129	>Pg_PIP8168	1210406	1210685	LOC116188041	chr8	1207916	1211517	uncharacterized protein ycf45	AGGTTCCATCTTGGTCGTTG	TCCACTATGACAACACGCTTCT	47.7	59.9	108	91	199		891	977	20	22
1130	>Pg_PIP8077	1403009	1403331	LOC116187826	chr8	1399528	1405082	phosphomannomutase/phosphoglucomutase	GGGGTTCCATATTGTGGTTG	GGCTCCAGAAACTGACTTCC	52.5	59.4	108	75	183		1057	1145	20	20
1131	>Pg_PIP8794	1453892	1454000	LOC116215914	chr8	1453550	1454909	chlorophyll a-b binding protein 6A, chloroplastic	AGGCTACCTACTTGGGCAAC	TCCTTCTCCATGCTCCTTTG	52.5	59.3	109	87	196		508	597	20	20
1132	>Pg_PIP8748	2143085	2143312	LOC116189562	chr8	2141736	2144642	triosephosphate isomerase, cytosolic	TTCCCTGGGTCATTATTGGA	CACAAGCTATGACCTTCAAACC	45.2	59.5	117	94	211		386	481	20	22
1133	>Pg_PIP7982	2160922	2161479	LOC116187621	chr8	2159195	2162279	probable dual-specificity RNA methyltransferase RlmN	AATGGGGGAGCCAATGTTA	GAACTCCCACGGTCGAAAT	50	60	110	274	384		643	734	19	19
1134	>Pg_PIP8754	2654531	2654740	LOC116189591	chr8	2653116	2655371	omega-3 fatty acid desaturase, chloroplastic-like	GGGCATCTCCTGCATTCTT	ATTCGTCGTTTTCGACGTG	50	59.9	100	114	214		707	788	19	19
1135	>Pg_PIP8251	2695407	2695509	LOC116188195	chr8	2694811	2705296	clathrin heavy chain 1	AAGTACATATGTGTGCGGGAGA	CTGAGTCAGCGGTGATAGGC	52.7	60.2	103	90	193		371	454	22	20
1136	>Pg_PIP8252	2695520	2696305	LOC116188195	chr8	2694811	2705296	clathrin heavy chain 1	CCCGAACTCTAGAATCCTTGC	GGCATCTGATGAGACTTTATTTTG	44.9	59.7	111	103	214		484	571	21	24
1137	>Pg_PIP8258	2701496	2701599	LOC116188195	chr8	2694811	2705296	clathrin heavy chain 1	TGGGAATGCTCCTTTGGTAG	GTTCCACTGGGAGCAAAGAA	50	60.2	104	84	188		2731	2815	20	20
1138	>Pg_PIP8263	2702329	2702442	LOC116188195	chr8	2694811	2705296	clathrin heavy chain 1	ATCAAAGCTGATCCCTCCAG	CGCAAAGGCTTCCTCATATAAT	45.5	59.4	114	89	203		3401	3493	20	22
1139	>Pg_PIP8266	2702628	2702743	LOC116188195	chr8	2694811	2705296	clathrin heavy chain 1	TGATGCAACTCACTTTTTGGA	TATCCACTTTCGGCTCCTTG	44.1	59.8	116	202	318		3700	3796	21	20
1140	>Pg_PIP8271	2703316	2703415	LOC116188195	chr8	2694811	2705296	clathrin heavy chain 1	GCTAGATACCGTCCCGAGAA	AATGTTGCTGCTCGTCACAA	50	59.9	100	86	186		4277	4357	20	20
1141	>Pg_PIP8422	3184018	3184216	LOC116188455	chr8	3183610	3186533	U-box domain-containing protein 62-like	AAGGAGTAGTAGAGGCGTCCAA	TGTCACGATAGCCTCACGTC	52.5	59.6	109	107	216		983	1072	22	20
1142	>Pg_PIP8518	3203065	3203165	LOC116188623	chr8	3199576	3206902	probable inactive serine/threonine-protein kinase scy1	GCGAATACTTTCAGAATAAATTGGT	TGGGAGTTTCCGGAAGAAG	42.3	59.6	101	137	238		1014	1096	25	19
1143	>Pg_PIP8729	3262045	3262344	LOC116189522	chr8	3259897	3263396	probable zinc metalloprotease EGY2, chloroplastic	GGATCAAGTATTTGGTTTTGATACCT	CGTAGCAGGCTTCCCTCTTA	44.8	59.8	100	94	194		659	739	26	20
1144	>Pg_PIP8021	4010652	4010963	LOC116187677	chr8	4010035	4013220	probable ADP-ribosylation factor GTPase-activating protein AGD11	CGTAACAGCTGGGGAAGAAA	CCCTTGACCACATTGACCTT	50	60	110	79	189		1029	1119	20	20
1145	>Pg_PIP8658	4067587	4067782	LOC116189356	chr8	4066639	4069861	tRNA-dihydrouridine(20/20a) synthase-like	ATTGCCACAGCTACCGAACT	GCATAAGACGTGCACCAAAA	47.5	59.8	115	94	209		553	648	20	20
1146	>Pg_PIP8005	4154356	4154461	LOC116187640	chr8	4152255	4157596	cellulose synthase A catalytic subunit 3 [UDP-forming]	GTTTCATGATGGACCCCAAC	ACAGTGTTGCGATTGGCATA	47.5	60.1	106	88	194		2435	2521	20	20
1147	>Pg_PIP8002	4155430	4155535	LOC116187640	chr8	4152255	4157596	cellulose synthase A catalytic subunit 3 [UDP-forming]	TTGACTACCCAGTGGACAAGG	ACCCATTTCCTGGCAAATTC	48.7	60.5	106	163	269		1847	1933	21	20
1148	>Pg_PIP8189	4471070	4471610	LOC116188086	chr8	4470663	4472054	60S ribosomal protein L6-like	ATCCTCGCTGGGAGGTTTA	GGCACACCATTGATCTTGAA	48.8	59.6	101	116	217		360	441	19	20
1149	>Pg_PIP8643	4585292	4585512	LOC116189287	chr8	4584122	4587637	plant UBX domain-containing protein 7	GCAGGACAAGTGGCTATTGG	TGGTTTGAGCAACAGCTTCA	50	60.6	101	357	458		805	886	20	20
1150	>Pg_PIP8710	4669657	4670504	LOC116189469	chr8	4668298	4671243	proteasome subunit beta type-6	CCAGCCTGCAACTGTAAAGG	TACCGCCCTCATACTTGTCC	55	60.4	116	501	617		368	464	20	20
1151	>Pg_PIP7958	4718360	4718459	LOC116187586	chr8	4714816	4721422	uncharacterized LOC116187586	GCGAGTTTTGGTGTTGACAAA	GATGAGGGTCGCCATTAAAA	43.9	60.5	100	119	219		1050	1130	21	20
1152	>Pg_PIP8594	4754770	4755067	LOC116189178	chr8	4752601	4756727	cryptochrome DASH, chloroplastic/mitochondrial	TGCAGGTCAGAAAGGGAATAA	TCCCATTCCTCGTATTCTTG	43.9	58.7	117	86	203		970	1067	21	20
1153	>Pg_PIP8555	4807417	4807602	LOC116189009	chr8	4806106	4810780	protein ACTIVITY OF BC1 COMPLEX KINASE 1, chloroplastic	AGCTACCTTACGGGAAACAGG	AAGAGTTCGGAAGAGGAAAAGG	48.9	59.9	100	102	202		702	780	21	22
1154	>Pg_PIP8556	4807659	4807865	LOC116189009	chr8	4806106	4810780	protein ACTIVITY OF BC1 COMPLEX KINASE 1, chloroplastic	AGTAGATGAATTTGGCGAAAAG	AATTTTAACAGTGGGATCATCTTTA	32.2	57.5	109	107	216		840	924	22	25
1155	>Pg_PIP8557	4809542	4809734	LOC116189009	chr8	4806106	4810780	protein ACTIVITY OF BC1 COMPLEX KINASE 1, chloroplastic	TGACACAGGAGGGTATCTGTTTT	GGCTGGGTTTGGGTCTGTTA	49.2	61.1	104	138	242		1572	1656	23	20
1156	>Pg_PIP8281	5253332	5254049	LOC116188213	chr8	5249993	5255378	protein FIP1-like	CAGGCATATTTCAACAGTATTTGG	AGTAACTGCGAAGGGCAAAC	43.8	59.6	113	171	284		285	378	24	20
1157	>Pg_PIP8113	5569400	5569500	LOC116187895	chr8	5567733	5571315	sucrose synthase-like	GAATGAAATTGCCGGAGAA	CCCCTAGCTTATGGGCTAACA	47.2	59.5	101	81	182		1368	1448	19	21
1158	>Pg_PIP7867	6677788	6678035	LOC116215623	chr8	5791665	5792319	serine/threonine-protein kinase Aurora-1-like	CATTTAATCGCAGACGGACA	GCAAAGAACTCCTAAGCTCCAA	45.2	59.9	113	82	195		524	615	20	22
1159	>Pg_PIP7868	6678043	6678236	LOC116215623	chr8	5791665	5792319	serine/threonine-protein kinase Aurora-1-like	TCCTTTATGGTGTCCCACCT	TGAAGATACAATCGGCTTTGG	46.4	59.7	104	87	191		644	727	20	21
1160	>Pg_PIP8426	6902935	6903538	LOC116188473	chr8	6900000	6904877	tocopherol cyclase, chloroplastic	GCAAAAGACTCTAAGCCTCCAA	AAACCTTGATGCCAGAGTGG	47.7	60.1	101	159	260		712	793	22	20
1161	>Pg_PIP8456	6958127	6958855	LOC116188536	chr8	6955189	6959030	eukaryotic translation initiation factor 3 subunit L-like	TTCAGTTGATGCAGATGGAAA	CCATATCGCTTTGCAGGTTT	41.6	59.7	105	92	197		1598	1683	21	20
1162	>Pg_PIP8093	7248296	7248504	LOC116187846	chr8	7247188	7251268	probable E3 ubiquitin-protein ligase RZFP34	TGTGGACACACCATTCACAA	TTTTCTCCCATACCTTGGACA	43.9	59.4	112	88	200		2834	2925	20	21
1163	>Pg_PIP8094	7271806	7272049	LOC116187849	chr8	7267964	7272105	probable ADP-ribosylation factor GTPase-activating protein AGD14	TCTGAAACTTCCCGAGAACC	CCGCTGCAGTTTGTACAGATA	48.8	59.1	102	100	202		263	344	20	21
1164	>Pg_PIP7869	7659131	7659322	LOC116187075	chr8	7657236	7663501	cellulose synthase A catalytic subunit 1 [UDP-forming]	CGGACTACATCAGGACCTTTG	TTCTTTCCAGTCAACACTTCCA	46.6	59.7	108	82	190		690	776	21	22
1165	>Pg_PIP8450	8179475	8179977	LOC116188531	chr8	8178895	8180400	40S ribosomal protein S11-like	CAAGACCCCCAGAGATGCTA	CTGTGGCAAGTACCAGCAAG	55	59.9	105	82	187		254	339	20	20
1166	>Pg_PIP8453	8182323	8182803	LOC116188531	chr8	8178895	8180400	40S ribosomal protein S11-like	CAAGACCCCCAGAGATGCTA	TAGCACTGTGGCAAGTACCG	55	59.9	105	82	187		254	339	20	20
1167	>Pg_PIP8194	8326307	8326521	LOC116188091	chr8	8322115	8332319	CHD3-type chromatin-remodeling factor PICKLE	AATCCTCATGCCGATCTCC	ATTTGCATCATCCGCTCTTC	48.8	60.1	116	88	204		2279	2375	19	20
1168	>Pg_PIP8400	8650105	8651104	LOC116188400	chr8	8648885	8654195	uncharacterized LOC116188400	TCAGATGTTCGAGCATTTCCT	TCTTCACTTTCTTCAATGACAAGG	40.2	59.8	105	93	198		716	797	21	24
1169	>Pg_PIP8165	8874758	8874857	LOC116188019	chr8	8874515	8878046	transmembrane 9 superfamily member 9	GTTCTACTACATCTTCGGCTTCC	GCTGCAGAGCTGGAAGTAGC	53.9	59.5	100	75	175		1711	1791	23	20
1170	>Pg_PIP8758	8905830	8906296	LOC116189598	chr8	8905317	8907438	phospholipid hydroperoxide glutathione peroxidase, chloroplastic	TTGACTTCGTCGAATTACACC	CAGGCTCCTGCATACCAAAT	46.4	58.9	109	418	527		467	556	21	20
1171	>Pg_PIP8248	9231017	9231517	LOC116188179	chr8	9227175	9234149	uncharacterized protein slr1919	ACTTTGGCATGATGGGAGAC	AGTCATTTGCTAGGCCCAAA	47.5	59.8	102	79	181		1766	1848	20	20
1172	>Pg_PIP8297	9558463	9558723	LOC116188247	chr8	9555703	9562916	cycloartenol Synthase	TGAAATTGATTGGGATGAAGC	CCTATGGAGAGTTGCCCAAA	44.1	60	100	256	356		1046	1126	21	20
1173	>Pg_PIP8302	9560066	9560263	LOC116188247	chr8	9555703	9562916	cycloartenol Synthase	TTTGGTCCAACTTTAGAAAAGG	TTGGAGATATGCCGATACCA	40.7	58.2	101	84	185		1464	1545	22	20
1174	>Pg_PIP8618	9788433	9788933	LOC116189205	chr8	9786599	9792405	biotin carboxylase 2, chloroplastic	GGCAATGTTGTTCACTTTGG	TCAACTCTGGGGTTAATGCAG	46.3	59.6	100	305	405		1050	1129	20	21
1175	>Pg_PIP8617	9788902	9789431	LOC116189205	chr8	9786599	9792405	biotin carboxylase 2, chloroplastic	GGGAATGATGGAGTTTACTTGG	CAGTCACGCTCTCCAAAGTG	50.2	59.7	110	136	246		972	1062	22	20
1176	>Pg_PIP7904	10634139	10634403	LOC116187310	chr8	10633881	10639763	villin-4-like	TGAGGTCCCGCAGTCTTC	AGTGGATATCGTGTCGTGAGG	56.7	60	104	86	190		603	686	18	21
1177	>Pg_PIP8484	10743432	10743635	LOC116188582	chr8	10740499	10744975	lysine--tRNA ligase, cytoplasmic-like	TCACACAAACGGACTTGACA	ATACTGAGGCCTGCAACCTT	47.5	58.7	105	92	197		1212	1297	20	20
1178	>Pg_PIP8485	10743606	10743721	LOC116188582	chr8	10740499	10744975	lysine--tRNA ligase, cytoplasmic-like	GGAATTGGAGAAGGTTGCAG	TCTGAGGAGGAGGGCACTTA	52.5	59.8	116	90	206		1305	1401	20	20
1179	>Pg_PIP8491	10751393	10751609	LOC116188583	chr8	10749598	10752859	lysine--tRNA ligase, cytoplasmic-like	TGAGTTCACCACATGTGAGTTCTA	AGCCACCAGTGAGTTCCATAA	44.6	59.7	107	92	199		1123	1209	24	21
1180	>Pg_PIP8493	10751813	10751912	LOC116188583	chr8	10749598	10752859	lysine--tRNA ligase, cytoplasmic-like	TTGCAGGCCTCAATATCTCA	TGAGGCGGAGGGCACTTA	53.1	61.1	100	90	190		1332	1414	20	18
1181	>Pg_PIP8411	11406437	11406663	LOC116188413	chr8	11404728	11406698	60S ribosomal protein L3	GTCCCTTGGATTCCTTCCA	AGCCCAAGAAAGCAGTAAGC	51.3	59.3	110	186	296		176	266	19	20
1182	>Pg_PIP8118	11641257	11641700	LOC116187925	chr8	11639975	11646109	ubiquitin carboxyl-terminal hydrolase MINDY-3	GTATGGGGGCGATTCTTTTT	CCCAAATGGAGCGGTAACTA	47.5	60.1	110	377	487		1244	1334	20	20
1183	>Pg_PIP8235	11692910	11693241	LOC116188148	chr8	11692408	11695134	serine decarboxylase-like	CTGTGATGGAGCGCTATTTG	CATCCCACGAACTTGTGACC	52.5	60.4	114	83	197		1051	1145	20	20
1184	>Pg_PIP8691	13239419	13239673	LOC116189404	chr8	13239219	13242980	replication factor C subunit 2	AGGACGAGGTTGTCCGAGT	AAGGGCGGTGGTGGTCTT	59.5	61.3	104	144	248		195	281	19	18
1185	>Pg_PIP8693	13240516	13240718	LOC116189404	chr8	13239219	13242980	replication factor C subunit 2	TTGCCCGCCCTATAAGATT	TGAAAAAGAACCTTGTAACTTTGG	40.4	59.2	116	89	205		384	476	19	24
1186	>Pg_PIP7988	13310454	13310637	LOC116187624	chr8	13308582	13311976	replication factor C subunit 3	TGTCAAGTTGGTTTTACTAGATGAGG	GGGCAAACCTAGTGTTCTTCG	45.4	60.5	104	120	224		557	640	26	21
1187	>Pg_PIP8573	13319608	13319807	LOC116189104	chr8	13317924	13322869	probable L-ascorbate peroxidase 6, chloroplastic/mitochondrial	TTCTGGAGTGACGTATGCTGA	GGTCCAGATACATCAACTCTTCC	47.7	59.2	111	73	184		622	710	21	23
1188	>Pg_PIP8574	13320462	13320652	LOC116189104	chr8	13317924	13322869	probable L-ascorbate peroxidase 6, chloroplastic/mitochondrial	TCCTTCGCCTGCTAATCATC	GCTCTGGTCTTGACCTTCCA	52.5	60.4	110	121	231		707	797	20	20
1189	>Pg_PIP8384	14055047	14055233	LOC116188371	chr8	14053077	14056413	phosphatidylinositol 4-phosphate 5-kinase 1-like	TGATCTCAACTTCGTGTTTCG	CATAATCCTCTCCGCTTCCA	46.4	59.5	100	89	189		2002	2082	21	20
1190	>Pg_PIP8559	14191481	14193586	LOC116189010	chr8	14190995	14193873	transmembrane protein 50 homolog	TCAATTGCGTTAGGAAAGAGG	CCGATGCAGCTAGAGAGACA	48.9	59.3	117	734	851		469	566	21	20
1191	>Pg_PIP8796	14381038	14382236	LOC116215921	chr8	14380719	14382541	small nuclear ribonucleoprotein E-like	CGCATACAGATTTGGCTTTTC	TCTTCAGCATCATCCAAAACC	42.9	59.9	101	721	822		194	274	21	21
1192	>Pg_PIP7935	14577473	14577581	LOC116187487	chr8	14573156	14592359	uncharacterized LOC116187487	CTGGCGAGCCATTTAGGTT	CCTTGATCTTCACCATTACTCAGA	47.2	59.9	109	125	234		2792	2877	19	24
1193	>Pg_PIP8721	14676498	14677327	LOC116189490	chr8	14673244	14678055	tRNA modification GTPase MnmE	GGGTCTTGAGGGCTTGTCTT	CATTTTCTGCCTGAGAGAGGTC	52.5	60.5	108	197	305		715	801	20	22
1194	>Pg_PIP8720	14677366	14677598	LOC116189490	chr8	14673244	14678055	tRNA modification GTPase MnmE	GCCATGTTGTGGAGTATGGTT	ACTACGTCTTCGCGGGTGTA	51.3	60.2	109	213	322		568	657	21	20
1195	>Pg_PIP8767	14787657	14787760	LOC116189660	chr8	14783664	14788927	probable helicase senataxin	AAGCTGTTCTCTCGGCTCAC	GCAGCTCCAAGAGAAAGTGG	55	59.9	104	372	476		3254	3338	20	20
1196	>Pg_PIP8135	15190670	15190902	LOC116187966	chr8	15189965	15197442	NADH dehydrogenase [ubiquinone] 1 alpha subcomplex subunit 9, mitochondrial	ACAGTGTTTGGTGCAACTGG	ACGTTGAGAATCCTCGGAAC	50	59.4	108	117	225		291	379	20	20
1197	>Pg_PIP8137	15191109	15191300	LOC116187966	chr8	15189965	15197442	NADH dehydrogenase [ubiquinone] 1 alpha subcomplex subunit 9, mitochondrial	GGCAGTGATGGCTAAAGCTAA	GTTCGGCCATAGAATGGTTT	46.3	59.2	101	113	214		473	554	21	20
1198	>Pg_PIP8362	16589098	16589507	LOC116188328	chr8	16588247	16592853	alcohol dehydrogenase class-3	CGCAGGTGCATCAAGAATAA	TTGGTTTATCGTGGTCTTTCG	43.9	59.9	110	86	196		789	878	20	21
1199	>Pg_PIP8360	16589637	16591826	LOC116188328	chr8	16588247	16592853	alcohol dehydrogenase class-3	AAGATTGATCCCAAAGCTCCT	CGAAGACAGCAACAATAGATCC	44.2	59	121	279	400		625	724	21	22
1200	>Pg_PIP8275	17136056	17136565	LOC116188200	chr8	17132497	17136994	phytanoyl-CoA dioxygenase	TTCTACGATAGCGCCGAGAA	CTTTGTTAATGGACAGCTGCTT	45.5	59.8	100	349	449		294	372	20	22
1201	>Pg_PIP8325	17326819	17327111	LOC116188266	chr8	17325641	17330015	glucose-1-phosphate adenylyltransferase small subunit, chloroplastic/amyloplastic	GGCCTTCTACAATGCAAACC	TTTGATGGAGGGAGATACCG	50	59.7	111	73	184		1200	1291	20	20
1202	>Pg_PIP8739	18740861	18741040	LOC116189542	chr8	18738039	18741886	NADH dehydrogenase [ubiquinone] flavoprotein 2, mitochondrial	TTGCTCCGATCCGTGTCTAT	ACAAGGGGTTGTTCCACAAA	47.5	60.4	101	89	190		417	498	20	20
1203	>Pg_PIP8583	20109873	20110244	LOC116189148	chr8	20108862	20113035	DAR GTPase 3, chloroplastic	AATTGGGTTGATCTGGATGC	TTTGAGTTCCTTCTCTGTCTTGG	44.2	59.8	102	105	207		488	567	20	23
1204	>Pg_PIP8706	20986956	20987059	LOC116189468	chr8	20985220	20989217	elongation factor Tu, mitochondrial	GCTCTGTCTGCCCTACAAGG	AGCTGACGCACAGGATCAG	59	60.1	104	89	193		765	850	20	19
1205	>Pg_PIP8733	21388951	21389168	LOC116189527	chr8	21388212	21390309	proteasome subunit beta type-7-A-like	TTCAGGCTGCTCTGGTTCTT	CCGAACCCATTGTAGCAAAT	47.5	60	108	95	203		706	794	20	20
1206	>Pg_PIP8731	21389316	21389549	LOC116189527	chr8	21388212	21390309	proteasome subunit beta type-7-A-like	ATATATTGCTGTGGTGCTGGAA	ATTCACGGCCGGTATGGTA	46.8	60.3	100	132	232		546	627	22	19
1207	>Pg_PIP8806	22114019	22114228	LOC116215981	chr8	22113238	22119565	ABC transporter C family member 4	GGGACAGTGAGAAGCAATGTT	TCTCAGGTTTAGAAGCCACCA	47.6	59.5	109	96	205		4344	4432	21	21
1208	>Pg_PIP8343	22637363	22637535	LOC116188299	chr8	22635606	22643193	CTP synthase	CCTTATCTTGGGATTTGTTTGG	CCGGATCAAATTCATTGCTA	40.5	59.1	100	84	184		1422	1502	22	20
1209	>Pg_PIP8417	22778488	22778694	LOC116188424	chr8	22772482	22781355	DNA mismatch repair protein MSH6	CCATTGTGGATTCCCAGAAA	CGAATCTCCAGCTGTTCAGG	50	60.8	114	129	243		1460	1554	20	20
1210	>Pg_PIP7919	22926062	22926285	LOC116187425	chr8	22923472	22934769	cleavage stimulation factor subunit 77	TCATATCGAACAACTCTGGAAAGA	GCTCTCGCACTGTTATATTTTGG	40.5	60.1	111	88	199		817	905	24	23
1211	>Pg_PIP7921	22926326	22928014	LOC116187425	chr8	22923472	22934769	cleavage stimulation factor subunit 77	TGGAATATGCTTGCAGTACCAC	TGCAGCATCTATCCTTTGAGG	46.5	60.2	114	95	209		968	1061	22	21
1212	>Pg_PIP7927	23095480	23096030	LOC116187431	chr8	23093729	23096479	shaggy-related protein kinase alpha-like	GTTGGACGGGGATCCTTT	TCTTGAACCGCTTGTCTTGA	50.3	59.6	100	101	201		632	712	18	20
1213	>Pg_PIP7847	23400609	23400881	LOC116186955	chr8	23399266	23401297	26S proteasome regulatory subunit 4 homolog A	CCTTTCTTTCGTGGACAAGG	CCGATACCATCGGATCAACT	50	59.7	113	80	193		492	585	20	20
1214	>Pg_PIP8527	24224877	24225164	LOC116188647	chr8	24222105	24225838	peptidyl-prolyl cis-trans isomerase FKBP62-like	TTCAAGGCTGGGAAATATGC	TGGCCTGTTTCTTCTCTTCC	47.5	59.7	103	76	179		1495	1578	20	20
1215	>Pg_PIP8146	24600055	24600265	LOC116188000	chr8	24598537	24602335	ABC transporter G family member 11-like	TCACCATCTGTATTGGGACAA	CGCCAATAGACATGAACGTG	46.4	59.5	117	80	197		1396	1493	21	20
1216	>Pg_PIP8667	24918155	24918257	LOC116189380	chr8	24916636	24919972	transmembrane 9 superfamily member 2-like	CCTCATCATTTGGAGATCCATT	TCTTGAGAACACGCATGAGG	45.5	60.1	103	77	180		860	943	22	20
1217	>Pg_PIP8029	25203266	25203285	LOC116187698	chr8	25201958	25207515	probable serine/threonine-protein kinase SIS8	TCTTCATGGGAGCAGTAACC	GGTTACTGCTCCCATGAAGA	50	57.7	118	190	308		3067	3067	20	20
1218	>Pg_PIP8038	25217700	25217741	LOC116187701	chr8	25215947	25219536	mitogen-activated protein kinase 9-like	AGGAAAGCCTTTGTTTCCTG	AATTGGTGGACCACATTTCTTC	43	59.3	102	102	204		1356	1376	20	22
1219	>Pg_PIP7997	25321925	25322044	LOC116187636	chr8	25319800	25323885	nuclear poly(A) polymerase 1	CAAGGACCGGTACCATCTGA	TCATTTCCCCTTTGAAACTCC	48.9	60.6	120	90	210		1697	1796	20	21
1220	>Pg_PIP8495	25539334	25539706	LOC116188593	chr8	25538437	25542643	serine/threonine-protein phosphatase 2A 65 kDa regulatory subunit A beta isoform-like	AACCTGGGGAAATTTGCTG	ACGCACTGAATCTTGGTCGT	48.7	60.3	102	144	246		738	820	19	20
1221	>Pg_PIP8249	25829100	25829289	LOC116188190	chr8	25826460	25830800	WD repeat and HMG-box DNA-binding protein 1	ATGGTAGGAAGCATAACCACAA	CAGTCATGGACGGAACTCGT	48	59.8	100	134	234		1436	1516	22	20
1222	>Pg_PIP8683	26488416	26488606	LOC116189393	chr8	26487093	26492317	ATPase 11, plasma membrane-type	GAAGTTCGACTTCCCACCTTT	CGGTAAAGGAGACGGTTTGA	48.8	59.9	103	133	236		2014	2097	21	20
1223	>Pg_PIP8680	26489628	26489860	LOC116189393	chr8	26487093	26492317	ATPase 11, plasma membrane-type	AATTTGCTGAGCGTGGGTTA	CATGAGGCCAATGAACTGC	48.8	60.4	104	90	194		1359	1444	20	19
1224	>Pg_PIP8671	26491871	26492119	LOC116189393	chr8	26487093	26492317	ATPase 11, plasma membrane-type	CTGAAGCTGCTGAGGAGAGG	TGACCCATGAGAGAGGGTTC	57.5	60.2	114	125	239		117	211	20	20
1225	>Pg_PIP8441	26510114	26510335	LOC116188515	chr8	26508173	26511311	calcium-dependent protein kinase 10-like	GGTTGTCCGTATTCTTCAAACC	ACATCAACCTCGGGTCCATA	47.7	60	109	89	198		833	922	22	20
1226	>Pg_PIP8282	26665993	26666322	LOC116188215	chr8	26661867	26666376	nucleobase-ascorbate transporter 6	CCAAAGGATCAATTGCCAAA	ATAACAATCGTCCCCAGCAT	42.5	60	113	517	630		566	659	20	20
1227	>Pg_PIP8470	26689084	26689280	LOC116188550	chr8	26687782	26690953	protease Do-like 9	TCGCGGATTGAGATCTTATCTT	AGGCTGGCCCACCTGAAT	51	61.6	100	91	191		867	949	22	18
1228	>Pg_PIP8348	26858377	26858634	LOC116188322	chr8	26853743	26860504	pantothenate kinase 2	TCTTTAGAGAGAGGCTTGGTGTT	AAGGCTTCATGACGAATTGC	44.2	59.5	103	93	196		950	1033	23	20
1229	>Pg_PIP8356	26859469	26859572	LOC116188322	chr8	26853743	26860504	pantothenate kinase 2	TCAGTGGAATGACGATAAGAGG	CAAAATGCAGTCTTCCACCA	45.2	59.4	104	79	183		684	768	22	20
1230	>Pg_PIP8771	27369593	27369905	LOC116215835	chr8	27365286	27370176	protein ACTIVITY OF BC1 COMPLEX KINASE 8, chloroplastic	GTTGGCCGAGACAATGTTTG	GAAAATAGCTCCTCGGGAAAA	46.4	60.6	120	87	207		1673	1772	20	21
1231	>Pg_PIP8503	27759034	27759555	LOC116188596	chr8	27756270	27760984	long chain base biosynthesis protein 2a	TGGGAACTTTCACAAAATCG	TTGCATATAGATGAGCTGGACAA	39.6	59.2	105	309	414		1213	1295	20	23
1232	>Pg_PIP7947	27772283	27772383	LOC116187562	chr8	27770100	27776138	ATP-dependent Clp protease ATP-binding subunit ClpA homolog CD4B, chloroplastic	CCACATTGGATGAATACAGGAA	AATGGTTTCATCAACTGATGGTT	37.8	59.7	101	81	182		1400	1478	22	23
1233	>Pg_PIP7946	27772359	27772952	LOC116187562	chr8	27770100	27776138	ATP-dependent Clp protease ATP-binding subunit ClpA homolog CD4B, chloroplastic	AGCAGCGGAAGGAGCAAT	TGCTTCCTGTATTCATCCAATG	48.2	60.5	105	89	194		1320	1403	18	22
