# Supplementary material for: Chromosome-specific potential intron polymorphism markers for large-scale genotyping applications in pomegranate
Source: Front Plant Sci. 2022 Aug 30;13:943959. doi: 10.3389/fpls.2022.943959 (PMC9468638; doi:10.3389/fpls.2022.943959)
Supplement: Supplementary Table 5 — Marker parameters for 1233 PIP primers assayed across four pomegranate genomes using ePCR. [file Table_5.xlsx]

## Sheet: Sheet1
Suppl Table S5	Marker parameters for 1233 PIP primers assayed across four pomegranate genomes using ePCR
Sl.No	Primer Code	Chms	Na	Ne	MAF	I	Ho	He	PIC
1	>Pg_PIP939	chr1	2	2	0.5	0.693147	1	0.5	0.571429
2	>Pg_PIP757	chr1	3	2.66667	0.5	1.03972	1	0.625	0.714286
3	>Pg_PIP1162	chr1	3	2.57143	0.5	1.0114	1	0.611111	0.733333
4	>Pg_PIP1165	chr1	3	2.57143	0.5	1.0114	1	0.611111	0.733333
5	>Pg_PIP785	chr1	2	2	0.5	0.693147	1	0.5	0.571429
6	>Pg_PIP653	chr1	3	2.66667	0.5	1.03972	1	0.625	0.714286
7	>Pg_PIP994	chr1	2	2	0.5	0.693147	1	0.5	0.571429
8	>Pg_PIP1067	chr1	3	2.46154	0.5	0.974315	1	0.59375	0.678571
9	>Pg_PIP846	chr1	2	2	0.5	0.693147	1	0.5	0.571429
10	>Pg_PIP580	chr1	3	2.66667	0.5	1.03972	1	0.625	0.714286
11	>Pg_PIP1024	chr1	3	2.46154	0.5	0.974315	1	0.59375	0.678571
12	>Pg_PIP1022	chr1	3	2.46154	0.5	0.974315	1	0.59375	0.678571
13	>Pg_PIP489	chr1	3	2	0.66667	0.867563	0.666667	0.5	0.6
14	>Pg_PIP1147	chr1	2	2	0.5	0.693147	1	0.5	0.571429
15	>Pg_PIP1144	chr1	3	2.66667	0.5	1.03972	1	0.625	0.714286
16	>Pg_PIP708	chr1	3	2.66667	0.5	1.03972	1	0.625	0.714286
17	>Pg_PIP1051	chr1	3	2.57143	0.5	1.0114	1	0.611111	0.733333
18	>Pg_PIP662	chr1	2	2	0.5	0.693147	1	0.5	0.571429
19	>Pg_PIP1235	chr1	1	1	1	0	0	0	0
20	>Pg_PIP389	chr1	3	2.46154	0.5	0.974315	1	0.59375	0.678571
21	>Pg_PIP1185	chr1	3	2.66667	0.5	1.03972	1	0.625	0.714286
22	>Pg_PIP536	chr1	3	2.66667	0.5	1.03972	1	0.625	0.714286
23	>Pg_PIP106	chr1	2	2	0.5	0.693147	1	0.5	0.571429
24	>Pg_PIP1176	chr1	2	2	0.5	0.693147	1	0.5	0.571429
25	>Pg_PIP1174	chr1	2	2	0.5	0.693147	1	0.5	0.571429
26	>Pg_PIP856	chr1	2	2	0.5	0.693147	1	0.5	0.571429
27	>Pg_PIP241	chr1	3	2.46154	0.5	0.974315	1	0.59375	0.678571
28	>Pg_PIP176	chr1	3	2.46154	0.5	0.974315	1	0.59375	0.678571
29	>Pg_PIP1116	chr1	2	2	0.5	0.693147	1	0.5	0.571429
30	>Pg_PIP1129	chr1	3	2.46154	0.5	0.974315	1	0.59375	0.678571
31	>Pg_PIP73	chr1	3	2.66667	0.5	1.03972	1	0.625	0.714286
32	>Pg_PIP795	chr1	2	2	0.5	0.693147	1	0.5	0.571429
33	>Pg_PIP746	chr1	3	2.46154	0.5	0.974315	1	0.59375	0.678571
34	>Pg_PIP597	chr1	3	2.46154	0.5	0.974315	1	0.59375	0.678571
35	>Pg_PIP603	chr1	3	2.46154	0.5	0.974315	1	0.59375	0.678571
36	>Pg_PIP558	chr1	3	2.66667	0.5	1.03972	1	0.625	0.714286
37	>Pg_PIP564	chr1	4	2.90909	0.5	1.21301	1	0.65625	0.75
38	>Pg_PIP569	chr1	3	2.46154	0.5	0.974315	1	0.59375	0.678571
39	>Pg_PIP566	chr1	3	2.66667	0.5	1.03972	1	0.625	0.714286
40	>Pg_PIP1065	chr1	2	2	0.5	0.693147	1	0.5	0.571429
41	>Pg_PIP1153	chr1	3	2.46154	0.5	0.974315	1	0.59375	0.678571
42	>Pg_PIP1152	chr1	1	1	1	0	0	0	0
43	>Pg_PIP40	chr1	3	2.46154	0.5	0.974315	1	0.59375	0.678571
44	>Pg_PIP492	chr1	2	2	0.5	0.693147	1	0.5	0.6
45	>Pg_PIP500	chr1	3	2.46154	0.5	0.974315	1	0.59375	0.678571
46	>Pg_PIP504	chr1	2	2	0.5	0.693147	1	0.5	0.571429
47	>Pg_PIP502	chr1	3	2.46154	0.5	0.974315	1	0.59375	0.678571
48	>Pg_PIP506	chr1	2	1.88235	0.625	0.661563	0.75	0.46875	0.535714
49	>Pg_PIP8	chr1	2	2	0.5	0.693147	1	0.5	0.571429
50	>Pg_PIP329	chr1	3	2.46154	0.5	0.974315	1	0.59375	0.678571
51	>Pg_PIP328	chr1	2	2	0.5	0.693147	1	0.5	0.571429
52	>Pg_PIP954	chr1	3	2.66667	0.5	1.03972	1	0.625	0.714286
53	>Pg_PIP1007	chr1	4	2.90909	0.5	1.21301	1	0.65625	0.75
54	>Pg_PIP277	chr1	2	2	0.5	0.693147	1	0.5	0.6
55	>Pg_PIP902	chr1	2	2	0.5	0.693147	1	0.5	0.571429
56	>Pg_PIP1202	chr1	3	2.66667	0.5	1.03972	1	0.625	0.714286
57	>Pg_PIP1201	chr1	3	2.46154	0.5	0.974315	1	0.59375	0.678571
58	>Pg_PIP400	chr1	3	2.66667	0.5	1.03972	1	0.625	0.714286
59	>Pg_PIP609	chr1	3	2.46154	0.5	0.974315	1	0.59375	0.678571
60	>Pg_PIP718	chr1	1	1	1	0	0	0	0
61	>Pg_PIP137	chr1	3	2.46154	0.5	0.974315	1	0.59375	0.678571
62	>Pg_PIP140	chr1	3	2.66667	0.5	1.03972	1	0.625	0.833333
63	>Pg_PIP293	chr1	3	2.66667	0.5	1.03972	1	0.625	0.714286
64	>Pg_PIP117	chr1	2	2	0.5	0.693147	1	0.5	0.571429
65	>Pg_PIP1070	chr1	1	1	1	0	0	0	0
66	>Pg_PIP1002	chr1	1	1	1	0	0	0	0
67	>Pg_PIP478	chr1	3	2.46154	0.5	0.974315	1	0.59375	0.678571
68	>Pg_PIP23	chr1	3	2.46154	0.5	0.974315	1	0.59375	0.678571
69	>Pg_PIP22	chr1	2	2	0.5	0.693147	1	0.5	0.571429
70	>Pg_PIP455	chr1	2	2	0.5	0.693147	1	0.5	0.571429
71	>Pg_PIP460	chr1	3	2.66667	0.5	1.03972	1	0.625	0.714286
72	>Pg_PIP919	chr1	3	2.66667	0.5	1.03972	1	0.625	0.714286
73	>Pg_PIP1155	chr1	3	2.66667	0.5	1.03972	1	0.625	0.714286
74	>Pg_PIP1157	chr1	3	2.46154	0.5	0.974315	1	0.59375	0.678571
75	>Pg_PIP1159	chr1	3	2.46154	0.5	0.974315	1	0.59375	0.678571
76	>Pg_PIP352	chr1	2	2	0.5	0.693147	1	0.5	0.571429
77	>Pg_PIP353	chr1	3	2.46154	0.5	0.974315	1	0.59375	0.678571
78	>Pg_PIP355	chr1	3	2.46154	0.5	0.974315	1	0.59375	0.678571
79	>Pg_PIP334	chr1	2	2	0.5	0.693147	1	0.5	0.571429
80	>Pg_PIP1017	chr1	3	2.66667	0.5	1.03972	1	0.625	0.714286
81	>Pg_PIP1040	chr1	3	2.46154	0.5	0.974315	1	0.59375	0.678571
82	>Pg_PIP169	chr1	3	2.46154	0.5	0.974315	1	0.59375	0.678571
83	>Pg_PIP376	chr1	3	2.46154	0.5	0.974315	1	0.59375	0.678571
84	>Pg_PIP988	chr1	3	2.46154	0.5	0.974315	1	0.59375	0.678571
85	>Pg_PIP531	chr1	3	2.46154	0.5	0.974315	1	0.59375	0.678571
86	>Pg_PIP193	chr1	2	2	0.5	0.693147	1	0.5	0.571429
87	>Pg_PIP155	chr1	3	2.66667	0.5	1.03972	1	0.625	0.714286
88	>Pg_PIP520	chr1	3	2.66667	0.5	1.03972	1	0.625	0.714286
89	>Pg_PIP1150	chr1	3	2.66667	0.5	1.03972	1	0.625	0.714286
90	>Pg_PIP1151	chr1	3	2.46154	0.5	0.974315	1	0.59375	0.678571
91	>Pg_PIP186	chr1	3	2.46154	0.5	0.974315	1	0.59375	0.678571
92	>Pg_PIP549	chr1	3	2.46154	0.5	0.974315	1	0.59375	0.678571
93	>Pg_PIP548	chr1	3	2.46154	0.5	0.974315	1	0.59375	0.678571
94	>Pg_PIP731	chr1	3	2.66667	0.5	1.03972	1	0.625	0.714286
95	>Pg_PIP730	chr1	3	2.46154	0.5	0.974315	1	0.59375	0.678571
96	>Pg_PIP1091	chr1	2	2	0.5	0.693147	1	0.5	0.571429
97	>Pg_PIP271	chr1	3	2.46154	0.5	0.974315	1	0.59375	0.678571
98	>Pg_PIP272	chr1	3	2.46154	0.5	0.974315	1	0.59375	0.678571
99	>Pg_PIP931	chr1	3	2.66667	0.5	1.03972	1	0.625	0.714286
100	>Pg_PIP621	chr1	3	2.66667	0.5	1.03972	1	0.625	0.714286
101	>Pg_PIP1179	chr1	2	2	0.5	0.693147	1	0.5	0.571429
102	>Pg_PIP1048	chr1	1	1	1	0	0	0	0
103	>Pg_PIP575	chr1	1	1	1	0	0	0	0
104	>Pg_PIP381	chr1	3	2.46154	0.5	0.974315	1	0.59375	0.678571
105	>Pg_PIP259	chr1	3	2.66667	0.5	1.03972	1	0.625	0.714286
106	>Pg_PIP260	chr1	3	2.57143	0.5	1.0114	1	0.611111	0.733333
107	>Pg_PIP266	chr1	3	2.66667	0.5	1.03972	1	0.625	0.833333
108	>Pg_PIP201	chr1	3	2.57143	0.5	1.0114	1	0.611111	0.733333
109	>Pg_PIP203	chr1	3	2.66667	0.5	1.03972	1	0.625	0.833333
110	>Pg_PIP678	chr1	3	2.46154	0.5	0.974315	1	0.59375	0.678571
111	>Pg_PIP1119	chr1	2	2	0.5	0.693147	1	0.5	0.571429
112	>Pg_PIP1120	chr1	2	2	0.5	0.693147	1	0.5	0.571429
113	>Pg_PIP288	chr1	3	2.46154	0.5	0.974315	1	0.59375	0.678571
114	>Pg_PIP1250	chr1	2	2	0.5	0.693147	1	0.5	0.571429
115	>Pg_PIP804	chr1	3	2.46154	0.5	0.974315	1	0.59375	0.678571
116	>Pg_PIP311	chr1	3	2.46154	0.5	0.974315	1	0.59375	0.678571
117	>Pg_PIP310	chr1	3	2.46154	0.5	0.974315	1	0.59375	0.678571
118	>Pg_PIP307	chr1	3	2.46154	0.5	0.974315	1	0.59375	0.678571
119	>Pg_PIP753	chr1	3	2.46154	0.5	0.974315	1	0.59375	0.678571
120	>Pg_PIP660	chr1	3	2.46154	0.5	0.974315	1	0.59375	0.678571
121	>Pg_PIP71	chr1	3	2.66667	0.5	1.03972	1	0.625	0.714286
122	>Pg_PIP815	chr1	3	2.66667	0.5	1.03972	1	0.625	0.714286
123	>Pg_PIP257	chr1	3	2.66667	0.5	1.03972	1	0.625	0.714286
124	>Pg_PIP255	chr1	3	2.66667	0.5	1.03972	1	0.625	0.714286
125	>Pg_PIP532	chr1	3	2.66667	0.5	1.03972	1	0.625	0.714286
126	>Pg_PIP529	chr1	3	2.46154	0.5	0.974315	1	0.59375	0.678571
127	>Pg_PIP742	chr1	3	2.13333	0.625	0.900256	0.75	0.53125	0.607143
128	>Pg_PIP62	chr1	3	2.46154	0.5	0.974315	1	0.59375	0.678571
129	>Pg_PIP809	chr1	3	2.66667	0.5	1.03972	1	0.625	0.714286
130	>Pg_PIP133	chr1	1	1	1	0	0	0	0
131	>Pg_PIP425	chr1	3	2.13333	0.625	0.900256	0.75	0.53125	0.607143
132	>Pg_PIP1	chr1	3	2.46154	0.5	0.974315	1	0.59375	0.678571
133	>Pg_PIP1059	chr1	4	2.90909	0.5	1.21301	1	0.65625	0.75
134	>Pg_PIP1135	chr1	3	2.66667	0.5	1.03972	1	0.625	0.714286
135	>Pg_PIP1137	chr1	3	2.46154	0.5	0.974315	1	0.59375	0.678571
136	>Pg_PIP1228	chr1	3	2.46154	0.5	0.974315	1	0.59375	0.678571
137	>Pg_PIP693	chr1	2	1.88235	0.625	0.661563	0.75	0.46875	0.535714
138	>Pg_PIP1123	chr1	3	2.66667	0.5	1.03972	1	0.625	0.714286
139	>Pg_PIP841	chr1	2	2	0.5	0.693147	1	0.5	0.571429
140	>Pg_PIP840	chr1	3	2.46154	0.5	0.974315	1	0.59375	0.678571
141	>Pg_PIP1167	chr1	2	2	0.5	0.693147	1	0.5	0.571429
142	>Pg_PIP626	chr1	3	2.66667	0.5	1.03972	1	0.625	0.714286
143	>Pg_PIP522	chr1	3	2.46154	0.5	0.974315	1	0.59375	0.678571
144	>Pg_PIP1087	chr1	3	2.46154	0.5	0.974315	1	0.59375	0.678571
145	>Pg_PIP818	chr1	3	2.46154	0.5	0.974315	1	0.59375	0.678571
146	>Pg_PIP144	chr1	2	2	0.5	0.693147	1	0.5	0.571429
147	>Pg_PIP146	chr1	3	2.46154	0.5	0.974315	1	0.59375	0.678571
148	>Pg_PIP141	chr1	3	2.46154	0.5	0.974315	1	0.59375	0.678571
149	>Pg_PIP1012	chr1	3	2.66667	0.5	1.03972	1	0.625	0.714286
150	>Pg_PIP1011	chr1	3	2.46154	0.5	0.974315	1	0.59375	0.678571
151	>Pg_PIP284	chr1	3	2.46154	0.5	0.974315	1	0.59375	0.678571
152	>Pg_PIP237	chr1	3	2.46154	0.5	0.974315	1	0.59375	0.678571
153	>Pg_PIP207	chr1	3	2.66667	0.5	1.03972	1	0.625	0.714286
154	>Pg_PIP828	chr1	2	2	0.5	0.693147	1	0.5	0.571429
155	>Pg_PIP303	chr1	2	2	0.5	0.693147	1	0.5	0.571429
156	>Pg_PIP1245	chr1	2	2	0.5	0.693147	1	0.5	0.571429
157	>Pg_PIP370	chr1	2	2	0.5	0.693147	1	0.5	0.571429
158	>Pg_PIP431	chr1	2	2	0.5	0.693147	1	0.5	0.571429
159	>Pg_PIP430	chr1	2	2	0.5	0.693147	1	0.5	0.571429
160	>Pg_PIP1057	chr1	3	2.66667	0.5	1.03972	1	0.625	0.714286
161	>Pg_PIP486	chr1	2	2	0.5	0.693147	1	0.5	0.571429
162	>Pg_PIP484	chr1	3	2.46154	0.5	0.974315	1	0.59375	0.678571
163	>Pg_PIP555	chr1	3	2.66667	0.5	1.03972	1	0.625	0.714286
164	>Pg_PIP554	chr1	3	2.66667	0.5	1.03972	1	0.625	0.714286
165	>Pg_PIP552	chr1	3	2.66667	0.5	1.03972	1	0.625	0.714286
166	>Pg_PIP964	chr1	3	2.66667	0.5	1.03972	1	0.625	0.714286
167	>Pg_PIP865	chr1	4	2.28571	0.625	1.07354	0.75	0.5625	0.642857
168	>Pg_PIP171	chr1	3	2.46154	0.5	0.974315	1	0.59375	0.678571
169	>Pg_PIP68	chr1	1	1	1	0	0	0	0
170	>Pg_PIP66	chr1	3	2.57143	0.5	1.0114	1	0.611111	0.733333
171	>Pg_PIP1803	chr2	3	2.66667	0.5	1.03972	1	0.625	0.714286
172	>Pg_PIP1972	chr2	3	2.46154	0.5	0.974315	1	0.59375	0.678571
173	>Pg_PIP1354	chr2	3	2.46154	0.5	0.974315	1	0.59375	0.678571
174	>Pg_PIP1835	chr2	3	2.66667	0.5	1.03972	1	0.625	0.714286
175	>Pg_PIP1836	chr2	3	2.66667	0.5	1.03972	1	0.625	0.714286
176	>Pg_PIP1415	chr2	3	2.46154	0.5	0.974315	1	0.59375	0.678571
177	>Pg_PIP1416	chr2	3	2.46154	0.5	0.974315	1	0.59375	0.678571
178	>Pg_PIP1950	chr2	3	2.46154	0.5	0.974315	1	0.59375	0.678571
179	>Pg_PIP1953	chr2	3	2.46154	0.5	0.974315	1	0.59375	0.678571
180	>Pg_PIP1656	chr2	3	2.66667	0.5	1.03972	1	0.625	0.714286
181	>Pg_PIP1614	chr2	3	2.46154	0.5	0.974315	1	0.59375	0.678571
182	>Pg_PIP1607	chr2	3	2.66667	0.5	1.03972	1	0.625	0.714286
183	>Pg_PIP1925	chr2	2	2	0.5	0.693147	1	0.5	1
184	>Pg_PIP1939	chr2	3	2.46154	0.5	0.974315	1	0.59375	0.678571
185	>Pg_PIP1824	chr2	3	2.46154	0.5	0.974315	1	0.59375	0.678571
186	>Pg_PIP1823	chr2	3	2.57143	0.5	1.0114	1	0.611111	0.733333
187	>Pg_PIP1975	chr2	3	2.46154	0.5	0.974315	1	0.59375	0.678571
188	>Pg_PIP1978	chr2	3	2.66667	0.5	1.03972	1	0.625	0.714286
189	>Pg_PIP1579	chr2	3	2.66667	0.5	1.03972	1	0.625	0.714286
190	>Pg_PIP1580	chr2	3	2.46154	0.5	0.974315	1	0.59375	0.678571
191	>Pg_PIP1581	chr2	3	2.66667	0.5	1.03972	1	0.625	0.714286
192	>Pg_PIP1584	chr2	3	2.66667	0.5	1.03972	1	0.625	0.714286
193	>Pg_PIP1585	chr2	3	2.13333	0.625	0.900256	0.75	0.53125	0.607143
194	>Pg_PIP1831	chr2	2	2	0.5	0.693147	1	0.5	1
195	>Pg_PIP1834	chr2	2	2	0.5	0.693147	1	0.5	1
196	>Pg_PIP1297	chr2	3	2.66667	0.25	1.03972	1	0.625	0.714286
197	>Pg_PIP1298	chr2	3	2.46154	0.5	0.974315	1	0.59375	0.678571
198	>Pg_PIP1734	chr2	2	1.88235	0.625	0.661563	0.75	0.46875	0.535714
199	>Pg_PIP1271	chr2	3	2.46154	0.5	0.974315	1	0.59375	0.678571
200	>Pg_PIP1563	chr2	3	2.46154	0.5	0.974315	1	0.59375	0.678571
201	>Pg_PIP1311	chr2	3	2.46154	0.5	0.974315	1	0.59375	0.678571
202	>Pg_PIP1312	chr2	3	2.66667	0.5	1.03972	1	0.625	0.714286
203	>Pg_PIP1385	chr2	3	2.66667	0.5	1.03972	1	0.625	0.714286
204	>Pg_PIP1538	chr2	2	2	0.5	0.693147	1	0.5	0.571429
205	>Pg_PIP1541	chr2	3	2.66667	0.5	1.03972	1	0.625	0.714286
206	>Pg_PIP1542	chr2	3	2.66667	0.5	1.03972	1	0.625	0.714286
207	>Pg_PIP1543	chr2	3	2.66667	0.5	1.03972	1	0.625	0.714286
208	>Pg_PIP1304	chr2	3	2.66667	0.5	1.03972	1	0.625	0.714286
209	>Pg_PIP1303	chr2	3	2.66667	0.5	1.03972	1	0.625	0.714286
210	>Pg_PIP1324	chr2	2	2	0.5	0.693147	1	0.5	0.571429
211	>Pg_PIP1412	chr2	3	2.66667	0.5	1.03972	1	0.625	0.714286
212	>Pg_PIP1647	chr2	3	2.13333	0.625	0.900256	0.75	0.53125	0.607143
213	>Pg_PIP1653	chr2	3	2.46154	0.5	0.974315	1	0.59375	0.678571
214	>Pg_PIP1651	chr2	2	2	0.5	0.693147	1	0.5	0.571429
215	>Pg_PIP1650	chr2	1	1	1	0	0	0	0
216	>Pg_PIP1529	chr2	3	2.46154	0.5	0.974315	1	0.59375	0.678571
217	>Pg_PIP1749	chr2	3	2.66667	0.5	1.03972	1	0.625	0.714286
218	>Pg_PIP1499	chr2	3	2.66667	0.5	1.03972	1	0.625	0.714286
219	>Pg_PIP1504	chr2	3	2.46154	0.5	0.974315	1	0.59375	0.678571
220	>Pg_PIP1511	chr2	3	2.46154	0.5	0.974315	1	0.59375	0.678571
221	>Pg_PIP1624	chr2	3	2.46154	0.5	0.974315	1	0.59375	0.678571
222	>Pg_PIP1804	chr2	3	2.66667	0.5	1.03972	1	0.625	0.714286
223	>Pg_PIP1433	chr2	3	2.46154	0.5	0.974315	1	0.59375	0.678571
224	>Pg_PIP1906	chr2	3	2.46154	0.5	0.974315	1	0.59375	0.678571
225	>Pg_PIP1365	chr2	3	2.46154	0.5	0.974315	1	0.59375	0.678571
226	>Pg_PIP1694	chr2	3	2.46154	0.5	0.974315	1	0.59375	0.678571
227	>Pg_PIP1994	chr2	3	2.46154	0.5	0.974315	1	0.59375	0.678571
228	>Pg_PIP1796	chr2	2	2	0.5	0.693147	1	0.5	0.571429
229	>Pg_PIP1466	chr2	2	2	0.5	0.693147	1	0.5	0.571429
230	>Pg_PIP1467	chr2	3	2.66667	0.5	1.03972	1	0.625	0.714286
231	>Pg_PIP1469	chr2	3	2.46154	0.5	0.974315	1	0.59375	0.678571
232	>Pg_PIP1492	chr2	3	2.46154	0.5	0.974315	1	0.59375	0.678571
233	>Pg_PIP1701	chr2	3	2.46154	0.5	0.974315	1	0.59375	0.678571
234	>Pg_PIP1714	chr2	2	2	0.5	0.693147	1	0.5	0.571429
235	>Pg_PIP1588	chr2	1	1	1	0	0	0	0
236	>Pg_PIP1900	chr2	3	2.46154	0.5	0.974315	1	0.59375	0.678571
237	>Pg_PIP1446	chr2	3	2.46154	0.5	0.974315	1	0.59375	0.678571
238	>Pg_PIP1447	chr2	3	2.46154	0.5	0.974315	1	0.59375	0.678571
239	>Pg_PIP1544	chr2	4	2.90909	0.5	1.21301	1	0.65625	0.75
240	>Pg_PIP1549	chr2	3	2.46154	0.5	0.974315	1	0.59375	0.678571
241	>Pg_PIP1838	chr2	3	2.46154	0.5	0.974315	1	0.59375	0.678571
242	>Pg_PIP1336	chr2	3	2.46154	0.5	0.974315	1	0.59375	0.678571
243	>Pg_PIP1764	chr2	4	2.90909	0.5	1.21301	1	0.65625	0.75
244	>Pg_PIP1767	chr2	3	2.46154	0.5	0.974315	1	0.59375	0.678571
245	>Pg_PIP1642	chr2	4	2.90909	0.5	1.21301	1	0.65625	0.75
246	>Pg_PIP1859	chr2	4	2.90909	0.5	1.21301	1	0.65625	0.75
247	>Pg_PIP1858	chr2	3	2.46154	0.5	0.974315	1	0.59375	0.678571
248	>Pg_PIP1855	chr2	3	2.46154	0.5	0.974315	1	0.59375	0.678571
249	>Pg_PIP1397	chr2	3	2.66667	0.5	1.03972	1	0.625	0.714286
250	>Pg_PIP1403	chr2	4	2.90909	0.5	1.21301	1	0.65625	0.75
251	>Pg_PIP2272	chr2	4	2.90909	0.5	1.21301	1	0.65625	0.75
252	>Pg_PIP1780	chr2	2	2	0.5	0.693147	1	0.5	0.571429
253	>Pg_PIP1778	chr2	4	2.90909	0.5	1.21301	1	0.65625	0.75
254	>Pg_PIP1662	chr2	4	2.90909	0.5	1.21301	1	0.65625	0.75
255	>Pg_PIP2279	chr2	3	2.66667	0.5	1.03972	1	0.625	0.714286
256	>Pg_PIP1712	chr2	1	1	1	0	0	0	0
257	>Pg_PIP1601	chr2	4	2.90909	0.5	1.21301	1	0.65625	0.75
258	>Pg_PIP1462	chr2	3	2.46154	0.5	0.974315	1	0.59375	0.678571
259	>Pg_PIP1668	chr2	3	2.46154	0.5	0.974315	1	0.59375	0.678571
260	>Pg_PIP1667	chr2	2	2	0.5	0.693147	1	0.5	0.571429
261	>Pg_PIP1685	chr2	3	2.66667	0.5	1.03972	1	0.625	0.714286
262	>Pg_PIP1699	chr2	3	2.46154	0.5	0.974315	1	0.59375	0.678571
263	>Pg_PIP1937	chr2	3	2.46154	0.5	0.974315	1	0.59375	0.678571
264	>Pg_PIP1969	chr2	4	2.90909	0.5	1.21301	1	0.65625	0.75
265	>Pg_PIP1885	chr2	4	2.90909	0.5	1.21301	1	0.65625	0.75
266	>Pg_PIP1730	chr2	4	2.90909	0.5	1.21301	1	0.65625	0.75
267	>Pg_PIP1638	chr2	3	2.66667	0.5	1.03972	1	0.625	0.714286
268	>Pg_PIP1573	chr2	4	2.90909	0.5	1.21301	1	0.65625	0.75
269	>Pg_PIP1594	chr2	3	2.66667	0.5	1.03972	1	0.625	0.714286
270	>Pg_PIP1550	chr2	2	2	0.5	0.693147	1	0.5	0.571429
271	>Pg_PIP1553	chr2	2	2	0.5	0.693147	1	0.5	0.571429
272	>Pg_PIP1871	chr2	3	2.46154	0.5	0.974315	1	0.59375	0.678571
273	>Pg_PIP1869	chr2	1	1	1	0	0	0	0
274	>Pg_PIP1928	chr2	4	2.90909	0.5	1.21301	1	0.65625	0.75
275	>Pg_PIP2322	chr2	2	2	0.5	0.693147	1	0.5	0.571429
276	>Pg_PIP2253	chr2	2	2	0.5	0.693147	1	0.5	0.571429
277	>Pg_PIP1391	chr2	4	2.90909	0.5	1.21301	1	0.65625	0.75
278	>Pg_PIP1341	chr2	3	2.66667	0.5	1.03972	1	0.625	0.714286
279	>Pg_PIP1677	chr2	3	2.66667	0.5	1.03972	1	0.625	0.714286
280	>Pg_PIP1678	chr2	3	2.66667	0.5	1.03972	1	0.625	0.714286
281	>Pg_PIP1814	chr2	4	2.90909	0.5	1.21301	1	0.65625	0.75
282	>Pg_PIP1911	chr2	3	2.66667	0.5	1.03972	1	0.625	0.714286
283	>Pg_PIP1745	chr2	2	2	0.5	0.693147	1	0.5	0.571429
284	>Pg_PIP1744	chr2	3	2.46154	0.5	0.974315	1	0.59375	0.678571
285	>Pg_PIP1919	chr2	2	2	0.5	0.693147	1	0.5	0.571429
286	>Pg_PIP1875	chr2	4	2.90909	0.5	1.21301	1	0.65625	0.75
287	>Pg_PIP1705	chr2	3	2.66667	0.5	1.03972	1	0.625	0.714286
288	>Pg_PIP1706	chr2	4	2.90909	0.5	1.21301	1	0.65625	0.75
289	>Pg_PIP1680	chr2	4	2.90909	0.5	1.21301	1	0.65625	0.75
290	>Pg_PIP1682	chr2	4	2.90909	0.5	1.21301	1	0.65625	0.75
291	>Pg_PIP2565	chr3	4	2.90909	0.5	1.21301	1	0.65625	0.75
292	>Pg_PIP2854	chr3	2	2	0.5	0.693147	1	0.5	0.571429
293	>Pg_PIP2757	chr3	3	2.57143	0.5	1.0114	1	0.611111	0.733333
294	>Pg_PIP2843	chr3	4	2.90909	0.5	1.21301	1	0.65625	0.75
295	>Pg_PIP3141	chr3	3	2.13333	0.625	0.900256	0.75	0.53125	0.607143
296	>Pg_PIP2896	chr3	3	2.46154	0.5	0.974315	1	0.59375	0.678571
297	>Pg_PIP3009	chr3	1	1	1	0	0	0	0
298	>Pg_PIP2458	chr3	3	2.66667	0.5	1.03972	1	0.625	0.714286
299	>Pg_PIP3347	chr3	2	2	0.5	0.693147	1	0.5	0.571429
300	>Pg_PIP2657	chr3	3	2.46154	0.5	0.974315	1	0.59375	0.678571
301	>Pg_PIP3321	chr3	3	2.66667	0.5	1.03972	1	0.625	0.714286
302	>Pg_PIP2688	chr3	2	2	0.5	0.693147	1	0.5	0.571429
303	>Pg_PIP2447	chr3	3	2.46154	0.5	0.974315	1	0.59375	0.678571
304	>Pg_PIP2441	chr3	4	2.90909	0.5	1.21301	1	0.65625	0.75
305	>Pg_PIP3144	chr3	3	2.66667	0.5	1.03972	1	0.625	0.714286
306	>Pg_PIP2527	chr3	3	2.66667	0.5	1.03972	1	0.625	0.714286
307	>Pg_PIP2901	chr3	3	2.66667	0.5	1.03972	1	0.625	0.714286
308	>Pg_PIP2595	chr3	4	2.90909	0.5	1.21301	1	0.65625	0.75
309	>Pg_PIP3325	chr3	2	2	0.5	0.693147	1	0.5	0.571429
310	>Pg_PIP3326	chr3	3	2.46154	0.5	0.974315	1	0.59375	0.678571
311	>Pg_PIP2783	chr3	3	2.46154	0.5	0.974315	1	0.59375	0.678571
312	>Pg_PIP3165	chr3	3	2.46154	0.5	0.974315	1	0.59375	0.678571
313	>Pg_PIP2797	chr3	3	2.66667	0.5	1.03972	1	0.625	0.714286
314	>Pg_PIP2799	chr3	4	2.90909	0.5	1.21301	1	0.65625	0.75
315	>Pg_PIP2800	chr3	3	2.66667	0.5	1.03972	1	0.625	0.714286
316	>Pg_PIP2804	chr3	3	2.66667	0.5	1.03972	1	0.625	0.714286
317	>Pg_PIP2805	chr3	3	2.46154	0.5	0.974315	1	0.59375	0.678571
318	>Pg_PIP2549	chr3	3	2.66667	0.5	1.03972	1	0.625	0.714286
319	>Pg_PIP2550	chr3	3	2.13333	0.625	0.900256	0.75	0.53125	0.607143
320	>Pg_PIP2614	chr3	4	2.90909	0.5	1.21301	1	0.65625	0.75
321	>Pg_PIP3188	chr3	3	2.66667	0.5	1.03972	1	0.625	0.714286
322	>Pg_PIP3195	chr3	2	2	0.5	0.693147	1	0.5	0.571429
323	>Pg_PIP3207	chr3	2	2	0.5	0.693147	1	0.5	0.571429
324	>Pg_PIP3206	chr3	4	2.90909	0.5	1.21301	1	0.65625	0.75
325	>Pg_PIP3231	chr3	3	2.13333	0.625	0.900256	0.75	0.53125	0.607143
326	>Pg_PIP3201	chr3	3	2.57143	0.5	1.0114	1	0.611111	0.733333
327	>Pg_PIP3239	chr3	3	2.66667	0.5	1.03972	1	0.625	0.714286
328	>Pg_PIP3238	chr3	4	2.90909	0.5	1.21301	1	0.65625	0.75
329	>Pg_PIP3211	chr3	3	2.46154	0.5	0.974315	1	0.59375	0.678571
330	>Pg_PIP3218	chr3	2	2	0.5	0.693147	1	0.5	0.571429
331	>Pg_PIP3235	chr3	3	2.66667	0.5	1.03972	1	0.625	0.714286
332	>Pg_PIP2525	chr3	1	1	1	0	0	0	0
333	>Pg_PIP3033	chr3	4	2.90909	0.5	1.21301	1	0.65625	0.75
334	>Pg_PIP2365	chr3	4	2.90909	0.5	1.21301	1	0.65625	0.75
335	>Pg_PIP3311	chr3	3	2.66667	0.5	1.03972	1	0.625	0.714286
336	>Pg_PIP2694	chr3	3	2.46154	0.5	0.974315	1	0.59375	0.678571
337	>Pg_PIP3169	chr3	3	2.13333	0.625	0.900256	0.75	0.53125	0.607143
338	>Pg_PIP3111	chr3	3	2.57143	0.5	1.0114	1	0.611111	0.733333
339	>Pg_PIP2681	chr3	3	2.46154	0.5	0.974315	1	0.59375	0.678571
340	>Pg_PIP2389	chr3	2	2	0.5	0.693147	1	0.5	0.571429
341	>Pg_PIP3148	chr3	4	2.90909	0.5	1.21301	1	0.65625	0.75
342	>Pg_PIP3146	chr3	4	2.90909	0.5	1.21301	1	0.65625	0.75
343	>Pg_PIP2576	chr3	3	2.46154	0.5	0.974315	1	0.59375	0.678571
344	>Pg_PIP2722	chr3	3	2.66667	0.5	1.03972	1	0.625	0.714286
345	>Pg_PIP2594	chr3	3	2.66667	0.5	1.03972	1	0.625	0.714286
346	>Pg_PIP2814	chr3	3	2.66667	0.5	1.03972	1	0.625	0.714286
347	>Pg_PIP2411	chr3	3	2.66667	0.5	1.03972	1	0.625	0.714286
348	>Pg_PIP2539	chr3	4	2.90909	0.5	1.21301	1	0.65625	0.75
349	>Pg_PIP2645	chr3	1	1	1	0	0	0	0
350	>Pg_PIP2643	chr3	2	1.88235	0.625	0.661563	0.75	0.46875	0.535714
351	>Pg_PIP3069	chr3	3	2.46154	0.5	0.974315	1	0.59375	0.678571
352	>Pg_PIP3352	chr3	2	2	0.5	0.693147	1	0.5	0.571429
353	>Pg_PIP2981	chr3	3	2.66667	0.5	1.03972	1	0.625	0.714286
354	>Pg_PIP2332	chr3	3	2.46154	0.5	0.974315	1	0.59375	0.678571
355	>Pg_PIP2897	chr3	4	2.90909	0.5	1.21301	1	0.65625	0.75
356	>Pg_PIP2898	chr3	3	2.46154	0.5	0.974315	1	0.59375	0.678571
357	>Pg_PIP3156	chr3	4	2.90909	0.5	1.21301	1	0.65625	0.75
358	>Pg_PIP2479	chr3	3	2.66667	0.5	1.03972	1	0.625	0.714286
359	>Pg_PIP3300	chr3	4	2.90909	0.5	1.21301	1	0.65625	0.75
360	>Pg_PIP2700	chr3	3	2.46154	0.5	0.974315	1	0.59375	0.678571
361	>Pg_PIP2872	chr3	3	2.46154	0.5	0.974315	1	0.59375	0.678571
362	>Pg_PIP2873	chr3	3	2.46154	0.5	0.974315	1	0.59375	0.678571
363	>Pg_PIP2876	chr3	1	1	1	0	0	0	0
364	>Pg_PIP2880	chr3	3	2.46154	0.5	0.974315	1	0.59375	0.678571
365	>Pg_PIP2881	chr3	4	2.90909	0.5	1.21301	1	0.65625	0.75
366	>Pg_PIP2668	chr3	3	2.66667	0.5	1.03972	1	0.625	0.714286
367	>Pg_PIP2946	chr3	3	2.66667	0.5	1.03972	1	0.625	0.714286
368	>Pg_PIP2942	chr3	2	1.88235	0.625	0.661563	0.75	0.46875	0.535714
369	>Pg_PIP3076	chr3	2	2	0.5	0.693147	1	0.5	0.571429
370	>Pg_PIP3077	chr3	4	2.90909	0.5	1.21301	1	0.65625	0.75
371	>Pg_PIP3082	chr3	3	2.66667	0.5	1.03972	1	0.625	0.714286
372	>Pg_PIP3084	chr3	3	2.66667	0.5	1.03972	1	0.625	0.714286
373	>Pg_PIP3344	chr3	3	2.57143	0.5	1.0114	1	0.611111	0.733333
374	>Pg_PIP2795	chr3	3	2.46154	0.5	0.974315	1	0.59375	0.678571
375	>Pg_PIP3314	chr3	3	2.46154	0.5	0.974315	1	0.59375	0.678571
376	>Pg_PIP3280	chr3	3	2.46154	0.5	0.974315	1	0.59375	0.678571
377	>Pg_PIP3133	chr3	3	2.46154	0.5	0.974315	1	0.59375	0.678571
378	>Pg_PIP3020	chr3	3	2.46154	0.5	0.974315	1	0.59375	0.678571
379	>Pg_PIP3320	chr3	3	2.57143	0.5	1.0114	1	0.611111	0.733333
380	>Pg_PIP2720	chr3	3	2.57143	0.5	1.0114	1	0.611111	0.733333
381	>Pg_PIP2885	chr3	3	2.46154	0.5	0.974315	1	0.59375	0.678571
382	>Pg_PIP2891	chr3	4	2.28571	0.625	1.07354	0.75	0.5625	0.642857
383	>Pg_PIP2631	chr3	2	2	0.5	0.693147	1	0.5	0.571429
384	>Pg_PIP3252	chr3	3	2.66667	0.5	1.03972	1	0.625	0.714286
385	>Pg_PIP2696	chr3	3	2.66667	0.5	1.03972	1	0.625	0.714286
386	>Pg_PIP2350	chr3	3	2.66667	0.5	1.03972	1	0.625	0.714286
387	>Pg_PIP2740	chr3	3	2.66667	0.5	1.03972	1	0.625	0.714286
388	>Pg_PIP3136	chr3	3	2.66667	0.5	1.03972	1	0.625	0.714286
389	>Pg_PIP2673	chr3	3	2.66667	0.5	1.03972	1	0.625	0.714286
390	>Pg_PIP2585	chr3	3	2.46154	0.5	0.974315	1	0.59375	0.678571
391	>Pg_PIP2588	chr3	3	2.46154	0.5	0.974315	1	0.59375	0.678571
392	>Pg_PIP3309	chr3	3	2.46154	0.5	0.974315	1	0.59375	0.678571
393	>Pg_PIP3307	chr3	3	2.46154	0.5	0.974315	1	0.59375	0.678571
394	>Pg_PIP2470	chr3	3	2.66667	0.5	1.03972	1	0.625	0.714286
395	>Pg_PIP2469	chr3	3	2.13333	0.625	0.900256	0.75	0.53125	0.607143
396	>Pg_PIP2925	chr3	3	2.46154	0.5	0.974315	1	0.59375	0.678571
397	>Pg_PIP2762	chr3	4	2.90909	0.5	1.21301	1	0.65625	0.75
398	>Pg_PIP2764	chr3	3	2.46154	0.5	0.974315	1	0.59375	0.678571
399	>Pg_PIP2765	chr3	2	2	0.5	0.693147	1	0.5	0.6
400	>Pg_PIP2766	chr3	3	2.66667	0.5	1.03972	1	0.625	0.714286
401	>Pg_PIP2421	chr3	3	2.46154	0.5	0.974315	1	0.59375	0.678571
402	>Pg_PIP2704	chr3	2	2	0.5	0.693147	1	0.5	0.571429
403	>Pg_PIP2556	chr3	3	2.46154	0.5	0.974315	1	0.59375	0.678571
404	>Pg_PIP3134	chr3	3	2.46154	0.5	0.974315	1	0.59375	0.678571
405	>Pg_PIP2912	chr3	3	2.46154	0.5	0.974315	1	0.59375	0.678571
406	>Pg_PIP2911	chr3	4	2.90909	0.5	1.21301	1	0.65625	0.75
407	>Pg_PIP2922	chr3	4	2.90909	0.5	1.21301	1	0.65625	0.75
408	>Pg_PIP2919	chr3	3	2.46154	0.5	0.974315	1	0.59375	0.678571
409	>Pg_PIP2918	chr3	3	2.66667	0.5	1.03972	1	0.625	0.714286
410	>Pg_PIP2619	chr3	5	3.2	0.5	1.38629	1	0.6875	0.785714
411	>Pg_PIP3303	chr3	2	2	0.5	0.693147	1	0.5	0.571429
412	>Pg_PIP3061	chr3	2	2	0.5	0.693147	1	0.5	0.571429
413	>Pg_PIP2429	chr3	3	2.13333	0.625	0.900256	0.75	0.53125	0.607143
414	>Pg_PIP2439	chr3	2	2	0.5	0.693147	1	0.5	0.571429
415	>Pg_PIP3242	chr3	3	2.46154	0.5	0.974315	1	0.59375	0.678571
416	>Pg_PIP2348	chr3	4	2.90909	0.5	1.21301	1	0.65625	0.75
417	>Pg_PIP3315	chr3	3	2.46154	0.5	0.974315	1	0.59375	0.678571
418	>Pg_PIP3046	chr3	3	2.46154	0.5	0.974315	1	0.59375	0.678571
419	>Pg_PIP2426	chr3	4	2.90909	0.5	1.21301	1	0.65625	0.75
420	>Pg_PIP2516	chr3	4	2.90909	0.5	1.21301	1	0.65625	0.75
421	>Pg_PIP2378	chr3	4	2.90909	0.5	1.21301	1	0.65625	0.75
422	>Pg_PIP2545	chr3	3	1.68421	0.75	0.735622	0.5	0.40625	0.464286
423	>Pg_PIP2547	chr3	3	1.68421	0.75	0.735622	0.5	0.40625	0.464286
424	>Pg_PIP2985	chr3	3	2.13333	0.625	0.900256	0.75	0.53125	0.607143
425	>Pg_PIP2669	chr3	4	2.90909	0.5	1.21301	1	0.65625	0.75
426	>Pg_PIP2457	chr3	3	2.66667	0.5	1.03972	1	0.625	0.714286
427	>Pg_PIP2573	chr3	3	2.66667	0.5	1.03972	1	0.625	0.714286
428	>Pg_PIP2367	chr3	3	2.46154	0.5	0.974315	1	0.59375	0.678571
429	>Pg_PIP2641	chr3	3	2.46154	0.5	0.974315	1	0.59375	0.678571
430	>Pg_PIP2661	chr3	4	2.90909	0.5	1.21301	1	0.65625	0.75
431	>Pg_PIP2714	chr3	3	2.66667	0.5	1.03972	1	0.625	0.714286
432	>Pg_PIP2327	chr3	4	2.90909	0.5	1.21301	1	0.65625	0.75
433	>Pg_PIP2754	chr3	2	2	0.5	0.693147	1	0.5	0.6
434	>Pg_PIP3008	chr3	4	2.90909	0.5	1.21301	1	0.65625	0.75
435	>Pg_PIP3335	chr3	3	2.66667	0.5	1.03972	1	0.625	0.714286
436	>Pg_PIP2639	chr3	4	2.90909	0.5	1.21301	1	0.65625	0.75
437	>Pg_PIP3276	chr3	3	2.66667	0.5	1.03972	1	0.625	0.714286
438	>Pg_PIP2624	chr3	4	2.28571	0.625	1.07354	0.75	0.5625	0.642857
439	>Pg_PIP2718	chr3	3	2.46154	0.5	0.974315	1	0.59375	0.678571
440	>Pg_PIP3289	chr3	1	1	1	0	0	0	0
441	>Pg_PIP2504	chr3	4	2.90909	0.5	1.21301	1	0.65625	0.75
442	>Pg_PIP2505	chr3	3	2.66667	0.5	1.03972	1	0.625	0.714286
443	>Pg_PIP2506	chr3	3	2.66667	0.5	1.03972	1	0.625	0.714286
444	>Pg_PIP2371	chr3	3	2.66667	0.5	1.03972	1	0.625	0.714286
445	>Pg_PIP2360	chr3	1	1	1	0	0	0	0
446	>Pg_PIP2730	chr3	3	2.46154	0.5	0.974315	1	0.59375	0.678571
447	>Pg_PIP2608	chr3	3	2.46154	0.5	0.974315	1	0.59375	0.678571
448	>Pg_PIP4463	chr4	1	1	1	0	0	0	0
449	>Pg_PIP4520	chr4	3	2.66667	0.5	1.03972	1	0.625	0.714286
450	>Pg_PIP4524	chr4	2	2	0.5	0.693147	1	0.5	0.571429
451	>Pg_PIP4526	chr4	1	1	1	0	0	0	0
452	>Pg_PIP3448	chr4	3	2.46154	0.5	0.974315	1	0.59375	0.678571
453	>Pg_PIP3595	chr4	3	2.46154	0.5	0.974315	1	0.59375	0.678571
454	>Pg_PIP3594	chr4	2	2	0.5	0.693147	1	0.5	0.6
455	>Pg_PIP3587	chr4	3	2.46154	0.5	0.974315	1	0.59375	0.678571
456	>Pg_PIP3600	chr4	2	2	0.5	0.693147	1	0.5	0.571429
457	>Pg_PIP3900	chr4	3	2.46154	0.5	0.974315	1	0.59375	0.678571
458	>Pg_PIP4680	chr4	3	2.46154	0.5	0.974315	1	0.59375	0.678571
459	>Pg_PIP4678	chr4	3	2.46154	0.5	0.974315	1	0.59375	0.678571
460	>Pg_PIP3666	chr4	3	2.46154	0.5	0.974315	1	0.59375	0.678571
461	>Pg_PIP4157	chr4	3	2.46154	0.5	0.974315	1	0.59375	0.678571
462	>Pg_PIP3751	chr4	3	2.46154	0.5	0.974315	1	0.59375	0.678571
463	>Pg_PIP3521	chr4	3	2.66667	0.5	1.03972	1	0.625	0.714286
464	>Pg_PIP4121	chr4	1	1	1	0	0	0	0
465	>Pg_PIP4123	chr4	4	2.90909	0.25	1.21301	1	0.65625	0.75
466	>Pg_PIP3612	chr4	3	2.66667	0.5	1.03972	1	0.625	0.714286
467	>Pg_PIP3897	chr4	2	2	0.5	0.693147	1	0.5	0.571429
468	>Pg_PIP3577	chr4	2	2	0.5	0.693147	1	0.5	0.571429
469	>Pg_PIP3569	chr4	2	2	0.5	0.693147	1	0.5	0.571429
470	>Pg_PIP3578	chr4	2	2	0.5	0.693147	1	0.5	0.571429
471	>Pg_PIP4138	chr4	3	2.13333	0.625	0.900256	0.75	0.53125	0.607143
472	>Pg_PIP3712	chr4	3	2.66667	0.5	1.03972	1	0.625	0.714286
473	>Pg_PIP4125	chr4	2	2	0.5	0.693147	1	0.5	0.571429
474	>Pg_PIP4663	chr4	3	2.46154	0.5	0.974315	1	0.59375	0.678571
475	>Pg_PIP4665	chr4	3	2.46154	0.5	0.974315	1	0.59375	0.678571
476	>Pg_PIP4408	chr4	3	2.46154	0.5	0.974315	1	0.59375	0.678571
477	>Pg_PIP4529	chr4	3	2.46154	0.5	0.974315	1	0.59375	0.678571
478	>Pg_PIP4530	chr4	2	2	0.5	0.693147	1	0.5	0.571429
479	>Pg_PIP3736	chr4	2	2	0.5	0.693147	1	0.5	0.571429
480	>Pg_PIP3737	chr4	2	2	0.5	0.693147	1	0.5	0.571429
481	>Pg_PIP3745	chr4	2	2	0.5	0.693147	1	0.5	0.571429
482	>Pg_PIP4533	chr4	4	2.90909	0.5	1.21301	1	0.65625	0.75
483	>Pg_PIP4554	chr4	2	2	0.5	0.693147	1	0.5	0.571429
484	>Pg_PIP3777	chr4	4	2.90909	0.5	1.21301	1	0.65625	0.75
485	>Pg_PIP4785	chr4	4	2.90909	0.5	1.21301	1	0.65625	0.75
486	>Pg_PIP4013	chr4	3	2.66667	0.5	1.03972	1	0.625	0.714286
487	>Pg_PIP4014	chr4	2	2	0.5	0.693147	1	0.5	0.571429
488	>Pg_PIP4210	chr4	3	2.46154	0.5	0.974315	1	0.59375	0.678571
489	>Pg_PIP4208	chr4	3	2.46154	0.5	0.974315	1	0.59375	0.678571
490	>Pg_PIP3886	chr4	3	2.46154	0.5	0.974315	1	0.59375	0.678571
491	>Pg_PIP4604	chr4	3	2.46154	0.5	0.974315	1	0.59375	0.678571
492	>Pg_PIP4250	chr4	1	1	1	0	0	0	0
493	>Pg_PIP4722	chr4	3	2.66667	0.5	1.03972	1	0.625	0.714286
494	>Pg_PIP4720	chr4	2	2	0.5	0.693147	1	0.5	0.571429
495	>Pg_PIP4725	chr4	3	2.46154	0.5	0.974315	1	0.59375	0.678571
496	>Pg_PIP4189	chr4	4	2.90909	0.5	1.21301	1	0.65625	0.75
497	>Pg_PIP4197	chr4	2	2	0.5	0.693147	1	0.5	0.571429
498	>Pg_PIP4186	chr4	3	2.46154	0.5	0.974315	1	0.59375	0.678571
499	>Pg_PIP4194	chr4	3	2.46154	0.5	0.974315	1	0.59375	0.678571
500	>Pg_PIP4184	chr4	3	2.46154	0.5	0.974315	1	0.59375	0.678571
501	>Pg_PIP4192	chr4	1	1	1	0	0	0	0
502	>Pg_PIP4212	chr4	2	2	0.5	0.693147	1	0.5	0.6
503	>Pg_PIP4114	chr4	3	2.46154	0.5	0.974315	1	0.59375	0.678571
504	>Pg_PIP3821	chr4	2	2	0.5	0.693147	1	0.5	0.571429
505	>Pg_PIP3791	chr4	2	2	0.5	0.693147	1	0.5	0.571429
506	>Pg_PIP4423	chr4	2	2	0.5	0.693147	1	0.5	0.571429
507	>Pg_PIP3383	chr4	4	2.90909	0.5	1.21301	1	0.65625	0.75
508	>Pg_PIP4350	chr4	4	2.90909	0.5	1.21301	1	0.65625	0.75
509	>Pg_PIP4149	chr4	4	2.90909	0.5	1.21301	1	0.65625	0.75
510	>Pg_PIP4605	chr4	4	2.90909	0.5	1.21301	1	0.65625	0.75
511	>Pg_PIP3932	chr4	2	2	0.5	0.693147	1	0.5	0.6
512	>Pg_PIP3931	chr4	3	2.46154	0.5	0.974315	1	0.59375	0.678571
513	>Pg_PIP4824	chr4	1	1	1	0	0	0	0
514	>Pg_PIP4821	chr4	2	2	0.5	0.693147	1	0.5	0.571429
515	>Pg_PIP4655	chr4	3	2.46154	0.5	0.974315	1	0.59375	0.678571
516	>Pg_PIP4658	chr4	3	2.57143	0.5	1.0114	1	0.611111	0.733333
517	>Pg_PIP4239	chr4	3	2.66667	0.5	1.03972	1	0.625	0.714286
518	>Pg_PIP4237	chr4	4	2.28571	0.625	1.07354	0.75	0.5625	0.642857
519	>Pg_PIP4235	chr4	3	2.46154	0.5	0.974315	1	0.59375	0.678571
520	>Pg_PIP3549	chr4	4	2.90909	0.5	1.21301	1	0.65625	0.75
521	>Pg_PIP3550	chr4	2	2	0.5	0.693147	1	0.5	0.666667
522	>Pg_PIP3555	chr4	2	2	0.5	0.693147	1	0.5	0.571429
523	>Pg_PIP3371	chr4	4	2.90909	0.5	1.21301	1	0.65625	0.75
524	>Pg_PIP3369	chr4	3	2.66667	0.5	1.03972	1	0.625	0.714286
525	>Pg_PIP4478	chr4	2	2	0.5	0.693147	1	0.5	1
526	>Pg_PIP4476	chr4	1	1	1	0	0	0	0
527	>Pg_PIP4698	chr4	2	2	0.5	0.693147	1	0.5	0.571429
528	>Pg_PIP3959	chr4	4	2.90909	0.5	1.21301	1	0.65625	0.75
529	>Pg_PIP4513	chr4	3	2.46154	0.5	0.974315	1	0.59375	0.678571
530	>Pg_PIP4642	chr4	3	2.46154	0.5	0.974315	1	0.59375	0.678571
531	>Pg_PIP4638	chr4	4	2.90909	0.5	1.21301	1	0.65625	0.75
532	>Pg_PIP3873	chr4	3	2.46154	0.5	0.974315	1	0.59375	0.678571
533	>Pg_PIP3871	chr4	4	2.90909	0.5	1.21301	1	0.65625	0.75
534	>Pg_PIP3869	chr4	3	2.46154	0.5	0.974315	1	0.59375	0.678571
535	>Pg_PIP3868	chr4	3	2.46154	0.5	0.974315	1	0.59375	0.678571
536	>Pg_PIP4728	chr4	3	2.46154	0.5	0.974315	1	0.59375	0.678571
537	>Pg_PIP3693	chr4	3	2.46154	0.5	0.974315	1	0.59375	0.678571
538	>Pg_PIP3614	chr4	3	2.66667	0.5	1.03972	1	0.625	0.714286
539	>Pg_PIP3613	chr4	2	2	0.5	0.693147	1	0.5	0.571429
540	>Pg_PIP3401	chr4	1	1	1	0	0	0	0
541	>Pg_PIP3709	chr4	1	1	1	0	0	0	0
542	>Pg_PIP3377	chr4	4	2.90909	0.5	1.21301	1	0.65625	0.75
543	>Pg_PIP4319	chr4	3	2.46154	0.5	0.974315	1	0.59375	0.678571
544	>Pg_PIP3527	chr4	2	2	0.5	0.693147	1	0.5	0.571429
545	>Pg_PIP4297	chr4	3	2.46154	0.5	0.974315	1	0.59375	0.678571
546	>Pg_PIP4295	chr4	3	2.46154	0.5	0.974315	1	0.59375	0.678571
547	>Pg_PIP3784	chr4	3	2.57143	0.5	1.0114	1	0.611111	0.733333
548	>Pg_PIP3986	chr4	2	1.28	0.875	0.37677	0.25	0.21875	0.25
549	>Pg_PIP3989	chr4	3	2.46154	0.5	0.974315	1	0.59375	0.678571
550	>Pg_PIP3508	chr4	3	2.66667	0.5	1.03972	1	0.625	0.714286
551	>Pg_PIP4390	chr4	2	2	0.5	0.693147	1	0.5	0.571429
552	>Pg_PIP4306	chr4	2	2	0.5	0.693147	1	0.5	0.6
553	>Pg_PIP3854	chr4	2	2	0.5	0.693147	1	0.5	0.571429
554	>Pg_PIP4405	chr4	2	2	0.5	0.693147	1	0.5	0.571429
555	>Pg_PIP4407	chr4	3	2.46154	0.5	0.974315	1	0.59375	0.678571
556	>Pg_PIP3929	chr4	3	2.46154	0.375	0.974315	1	0.59375	0.678571
557	>Pg_PIP3930	chr4	4	2.90909	0.5	1.21301	1	0.65625	0.75
558	>Pg_PIP3724	chr4	4	2.90909	0.5	1.21301	1	0.65625	0.75
559	>Pg_PIP3723	chr4	3	2.46154	0.5	0.974315	1	0.59375	0.678571
560	>Pg_PIP4535	chr4	3	2.66667	0.5	1.03972	1	0.625	0.714286
561	>Pg_PIP4540	chr4	3	2.66667	0.5	1.03972	1	0.625	0.714286
562	>Pg_PIP4583	chr4	4	2.90909	0.5	1.21301	1	0.65625	0.75
563	>Pg_PIP4615	chr4	1	1	1	0	0	0	0
564	>Pg_PIP3525	chr4	3	2.66667	0.5	1.03972	1	0.625	0.714286
565	>Pg_PIP4345	chr4	3	2.46154	0.5	0.974315	1	0.59375	0.678571
566	>Pg_PIP4683	chr4	3	2.66667	0.5	1.03972	1	0.625	0.714286
567	>Pg_PIP4560	chr4	1	1	1	0	0	0	0
568	>Pg_PIP4115	chr4	2	2	0.5	0.693147	1	0.5	0.571429
569	>Pg_PIP4731	chr4	1	1	1	0	0	0	0
570	>Pg_PIP4453	chr4	3	2.57143	0.5	1.0114	1	0.611111	0.733333
571	>Pg_PIP3625	chr4	2	2	0.5	0.693147	1	0.5	0.571429
572	>Pg_PIP3627	chr4	4	2.90909	0.5	1.21301	1	0.65625	0.75
573	>Pg_PIP4291	chr4	2	2	0.5	0.693147	1	0.5	0.571429
574	>Pg_PIP3783	chr4	1	1	1	0	0	0	0
575	>Pg_PIP4598	chr4	4	2.90909	0.5	1.21301	1	0.65625	0.75
576	>Pg_PIP4267	chr4	4	2.90909	0.5	1.21301	1	0.65625	0.75
577	>Pg_PIP3966	chr4	2	2	0.5	0.693147	1	0.5	0.571429
578	>Pg_PIP4343	chr4	3	2.66667	0.5	1.03972	1	0.625	0.714286
579	>Pg_PIP4422	chr4	4	2.90909	0.5	1.21301	1	0.65625	0.75
580	>Pg_PIP4726	chr4	2	2	0.5	0.693147	1	0.5	0.571429
581	>Pg_PIP4337	chr4	3	2.66667	0.5	1.03972	1	0.625	0.714286
582	>Pg_PIP3846	chr4	2	2	0.5	0.693147	1	0.5	0.571429
583	>Pg_PIP4172	chr4	3	2.66667	0.5	1.03972	1	0.625	0.714286
584	>Pg_PIP4592	chr4	4	2.90909	0.5	1.21301	1	0.65625	0.75
585	>Pg_PIP3396	chr4	3	2.66667	0.5	1.03972	1	0.625	0.714286
586	>Pg_PIP3878	chr4	1	1	1	0	0	0	0
587	>Pg_PIP3882	chr4	3	2.13333	0.625	0.900256	0.75	0.53125	0.607143
588	>Pg_PIP3756	chr4	3	2.46154	0.5	0.974315	1	0.59375	0.678571
589	>Pg_PIP3558	chr4	4	2.90909	0.5	1.21301	1	0.65625	0.75
590	>Pg_PIP4590	chr4	4	2.90909	0.5	1.21301	1	0.65625	0.75
591	>Pg_PIP4071	chr4	2	2	0.5	0.693147	1	0.5	0.571429
592	>Pg_PIP4073	chr4	3	2.66667	0.5	1.03972	1	0.625	0.714286
593	>Pg_PIP4219	chr4	2	2	0.5	0.693147	1	0.5	0.571429
594	>Pg_PIP4141	chr4	3	2.66667	0.5	1.03972	1	0.625	0.714286
595	>Pg_PIP3654	chr4	2	2	0.5	0.693147	1	0.5	0.571429
596	>Pg_PIP3648	chr4	4	2.90909	0.5	1.21301	1	0.65625	0.75
597	>Pg_PIP4399	chr4	2	2	0.5	0.693147	1	0.5	0.571429
598	>Pg_PIP4400	chr4	3	2.46154	0.5	0.974315	1	0.59375	0.678571
599	>Pg_PIP4401	chr4	3	2.66667	0.5	1.03972	1	0.625	0.714286
600	>Pg_PIP3796	chr4	1	1	1	0	0	0	0
601	>Pg_PIP4740	chr4	3	2.46154	0.5	0.974315	1	0.59375	0.678571
602	>Pg_PIP4800	chr4	3	2.66667	0.5	1.03972	1	0.625	0.714286
603	>Pg_PIP3378	chr4	3	2.46154	0.5	0.974315	1	0.59375	0.678571
604	>Pg_PIP3379	chr4	3	2.46154	0.5	0.974315	1	0.59375	0.678571
605	>Pg_PIP4551	chr4	1	1	1	0	0	0	0
606	>Pg_PIP4003	chr4	2	2	0.5	0.693147	1	0.5	0.571429
607	>Pg_PIP4001	chr4	3	2.46154	0.5	0.974315	1	0.59375	0.678571
608	>Pg_PIP4566	chr4	1	1	1	0	0	0	0
609	>Pg_PIP4572	chr4	3	2.46154	0.5	0.974315	1	0.59375	0.678571
610	>Pg_PIP3479	chr4	3	2.46154	0.5	0.974315	1	0.59375	0.678571
611	>Pg_PIP3486	chr4	3	2.46154	0.5	0.974315	1	0.59375	0.678571
612	>Pg_PIP4752	chr4	3	2.46154	0.5	0.974315	1	0.59375	0.678571
613	>Pg_PIP4506	chr4	4	2.90909	0.5	1.21301	1	0.65625	0.75
614	>Pg_PIP4499	chr4	3	2.46154	0.5	0.974315	1	0.59375	0.678571
615	>Pg_PIP4651	chr4	2	2	0.5	0.693147	1	0.5	0.571429
616	>Pg_PIP4409	chr4	3	2.46154	0.5	0.974315	1	0.59375	0.678571
617	>Pg_PIP4417	chr4	3	2.66667	0.5	1.03972	1	0.625	0.714286
618	>Pg_PIP3473	chr4	1	1	1	0	0	0	0
619	>Pg_PIP4489	chr4	3	2.66667	0.5	1.03972	1	0.625	0.714286
620	>Pg_PIP4273	chr4	3	2.66667	0.5	1.03972	1	0.625	0.714286
621	>Pg_PIP3534	chr4	3	2.66667	0.5	1.03972	1	0.625	0.714286
622	>Pg_PIP3442	chr4	3	2.46154	0.5	0.974315	1	0.59375	0.678571
623	>Pg_PIP3498	chr4	3	2.46154	0.5	0.974315	1	0.59375	0.678571
624	>Pg_PIP3500	chr4	3	2.46154	0.5	0.974315	1	0.59375	0.678571
625	>Pg_PIP3892	chr4	1	1	1	0	0	0	0
626	>Pg_PIP4106	chr4	2	2	0.5	0.693147	1	0.5	1
627	>Pg_PIP3624	chr4	3	2.46154	0.5	0.974315	1	0.59375	0.678571
628	>Pg_PIP3623	chr4	3	2.66667	0.5	1.03972	1	0.625	0.714286
629	>Pg_PIP4716	chr4	3	2.46154	0.5	0.974315	1	0.59375	0.678571
630	>Pg_PIP4718	chr4	1	1	1	0	0	0	0
631	>Pg_PIP4419	chr4	3	2.46154	0.5	0.974315	1	0.59375	0.678571
632	>Pg_PIP3392	chr4	3	2.46154	0.5	0.974315	1	0.59375	0.678571
633	>Pg_PIP3762	chr4	2	2	0.5	0.693147	1	0.5	0.571429
634	>Pg_PIP4805	chr4	1	1	1	0	0	0	0
635	>Pg_PIP4807	chr4	2	1.88235	0.625	0.661563	0.75	0.46875	0.535714
636	>Pg_PIP3750	chr4	4	2.90909	0.5	1.21301	1	0.65625	0.75
637	>Pg_PIP3835	chr4	3	2.66667	0.5	1.03972	1	0.625	0.714286
638	>Pg_PIP3839	chr4	3	2.46154	0.5	0.974315	1	0.59375	0.678571
639	>Pg_PIP3841	chr4	3	2.46154	0.5	0.974315	1	0.59375	0.678571
640	>Pg_PIP4618	chr4	4	2.90909	0.5	1.21301	1	0.65625	0.75
641	>Pg_PIP4044	chr4	3	2.66667	0.5	1.03972	1	0.625	0.714286
642	>Pg_PIP4579	chr4	1	1	1	0	0	0	0
643	>Pg_PIP3768	chr4	3	2.66667	0.5	1.03972	1	0.625	0.714286
644	>Pg_PIP3766	chr4	4	2.90909	0.5	1.21301	1	0.65625	0.75
645	>Pg_PIP3739	chr4	3	2.46154	0.5	0.974315	1	0.59375	0.678571
646	>Pg_PIP4433	chr4	3	2.66667	0.5	1.03972	1	0.625	0.714286
647	>Pg_PIP3954	chr4	3	2.66667	0.5	1.03972	1	0.625	0.714286
648	>Pg_PIP3535	chr4	4	2.90909	0.5	1.21301	1	0.65625	0.75
649	>Pg_PIP4361	chr4	1	1	1	0	0	0	0
650	>Pg_PIP3634	chr4	4	2.90909	0.5	1.21301	1	0.65625	0.75
651	>Pg_PIP3639	chr4	4	2.90909	0.5	1.21301	1	0.65625	0.75
652	>Pg_PIP3713	chr4	3	2.46154	0.5	0.974315	1	0.59375	0.678571
653	>Pg_PIP3788	chr4	3	2.57143	0.5	1.0114	1	0.611111	0.733333
654	>Pg_PIP4068	chr4	1	1	1	0	0	0	0
655	>Pg_PIP3859	chr4	3	2.46154	0.5	0.974315	1	0.59375	0.678571
656	>Pg_PIP3646	chr4	3	2.46154	0.5	0.974315	1	0.59375	0.678571
657	>Pg_PIP4434	chr4	3	2.66667	0.5	1.03972	1	0.625	0.714286
658	>Pg_PIP3608	chr4	3	2.66667	0.5	1.03972	1	0.625	0.714286
659	>Pg_PIP3919	chr4	3	2.66667	0.5	1.03972	1	0.625	0.714286
660	>Pg_PIP3916	chr4	3	2.66667	0.5	1.03972	1	0.625	0.714286
661	>Pg_PIP3915	chr4	1	1	1	0	0	0	0
662	>Pg_PIP3450	chr4	3	2.46154	0.5	0.974315	1	0.59375	0.678571
663	>Pg_PIP3453	chr4	1	1	1	0	0	0	0
664	>Pg_PIP3454	chr4	2	2	0.5	0.693147	1	0.5	1
665	>Pg_PIP4372	chr4	3	2.66667	0.5	1.03972	1	0.625	0.714286
666	>Pg_PIP4082	chr4	3	2.66667	0.5	1.03972	1	0.625	0.714286
667	>Pg_PIP4260	chr4	4	2.90909	0.5	1.21301	1	0.65625	0.75
668	>Pg_PIP4767	chr4	4	3	0.5	1.24245	1	0.666667	0.8
669	>Pg_PIP4815	chr4	3	2.46154	0.5	0.974315	1	0.59375	0.678571
670	>Pg_PIP3804	chr4	3	2.66667	0.5	1.03972	1	0.625	0.714286
671	>Pg_PIP4512	chr4	3	2.66667	0.5	1.03972	1	0.625	0.714286
672	>Pg_PIP3849	chr4	4	2.90909	0.5	1.21301	1	0.65625	0.75
673	>Pg_PIP3468	chr4	5	3.2	0.5	1.38629	1	0.6875	0.785714
674	>Pg_PIP3749	chr4	3	2.66667	0.5	1.03972	1	0.625	0.714286
675	>Pg_PIP4246	chr4	3	2.66667	0.5	1.03972	1	0.625	0.714286
676	>Pg_PIP3403	chr4	4	2.90909	0.5	1.21301	1	0.65625	0.75
677	>Pg_PIP4313	chr4	2	2	0.5	0.693147	1	0.5	0.571429
678	>Pg_PIP4757	chr4	1	1	1	0	0	0	0
679	>Pg_PIP4353	chr4	4	2.90909	0.5	1.21301	1	0.65625	0.75
680	>Pg_PIP4032	chr4	3	2.46154	0.5	0.974315	1	0.59375	0.678571
681	>Pg_PIP3885	chr4	1	1	1	0	0	0	0
682	>Pg_PIP5355	chr5	1	1	1	0	0	0	0
683	>Pg_PIP5003	chr5	3	2.66667	0.5	1.03972	1	0.625	0.714286
684	>Pg_PIP5360	chr5	3	2.66667	0.5	1.03972	1	0.625	0.714286
685	>Pg_PIP5069	chr5	1	1	1	0	0	0	0
686	>Pg_PIP5030	chr5	2	2	0.5	0.693147	1	0.5	0.571429
687	>Pg_PIP5032	chr5	1	1	1	0	0	0	0
688	>Pg_PIP5029	chr5	3	2.46154	0.5	0.974315	1	0.59375	0.678571
689	>Pg_PIP5200	chr5	3	2.46154	0.5	0.974315	1	0.59375	0.678571
690	>Pg_PIP5586	chr5	1	1	1	0	0	0	0
691	>Pg_PIP5686	chr5	3	2.46154	0.5	0.974315	1	0.59375	0.678571
692	>Pg_PIP5338	chr5	3	2.46154	0.5	0.974315	1	0.59375	0.678571
693	>Pg_PIP5494	chr5	1	1	1	0	0	0	0
694	>Pg_PIP5170	chr5	3	2.66667	0.5	1.03972	1	0.625	0.714286
695	>Pg_PIP5171	chr5	3	2.66667	0.5	1.03972	1	0.625	0.714286
696	>Pg_PIP5048	chr5	2	2	0.5	0.693147	1	0.5	0.6
697	>Pg_PIP5577	chr5	3	2.46154	0.5	0.974315	1	0.59375	0.678571
698	>Pg_PIP4856	chr5	2	2	0.5	0.693147	1	0.5	0.6
699	>Pg_PIP5214	chr5	3	2.57143	0.5	1.0114	1	0.611111	0.733333
700	>Pg_PIP5204	chr5	3	2.46154	0.5	0.974315	1	0.59375	0.678571
701	>Pg_PIP5755	chr5	3	2.66667	0.5	1.03972	1	0.625	0.714286
702	>Pg_PIP5783	chr5	4	2.90909	0.5	1.21301	1	0.65625	0.75
703	>Pg_PIP5785	chr5	3	2.13333	0.625	0.900256	0.75	0.53125	0.607143
704	>Pg_PIP5079	chr5	3	2.46154	0.5	0.974315	1	0.59375	0.678571
705	>Pg_PIP5220	chr5	2	2	0.5	0.693147	1	0.5	0.571429
706	>Pg_PIP5529	chr5	2	2	0.5	0.693147	1	0.5	0.571429
707	>Pg_PIP5532	chr5	1	1	1	0	0	0	0
708	>Pg_PIP5154	chr5	1	1	1	0	0	0	0
709	>Pg_PIP4989	chr5	2	2	0.5	0.693147	1	0.5	0.571429
710	>Pg_PIP4988	chr5	3	2.46154	0.5	0.974315	1	0.59375	0.678571
711	>Pg_PIP4987	chr5	3	2.46154	0.5	0.974315	1	0.59375	0.678571
712	>Pg_PIP4944	chr5	4	2.90909	0.5	1.21301	1	0.65625	0.75
713	>Pg_PIP5327	chr5	1	1	1	0	0	0	0
714	>Pg_PIP5771	chr5	3	2.66667	0.5	1.03972	1	0.625	0.714286
715	>Pg_PIP5623	chr5	3	2.66667	0.5	1.03972	1	0.625	0.714286
716	>Pg_PIP5378	chr5	2	2	0.5	0.693147	1	0.5	0.571429
717	>Pg_PIP5388	chr5	3	1.68421	0.75	0.735622	0.5	0.40625	0.464286
718	>Pg_PIP5258	chr5	1	1	1	0	0	0	0
719	>Pg_PIP5259	chr5	1	1	1	0	0	0	0
720	>Pg_PIP4852	chr5	1	1	1	0	0	0	0
721	>Pg_PIP4905	chr5	4	2.90909	0.5	1.21301	1	0.65625	0.75
722	>Pg_PIP5514	chr5	1	1	1	0	0	0	0
723	>Pg_PIP5564	chr5	4	2.90909	0.5	1.21301	1	0.65625	0.75
724	>Pg_PIP5760	chr5	3	2.46154	0.5	0.974315	1	0.59375	0.678571
725	>Pg_PIP5744	chr5	3	2.66667	0.5	1.03972	1	0.625	0.714286
726	>Pg_PIP5290	chr5	3	2.66667	0.5	1.03972	1	0.625	0.714286
727	>Pg_PIP5292	chr5	3	2.46154	0.5	0.974315	1	0.59375	0.678571
728	>Pg_PIP5350	chr5	2	2	0.5	0.693147	1	0.5	0.571429
729	>Pg_PIP4903	chr5	1	1	1	0	0	0	0
730	>Pg_PIP5543	chr5	1	1	1	0	0	0	0
731	>Pg_PIP5546	chr5	3	2.46154	0.5	0.974315	1	0.59375	0.678571
732	>Pg_PIP4997	chr5	2	2	0.5	0.693147	1	0.5	0.6
733	>Pg_PIP4996	chr5	3	2.66667	0.5	1.03972	1	0.625	0.714286
734	>Pg_PIP5114	chr5	3	2.46154	0.5	0.974315	1	0.59375	0.678571
735	>Pg_PIP5500	chr5	2	2	0.5	0.693147	1	0.5	0.571429
736	>Pg_PIP5501	chr5	2	2	0.5	0.693147	1	0.5	0.571429
737	>Pg_PIP5503	chr5	3	2.57143	0.5	1.0114	1	0.611111	0.733333
738	>Pg_PIP5107	chr5	3	2.46154	0.5	0.974315	1	0.59375	0.678571
739	>Pg_PIP5184	chr5	2	2	0.5	0.693147	1	0.5	0.571429
740	>Pg_PIP5111	chr5	3	2.66667	0.5	1.03972	1	0.625	0.714286
741	>Pg_PIP5287	chr5	4	2.90909	0.5	1.21301	1	0.65625	0.75
742	>Pg_PIP4874	chr5	3	2.46154	0.5	0.974315	1	0.59375	0.678571
743	>Pg_PIP4878	chr5	3	2.46154	0.5	0.974315	1	0.59375	0.678571
744	>Pg_PIP4974	chr5	2	2	0.5	0.693147	1	0.5	0.571429
745	>Pg_PIP4925	chr5	3	2.57143	0.5	1.0114	1	0.611111	0.733333
746	>Pg_PIP5074	chr5	3	2.46154	0.5	0.974315	1	0.59375	0.678571
747	>Pg_PIP5432	chr5	3	2.46154	0.5	0.974315	1	0.59375	0.678571
748	>Pg_PIP5431	chr5	3	2.46154	0.5	0.974315	1	0.59375	0.678571
749	>Pg_PIP5712	chr5	1	1	1	0	0	0	0
750	>Pg_PIP5516	chr5	3	2.66667	0.5	1.03972	1	0.625	0.714286
751	>Pg_PIP5518	chr5	4	2.90909	0.5	1.21301	1	0.65625	0.75
752	>Pg_PIP5053	chr5	3	2.66667	0.5	1.03972	1	0.625	0.833333
753	>Pg_PIP5637	chr5	2	2	0.5	0.693147	1	0.5	0.571429
754	>Pg_PIP5638	chr5	3	2.66667	0.5	1.03972	1	0.625	0.714286
755	>Pg_PIP5423	chr5	3	2.46154	0.5	0.974315	1	0.59375	0.678571
756	>Pg_PIP5649	chr5	3	2.66667	0.5	1.03972	1	0.625	0.714286
757	>Pg_PIP5643	chr5	2	2	0.5	0.693147	1	0.5	0.6
758	>Pg_PIP5645	chr5	4	2.90909	0.5	1.21301	1	0.65625	0.75
759	>Pg_PIP5646	chr5	2	2	0.5	0.693147	1	0.5	0.571429
760	>Pg_PIP5242	chr5	4	2.90909	0.5	1.21301	1	0.65625	0.75
761	>Pg_PIP5618	chr5	4	2.90909	0.5	1.21301	1	0.65625	0.75
762	>Pg_PIP5302	chr5	4	2.90909	0.5	1.21301	1	0.65625	0.75
763	>Pg_PIP5299	chr5	3	2.66667	0.5	1.03972	1	0.625	0.714286
764	>Pg_PIP5522	chr5	3	2.46154	0.5	0.974315	1	0.59375	0.678571
765	>Pg_PIP5524	chr5	2	1.88235	0.625	0.661563	0.75	0.46875	0.535714
766	>Pg_PIP5613	chr5	2	2	0.5	0.693147	1	0.5	0.571429
767	>Pg_PIP4918	chr5	3	2.66667	0.5	1.03972	1	0.625	0.714286
768	>Pg_PIP4919	chr5	1	1	1	0	0	0	0
769	>Pg_PIP4913	chr5	2	2	0.5	0.693147	1	0.5	0.571429
770	>Pg_PIP4914	chr5	3	2.66667	0.5	1.03972	1	0.625	0.714286
771	>Pg_PIP4916	chr5	3	2.46154	0.5	0.974315	1	0.59375	0.678571
772	>Pg_PIP5642	chr5	2	2	0.5	0.693147	1	0.5	0.571429
773	>Pg_PIP5443	chr5	2	2	0.5	0.693147	1	0.5	0.571429
774	>Pg_PIP5656	chr5	4	2.90909	0.5	1.21301	1	0.65625	0.75
775	>Pg_PIP5250	chr5	4	2.90909	0.5	1.21301	1	0.65625	0.75
776	>Pg_PIP5086	chr5	1	1	1	0	0	0	0
777	>Pg_PIP5375	chr5	2	2	0.5	0.693147	1	0.5	0.571429
778	>Pg_PIP5096	chr5	2	2	0.5	0.693147	1	0.5	0.6
779	>Pg_PIP5738	chr5	3	2.46154	0.5	0.974315	1	0.59375	0.678571
780	>Pg_PIP5416	chr5	3	2.46154	0.5	0.974315	1	0.59375	0.678571
781	>Pg_PIP5477	chr5	3	2.46154	0.5	0.974315	1	0.59375	0.678571
782	>Pg_PIP5127	chr5	3	2.66667	0.5	1.03972	1	0.625	0.714286
783	>Pg_PIP5131	chr5	3	2.66667	0.5	1.03972	1	0.625	0.714286
784	>Pg_PIP5135	chr5	4	2.90909	0.5	1.21301	1	0.65625	0.75
785	>Pg_PIP5695	chr5	4	2.90909	0.5	1.21301	1	0.65625	0.75
786	>Pg_PIP5601	chr5	2	2	0.5	0.693147	1	0.5	0.571429
787	>Pg_PIP5538	chr5	3	2.46154	0.5	0.974315	1	0.59375	0.678571
788	>Pg_PIP5115	chr5	2	1.28	0.875	0.37677	0.25	0.21875	0.25
789	>Pg_PIP5721	chr5	3	2.46154	0.5	0.974315	1	0.59375	0.678571
790	>Pg_PIP4940	chr5	2	2	0.5	0.693147	1	0.5	0.571429
791	>Pg_PIP4939	chr5	3	2.66667	0.5	1.03972	1	0.625	0.714286
792	>Pg_PIP5426	chr5	3	2.46154	0.5	0.974315	1	0.59375	0.678571
793	>Pg_PIP5401	chr5	4	2.90909	0.5	1.21301	1	0.65625	0.75
794	>Pg_PIP5399	chr5	1	1	1	0	0	0	0
795	>Pg_PIP5449	chr5	3	2.66667	0.5	1.03972	1	0.625	0.714286
796	>Pg_PIP5099	chr5	3	2.66667	0.5	1.03972	1	0.625	0.714286
797	>Pg_PIP5087	chr5	2	2	0.5	0.693147	1	0.5	0.571429
798	>Pg_PIP5510	chr5	2	2	0.5	0.693147	1	0.5	0.571429
799	>Pg_PIP4955	chr5	3	2.46154	0.5	0.974315	1	0.59375	0.678571
800	>Pg_PIP4956	chr5	3	2.46154	0.5	0.974315	1	0.59375	0.678571
801	>Pg_PIP5405	chr5	3	2.46154	0.5	0.974315	1	0.59375	0.678571
802	>Pg_PIP4971	chr5	3	2.46154	0.5	0.974315	1	0.59375	0.678571
803	>Pg_PIP5275	chr5	3	2.46154	0.5	0.974315	1	0.59375	0.678571
804	>Pg_PIP5701	chr5	3	2.46154	0.5	0.974315	1	0.59375	0.678571
805	>Pg_PIP4945	chr5	2	2	0.5	0.693147	1	0.5	0.571429
806	>Pg_PIP5596	chr5	1	1	1	0	0	0	0
807	>Pg_PIP5780	chr5	4	2.90909	0.5	1.21301	1	0.65625	0.75
808	>Pg_PIP5226	chr5	2	1.88235	0.625	0.661563	0.75	0.46875	0.535714
809	>Pg_PIP5227	chr5	3	2.46154	0.5	0.974315	1	0.59375	0.678571
810	>Pg_PIP5456	chr5	3	2.46154	0.5	0.974315	1	0.59375	0.678571
811	>Pg_PIP5724	chr5	3	2.46154	0.5	0.974315	1	0.59375	0.678571
812	>Pg_PIP5123	chr5	3	2.46154	0.5	0.974315	1	0.59375	0.678571
813	>Pg_PIP5121	chr5	1	1	1	0	0	0	0
814	>Pg_PIP5202	chr5	3	2.46154	0.5	0.974315	1	0.59375	0.678571
815	>Pg_PIP5000	chr5	2	2	0.5	0.693147	1	0.5	0.571429
816	>Pg_PIP4999	chr5	1	1	1	0	0	0	0
817	>Pg_PIP5020	chr5	2	2	0.5	0.693147	1	0.5	0.571429
818	>Pg_PIP5024	chr5	2	2	0.5	0.693147	1	0.5	0.571429
819	>Pg_PIP6378	chr6	3	2.13333	0.625	0.900256	0.75	0.53125	0.607143
820	>Pg_PIP6692	chr6	1	1	1	0	0	0	0
821	>Pg_PIP6287	chr6	3	2.66667	0.5	1.03972	1	0.625	0.714286
822	>Pg_PIP6234	chr6	3	2.46154	0.5	0.974315	1	0.59375	0.678571
823	>Pg_PIP6225	chr6	2	2	0.5	0.693147	1	0.5	0.571429
824	>Pg_PIP6229	chr6	3	2.57143	0.5	1.0114	1	0.611111	0.733333
825	>Pg_PIP6169	chr6	4	2.90909	0.5	1.21301	1	0.65625	0.75
826	>Pg_PIP5904	chr6	3	2.66667	0.5	1.03972	1	0.625	0.714286
827	>Pg_PIP5912	chr6	3	2.13333	0.625	0.900256	0.75	0.53125	0.607143
828	>Pg_PIP5931	chr6	2	2	0.5	0.693147	1	0.5	0.571429
829	>Pg_PIP5906	chr6	4	2.90909	0.5	1.21301	1	0.65625	0.75
830	>Pg_PIP5918	chr6	3	2.66667	0.5	1.03972	1	0.625	0.714286
831	>Pg_PIP5905	chr6	3	2.46154	0.5	0.974315	1	0.59375	0.678571
832	>Pg_PIP5914	chr6	3	2.46154	0.5	0.974315	1	0.59375	0.678571
833	>Pg_PIP5938	chr6	3	2.46154	0.5	0.974315	1	0.59375	0.678571
834	>Pg_PIP5941	chr6	3	2.46154	0.5	0.974315	1	0.59375	0.678571
835	>Pg_PIP6453	chr6	3	2.46154	0.5	0.974315	1	0.59375	0.678571
836	>Pg_PIP6250	chr6	3	2.66667	0.5	1.03972	1	0.625	0.714286
837	>Pg_PIP6254	chr6	4	2.28571	0.625	1.07354	0.75	0.5625	0.642857
838	>Pg_PIP6206	chr6	3	2.46154	0.5	0.974315	1	0.59375	0.678571
839	>Pg_PIP6147	chr6	1	1	1	0	0	0	0
840	>Pg_PIP6263	chr6	3	2.66667	0.5	1.03972	1	0.625	0.714286
841	>Pg_PIP5973	chr6	3	2.46154	0.5	0.974315	1	0.59375	0.678571
842	>Pg_PIP6345	chr6	3	2.66667	0.5	1.03972	1	0.625	0.714286
843	>Pg_PIP6698	chr6	3	2.66667	0.5	1.03972	1	0.625	0.714286
844	>Pg_PIP6111	chr6	3	2.57143	0.5	1.0114	1	0.611111	0.733333
845	>Pg_PIP6479	chr6	3	2.66667	0.5	1.03972	1	0.625	0.714286
846	>Pg_PIP6484	chr6	2	2	0.5	0.693147	1	0.5	0.571429
847	>Pg_PIP6485	chr6	3	2.46154	0.5	0.974315	1	0.59375	0.678571
848	>Pg_PIP6384	chr6	3	2.46154	0.5	0.974315	1	0.59375	0.678571
849	>Pg_PIP6577	chr6	1	1	1	0	0	0	0
850	>Pg_PIP5857	chr6	3	2.46154	0.5	0.974315	1	0.59375	0.678571
851	>Pg_PIP5846	chr6	4	2.90909	0.5	1.21301	1	0.65625	0.75
852	>Pg_PIP5845	chr6	4	2.90909	0.5	1.21301	1	0.65625	0.75
853	>Pg_PIP6197	chr6	3	2.46154	0.5	0.974315	1	0.59375	0.678571
854	>Pg_PIP6407	chr6	5	3.2	0.5	1.38629	1	0.6875	0.785714
855	>Pg_PIP6779	chr6	3	2.66667	0.5	1.03972	1	0.625	0.714286
856	>Pg_PIP6739	chr6	3	2.46154	0.5	0.974315	1	0.59375	0.678571
857	>Pg_PIP6029	chr6	3	2.57143	0.5	1.0114	1	0.611111	0.733333
858	>Pg_PIP6180	chr6	3	2.46154	0.5	0.974315	1	0.59375	0.678571
859	>Pg_PIP6609	chr6	2	2	0.5	0.693147	1	0.5	0.571429
860	>Pg_PIP6788	chr6	3	2.46154	0.5	0.974315	1	0.59375	0.678571
861	>Pg_PIP6541	chr6	2	2	0.5	0.693147	1	0.5	0.571429
862	>Pg_PIP6086	chr6	3	2.46154	0.5	0.974315	1	0.59375	0.678571
863	>Pg_PIP6736	chr6	4	2.28571	0.625	1.07354	0.75	0.5625	0.642857
864	>Pg_PIP6598	chr6	3	2.66667	0.5	1.03972	1	0.625	0.714286
865	>Pg_PIP6597	chr6	3	2.66667	0.5	1.03972	1	0.625	0.714286
866	>Pg_PIP6596	chr6	4	3.55556	0.375	1.32089	1	0.71875	0.821429
867	>Pg_PIP6271	chr6	3	2.46154	0.5	0.974315	1	0.59375	0.678571
868	>Pg_PIP6711	chr6	2	2	0.5	0.693147	1	0.5	0.571429
869	>Pg_PIP6303	chr6	2	2	0.5	0.693147	1	0.5	0.571429
870	>Pg_PIP6305	chr6	2	2	0.5	0.693147	1	0.5	0.571429
871	>Pg_PIP6300	chr6	3	2.46154	0.5	0.974315	1	0.59375	0.678571
872	>Pg_PIP6552	chr6	1	1	1	0	0	0	0
873	>Pg_PIP5837	chr6	4	2.90909	0.5	1.21301	1	0.65625	0.75
874	>Pg_PIP6553	chr6	2	2	0.5	0.693147	1	0.5	0.571429
875	>Pg_PIP6760	chr6	2	2	0.5	0.693147	1	0.5	0.571429
876	>Pg_PIP6516	chr6	3	2.46154	0.5	0.974315	1	0.59375	0.678571
877	>Pg_PIP6395	chr6	3	2.46154	0.5	0.974315	1	0.59375	0.678571
878	>Pg_PIP6080	chr6	2	2	0.5	0.693147	1	0.5	0.571429
879	>Pg_PIP6426	chr6	3	2.46154	0.5	0.974315	1	0.59375	0.678571
880	>Pg_PIP6427	chr6	2	2	0.5	0.693147	1	0.5	0.571429
881	>Pg_PIP6669	chr6	2	2	0.5	0.693147	1	0.5	0.571429
882	>Pg_PIP6209	chr6	3	2.66667	0.5	1.03972	1	0.625	0.714286
883	>Pg_PIP6216	chr6	3	2.46154	0.5	0.974315	1	0.59375	0.678571
884	>Pg_PIP5823	chr6	4	2.90909	0.5	1.21301	1	0.65625	0.75
885	>Pg_PIP6339	chr6	3	2.46154	0.5	0.974315	1	0.59375	0.678571
886	>Pg_PIP6675	chr6	2	2	0.5	0.693147	1	0.5	0.571429
887	>Pg_PIP5877	chr6	3	2.66667	0.5	1.03972	1	0.625	0.714286
888	>Pg_PIP6058	chr6	3	2.46154	0.5	0.974315	1	0.59375	0.678571
889	>Pg_PIP6546	chr6	3	2.46154	0.5	0.974315	1	0.59375	0.678571
890	>Pg_PIP6532	chr6	3	2.46154	0.5	0.974315	1	0.59375	0.678571
891	>Pg_PIP6011	chr6	3	2.46154	0.5	0.974315	1	0.59375	0.678571
892	>Pg_PIP6811	chr6	3	2.46154	0.5	0.974315	1	0.59375	0.678571
893	>Pg_PIP6400	chr6	3	2.46154	0.5	0.974315	1	0.59375	0.678571
894	>Pg_PIP6465	chr6	3	2.66667	0.5	1.03972	1	0.625	0.714286
895	>Pg_PIP6079	chr6	2	2	0.5	0.693147	1	0.5	0.571429
896	>Pg_PIP5788	chr6	1	1	1	0	0	0	0
897	>Pg_PIP6680	chr6	3	2.66667	0.5	1.03972	1	0.625	0.714286
898	>Pg_PIP6676	chr6	2	2	0.5	0.693147	1	0.5	0.6
899	>Pg_PIP6241	chr6	3	2.46154	0.5	0.974315	1	0.59375	0.678571
900	>Pg_PIP6656	chr6	3	2.66667	0.5	1.03972	1	0.625	0.714286
901	>Pg_PIP6661	chr6	2	2	0.5	0.693147	1	0.5	0.6
902	>Pg_PIP6372	chr6	3	2.46154	0.5	0.974315	1	0.59375	0.678571
903	>Pg_PIP6278	chr6	3	2.46154	0.5	0.974315	1	0.59375	0.678571
904	>Pg_PIP6068	chr6	2	2	0.5	0.693147	1	0.5	0.571429
905	>Pg_PIP6766	chr6	1	1	1	0	0	0	0
906	>Pg_PIP6027	chr6	3	2.66667	0.5	1.03972	1	0.625	0.714286
907	>Pg_PIP5805	chr6	4	2.90909	0.5	1.21301	1	0.65625	0.75
908	>Pg_PIP6632	chr6	3	2.46154	0.5	0.974315	1	0.59375	0.678571
909	>Pg_PIP6052	chr6	3	2.46154	0.5	0.974315	1	0.59375	0.678571
910	>Pg_PIP6053	chr6	2	2	0.5	0.693147	1	0.5	0.571429
911	>Pg_PIP5985	chr6	2	2	0.5	0.693147	1	0.5	0.571429
912	>Pg_PIP6420	chr6	2	2	0.5	0.693147	1	0.5	0.571429
913	>Pg_PIP6421	chr6	2	2	0.5	0.693147	1	0.5	0.571429
914	>Pg_PIP6148	chr6	3	2.66667	0.5	1.03972	1	0.625	0.714286
915	>Pg_PIP6525	chr6	3	2.66667	0.5	1.03972	1	0.625	0.714286
916	>Pg_PIP6523	chr6	3	2.66667	0.5	1.03972	1	0.625	0.714286
917	>Pg_PIP6437	chr6	2	2	0.5	0.693147	1	0.5	0.571429
918	>Pg_PIP6601	chr6	3	2.46154	0.5	0.974315	1	0.59375	0.678571
919	>Pg_PIP6091	chr6	4	2.90909	0.5	1.21301	1	0.65625	0.75
920	>Pg_PIP6084	chr6	3	2.66667	0.5	1.03972	1	0.625	0.714286
921	>Pg_PIP6157	chr6	3	2.46154	0.5	0.974315	1	0.59375	0.678571
922	>Pg_PIP6188	chr6	2	2	0.5	0.693147	1	0.5	0.571429
923	>Pg_PIP6757	chr6	3	2.66667	0.5	1.03972	1	0.625	0.714286
924	>Pg_PIP6565	chr6	1	1	1	0	0	0	0
925	>Pg_PIP6641	chr6	1	1	1	0	0	0	0
926	>Pg_PIP6391	chr6	1	1	1	0	0	0	0
927	>Pg_PIP6818	chr6	3	2.57143	0.5	1.0114	1	0.611111	0.733333
928	>Pg_PIP6013	chr6	3	2.57143	0.5	1.0114	1	0.611111	0.733333
929	>Pg_PIP6025	chr6	3	2.46154	0.5	0.974315	1	0.59375	0.678571
930	>Pg_PIP6310	chr6	1	1	1	0	0	0	0
931	>Pg_PIP6061	chr6	1	1	1	0	0	0	0
932	>Pg_PIP6064	chr6	3	2.46154	0.5	0.974315	1	0.59375	0.678571
933	>Pg_PIP6748	chr6	2	2	0.5	0.693147	1	0.5	0.571429
934	>Pg_PIP6408	chr6	3	2.46154	0.5	0.974315	1	0.59375	0.678571
935	>Pg_PIP6411	chr6	3	2.46154	0.5	0.974315	1	0.59375	0.678571
936	>Pg_PIP6693	chr6	4	2.90909	0.5	1.21301	1	0.65625	0.75
937	>Pg_PIP6694	chr6	3	2.46154	0.5	0.974315	1	0.59375	0.678571
938	>Pg_PIP5884	chr6	3	2.46154	0.5	0.974315	1	0.59375	0.678571
939	>Pg_PIP5886	chr6	3	2.46154	0.5	0.974315	1	0.59375	0.678571
940	>Pg_PIP6245	chr6	2	2	0.5	0.693147	1	0.5	0.571429
941	>Pg_PIP6743	chr6	1	1	1	0	0	0	0
942	>Pg_PIP6362	chr6	3	2.46154	0.5	0.974315	1	0.59375	0.678571
943	>Pg_PIP6451	chr6	3	2.46154	0.5	0.974315	1	0.59375	0.678571
944	>Pg_PIP6442	chr6	3	2.66667	0.5	1.03972	1	0.625	0.714286
945	>Pg_PIP6440	chr6	1	1	1	0	0	0	0
946	>Pg_PIP6683	chr6	3	2.66667	0.5	1.03972	1	0.625	0.714286
947	>Pg_PIP5802	chr6	3	2.66667	0.5	1.03972	1	0.625	0.714286
948	>Pg_PIP6293	chr6	3	2.46154	0.5	0.974315	1	0.59375	0.678571
949	>Pg_PIP6291	chr6	3	2.46154	0.5	0.974315	1	0.59375	0.678571
950	>Pg_PIP5820	chr6	2	2	0.5	0.693147	1	0.5	0.571429
951	>Pg_PIP6072	chr6	3	2.46154	0.5	0.974315	1	0.59375	0.678571
952	>Pg_PIP6134	chr6	5	3.2	0.5	1.38629	1	0.6875	0.785714
953	>Pg_PIP6131	chr6	4	2.90909	0.5	1.21301	1	0.65625	0.75
954	>Pg_PIP6389	chr6	3	2.46154	0.5	0.974315	1	0.59375	0.678571
955	>Pg_PIP5902	chr6	3	2.46154	0.5	0.974315	1	0.59375	0.678571
956	>Pg_PIP5901	chr6	2	2	0.5	0.693147	1	0.5	0.571429
957	>Pg_PIP5900	chr6	4	2.90909	0.5	1.21301	1	0.65625	0.75
958	>Pg_PIP5896	chr6	3	2.66667	0.5	1.03972	1	0.625	0.714286
959	>Pg_PIP6255	chr6	2	2	0.5	0.693147	1	0.5	0.571429
960	>Pg_PIP6283	chr6	3	2.46154	0.5	0.974315	1	0.59375	0.678571
961	>Pg_PIP7248	chr7	3	2.66667	0.5	1.03972	1	0.625	0.714286
962	>Pg_PIP7532	chr7	3	2.66667	0.5	1.03972	1	0.625	0.714286
963	>Pg_PIP6997	chr7	4	2.90909	0.5	1.21301	1	0.65625	0.75
964	>Pg_PIP7842	chr7	3	2.66667	0.5	1.03972	1	0.625	0.714286
965	>Pg_PIP7167	chr7	2	2	0.5	0.693147	1	0.5	0.571429
966	>Pg_PIP7163	chr7	3	2.46154	0.5	0.974315	1	0.59375	0.678571
967	>Pg_PIP7215	chr7	3	2.66667	0.5	1.03972	1	0.625	0.714286
968	>Pg_PIP7101	chr7	2	2	0.5	0.693147	1	0.5	0.571429
969	>Pg_PIP7429	chr7	3	2.66667	0.5	1.03972	1	0.625	0.714286
970	>Pg_PIP7428	chr7	4	2.90909	0.5	1.21301	1	0.65625	0.75
971	>Pg_PIP7108	chr7	2	2	0.5	0.693147	1	0.5	1
972	>Pg_PIP7590	chr7	4	2.90909	0.5	1.21301	1	0.65625	0.75
973	>Pg_PIP7591	chr7	3	2.46154	0.5	0.974315	1	0.59375	0.678571
974	>Pg_PIP7833	chr7	3	2.46154	0.5	0.974315	1	0.59375	0.678571
975	>Pg_PIP7551	chr7	3	2.66667	0.5	1.03972	1	0.625	0.714286
976	>Pg_PIP7647	chr7	4	2.90909	0.5	1.21301	1	0.65625	0.75
977	>Pg_PIP7744	chr7	3	2.66667	0.5	1.03972	1	0.625	0.714286
978	>Pg_PIP6863	chr7	2	2	0.5	0.693147	1	0.5	0.571429
979	>Pg_PIP7184	chr7	2	2	0.5	0.693147	1	0.5	0.571429
980	>Pg_PIP7186	chr7	4	2.90909	0.5	1.21301	1	0.65625	0.75
981	>Pg_PIP7187	chr7	3	2.46154	0.5	0.974315	1	0.59375	0.678571
982	>Pg_PIP6838	chr7	3	2.66667	0.5	1.03972	1	0.625	0.714286
983	>Pg_PIP7057	chr7	3	2.66667	0.5	1.03972	1	0.625	0.714286
984	>Pg_PIP7058	chr7	3	2.46154	0.5	0.974315	1	0.59375	0.678571
985	>Pg_PIP7064	chr7	3	2.46154	0.5	0.974315	1	0.59375	0.678571
986	>Pg_PIP6891	chr7	3	2.66667	0.5	1.03972	1	0.625	0.714286
987	>Pg_PIP6894	chr7	4	2.90909	0.5	1.21301	1	0.65625	0.75
988	>Pg_PIP7637	chr7	3	2.46154	0.5	0.974315	1	0.59375	0.678571
989	>Pg_PIP7635	chr7	3	2.46154	0.5	0.974315	1	0.59375	0.678571
990	>Pg_PIP7632	chr7	3	2.46154	0.5	0.974315	1	0.59375	0.678571
991	>Pg_PIP7005	chr7	3	2.66667	0.5	1.03972	1	0.625	0.714286
992	>Pg_PIP7528	chr7	1	1	1	0	0	0	0
993	>Pg_PIP7609	chr7	3	2.57143	0.5	1.0114	1	0.611111	0.733333
994	>Pg_PIP7352	chr7	3	2.66667	0.5	1.03972	1	0.625	0.714286
995	>Pg_PIP6996	chr7	3	2.46154	0.5	0.974315	1	0.59375	0.678571
996	>Pg_PIP6995	chr7	3	2.66667	0.5	1.03972	1	0.625	0.714286
997	>Pg_PIP7831	chr7	3	2.46154	0.5	0.974315	1	0.59375	0.678571
998	>Pg_PIP7827	chr7	2	2	0.5	0.693147	1	0.5	0.571429
999	>Pg_PIP7826	chr7	3	2.46154	0.5	0.974315	1	0.59375	0.678571
1000	>Pg_PIP7824	chr7	3	2.46154	0.5	0.974315	1	0.59375	0.678571
1001	>Pg_PIP7610	chr7	4	2.90909	0.5	1.21301	1	0.65625	0.75
1002	>Pg_PIP7471	chr7	3	2.46154	0.5	0.974315	1	0.59375	0.678571
1003	>Pg_PIP7619	chr7	3	2.46154	0.5	0.974315	1	0.59375	0.678571
1004	>Pg_PIP7201	chr7	2	2	0.5	0.693147	1	0.5	0.571429
1005	>Pg_PIP6848	chr7	4	2.90909	0.5	1.21301	1	0.65625	0.75
1006	>Pg_PIP6850	chr7	3	2.66667	0.5	1.03972	1	0.625	0.714286
1007	>Pg_PIP7340	chr7	4	2.90909	0.5	1.21301	1	0.65625	0.75
1008	>Pg_PIP7144	chr7	4	2.90909	0.5	1.21301	1	0.65625	0.75
1009	>Pg_PIP7206	chr7	4	2.90909	0.5	1.21301	1	0.65625	0.75
1010	>Pg_PIP7252	chr7	2	2	0.5	0.693147	1	0.5	0.571429
1011	>Pg_PIP7268	chr7	3	2.46154	0.5	0.974315	1	0.59375	0.678571
1012	>Pg_PIP7482	chr7	3	2.13333	0.625	0.900256	0.75	0.53125	0.607143
1013	>Pg_PIP7483	chr7	3	2.66667	0.5	1.03972	1	0.625	0.714286
1014	>Pg_PIP7716	chr7	3	2.46154	0.5	0.974315	1	0.59375	0.678571
1015	>Pg_PIP7717	chr7	3	2.66667	0.5	1.03972	1	0.625	0.714286
1016	>Pg_PIP7375	chr7	4	2.90909	0.5	1.21301	1	0.65625	0.75
1017	>Pg_PIP7316	chr7	3	2.46154	0.5	0.974315	1	0.59375	0.678571
1018	>Pg_PIP7315	chr7	2	2	0.5	0.693147	1	0.5	0.571429
1019	>Pg_PIP7046	chr7	1	1	1	0	0	0	0
1020	>Pg_PIP7043	chr7	4	2.90909	0.5	1.21301	1	0.65625	0.75
1021	>Pg_PIP6839	chr7	4	2.90909	0.5	1.21301	1	0.65625	0.75
1022	>Pg_PIP7700	chr7	2	2	0.5	0.693147	1	0.5	0.571429
1023	>Pg_PIP7729	chr7	1	1	1	0	0	0	0
1024	>Pg_PIP6885	chr7	4	2.90909	0.5	1.21301	1	0.65625	0.75
1025	>Pg_PIP6824	chr7	4	2.90909	0.5	1.21301	1	0.65625	0.75
1026	>Pg_PIP7116	chr7	3	2.46154	0.5	0.974315	1	0.59375	0.678571
1027	>Pg_PIP7117	chr7	3	2.46154	0.5	0.974315	1	0.59375	0.678571
1028	>Pg_PIP7412	chr7	1	1	1	0	0	0	0
1029	>Pg_PIP6844	chr7	3	2.66667	0.5	1.03972	1	0.625	0.714286
1030	>Pg_PIP6843	chr7	4	2.90909	0.5	1.21301	1	0.65625	0.75
1031	>Pg_PIP7000	chr7	2	2	0.5	0.693147	1	0.5	0.571429
1032	>Pg_PIP7004	chr7	4	2.90909	0.5	1.21301	1	0.65625	0.75
1033	>Pg_PIP7003	chr7	1	1	1	0	0	0	0
1034	>Pg_PIP7056	chr7	1	1	1	0	0	0	0
1035	>Pg_PIP7534	chr7	1	1	1	0	0	0	0
1036	>Pg_PIP7434	chr7	2	2	0.5	0.693147	1	0.5	0.571429
1037	>Pg_PIP7181	chr7	3	2.66667	0.5	1.03972	1	0.625	0.714286
1038	>Pg_PIP7178	chr7	3	2.66667	0.5	1.03972	1	0.625	0.714286
1039	>Pg_PIP7124	chr7	3	2.66667	0.5	1.03972	1	0.625	0.714286
1040	>Pg_PIP7125	chr7	3	2.46154	0.5	0.974315	1	0.59375	0.678571
1041	>Pg_PIP7123	chr7	1	1	1	0	0	0	0
1042	>Pg_PIP7406	chr7	3	2.66667	0.5	1.03972	1	0.625	0.714286
1043	>Pg_PIP7295	chr7	3	2.46154	0.5	0.974315	1	0.59375	0.678571
1044	>Pg_PIP7291	chr7	2	2	0.5	0.693147	1	0.5	0.571429
1045	>Pg_PIP7290	chr7	1	1	1	0	0	0	0
1046	>Pg_PIP7292	chr7	2	1.6	0.75	0.562335	0.5	0.375	0.5
1047	>Pg_PIP6953	chr7	3	2.66667	0.5	1.03972	1	0.625	0.714286
1048	>Pg_PIP6956	chr7	4	2.90909	0.5	1.21301	1	0.65625	0.75
1049	>Pg_PIP7537	chr7	2	2	0.5	0.693147	1	0.5	0.571429
1050	>Pg_PIP7473	chr7	4	2.90909	0.5	1.21301	1	0.65625	0.75
1051	>Pg_PIP7104	chr7	1	1	1	0	0	0	0
1052	>Pg_PIP7643	chr7	3	2.46154	0.5	0.974315	1	0.59375	0.678571
1053	>Pg_PIP7413	chr7	3	2.46154	0.5	0.974315	1	0.59375	0.678571
1054	>Pg_PIP7418	chr7	3	2.66667	0.5	1.03972	1	0.625	0.714286
1055	>Pg_PIP6979	chr7	3	2.66667	0.5	1.03972	1	0.625	0.714286
1056	>Pg_PIP6980	chr7	4	2.90909	0.5	1.21301	1	0.65625	0.75
1057	>Pg_PIP7265	chr7	3	2.46154	0.5	0.974315	1	0.59375	0.678571
1058	>Pg_PIP7260	chr7	1	1	1	0	0	0	0
1059	>Pg_PIP7423	chr7	1	1	1	0	0	0	0
1060	>Pg_PIP7300	chr7	1	1	1	0	0	0	0
1061	>Pg_PIP7303	chr7	1	1	1	0	0	0	0
1062	>Pg_PIP7106	chr7	4	2.28571	0.625	1.07354	0.75	0.5625	0.642857
1063	>Pg_PIP7107	chr7	3	2.46154	0.5	0.974315	1	0.59375	0.678571
1064	>Pg_PIP7173	chr7	3	2.66667	0.5	1.03972	1	0.625	0.714286
1065	>Pg_PIP7200	chr7	3	2.66667	0.5	1.03972	1	0.625	0.714286
1066	>Pg_PIP6879	chr7	2	2	0.5	0.693147	1	0.5	0.571429
1067	>Pg_PIP7155	chr7	4	2.90909	0.5	1.21301	1	0.65625	0.75
1068	>Pg_PIP7236	chr7	3	2.66667	0.5	1.03972	1	0.625	0.714286
1069	>Pg_PIP7237	chr7	4	2.90909	0.5	1.21301	1	0.65625	0.75
1070	>Pg_PIP7400	chr7	3	2.46154	0.5	0.974315	1	0.59375	0.678571
1071	>Pg_PIP7016	chr7	3	2.66667	0.5	1.03972	1	0.625	0.714286
1072	>Pg_PIP7518	chr7	2	2	0.5	0.693147	1	0.5	0.571429
1073	>Pg_PIP7626	chr7	3	2.66667	0.5	1.03972	1	0.625	0.714286
1074	>Pg_PIP7628	chr7	2	2	0.5	0.693147	1	0.5	1
1075	>Pg_PIP7560	chr7	3	2.46154	0.5	0.974315	1	0.59375	0.678571
1076	>Pg_PIP7566	chr7	3	2.46154	0.5	0.974315	1	0.59375	0.678571
1077	>Pg_PIP7153	chr7	3	2.46154	0.5	0.974315	1	0.59375	0.678571
1078	>Pg_PIP7229	chr7	4	2.90909	0.5	1.21301	1	0.65625	0.75
1079	>Pg_PIP7459	chr7	4	2.90909	0.5	1.21301	1	0.65625	0.75
1080	>Pg_PIP7009	chr7	1	1	1	0	0	0	0
1081	>Pg_PIP7012	chr7	3	2.57143	0.5	1.0114	1	0.611111	0.733333
1082	>Pg_PIP7014	chr7	3	2.66667	0.5	1.03972	1	0.625	0.714286
1083	>Pg_PIP6923	chr7	3	2.46154	0.5	0.974315	1	0.59375	0.678571
1084	>Pg_PIP6924	chr7	1	1	1	0	0	0	0
1085	>Pg_PIP6926	chr7	4	2.90909	0.5	1.21301	1	0.65625	0.75
1086	>Pg_PIP7477	chr7	3	2.46154	0.5	0.974315	1	0.59375	0.678571
1087	>Pg_PIP7600	chr7	3	2.13333	0.625	0.900256	0.75	0.53125	0.607143
1088	>Pg_PIP7602	chr7	4	2.90909	0.5	1.21301	1	0.65625	0.75
1089	>Pg_PIP6959	chr7	3	2.13333	0.625	0.900256	0.75	0.53125	0.607143
1090	>Pg_PIP6958	chr7	4	2.90909	0.5	1.21301	1	0.65625	0.75
1091	>Pg_PIP6878	chr7	3	1.68421	0.75	0.735622	0.5	0.40625	0.464286
1092	>Pg_PIP7112	chr7	3	2.66667	0.5	1.03972	1	0.625	0.714286
1093	>Pg_PIP7572	chr7	3	2.66667	0.5	1.03972	1	0.625	0.714286
1094	>Pg_PIP7583	chr7	5	3.2	0.5	1.38629	1	0.6875	0.785714
1095	>Pg_PIP7582	chr7	2	2	0.5	0.693147	1	0.5	0.571429
1096	>Pg_PIP7574	chr7	2	2	0.5	0.693147	1	0.5	0.571429
1097	>Pg_PIP7670	chr7	3	2.57143	0.5	1.0114	1	0.611111	0.733333
1098	>Pg_PIP7438	chr7	2	2	0.5	0.693147	1	0.5	0.666667
1099	>Pg_PIP7436	chr7	4	2.90909	0.5	1.21301	1	0.65625	0.75
1100	>Pg_PIP7739	chr7	3	2.66667	0.5	1.03972	1	0.625	0.714286
1101	>Pg_PIP7741	chr7	3	2.66667	0.5	1.03972	1	0.625	0.714286
1102	>Pg_PIP6889	chr7	2	2	0.5	0.693147	1	0.5	0.571429
1103	>Pg_PIP7035	chr7	3	2.66667	0.5	1.03972	1	0.625	0.714286
1104	>Pg_PIP7567	chr7	3	2.46154	0.5	0.974315	1	0.59375	0.678571
1105	>Pg_PIP6825	chr7	4	2.90909	0.5	1.21301	1	0.65625	0.75
1106	>Pg_PIP7102	chr7	3	2.66667	0.5	1.03972	1	0.625	0.714286
1107	>Pg_PIP6854	chr7	4	2.90909	0.5	1.21301	1	0.65625	0.75
1108	>Pg_PIP7708	chr7	3	2.46154	0.5	0.974315	1	0.59375	0.678571
1109	>Pg_PIP7142	chr7	2	2	0.5	0.693147	1	0.5	0.571429
1110	>Pg_PIP7320	chr7	4	2.90909	0.5	1.21301	1	0.65625	0.75
1111	>Pg_PIP7693	chr7	3	2.46154	0.5	0.974315	1	0.59375	0.678571
1112	>Pg_PIP7812	chr7	3	2.66667	0.5	1.03972	1	0.625	0.714286
1113	>Pg_PIP7256	chr7	3	2.46154	0.5	0.974315	1	0.59375	0.678571
1114	>Pg_PIP6888	chr7	3	2.66667	0.5	1.03972	1	0.625	0.714286
1115	>Pg_PIP7762	chr7	3	2.66667	0.5	1.03972	1	0.625	0.714286
1116	>Pg_PIP7764	chr7	4	2.90909	0.5	1.21301	1	0.65625	0.75
1117	>Pg_PIP7768	chr7	3	2.66667	0.5	1.03972	1	0.625	0.714286
1118	>Pg_PIP6852	chr7	1	1	1	0	0	0	0
1119	>Pg_PIP6945	chr7	3	2.66667	0.5	1.03972	1	0.625	0.714286
1120	>Pg_PIP6936	chr7	4	2.90909	0.5	1.21301	1	0.65625	0.75
1121	>Pg_PIP7232	chr7	4	2.90909	0.5	1.21301	1	0.65625	0.75
1122	>Pg_PIP7454	chr7	1	1	1	0	0	0	0
1123	>Pg_PIP7466	chr7	4	2.90909	0.5	1.21301	1	0.65625	0.75
1124	>Pg_PIP7894	chr8	2	2	0.5	0.693147	1	0.5	0.571429
1125	>Pg_PIP7898	chr8	3	2.57143	0.5	1.0114	1	0.611111	0.733333
1126	>Pg_PIP7900	chr8	3	2.66667	0.5	1.03972	1	0.625	0.714286
1127	>Pg_PIP7938	chr8	2	2	0.5	0.693147	1	0.5	0.571429
1128	>Pg_PIP8334	chr8	4	2.90909	0.5	1.21301	1	0.65625	0.75
1129	>Pg_PIP8168	chr8	2	2	0.5	0.693147	1	0.5	0.571429
1130	>Pg_PIP8077	chr8	3	2.13333	0.625	0.900256	0.75	0.53125	0.607143
1131	>Pg_PIP8794	chr8	2	2	0.5	0.693147	1	0.5	0.571429
1132	>Pg_PIP8748	chr8	3	2.66667	0.5	1.03972	1	0.625	0.714286
1133	>Pg_PIP7982	chr8	1	1	1	0	0	0	0
1134	>Pg_PIP8754	chr8	4	2.90909	0.5	1.21301	1	0.65625	0.75
1135	>Pg_PIP8251	chr8	3	2.66667	0.5	1.03972	1	0.625	0.714286
1136	>Pg_PIP8252	chr8	4	2.90909	0.5	1.21301	1	0.65625	0.75
1137	>Pg_PIP8258	chr8	4	2.28571	0.625	1.07354	0.75	0.5625	0.642857
1138	>Pg_PIP8263	chr8	2	2	0.5	0.693147	1	0.5	0.571429
1139	>Pg_PIP8266	chr8	2	2	0.5	0.693147	1	0.5	0.571429
1140	>Pg_PIP8271	chr8	3	2.13333	0.625	0.900256	0.75	0.53125	0.607143
1141	>Pg_PIP8422	chr8	2	2	0.5	0.693147	1	0.5	0.571429
1142	>Pg_PIP8518	chr8	3	2.46154	0.5	0.974315	1	0.59375	0.678571
1143	>Pg_PIP8729	chr8	3	2.66667	0.5	1.03972	1	0.625	0.714286
1144	>Pg_PIP8021	chr8	3	2.66667	0.5	1.03972	1	0.625	0.714286
1145	>Pg_PIP8658	chr8	2	2	0.5	0.693147	1	0.5	0.571429
1146	>Pg_PIP8005	chr8	1	1	1	0	0	0	0
1147	>Pg_PIP8002	chr8	1	1	1	0	0	0	0
1148	>Pg_PIP8189	chr8	3	2.46154	0.5	0.974315	1	0.59375	0.678571
1149	>Pg_PIP8643	chr8	3	2.66667	0.5	1.03972	1	0.625	0.714286
1150	>Pg_PIP8710	chr8	3	2.66667	0.5	1.03972	1	0.625	0.714286
1151	>Pg_PIP7958	chr8	3	2.46154	0.5	0.974315	1	0.59375	0.678571
1152	>Pg_PIP8594	chr8	4	2.90909	0.5	1.21301	1	0.65625	0.75
1153	>Pg_PIP8555	chr8	3	2.66667	0.5	1.03972	1	0.625	0.714286
1154	>Pg_PIP8556	chr8	3	2.66667	0.5	1.03972	1	0.625	0.714286
1155	>Pg_PIP8557	chr8	2	2	0.5	0.693147	1	0.5	0.571429
1156	>Pg_PIP8281	chr8	4	2.90909	0.5	1.21301	1	0.65625	0.75
1157	>Pg_PIP8113	chr8	3	2.46154	0.5	0.974315	1	0.59375	0.678571
1158	>Pg_PIP7867	chr8	3	2.46154	0.5	0.974315	1	0.59375	0.678571
1159	>Pg_PIP7868	chr8	3	2.46154	0.5	0.974315	1	0.59375	0.678571
1160	>Pg_PIP8426	chr8	3	2.66667	0.5	1.03972	1	0.625	0.714286
1161	>Pg_PIP8456	chr8	4	2.90909	0.5	1.21301	1	0.65625	0.75
1162	>Pg_PIP8093	chr8	3	2.46154	0.5	0.974315	1	0.59375	0.678571
1163	>Pg_PIP8094	chr8	3	2.46154	0.5	0.974315	1	0.59375	0.678571
1164	>Pg_PIP7869	chr8	3	2.46154	0.5	0.974315	1	0.59375	0.678571
1165	>Pg_PIP8450	chr8	3	2.46154	0.5	0.974315	1	0.59375	0.678571
1166	>Pg_PIP8453	chr8	3	2.46154	0.5	0.974315	1	0.59375	0.678571
1167	>Pg_PIP8194	chr8	3	2.46154	0.5	0.974315	1	0.59375	0.678571
1168	>Pg_PIP8400	chr8	2	2	0.5	0.693147	1	0.5	0.571429
1169	>Pg_PIP8165	chr8	3	2.66667	0.5	1.03972	1	0.625	0.714286
1170	>Pg_PIP8758	chr8	1	1	1	0	0	0	0
1171	>Pg_PIP8248	chr8	1	1	1	0	0	0	0
1172	>Pg_PIP8297	chr8	3	2.46154	0.5	0.974315	1	0.59375	0.678571
1173	>Pg_PIP8302	chr8	2	2	0.5	0.693147	1	0.5	0.571429
1174	>Pg_PIP8618	chr8	3	2.66667	0.5	1.03972	1	0.625	0.714286
1175	>Pg_PIP8617	chr8	2	2	0.5	0.693147	1	0.5	0.571429
1176	>Pg_PIP7904	chr8	4	2.90909	0.5	1.21301	1	0.65625	0.75
1177	>Pg_PIP8484	chr8	3	2.46154	0.5	0.974315	1	0.59375	0.678571
1178	>Pg_PIP8485	chr8	2	2	0.5	0.693147	1	0.5	0.571429
1179	>Pg_PIP8491	chr8	1	1	1	0	0	0	0
1180	>Pg_PIP8493	chr8	5	3.2	0.5	1.38629	1	0.6875	0.785714
1181	>Pg_PIP8411	chr8	2	2	0.5	0.693147	1	0.5	0.571429
1182	>Pg_PIP8118	chr8	1	1	1	0	0	0	0
1183	>Pg_PIP8235	chr8	3	2.46154	0.5	0.974315	1	0.59375	0.678571
1184	>Pg_PIP8691	chr8	3	2.46154	0.5	0.974315	1	0.59375	0.678571
1185	>Pg_PIP8693	chr8	4	2.90909	0.5	1.21301	1	0.65625	0.75
1186	>Pg_PIP7988	chr8	1	1	1	0	0	0	0
1187	>Pg_PIP8573	chr8	2	2	0.5	0.693147	1	0.5	0.571429
1188	>Pg_PIP8574	chr8	4	2.90909	0.5	1.21301	1	0.65625	0.75
1189	>Pg_PIP8384	chr8	4	2.90909	0.5	1.21301	1	0.65625	0.75
1190	>Pg_PIP8559	chr8	1	1	1	0	0	0	0
1191	>Pg_PIP8796	chr8	2	2	0.5	0.693147	1	0.5	0.571429
1192	>Pg_PIP7935	chr8	3	2.46154	0.5	0.974315	1	0.59375	0.678571
1193	>Pg_PIP8721	chr8	3	2.46154	0.5	0.974315	1	0.59375	0.678571
1194	>Pg_PIP8720	chr8	3	2.46154	0.5	0.974315	1	0.59375	0.678571
1195	>Pg_PIP8767	chr8	3	2.46154	0.5	0.974315	1	0.59375	0.678571
1196	>Pg_PIP8135	chr8	2	2	0.5	0.693147	1	0.5	0.6
1197	>Pg_PIP8137	chr8	4	2.90909	0.5	1.21301	1	0.65625	0.75
1198	>Pg_PIP8362	chr8	2	2	0.5	0.693147	1	0.5	0.571429
1199	>Pg_PIP8360	chr8	2	2	0.5	0.693147	1	0.5	0.571429
1200	>Pg_PIP8275	chr8	3	2.57143	0.5	1.0114	1	0.611111	0.733333
1201	>Pg_PIP8325	chr8	3	2.46154	0.5	0.974315	1	0.59375	0.678571
1202	>Pg_PIP8739	chr8	2	2	0.5	0.693147	1	0.5	0.571429
1203	>Pg_PIP8583	chr8	1	1	1	0	0	0	0
1204	>Pg_PIP8706	chr8	2	2	0.5	0.693147	1	0.5	0.571429
1205	>Pg_PIP8733	chr8	2	2	0.5	0.693147	1	0.5	0.571429
1206	>Pg_PIP8731	chr8	4	2.90909	0.5	1.21301	1	0.65625	0.75
1207	>Pg_PIP8806	chr8	3	2.46154	0.5	0.974315	1	0.59375	0.678571
1208	>Pg_PIP8343	chr8	3	2.46154	0.5	0.974315	1	0.59375	0.678571
1209	>Pg_PIP8417	chr8	3	2.46154	0.5	0.974315	1	0.59375	0.678571
1210	>Pg_PIP7919	chr8	3	2.46154	0.5	0.974315	1	0.59375	0.678571
1211	>Pg_PIP7921	chr8	3	2.46154	0.5	0.974315	1	0.59375	0.678571
1212	>Pg_PIP7927	chr8	3	2.46154	0.5	0.974315	1	0.59375	0.678571
1213	>Pg_PIP7847	chr8	2	2	0.5	0.693147	1	0.5	0.571429
1214	>Pg_PIP8527	chr8	2	2	0.5	0.693147	1	0.5	0.571429
1215	>Pg_PIP8146	chr8	2	2	0.5	0.693147	1	0.5	0.571429
1216	>Pg_PIP8667	chr8	2	2	0.5	0.693147	1	0.5	0.571429
1217	>Pg_PIP8029	chr8	2	2	0.5	0.693147	1	0.5	0.571429
1218	>Pg_PIP8038	chr8	3	2.46154	0.5	0.974315	1	0.59375	0.678571
1219	>Pg_PIP7997	chr8	3	2.13333	0.625	0.900256	0.75	0.53125	0.607143
1220	>Pg_PIP8495	chr8	4	2.90909	0.5	1.21301	1	0.65625	0.75
1221	>Pg_PIP8249	chr8	4	2.90909	0.5	1.21301	1	0.65625	0.75
1222	>Pg_PIP8683	chr8	3	2.66667	0.5	1.03972	1	0.625	0.714286
1223	>Pg_PIP8680	chr8	3	2.46154	0.5	0.974315	1	0.59375	0.678571
1224	>Pg_PIP8671	chr8	5	3.2	0.5	1.38629	1	0.6875	0.785714
1225	>Pg_PIP8441	chr8	3	2.66667	0.5	1.03972	1	0.625	0.714286
1226	>Pg_PIP8282	chr8	3	2.46154	0.5	0.974315	1	0.59375	0.678571
1227	>Pg_PIP8470	chr8	3	2.46154	0.5	0.974315	1	0.59375	0.678571
1228	>Pg_PIP8348	chr8	2	2	0.5	0.693147	1	0.5	0.571429
1229	>Pg_PIP8356	chr8	3	2.66667	0.5	1.03972	1	0.625	0.714286
1230	>Pg_PIP8771	chr8	3	2.46154	0.5	0.974315	1	0.59375	0.678571
1231	>Pg_PIP8503	chr8	2	2	0.5	0.693147	1	0.5	0.571429
1232	>Pg_PIP7947	chr8	3	2.57143	0.5	1.0114	1	0.611111	0.733333
1233	>Pg_PIP7946	chr8	3	2.46154	0.5	0.974315	1	0.59375	0.678571
