# Supplementary material for: Chromosome-specific potential intron polymorphism markers for large-scale genotyping applications in pomegranate
Source: Front Plant Sci. 2022 Aug 30;13:943959. doi: 10.3389/fpls.2022.943959 (PMC9468638; doi:10.3389/fpls.2022.943959)
Supplement: Supplementary Table 8 — Functional categorization of 3,445 annotated Tunisia genes with 1,233 PIP markers. [file Table_8.xls]

## Sheet: Table
Suppl Table S8	Functional categorization of 3445 annotated Tunisia genes with 1233 PIP markers
		Functional category	No of genes	Percentage
	1	Sugar, Starch & Cellulose metabolism	61	0.0177
	2	Predicted/Uncharacterized/Hypothetical Proteins	1560	0.4528
		Predicted	1055	0.3063
		Uncharacterized	215	0.0624
		Hypothetical	290	0.0842
	3	Kinases	293	0.085
	4	Transporters	93	0.027
	5	Transcription Factors	330	0.0958
	6	Lipid metabolism	110	0.0319
	7	Enzymes	835	0.2424
		Transferases	122	0.0354
		Reductase	47	0.0136
		Dehydrogenase	64	0.0186
		Hydrolase	42	0.0122
		Synthase	88	0.0255
		Phosphatase	37	0.0107
		Ligase	41	0.0119
		Other enzymes	394	0.1144
	8	DNA Synthesis & Repair	59	0.0171
	9	Biotic & Abiotic Stress tolerance	104	0.0302

## Sheet: SS&C metabolism
		Sugar,Starch and Cellulose metaboloism
1	XM_031520848.1	LOC116192318	isoamylase 3, chloroplastic
2	XM_031520944.1	LOC116192399	sugar transporter ERD6-like 6
3	XM_031521069.1	LOC116192511	UDP-galactose/UDP-glucose transporter 2-like
4	XM_031531332.1	LOC116200481	UDP-glucose 4-epimeraseGEPI48-like
5	XM_031540005.1	LOC116207139	bifunctional UDP-glucose 4-epimeraseand UDP-xylose 4-epimerase1
6	XM_031542432.1	LOC116208866	plastidic glucose transporter 4
7	XM_031523173.1	LOC116194366	GDP-mannose 3,5-epimerase2-like
8	XM_031530475.1	LOC116199893	UDP-galactose/UDP-glucose transporter 3
9	XM_031531089.1	LOC116200264	putative glucose-6-phosphate 1-epimerase
10	XM_031532653.1	LOC116201412	sugar transporter ERD6-like 6
11	XM_031534128.1	LOC116202545	UDP-glucose 4-epimeraseGEPI48-like
12	XM_031534129.1	LOC116202546	UDP-glucose 4-epimeraseGEPI48
13	XM_031534570.1	LOC116202931	UDP-sugar pyrophosphorylase
14	XM_031538357.1	LOC116205711	epimerasefamily protein SDR39U1 homolog, chloroplastic
15	XM_031535376.1	LOC116203583	UDP-galactose/UDP-glucose transporter 2-like
16	XM_031540386.1	LOC116207447	GDP-mannose 3,5-epimerase1
17	XM_031543679.1	LOC116209922	sugar transporter ERD6-like 6
18	XM_031546306.1	LOC116211794	UDP-galactose/UDP-glucose transporter 5-like
19	XM_031546475.1	LOC116211934	nicotinate-nucleotide pyrophosphorylase[carboxylating], chloroplastic
20	XM_031548287.1	LOC116213391	UDP-arabinose 4-epimerase1
21	XM_031550381.1	LOC116214891	sugar transporter ERD6-like 4
22	XM_031517480.1	LOC116188251	isoamylase 1, chloroplastic
23	XM_031517987.1	LOC116188555	lariat debranching enzyme
24	XM_031524199.1	LOC116195200	cellulose synthase A catalytic subunit 8 [UDP-forming]
25	XM_031543122.1	LOC116209475	cellulose synthase A catalytic subunit 1 [UDP-forming]-like
26	XM_031546836.1	LOC116212270	cellulose synthase A catalytic subunit 7 [UDP-forming]
27	XM_031525531.1	LOC116196024	dolichyl-phosphate beta-glucosyltransferase
28	XM_031537152.1	LOC116204834	O-glucosyltransferase rumi homolog
29	XM_031539170.1	LOC116206334	sterol 3-beta-glucosyltransferase UGT80B1
30	XM_031540779.1	LOC116207709	glucoMannan 4-beta-mannosyltransferase 9
31	XM_031541913.1	LOC116208455	protein cellulose synthase INTERACTIVE 1
32	XM_031544005.1	LOC116210181	cellulose synthase A catalytic subunit 2 [UDP-forming]-like
33	XM_031544401.1	LOC116210517	Sucrose synthase 3
34	XM_031545281.1	LOC116211080	glucoMannan 4-beta-mannosyltransferase 2-like
35	XM_031521255.1	LOC116192655	UDP-glucuronic acid decarboxylase 2-like
36	XM_031529106.1	LOC116198850	UDP-N-acetylmuramoyl-L-alanyl-D-glutamate--2,6-diaminopimelate ligase MurE homolog, chloroplastic
37	XM_031537301.1	LOC116204926	UDP-N-acetylglucosamine diphosphorylase 1
38	XM_031541695.1	LOC116208322	UDP-N-acetylglucosamine diphosphorylase 1
39	XM_031541727.1	LOC116208348	UDP-glucuronic acid decarboxylase 1
40	XM_031541758.1	LOC116208368	UDP-arabinopyranose mutase 1
41	XM_031544863.1	LOC116210806	UDP-glucuronic acid decarboxylase 2
42	XM_031549768.1	LOC116214347	UDP-arabinopyranose mutase 3
43	XM_031521673.1	LOC116192959	importin-11
44	XM_031521674.1	LOC116192959	importin-11
45	XM_031521773.1	LOC116193041	exportin-7
46	XM_031532659.1	LOC116201415	importin subunit alpha-1-like
47	XM_031541247.1	LOC116208044	importin subunit alpha-4
48	XM_031541737.1	LOC116208357	importin subunit alpha-2-like
49	XM_031542008.1	LOC116208520	importin subunit alpha-2
50	XM_031544355.1	LOC116210478	importin-5
51	XM_031517527.1	LOC116188279	UDP-glucuronic acid decarboxylase 5-like
52	XM_031518376.1	LOC116188924	UDP-arabinopyranose mutase 1
53	XM_031518591.1	LOC116189063	UDP-glucuronic acid decarboxylase 5
54	XM_031548782.1	LOC116213739	probable cellulose synthase A catalytic subunit 5 [UDP-forming]
55	XM_031549425.1	LOC116214122	sterol 3-beta-glucosyltransferase UGT80A2
56	XM_031515663.1	LOC116187075	cellulose synthase A catalytic subunit 1 [UDP-forming]
57	XM_031516497.1	LOC116187640	cellulose synthase A catalytic subunit 3 [UDP-forming]
58	XM_031516498.1	LOC116187640	cellulose synthase A catalytic subunit 3 [UDP-forming]
59	XM_031516500.1	LOC116187640	cellulose synthase A catalytic subunit 3 [UDP-forming]
60	XM_031516901.1	LOC116187895	Sucrose synthase -like
61	XM_031517755.1	LOC116188411	cellulose synthase A catalytic subunit 2 [UDP-forming]-like
				285

## Sheet: Proteins
			Hypothetical/Unkonw/ Predicted Proteins
Predicted	Sl.No	Details
	1	XM_031516268.1	LOC116187522	protein HLB1
	2	XM_031516475.1	LOC116187627	ribonuclease E/G-like protein, chloroplastic
	3	XM_031516882.1	LOC116187883	mechanosensitive ion channel protein 3, chloroplastic-like
	4	XM_031517051.1	LOC116187975	angio-associated migratory cell protein-like
	5	XM_031517952.1	LOC116188527	serine/threonine protein phosphatase 2A 55 kDa regulatory subunit B beta isoform-like
	6	XM_031518097.1	LOC116188621	60S ribosomal protein L23
	7	XM_031518144.1	LOC116188654	transducin beta-like protein 2
	8	XM_031518364.1	LOC116188913	60S ribosomal protein L15-1-like
	9	XM_031518467.1	LOC116188987	PITH domain-containing protein 1
	10	XM_031518948.1	LOC116189321	probable protein phosphatase 2C 5
	11	XM_031519154.1	LOC116189475	probable protein phosphatase 2C 39
	12	XM_031519187.1	LOC116189498	dynamin-related protein 5A
	13	XM_031519208.1	LOC116189519	protein SPA1-RELATED 3-like
	14	XM_031519332.1	LOC116189607	MLO-like protein 11
	15	XM_031519704.1	LOC116190025	protein transport protein Sec24-like At3g07100
	16	XM_031519743.1	LOC116190080	DUF21 domain-containing protein At1g55930, chloroplastic-like
	17	XM_031520087.1	LOC116190405	40S ribosomal protein S8-like
	18	XM_031520194.1	LOC116190942	BTB/POZ domain-containing protein At1g30440-like
	19	XM_031520261.1	LOC116191484	microtubule-associated protein 70-1-like
	20	XM_031520281.1	LOC116191733	protein disulfide-isomerase 5-3-like
	21	XM_031520532.1	LOC116192097	protein SUPPRESSOR OF QUENCHING 1, chloroplastic
	22	XM_031520544.1	LOC116192104	WD repeat-containing protein DWA2-like
	23	XM_031520556.1	LOC116192111	probable protein phosphatase 2C 59
	24	XM_031520602.1	LOC116192146	kinesin-like protein KIN-14Q
	25	XM_031520621.1	LOC116192161	dnaJ protein ERDJ3A
	26	XM_031520633.1	LOC116192169	vacuolar protein sorting-associated protein 22 homolog 1
	27	XM_031520648.1	LOC116192180	kinesin-like protein KIN-14J
	28	XM_031520708.1	LOC116192230	protein TSS
	29	XM_031520739.1	LOC116192251	transmembrane protein 120 homolog
	30	XM_031520743.1	LOC116192254	40S ribosomal protein S13
	31	XM_031520756.1	LOC116192263	transmembrane protein 87A
	32	XM_031520790.1	LOC116192284	FAM10 family protein At4g22670
	33	XM_031520842.1	LOC116192315	major facilitator superfamily domain-containing protein 12-like
	34	XM_031520878.1	LOC116192344	calcium-binding protein 39
	35	XM_031520879.1	LOC116192344	calcium-binding protein 39
	36	XM_031520894.1	LOC116192358	AT-hook motif nuclear-localized protein 1-like
	37	XM_031520897.1	LOC116192361	probable protein phosphatase 2C 12
	38	XM_031520936.1	LOC116192395	sulfite exporter TauE/SafE family protein 3-like
	39	XM_031520942.1	LOC116192398	YTH domain-containing protein 1
	40	XM_031520969.1	LOC116192420	acyl-CoA-binding domain-containing protein 4-like
	41	XM_031520970.1	LOC116192420	acyl-CoA-binding domain-containing protein 4-like
	42	XM_031520971.1	LOC116192420	acyl-CoA-binding domain-containing protein 4-like
	43	XM_031520973.1	LOC116192423	GTP-binding protein SAR1B
	44	XM_031520997.1:	LOC116192444	stress-response A/B barrel domain-containing protein HS1-like
	45	XM_031521012.1	LOC116192426	rhomboid-like protein 11, chloroplastic
	46	XM_031521016.1	LOC116192462	serine/threonine-protein phosphatase 6 regulatory subunit 2
	47	XM_031521042.1	LOC116192482	ER membrane protein complex subunit 10
	48	XM_031521122.1	LOC116192550	polyadenylate-binding protein-interacting protein 9-like
	49	XM_031521168.1	LOC116192585	rab3 GTPase-activating protein non-catalytic subunit
	50	XM_031521178.1	LOC116192593	protein RCC2 homolog
	51	XM_031521187.1	LOC116192598	pto-interacting protein 1-like
	52	XM_031521209.1	LOC116192613	glucose-induced degradation protein 8-A homolog
	53	XM_031521264.1	LOC116192660	protein ABIL1
	54	XM_031521307.1	LOC116192697	kinesin-like protein KIN-14I
	55	XM_031521321.1	LOC116192710	E3 ubiquitin-protein ligase MIEL1
	56	XM_031521349.1	LOC116192725	transmembrane protein 147
	57	XM_031521396.1	LOC116192761	60S ribosomal protein L44
	58	XM_031521488.1	LOC116192823	protein DNA-DAMAGE INDUCIBLE 1
	59	XM_031521557.1	LOC116192870	UPF0161 protein At3g09310
	60	XM_031521628.1	LOC116192921	vesicle-associated membrane protein 724
	61	XM_031521664.1	LOC116192950	kinesin-like protein KIN-14F
	62	XM_031521665.1	LOC116192951	ER lumen protein-retaining receptor erd-2.2-like
	63	XM_031521700.1	LOC116192985	G patch domain-containing protein 4
	64	XM_031521710.1	LOC116192992	protein CURVATURE THYLAKOID 1A, chloroplastic
	65	XM_031521736.1	LOC116193011	ras-related protein RABH1b
	66	XM_031521753.1	LOC116193027	EH domain-containing protein 1
	67	XM_031521766.1	LOC116193037	50S ribosomal protein L5, chloroplastic
	68	XM_031521812.1	LOC116193062	40S ribosomal protein S4
	69	XM_031521824.1	LOC116193071	rRNA-processing protein FCF1 homolog
	70	XM_031521851.1	LOC116193096	protein FAM91A1
	71	XM_031521859.1	LOC116193096	protein FAM91A1
	72	XM_031521899.1	LOC116193128	serine/threonine-protein phosphatase 4 regulatory subunit 3A-like
	73	XM_031521901.1	LOC116193131	probable transcriptional regulatory protein At2g25830
	74	XM_031521902.1	LOC116193132	GDT1-like protein 4
	75	XM_031521903.1	LOC116193133	DDRGK domain-containing protein 1
	76	XM_031521909.1	LOC116193138	rab3 GTPase-activating protein catalytic subunit-like
	77	XM_031521932.1	LOC116193149	pre-mRNA-processing protein 40A
	78	XM_031522031.1	LOC116193227	60S ribosomal protein L44-like
	79	XM_031522039.1	LOC116193233	beta-adaptin-like protein A
	80	XM_031522047.1	LOC116193238	translation machinery-associated protein 22
	81	XM_031522054.1	LOC116193246	UPF0613 protein PB24D3.06c-like
	82	XM_031522112.1	LOC116193294	protein YIF1B-like
	83	XM_031522113.1	LOC116193296	ubiquitin-NEDD8-like protein RUB2
	84	XM_031522127.1	LOC116193307	protein root UVB sensitive 5
	85	XM_031522129.1	LOC116193309	probable envelope ADP,ATP carrier protein, chloroplastic
	86	XM_031522130.1	LOC116193310	E3 ubiquitin-protein ligase AIRP2
	87	XM_031522202.1	LOC116193482	DNA damage-binding protein 1
	88	XM_031523406.1	LOC116194555	pentatricopeptide repeat-containing protein At5g42310, chloroplastic
	89	XM_031523969.1	LOC116195016	polycomb group protein FERTILIZATION-INDEPENDENT ENDOSPERM
	90	XM_031524684.1	LOC116195442	protein STRUBBELIG-RECEPTOR FAMILY 5-like
	91	XM_031528197.1	LOC116197892	protein SEH1
	92	XM_031528711.1	LOC116198511	putative HVA22-like protein g
	93	XM_031529241.1	LOC116198958	protein TOPLESS-like
	94	XM_031529351.1	LOC116199058	chaperone protein DnaJ
	95	XM_031529370.1	LOC116199073	signal recognition particle 54 kDa protein 2
	96	XM_031529553.1	LOC116199251	ACT domain-containing protein ACR11-like
	97	XM_031529808.1	LOC116199456	vacuolar protein sorting-associated protein 2 homolog 3
	98	XM_031530013.1	LOC116199592	kinesin-like protein KIN-14N
	99	XM_031529574.1	LOC116199277	putative E3 ubiquitin-protein ligase XBAT31
	100	XM_031529586.1	LOC116199283	C-terminal binding protein AN
	101	XM_031530898.1	LOC116200165	protein SGT1 homolog B-like
	102	XM_031531178.1	LOC116200315	monocopper oxidase-like protein SKU5
	103	XM_031531199.1	LOC116200338	thylakoid lumenal protein TL20.3, chloroplastic
	104	XM_031531241.1	LOC116200389	PRA1 family protein A1-like
	105	XM_031531282.1	LOC116200407	kinesin-like protein KIN-7N
	106	XM_031531384.1	LOC116200541	5'-nucleotidase domain-containing protein 4
	107	XM_031531415.1	LOC116200578	DUF21 domain-containing protein At1g47330
	108	XM_031531642.1	LOC116200734	60S ribosomal protein L37a
	109	XM_031531886.1	LOC116200913	cell division control protein 2 homolog C
	110	XM_031531993.1	LOC116200964	protein REDUCED WALL ACETYLATION 2
	111	XM_031532095.1	LOC116201027	mitochondrial substrate carrier family protein B
	112	XM_031532139.1	LOC116201060	probable E3 ubiquitin-protein ligase ARI8
	113	XM_031532254.1	LOC116201130	40S ribosomal protein S3-3
	114	XM_031532278.1	LOC116201122	rho GTPase-activating protein REN1
	115	XM_031532556.1	LOC116201341	protein TRIGALACTOSYLDIACYLGLYCEROL 3, chloroplastic
	116	XM_031532579.1	LOC116201357	ras-related protein RABD2c
	117	XM_031533564.1	LOC116202048	DUF21 domain-containing protein At4g14240-like
	118	XM_031533632.1	LOC116202194	chloroplast stem-loop binding protein of 41 kDa b, chloroplastic
	119	XM_031533950.1	LOC116202404	protein RAE1
	120	XM_031535471.1	LOC116203642	Fanconi anemia group J protein
	121	XM_031535479.1	LOC116203578	ABSCISIC ACID-INSENSITIVE 5-like protein 5
	122	XM_031535550.1	LOC116203682	high mobility group B protein 3-like
	123	XM_031539609.1	LOC116206774	14-3-3-like protein
	124	XM_031539721.1	LOC116206859	40S ribosomal protein S6-like
	125	XM_031540464.1	LOC116207471	UPF0160 protein
	126	XM_031540908.1	LOC116207814	protein NCA1
	127	XM_031541389.1	LOC116208134	kinesin-like protein KIN-14B
	128	XM_031541715.1	LOC116208334	WAT1-related protein At4g19185
	129	XM_031541726.1	LOC116208344	calcineurin B-like protein 9
	130	XM_031542019.1	LOC116208529	protein DEFECTIVE IN EXINE FORMATION 1
	131	XM_031542240.1	LOC116208692	chaperone protein dnaJ GFA2, mitochondrial
	132	XM_031542352.1	LOC116208788	probable E3 ubiquitin-protein ligase RZFP34
	133	XM_031542357.1	LOC116208796	putative MO25-like protein At5g47540
	134	XM_031542383.1	LOC116208821	auxin transporter-like protein 4
	135	XM_031542398.1	LOC116208833	stem-specific protein TSJT1-like
	136	XM_031542471.1	LOC116208900	E3 ubiquitin-protein ligase UPL7
	137	XM_031542744.1	LOC116209178	GTP-binding protein SAR2-like
	138	XM_031542852.1	LOC116209229	iron-sulfur protein NUBPL
	139	XM_031543814.1	LOC116210023	ADP,ATP carrier protein 1, mitochondrial-like
	140	XM_031543997.1	LOC116210173	WD repeat-containing protein PCN
	141	XM_031544387.1	LOC116210500	peroxisomal membrane protein 11C
	142	XM_031544644.1	LOC116210645	PGR5-like protein 1B, chloroplastic
	143	XM_031544887.1	LOC116210645	PGR5-like protein 1B, chloroplastic
	144	XM_031545088.1	LOC116210927	vacuolar protein sorting-associated protein 52 A
	145	XM_031545120.1	LOC116210953	14-3-3-like protein B
	146	XM_031545130.1	LOC116210959	protein CutA, chloroplastic
	147	XM_031545732.1:	LOC116211358	grpE protein homolog 2, mitochondrial-like
	148	XM_031546240.1	LOC116211733	topless-related protein 3-like
	149	XM_031547102.1	LOC116212468	protein FIZZY-RELATED 2
	150	XM_031547168.1	LOC116212515	squamosa promoter-binding-like protein 7
	151	XM_031547372.1	LOC116212715	protein FREE1
	152	XM_031547604.1	LOC116212875	U1 small nuclear ribonucleoprotein A
	153	XM_031547768.1	LOC116212984	kinesin-like protein KIN-4A
	154	XM_031547870.1	LOC116213063	protein LUTEIN DEFICIENT 5, chloroplastic
	155	XM_031548472.1	LOC116213495	protein REDUCED WALL ACETYLATION 3-like
	156	XM_031548536.1	LOC116213538	trafficking protein particle complex subunit 3-like
	157	XM_031548965.1	LOC116213859	WAT1-related protein At5g47470-like
	158	XM_031549097.1	LOC116213939	protein DJ-1 homolog B
	159	XM_031549216.1	LOC116214005	TOM1-like protein 9
	160	XM_031549325.1	LOC116214069	E3 ubiquitin-protein ligase UPL6
	161	XM_031549778.1	LOC116214359	secretory carrier-associated membrane protein 4
	162	XM_031549850.1	LOC116214205	50S ribosomal protein L11, chloroplastic
	163	XM_031549980.1	LOC116214598	serine/threonine-protein phosphatase PP-X isozyme 2
	164	XM_031550056.1	LOC116214650	60S ribosomal protein L37a
	165	XM_031550338.1	LOC116214854	notchless protein homolog
	166	XM_031550400.1	LOC116214902	beta-adaptin-like protein B
	167	XM_031550659.1	LOC116215085	SNARE-interacting protein KEULE-like
	168	XM_031550822.1	LOC116215203	transmembrane protein 208 homolog
	169	XM_031550906.1	LOC116215250	chaperone protein dnaJ 1, mitochondrial
	170	XM_031551069.1	LOC116215377	F-actin-capping protein subunit alpha
	171	XM_031551592.1	LOC116215791	SPX domain-containing membrane protein At4g22990-like
	172	XM_031551721.1	LOC116215909	ADP-ribosylation factor GTPase-activating protein AGD5
	173	XM_031551778.1	LOC116215946	cytochrome c-type biogenesis ccda-like chloroplastic protein
	174	XM_031551832.1	LOC116215982	chlorophyll a-b binding protein 13, chloroplastic
	175	XM_031548220.1	LOC116213335	50S ribosomal protein L13, chloroplastic
	176	XM_031522159.1	LOC116193460	chloride conductance regulatory protein ICln
	177	XM_031522176.1	LOC116193468	VAMP-like protein YKT61
	178	XM_031522219.1	LOC116193497	3-hydroxyacyl-[acyl-carrier-protein] dehydratase FabZ-like
	179	XM_031522303.1	LOC116193559	afadin- and alpha-actinin-binding protein A
	180	XM_031522541.1	LOC116193794	protein ESKIMO 1-like
	181	XM_031522682.1	LOC116193945	rac-like GTP-binding protein ARAC7
	182	XM_031522806.1	LOC116194091	IQ domain-containing protein IQM3-like
	183	XM_031522825.1	LOC116194104	zinc transport protein ZntB
	184	XM_031522925.1	LOC116194173	auxin-responsive protein IAA14-like
	185	XM_031522952.1	LOC116194201	polypyrimidine tract-binding protein homolog 2
	186	XM_031522993.1	LOC116194234	CD2 antigen cytoplasmic tail-binding protein 2
	187	XM_031523006.1	LOC116194245	60S ribosomal protein L39
	188	XM_031523035.1	LOC116194265	vacuolar sorting protein 18
	189	XM_031523103.1	LOC116194316	ERAD-associated E3 ubiquitin-protein ligase HRD1B-like
	190	XM_031523116.1	LOC116194327	probable small nuclear ribonucleoprotein F
	191	XM_031523145.1	LOC116194345	spliceosome-associated protein 130 A
	192	XM_031523181.1	LOC116194374	topless-related protein 4-like
	193	XM_031523223.1	LOC116194412	aspartic proteinase-like protein 2
	194	XM_031523234.1	LOC116194423	protein PAM71-homolog, chloroplastic
	195	XM_031523315.1	LOC116194502	14-3-3-like protein D
	196	XM_031523325.1	LOC116194511	DNA repair protein RAD16
	197	XM_031523329.1	LOC116194515	aspartic proteinase A1-like
	198	XM_031523334.1	LOC116194518	protein usf
	199	XM_031523402.1	LOC116194554	membralin-like protein At1g60995
	200	XM_031523430.1	LOC116194582	dynamin-related protein 1C
	201	XM_031523439.1	LOC116194588	actin-related protein 2/3 complex subunit 1A-like
	202	XM_031523442.1	LOC116194593	carbon catabolite repressor protein 4 homolog 1-like
	203	XM_031523444.1	LOC116194594	F-box protein At3g58530
	204	XM_031523565.1	LOC116194687	DNA repair protein RAD50
	205	XM_031523601.1	LOC116194714	phosphatidylinositol/phosphatidylcholine transfer protein SFH3-like
	206	XM_031523663.1	LOC116194775	sister chromatid cohesion 1 protein 1
	207	XM_031523664.1	LOC116194777	protein TSS
	208	XM_031523724.1	LOC116194827	T-complex protein 1 subunit theta
	209	XM_031523826.1	LOC116194909	40S ribosomal protein S20-2
	210	XM_031523857.1	LOC116194930	organelle RRM domain-containing protein 1, chloroplastic
	211	XM_031523882.1	LOC116194950	oligouridylate-binding protein 1-like
	212	XM_031523903.1	LOC116194966	protein RAE1-like
	213	XM_031524028.1	LOC116195059	calmodulin-binding protein 60 B-like
	214	XM_031524132.1	LOC116195153	nuclear cap-binding protein subunit 2
	215	XM_031524200.1	LOC116195204	stromal 70 kDa heat shock-related protein, chloroplastic
	216	XM_031524204.1	LOC116195209	mitochondrial substrate carrier family protein C
	217	XM_031524423.1	LOC116195320	SKP1-like protein 21
	218	XM_031524501.1	LOC116195361	protein transport protein SEC23-like
	219	XM_031524681.1	LOC116195465	pentatricopeptide repeat-containing protein At5g04810, chloroplastic
	220	XM_031524690.1	LOC116195472	palmitoyl-acyl carrier protein thioesterase, chloroplastic-like
	221	XM_031524712.1	LOC116195482	dynamin-related protein 3A
	222	XM_031525453.1	LOC116195976	protein transport protein SEC23-like
	223	XM_031525457.1	LOC116195979	traB domain-containing protein-like
	224	XM_031525487.1	LOC116195997	protein CTR9 homolog
	225	XM_031525914.1	LOC116196269	60S ribosomal protein L24
	226	XM_031526114.1	LOC116196411	GPCR-type G protein 1
	227	XM_031527704.1	LOC116197535	ras-related protein RABE1c-like
	228	XM_031527739.1	LOC116197564	putative vesicle-associated membrane protein 726
	229	XM_031527741.1	LOC116197566	40S ribosomal protein S3-3-like
	230	XM_031527764.1	LOC116197588	trafficking protein particle complex subunit 1
	231	XM_031527768.1	LOC116197593	protein trichome birefringence-like 5
	232	XM_031527776.1	LOC116197599	nuclear pore complex protein NUP93A
	233	XM_031527799.1	LOC116197621	dnaJ protein P58IPK homolog
	234	XM_031527908.1	LOC116197700	meiotic recombination protein DMC1 homolog
	235	XM_031527952.1	LOC116197725	protein argonaute 10
	236	XM_031527972.1	LOC116197740	phytochrome-associated serine/threonine-protein phosphatase
	237	XM_031527982.1	LOC116197747	TATA-box-binding protein 2-like
	238	XM_031527985.1	LOC116197750	rhodanese-like domain-containing protein 7
	239	XM_031527999.1	LOC116197759	mitochondrial fission protein ELM1-like
	240	XM_031528046.1	LOC116197796	ADP-ribosylation factor-related protein 1
	241	XM_031528059.1	LOC116197809	monocopper oxidase-like protein SKS1
	242	XM_031528065.1	LOC116197814	SEC12-like protein 1
	243	XM_031528118.1	LOC116197863	nuclear pore complex protein NUP155
	244	XM_031528179.1	LOC116197907	peroxisome biogenesis protein 12
	245	XM_031528213.1	LOC116197932	enhanced ethylene response protein 5
	246	XM_031528226.1	LOC116197944	nifU-like protein 4, mitochondrial
	247	XM_031528234.1	LOC116197950	ubiquinone biosynthesis protein COQ9-B, mitochondrial
	248	XM_031528264.1	LOC116197976	protein YIF1B-like
	249	XM_031528405.1	LOC116198082	protein XAP5 CIRCADIAN TIMEKEEPER
	250	XM_031528407.1	LOC116198084	40S ribosomal protein S27-2
	251	XM_031528424.1	LOC116198091	protein NDL1
	252	XM_031528467.1	LOC116198123	40S ribosomal protein S25-2
	253	XM_031528477.1	LOC116198129	40S ribosomal protein S5-like
	254	XM_031528508.1	LOC116198156	40S ribosomal protein S23
	255	XM_031528509.1	LOC116198157	MLO-like protein 2
	256	XM_031528510.1	LOC116198158	probable ADP-ribosylation factor GTPase-activating protein AGD14
	257	XM_031528518.1	LOC116198168	50S ribosomal protein L17-like
	258	XM_031530140.1	LOC116199679	serine/arginine repetitive matrix protein 1
	259	XM_031530142.1	LOC116199680	protein TOC75-3, chloroplastic
	260	XM_031530185.1	LOC116199721	palmitoyl-acyl carrier protein thioesterase, chloroplastic-like
	261	XM_031530199.1	LOC116199729	nuclear pore complex protein NUP54
	262	XM_031530222.1	LOC116199747	protein PLASTID TRANSCRIPTIONALLY ACTIVE 12, chloroplastic
	263	XM_031530238.1	LOC116199762	serine/threonine protein phosphatase 2A 55 kDa regulatory subunit B beta isoform-like
	264	XM_031530367.1	LOC116199824	sucrose transport protein SUC3
	265	XM_031530370.1	LOC116199827	NLR family CARD domain-containing protein 3
	266	XM_031530386.1	LOC116199837	protein GDAP2 homolog
	267	XM_031530436.1	LOC116199868	chaperone protein dnaJ 16-like
	268	XM_031530462.1	LOC116199878	C2 domain-containing protein At1g53590-like
	269	XM_031530482.1	LOC116199900	serine/threonine-protein phosphatase PP2A catalytic subunit
	270	XM_031530486.1	LOC116199903	protein COFACTOR ASSEMBLY OF COMPLEX C SUBUNIT B CCB4, chloroplastic
	271	XM_031530104.1	LOC116199649	microtubule-associated protein 70-2
	272	XM_031530263.1	LOC116199776	nuclear cap-binding protein subunit 1
	273	XM_031530268.1	LOC116199780	mitochondrial uncoupling protein 2-like
	274	XM_031530543.1	LOC116199949	60S ribosomal protein L34
	275	XM_031530604.1	LOC116199982	protein MET1, chloroplastic
	276	XM_031530655.1	LOC116200011	rho GTPase-activating protein 7
	277	XM_031530680.1	LOC116200024	rac-like GTP-binding protein RHO1
	278	XM_031530701.1	LOC116200038	putative clathrin assembly protein At2g01600
	279	XM_031530712.1	LOC116200047	PI-PLC X domain-containing protein At5g67130
	280	XM_031530724.1	LOC116200057	50S ribosomal protein L35, chloroplastic
	281	XM_031528135.1	LOC116197871	protein ABHD18
	282	XM_031528289.1	LOC116197995	multiprotein-bridging factor 1a
	283	XM_031528297.1	LOC116198002	vacuolar protein sorting-associated protein 24 homolog 1-like
	284	XM_031528304.1	LOC116198007	60S ribosomal protein L13a-4-like
	285	XM_031528305.1	LOC116198008	cyclase-like protein 2
	286	XM_031528327.1	LOC116198027	40S ribosomal protein S3a
	287	XM_031528360.1	LOC116198049	60S ribosomal protein L34
	288	XM_031528526.1	LOC116198176	LIM domain-containing protein WLIM2b-like
	289	XM_031528534.1	LOC116198184	kinesin-like protein KIN-5C
	290	XM_031528549.1	LOC116198195	small nuclear ribonucleoprotein Sm D2-like
	291	XM_031528552.1	LOC116198199	outer envelope protein 64, mitochondrial
	292	XM_031528559.1	LOC116198204	vacuolar protein-sorting-associated protein 33 homolog
	293	XM_031528560.1	LOC116198205	ras-related protein RABF1
	294	XM_031528576.1	LOC116198213	sec-independent protein translocase protein TATB, chloroplastic
	295	XM_031528377.1	LOC116198061	protein GLUTELIN PRECURSOR ACCUMULATION 3
	296	XM_031528629.1	LOC116198477	COBW domain-containing protein 1
	297	XM_031528726.1	LOC116198556	60S ribosomal protein L37-3-like
	298	XM_031528770.1	LOC116198583	protein DETOXIFICATION 30-like
	299	XM_031528793.1	LOC116198607	protein TIC 62, chloroplastic
	300	XM_031528813.1	LOC116198620	40S ribosomal protein S30
	301	XM_031528816.1	LOC116198622	kinesin-like protein KIN-8B
	302	XM_031528870.1	LOC116198667	nucleoid-associated protein At4g30620, chloroplastic
	303	XM_031528980.1	LOC116198752	tetratricopeptide repeat protein 27-like
	304	XM_031528982.1	LOC116198753	protein STRUBBELIG-RECEPTOR FAMILY 6
	305	XM_031529031.1	LOC116198792	nudC domain-containing protein 2
	306	XM_031529052.1	LOC116198809	50S ribosomal protein L17-like
	307	XM_031529056.1	LOC116198812	ruvB-like protein 1
	308	XM_031529165.1	LOC116198898	MADS-box protein SVP-like
	309	XM_031529300.1	LOC116199011	kinesin-like protein KIN-7F
	310	XM_031529322.1	LOC116199035	kinesin-like protein KIN-12E
	311	XM_031529407.1	LOC116199114	heavy metal-associated isoprenylated plant protein 37
	312	XM_031529414.1	LOC116199121	RNA-binding protein 24-like
	313	XM_031529417.1	LOC116199122	histidine-containing phosphotransfer protein 4
	314	XM_031529539.1	LOC116199243	serine/threonine-protein phosphatase 6 regulatory subunit 3
	315	XM_031529671.1	LOC116199346	protein LIKE COV 1-like
	316	XM_031529672.1	LOC116199347	ras-related protein Rab7
	317	XM_031529742.1	LOC116199405	E3 SUMO-protein ligase SIZ1
	318	XM_031529772.1	LOC116199429	preprotein translocase subunit SCY1, chloroplastic
	319	XM_031529791.1	LOC116199445	TOM1-like protein 5
	320	XM_031529893.1	LOC116199522	auxilin-related protein 2-like
	321	XM_031529897.1	LOC116199526	cytochrome c oxidase assembly protein COX11, mitochondrial
	322	XM_031529947.1	LOC116199557	protein HIRA
	323	XM_031529952.1	LOC116199560	protein TSS
	324	XM_031529968.1	LOC116199570	bifunctional riboflavin biosynthesis protein RIBA 1, chloroplastic-like
	325	XM_031530026.1	LOC116199602	vacuolar protein sorting-associated protein 20 homolog 2
	326	XM_031530044.1	LOC116199612	sm-like protein LSM1B
	327	XM_031530045.1	LOC116199612	sm-like protein LSM1B
	328	XM_031530058.1	LOC116199620	formin-like protein 18
	329	XM_031530061.1	LOC116199623	developmentally-regulated G-protein 3
	330	XM_031530067.1	LOC116199626	BRAP2 RING ZnF UBP domain-containing protein 2
	331	XM_031529428.1	LOC116199134	peroxisome biogenesis protein 2
	332	XM_031529495.1	LOC116199210	CEN-like protein 2
	333	XM_031529510.1	LOC116199225	vacuolar protein sorting-associated protein 41 homolog
	334	XM_031529518.1	LOC116199228	protein argonaute 5
	335	XM_031529701.1	LOC116199375	oxysterol-binding protein-related protein 1D
	336	XM_031529705.1	LOC116199377	pentatricopeptide repeat-containing protein At5g67570, chloroplastic
	337	XM_031529707.1	LOC116199378	ADP-ribosylation factor-like protein 8a
	338	XM_031529879.1	LOC116199511	chaperone protein dnaJ 15
	339	XM_031530085.1	LOC116199638	vacuolar-sorting protein BRO1
	340	XM_031528656.1	LOC116198494	probable ribosome biogenesis protein RLP24
	341	XM_031528679.1	LOC116198509	ras-related protein RABE1a-like
	342	XM_031528683.1	LOC116198514	40S ribosomal protein S15a-1
	343	XM_031528687.1	LOC116198521	probable protein phosphatase 2C 23
	344	XM_031528693.1	LOC116198527	WD repeat-containing protein 55
	345	XM_031528702.1	LOC116198535	40S ribosomal protein S30-like
	346	XM_031528931.1	LOC116198708	60S ribosomal protein L7-2-like
	347	XM_031530865.1	LOC116200144	110 kDa U5 small nuclear ribonucleoprotein component CLO
	348	XM_031530899.1	LOC116200166	E3 ubiquitin-protein ligase MARCH1
	349	XM_031530899.1	LOC116200166	E3 ubiquitin-protein ligase MARCH1
	350	XM_031530951.1	LOC116200194	CBS domain-containing protein CBSX1, chloroplastic-like
	351	XM_031530955.1	LOC116200197	protein PAF1 homolog
	352	XM_031531013.1	LOC116200219	40S ribosomal protein S6
	353	XM_031531020.1	LOC116200223	developmentally-regulated G-protein 1
	354	XM_031531156.1	LOC116200298	protein PHOTOSYSTEM I ASSEMBLY 2, chloroplastic
	355	XM_031531247.1	LOC116200401	protein LOW PSII ACCUMULATION 3, chloroplastic
	356	XM_031531408.1	LOC116200573	IQ domain-containing protein IQM2-like
	357	XM_031531548.1	LOC116200693	kinesin-like protein KIN-13B
	358	XM_031531552.1	LOC116200697	60S ribosomal protein L37-3
	359	XM_031531557.1	LOC116200703	ras-related protein Rab7
	360	XM_031531580.1	LOC116200723	transmembrane and coiled-coil domain-containing protein 4
	361	XM_031531613.1	LOC116200742	HD domain-containing protein 2
	362	XM_031531640.1	LOC116200754	ruBisCO large subunit-binding protein subunit alpha
	363	XM_031531645.1	LOC116200758	FIP1[V]-like protein
	364	XM_031531653.1	LOC116200763	peroxisome biogenesis protein 1
	365	XM_031531673.1	LOC116200774	tyrosine-specific transport protein
	366	XM_031531707.1	LOC116200798	protein MEI2-like 4
	367	XM_031531716.1	LOC116200804	protein NEOXANTHIN-DEFICIENT 1
	368	XM_031531818.1	LOC116200870	60S ribosomal protein L17-2
	369	XM_031531850.1	LOC116200889	glutamate-rich WD repeat-containing protein 1
	370	XM_031531881.1	LOC116200908	VAMP-like protein YKT61
	371	XM_031531899.1	LOC116200929	protein root UVB sensitive 4
	372	XM_031531933.1	LOC116200938	mitotic spindle checkpoint protein MAD2
	373	XM_031531938.1	LOC116200942	serine/threonine-protein phosphatase BSL3
	374	XM_031531966.1	LOC116200951	protein transport protein SEC23
	375	XM_031532014.1	LOC116200980	metal tolerance protein C4
	376	XM_031532015.1	LOC116200981	60S ribosomal protein L7-3
	377	XM_031532051.1	LOC116200999	protein ESMERALDA 1-like
	378	XM_031532057.1	LOC116201002	small nuclear ribonucleoprotein SmD1a
	379	XM_031532061.1	LOC116201007	PGR5-like protein 1B, chloroplastic
	380	XM_031532096.1	LOC116201030	T-complex protein 1 subunit epsilon
	381	XM_031532101.1	LOC116201034	oxysterol-binding protein-related protein 3C
	382	XM_031532143.1	LOC116201064	protein TOPLESS-like
	383	XM_031532226.1	LOC116201116	probable protein phosphatase 2C 15
	384	XM_031532282.1	LOC116201154	vacuolar protein sorting-associated protein 24 homolog 1
	385	XM_031532303.1	LOC116201172	DCN1-like protein 4
	386	XM_031532327.1	LOC116201188	ras-related protein RABH1e
	387	XM_031532366.1	LOC116201225	acyl-protein thioesterase 1 homolog 1-like
	388	XM_031532371.1	LOC116201228	CCAAT/enhancer-binding protein zeta
	389	XM_031532389.1	LOC116201239	probable complex I intermediate-associated protein 30
	390	XM_031532401.1	LOC116201249	protein root UVB sensitive 3
	391	XM_031532426.1	LOC116201262	leucine-rich repeat protein 1-like
	392	XM_031532487.1	LOC116201302	U4/U6.U5 tri-snRNP-associated protein 2-like
	393	XM_031532500.1	LOC116201311	BTB/POZ domain-containing protein At5g66560-like
	394	XM_031532546.1	LOC116201336	CBS domain-containing protein CBSX3, mitochondrial
	395	XM_031532567.1	LOC116201353	ras-related protein Rab7-like
	396	XM_031532642.1	LOC116201408	RNA-binding protein Musashi homolog 2
	397	XM_031532643.1	LOC116201408	RNA-binding protein Musashi homolog 2
	398	XM_031532646.1	LOC116201408	RNA-binding protein Musashi homolog 2
	399	XM_031532656.1	LOC116201414	malonyl CoA-acyl carrier protein transacylase
	400	XM_031532692.1	LOC116201444	agamous-like MADS-box protein MADS4
	401	XM_031532708.1	LOC116201462	vacuolar fusion protein MON1 homolog
	402	XM_031532728.1	LOC116201478	vesicle-associated membrane protein 714
	403	XM_031532735.1	LOC116201486	sec-independent protein translocase protein TATC, chloroplastic
	404	XM_031532740.1	LOC116201490	autophagy-related protein 101
	405	XM_031532761.1	LOC116201500	GTP-binding protein At2g22870
	406	XM_031532772.1	LOC116201509	14-3-3-like protein GF14 iota
	407	XM_031532785.1	LOC116201523	long chain base biosynthesis protein 1-like
	408	XM_031532934.1	LOC116201644	protein DETOXIFICATION 27
	409	XM_031532973.1	LOC116201670	protein MAK16 homolog
	410	XM_031533058.1	LOC116201694	protein ROOT HAIR DEFECTIVE 3-like
	411	XM_031533059.1	LOC116201694	protein ROOT HAIR DEFECTIVE 3-like
	412	XM_031533096.1	LOC116201714	WD-40 repeat-containing protein MSI4-like
	413	XM_031533097.1	LOC116201714	WD-40 repeat-containing protein MSI4-like
	414	XM_031533106.1:	LOC116201720	nucleosome assembly protein 1;3-like
	415	XM_031533108.1	LOC116201721	nucleosome assembly protein 1;3-like
	416	XM_031533168.1	LOC116201769	meiosis-specific protein ASY1
	417	XM_031533182.1	LOC116201778	protein ROOT HAIR DEFECTIVE 3-like
	418	XM_031533185.1	LOC116201781	GDT1-like protein 4
	419	XM_031533188.1	LOC116201782	protein CONSERVED IN THE GREEN LINEAGE AND DIATOMS 27, chloroplastic
	420	XM_031533320.1	LOC116201877	cytochrome c1-2, heme protein, mitochondrial
	421	XM_031533338.1	LOC116201888	protein POLLENLESS 3-LIKE 2
	422	XM_031533350.1	LOC116201898	NEP1-interacting protein 2-like
	423	XM_031533361.1	LOC116201907	constitutive photomorphogenesis protein 10
	424	XM_031533394.1	LOC116201930	3-hydroxyacyl-[acyl-carrier-protein] dehydratase FabZ-like
	425	XM_031533397.1	LOC116201932	protein Brevis radix-like 2
	426	XM_031533412.1	LOC116201940	ACT domain-containing protein ACR1
	427	XM_031533451.1	LOC116201964	60S ribosomal protein L39
	428	XM_031533521.1	LOC116202010	signal recognition particle 9 kDa protein
	429	XM_031533548.1	LOC116202040	WD-40 repeat-containing protein MSI4-like
	430	XM_031533588.1	LOC116202075	SPX domain-containing protein 1-like
	431	XM_031533595.1	LOC116202077	WD repeat-containing protein 11-like
	432	XM_031533605.1	LOC116202086	WD repeat domain-containing protein 83
	433	XM_031533639.1	LOC116202201	sm-like protein LSM3B
	434	XM_031533672.1	LOC116202219	ras-related protein RABC1
	435	XM_031533675.1	LOC116202220	60S ribosomal protein L18a-like
	436	XM_031533707.1	LOC116202244	40S ribosomal protein S11-1
	437	XM_031533753.1	LOC116202268	protein VACUOLELESS1
	438	XM_031533778.1	LOC116202278	protein DETOXIFICATION 41-like
	439	XM_031533854.1	LOC116202330	protein ORANGE, chloroplastic
	440	XM_031533884.1	LOC116202358	DNA mismatch repair protein MLH1
	441	XM_031533891.1	LOC116202361	protein HIGH CHLOROPHYLL FLUORESCENCE PHENOTYPE 244, chloroplastic
	442	XM_031533936.1	LOC116202393	protein NRT1/ PTR FAMILY 4.3-like
	443	XM_031533957.1	LOC116202412	auxin transporter-like protein 2
	444	XM_031533966.1	LOC116202422	vacuolar protein sorting-associated protein 53 A
	445	XM_031533979.1	LOC116202436	40S ribosomal protein S29
	446	XM_031533989.1	LOC116202441	dnaJ protein ERDJ2A-like
	447	XM_031534030.1	LOC116202460	cytochrome c oxidase assembly protein COX11, mitochondrial-like
	448	XM_031534085.1	LOC116202508	40S ribosomal protein S10-1
	449	XM_031534089.1	LOC116202513	50S ribosomal protein L9
	450	XM_031534139.1	LOC116202553	mitochondrial proton/calcium exchanger protein-like
	451	XM_031534236.1	LOC116202641	vacuolar protein sorting-associated protein 32 homolog 2-like
	452	XM_031534262.1	LOC116202667	protein CURVATURE THYLAKOID 1B, chloroplastic
	453	XM_031534294.1	LOC116202689	deSI-like protein At4g17486
	454	XM_031534643.1	LOC116203008	oxysterol-binding protein-related protein 1C
	455	XM_031534666.1	LOC116203016	auxin transporter-like protein 3
	456	XM_031534674.1	LOC116203022	biotin--protein ligase 1, chloroplastic-like
	457	XM_031534712.1	LOC116203048	bifunctional protein FolD 4, chloroplastic
	458	XM_031534887.1	LOC116203219	phosphatidylinositol/phosphatidylcholine transfer protein SFH11
	459	XM_031534908.1	LOC116203234	serine/threonine-protein phosphatase 5
	460	XM_031534944.1	LOC116203271	cytochrome c biogenesis protein CCS1, chloroplastic
	461	XM_031534949.1	LOC116203275	protein transport Sec1a
	462	XM_031535007.1	LOC116203317	protein translocase subunit SECA1, chloroplastic
	463	XM_031535015.1	LOC116203324	rhodanese-like domain-containing protein 4, chloroplastic
	464	XM_031535072.1	LOC116203376	tobamovirus multiplication protein 1
	465	XM_031535119.1	LOC116203415	RHOMBOID-like protein 2
	466	XM_031535147.1	LOC116203428	phosphoglycerate mutase-like protein 1
	467	XM_031535197.1	LOC116203468	protein SGT1 homolog
	468	XM_031535248.1	LOC116203501	14-3-3 protein 7
	469	XM_031535252.1	LOC116203506	60S ribosomal protein L9
	470	XM_031535267.1	LOC116203518	60S ribosomal protein L38-like
	471	XM_031535304.1	LOC116203542	protein EXECUTER 1, chloroplastic
	472	XM_031535324.1	LOC116203561	protein RRP6-like 3
	473	XM_031535325.1	LOC116203561	protein RRP6-like 3
	474	XM_031535335.1	LOC116203564	high mobility group B protein 6-like
	475	XM_031535341.1	LOC116203569	thioredoxin domain-containing protein 9 homolog
	476	XM_031535346.1	LOC116203571	BAG-associated GRAM protein 1
	477	XM_031535365.1	LOC116203581	sm-like protein LSM36B
	478	XM_031535505.1	LOC116203655	ATP-dependent Clp protease proteolytic subunit-related protein 4, chloroplastic
	479	XM_031535521.1	LOC116203665	GTP-binding protein YPTM2
	480	XM_031535603.1	LOC116203718	autophagy protein 5
	481	XM_031535625.1	LOC116203735	calcineurin B-like protein 1
	482	XM_031535674.1	LOC116203762	60S ribosomal protein L5
	483	XM_031535675.1	LOC116203763	60S ribosomal protein L5-like
	484	XM_031535765.1	LOC116203822	GTP-binding protein TypA/BipA homolog
	485	XM_031535791.1	LOC116203840	secretory carrier-associated membrane protein 1-like
	486	XM_031535796.1	LOC116203844	E3 ubiquitin protein ligase RIN2-like
	487	XM_031535811.1	LOC116203857	protein phosphatase methylesterase 1
	488	XM_031535812.1	LOC116203858	protein-tyrosine-phosphatase PTP1-like
	489	XM_031535852.1	LOC116203889	putative MO25-like protein At5g47540
	490	XM_031535860.1	LOC116203898	transmembrane protein 64
	491	XM_031535887.1	LOC116203911	phosphatidylinositol glycan anchor biosynthesis class U protein-like
	492	XM_031535889.1	LOC116203912	protein EMBRYO SAC DEVELOPMENT ARREST 30
	493	XM_031535897.1	LOC116203918	vesicle-associated protein 1-2-like
	494	XM_031535924.1	LOC116203941	cell division protein FtsY homolog, chloroplastic
	495	XM_031535930.1	LOC116203944	kinesin-like protein KIN-7C, mitochondrial
	496	XM_031535953.1	LOC116203959	protein timeless homolog
	497	XM_031535998.1	LOC116203990	protein CHROMATIN REMODELING 25
	498	XM_031536025.1	LOC116204009	kinesin-like protein KIN-UA
	499	XM_031536085.1	LOC116204045	tyrosine-protein phosphatase DSP1-like
	500	XM_031536101.1	LOC116204050	respiratory burst oxidase homolog protein A
	501	XM_031536151.1	LOC116204087	protein VASCULAR ASSOCIATED DEATH 1, chloroplastic
	502	XM_031536201.1	LOC116204120	vacuolar protein sorting-associated protein 32 homolog 1-like
	503	XM_031536547.1	LOC116204457	chlorophyll a-b binding protein CP26, chloroplastic
	504	XM_031536591.1	LOC116204480	F-box protein At1g78280
	505	XM_031536597.1	LOC116204484	protein STRUBBELIG-RECEPTOR FAMILY 3
	506	XM_031536601.1	LOC116204486	ADP-ribosylation factor-like protein 8c
	507	XM_031536661.1	LOC116204528	ADP,ATP carrier protein 3, mitochondrial-like
	508	XM_031536678.1	LOC116204539	ubiquitin-60S ribosomal protein L40
	509	XM_031536693.1	LOC116204551	protein RRP6-like 2
	510	XM_031536730.1	LOC116204578	structural maintenance of chromosomes protein 2-1-like
	511	XM_031536731.1	LOC116204579	NO-associated protein 1, chloroplastic/mitochondrial
	512	XM_031536735.1	LOC116204582	U4/U6.U5 tri-snRNP-associated protein 2-like
	513	XM_031536739.1	LOC116204585	WD and tetratricopeptide repeats protein 1
	514	XM_031536739.1	LOC116204585	WD and tetratricopeptide repeats protein 1
	515	XM_031536827.1	LOC116204647	protein RER1A-like
	516	XM_031536851.1	LOC116204660	DNA mismatch repair protein MSH4
	517	XM_031536872.1	LOC116204676	14-3-3-like protein
	518	XM_031536882.1	LOC116204681	telomerase Cajal body protein 1
	519	XM_031536883.1	LOC116204682	tRNA wybutosine-synthesizing protein 2/3/4
	520	XM_031536895.1	LOC116204690	polyadenylate-binding protein-interacting protein 11-like
	521	XM_031536903.1	LOC116204693	probable F-actin-capping protein subunit beta
	522	XM_031536932.1	LOC116204705	protein THYLAKOID FORMATION1, chloroplastic
	523	XM_031537004.1	LOC116204745	protein Spindly
	524	XM_031537053.1	LOC116204772	stromal 70 kDa heat shock-related protein, chloroplastic-like
	525	XM_031537066.1	LOC116204782	phosphatidylinositol/phosphatidylcholine transfer protein SFH8-like
	526	XM_031537067.1	LOC116204783	phosphatidylinositol/phosphatidylcholine transfer protein SFH3-like
	527	XM_031537073.1	LOC116204785	protein SABRE
	528	XM_031537127.1	LOC116204813	polycomb group protein EMBRYONIC FLOWER 2
	529	XM_031537130.1	LOC116204815	ras-related protein RABD2a-like
	530	XM_031537136.1	LOC116204821	cullin-associated NEDD8-dissociated protein 1
	531	XM_031537166.1	LOC116204839	protein ABC transporter 1, mitochondrial
	532	XM_031537168.1	LOC116204842	phosphatidylinositol 3,4,5-trisphosphate 3-phosphatase and protein-tyrosine-phosphatase PTEN2A
	533	XM_031537238.1	LOC116204885	cyclase-like protein 2
	534	XM_031537239.1	LOC116204886	cyclase-like protein 2
	535	XM_031537261.1	LOC116204900	BEACH domain-containing protein B
	536	XM_031537285.1	LOC116204916	tetratricopeptide repeat domain-containing protein PYG7, chloroplastic
	537	XM_031537297.1	LOC116204925	protein LAZ1 homolog 1
	538	XM_031537337.1	LOC116204950	secretory carrier-associated membrane protein 3-like
	539	XM_031537432.1	LOC116205013	dynamin-related protein 1E-like
	540	XM_031537476.1	LOC116205040	heavy metal-associated isoprenylated plant protein 21-like
	541	XM_031537498.1	LOC116205056	polyadenylate-binding protein 1
	542	XM_031537501.1	LOC116205057	polypyrimidine tract-binding protein homolog 3
	543	XM_031537501.1	LOC116205057	polypyrimidine tract-binding protein homolog 3
	544	XM_031537508.1	LOC116205060	protein LIKE COV 2
	545	XM_031537518.1	LOC116205065	squamosa promoter-binding-like protein 1
	546	XM_031537531.1	LOC116205072	pto-interacting protein 1-like
	547	XM_031537536.1	LOC116205077	dynamin-related protein 5A
	548	XM_031537647.1	LOC116205147	protein ABHD11
	549	XM_031537673.1	LOC116205171	protein CHROMATIN REMODELING 4
	550	XM_031537680.1	LOC116205176	28 kDa heat- and acid-stable phosphoprotein
	551	XM_031537689.1	LOC116205181	protein SYM1
	552	XM_031537699.1	LOC116205189	urease accessory protein G
	553	XM_031537702.1	LOC116205192	zinc transport protein ZntB-like
	554	XM_031537708.1	LOC116205197	putative E3 ubiquitin-protein ligase RING1a
	555	XM_031537716.1	LOC116205204	protein IWS1 homolog 1
	556	XM_031537747.1	LOC116205222	aspartic proteinase A1-like
	557	XM_031537754.1	LOC116205230	probable protein phosphatase 2C 76
	558	XM_031537807.1	LOC116205267	structural maintenance of chromosomes protein 6B
	559	XM_031537888.1	LOC116205317	transmembrane protein 120 homolog
	560	XM_031537908.1	LOC116205335	protein TIC 40, chloroplastic
	561	XM_031537934.1	LOC116205355	ribosome biogenesis protein BOP1 homolog
	562	XM_031537934.1	LOC116205355	ribosome biogenesis protein BOP1 homolog
	563	XM_031537938.1	LOC116205358	polycomb group protein EMF2B-like
	564	XM_031537942.1	LOC116205361	CSC1-like protein At1g32090
	565	XM_031538035.1	LOC116205426	protein REVEILLE 6
	566	XM_031538156.1	LOC116205530	ADP-ribosylation factor GTPase-activating protein AGD5-like
	567	XM_031538166.1	LOC116205541	centromere/kinetochore protein zw10 homolog
	568	XM_031538207.1	LOC116205579	ubiquitin recognition factor in ER-associated degradation protein 1
	569	XM_031538257.1	LOC116205626	protein HIGH CHLOROPHYLL FLUORESCENCE PHENOTYPE 173, chloroplastic
	570	XM_031538263.1	LOC116205629	ras-related protein RABF2b
	571	XM_031538282.1	LOC116205649	protein root UVB sensitive 6
	572	XM_031538288.1	LOC116205657	protein GIGANTEA
	573	XM_031538291.1	LOC116205658	40S ribosomal protein S18
	574	XM_031538400.1	LOC116205750	WD repeat-containing protein 13
	575	XM_031538470.1	LOC116205809	ACT domain-containing protein ACR3
	576	XM_031538623.1	LOC116205922	vacuolar protein sorting-associated protein 45 homolog
	577	XM_031538623.1	LOC116205922	vacuolar protein sorting-associated protein 45 homolog
	578	XM_031538769.1	LOC116206037	peroxisomal membrane protein 11C-like
	579	XM_031535380.1	LOC116203586	endoplasmic reticulum-Golgi intermediate compartment protein 3-like
	580	XM_031535423.1	LOC116203615	thylakoid lumenal 29 kDa protein, chloroplastic
	581	XM_031538796.1	LOC116206056	60S ribosomal protein L5-like
	582	XM_031538856.1	LOC116206092	ELMO domain-containing protein A
	583	XM_031538865.1	LOC116206098	protein BONZAI 3-like
	584	XM_031538878.1	LOC116206108	ras-related protein Rab7
	585	XM_031538899.1	LOC116206126	protein COP1 SUPPRESSOR 2
	586	XM_031538951.1	LOC116206161	actin-related protein 4-like
	587	XM_031538952.1	LOC116206161	actin-related protein 4-like
	588	XM_031538981.1	LOC116206182	vacuolar protein sorting-associated protein 25
	589	XM_031539024.1	LOC116206212	40S ribosomal protein S25-2
	590	XM_031539050.1	LOC116206236	protein CHUP1, chloroplastic
	591	XM_031539106.1	LOC116206278	brefeldin A-inhibited guanine nucleotide-exchange protein 2-like
	592	XM_031539123.1	LOC116206295	protein BOBBER 1
	593	XM_031539141.1	LOC116206310	septum-promoting GTP-binding protein 1
	594	XM_031539176.1	LOC116206336	DAG protein, chloroplastic-like
	595	XM_031539184.1	LOC116206343	65-kDa microtubule-associated protein 3
	596	XM_031539206.1	LOC116206361	60S ribosomal protein L11-like
	597	XM_031539291.1	LOC116206419	psbP domain-containing protein 4, chloroplastic
	598	XM_031539292.1	LOC116206419	psbP domain-containing protein 4, chloroplastic
	599	XM_031539293.1	LOC116206419	psbP domain-containing protein 4, chloroplastic
	600	XM_031539308.1	LOC116206435	aspartic proteinase A1-like
	601	XM_031539313.1	LOC116206438	small nuclear ribonucleoprotein Sm D2-like
	602	XM_031539375.1	LOC116206602	peroxisomal membrane protein PMP22
	603	XM_031539407.1	LOC116206628	kinesin-like protein KIN-14C
	604	XM_031539428.1	LOC116206640	sulfite exporter TauE/SafE family protein 4-like
	605	XM_031539440.1	LOC116206651	structural maintenance of chromosomes protein 4
	606	XM_031539450.1	LOC116206658	40S ribosomal protein S19-3-like
	607	XM_031539463.1	LOC116206667	protein PEROXIN-4
	608	XM_031539478.1	LOC116206680	chaperone protein dnaJ 6
	609	XM_031539518.1	LOC116206723	T-complex protein 1 subunit alpha
	610	XM_031539555.1	LOC116206749	40S ribosomal protein S7-like
	611	XM_031539563.1	LOC116206757	40S ribosomal protein S23
	612	XM_031539612.1	LOC116206808	ras-related protein RABE1c-like
	613	XM_031539630.1	LOC116206820	ras-related protein RABC2a
	614	XM_031539673.1	LOC116206853	5'-nucleotidase domain-containing protein 4
	615	XM_031539806.1	LOC116206966	ADP-ribosylation factor GTPase-activating protein AGD2-like
	616	XM_031539829.1	LOC116206982	DNA repair protein RAD5B
	617	XM_031539863.1	LOC116207017	myb-related protein 305
	618	XM_031539870.1	LOC116207021	rac-like GTP-binding protein RAC2
	619	XM_031539884.1	LOC116207035	sucrose nonfermenting 4-like protein
	620	XM_031539984.1	LOC116207123	signal recognition particle 54 kDa protein 2-like
	621	XM_031540006.1	LOC116207143	nuclear pore complex protein NUP62
	622	XM_031540048.1	LOC116207169	RNA-binding protein 42
	623	XM_031540056.1	LOC116207176	RING finger and transmembrane domain-containing protein 2
	624	XM_031540155.1	LOC116207252	40S ribosomal protein S24-1
	625	XM_031540190.1	LOC116207287	30S ribosomal protein S1, chloroplastic
	626	XM_031540216.1	LOC116207307	ribosome biogenesis protein NSA2 homolog
	627	XM_031540331.1	LOC116207409	SCY1-like protein 2
	628	XM_031540352.1	LOC116207425	polypyrimidine tract-binding protein homolog 1
	629	XM_031540432.1	LOC116207475	protein AAR2 homolog
	630	XM_031540446.1	LOC116207488	ATP-dependent Clp protease proteolytic subunit-related protein 2, chloroplastic-like
	631	XM_031540498.1	LOC116207523	pentatricopeptide repeat-containing protein At2g41720
	632	XM_031540509.1	LOC116207528	ERBB-3 BINDING protein 1-like
	633	XM_031540510.1	LOC116207529	ERBB-3 BINDING protein 1
	634	XM_031540520.1	LOC116207538	vacuolar protein sorting-associated protein 54, chloroplastic
	635	XM_031540522.1	LOC116207539	nitrate regulatory gene2 protein-like
	636	XM_031540539.1	LOC116207547	protein NAP1
	637	XM_031540547.1	LOC116207552	pentatricopeptide repeat-containing protein At5g02830, chloroplastic
	638	XM_031540570.1	LOC116207572	endoplasmic reticulum-Golgi intermediate compartment protein 3
	639	XM_031540598.1	LOC116207587	kinesin-like protein KIN-13A
	640	XM_031540602.1	LOC116207591	protein ARABIDILLO 1-like
	641	XM_031540638.1	LOC116207612	acyl-CoA-binding domain-containing protein 6
	642	XM_031540640.1	LOC116207613	probable serine/threonine-protein phosphatase 2A regulatory subunit B'' subunit TON2
	643	XM_031540664.1	LOC116207631	LMBR1 domain-containing protein 2 homolog A
	644	XM_031540751.1	LOC116207686	chloride channel protein CLC-d
	645	XM_031540776.1	LOC116207705	transmembrane emp24 domain-containing protein p24beta3
	646	XM_031540813.1	LOC116207731	SWI/SNF-related matrix-associated actin-dependent regulator of chromatin subfamily A-like protein 1
	647	XM_031540822.1	LOC116207737	40S ribosomal protein S6-like
	648	XM_031540885.1	LOC116207790	WD40 repeat-containing protein HOS15
	649	XM_031540918.1	LOC116207825	metal tolerance protein C2
	650	XM_031540955.1	LOC116207849	enhancer of mRNA-decapping protein 4-like
	651	XM_031541009.1	LOC116207894	EH domain-containing protein 1-like
	652	XM_031541019.1	LOC116207904	beta-catenin-like protein 1
	653	XM_031541061.1	LOC116207930	senescence-associated protein AAF, chlorolplastic
	654	XM_031541166.1	LOC116208001	kinesin-like protein KIN-7K, chloroplastic
	655	XM_031541168.1	LOC116208004	guanylate-binding protein 3-like
	656	XM_031541169.1	LOC116208005	DNA repair protein recA homolog 2, mitochondrial
	657	XM_031541184.1	LOC116208015	chaperone protein dnaJ 50
	658	XM_031541185.1	LOC116208016	chaperone protein ClpB3, chloroplastic
	659	XM_031541232.1	LOC116208039	putative E3 ubiquitin-protein ligase XBAT35
	660	XM_031541245.1	LOC116208045	vacuolar fusion protein CCZ1 homolog B-like
	661	XM_031541309.1	LOC116208088	WD repeat-containing protein 48 homolog
	662	XM_031541400.1	LOC116208139	E3 ubiquitin-protein ligase At3g02290-like
	663	XM_031541417.1	LOC116208153	protein pleiotropic regulatory locus 1
	664	XM_031541424.1	LOC116208158	40S ribosomal protein S5
	665	XM_031541505.1	LOC116208196	ELMO domain-containing protein C-like
	666	XM_031541519.1	LOC116208201	polyadenylate-binding protein 2
	667	XM_031541533.1	LOC116208208	EVI5-like protein
	668	XM_031541543.1	LOC116208215	floral homeotic protein APETALA 2
	669	XM_031541600.1	LOC116208255	ras-related protein RABB1c
	670	XM_031541701.1	LOC116208326	protein trichome birefringence-like
	671	XM_031541721.1	LOC116208342	T-complex protein 1 subunit gamma
	672	XM_031541722.1	LOC116208343	peroxisomal fatty acid beta-oxidation multifunctional protein MFP2
	673	XM_031541728.1	LOC116208349	ARM REPEAT protein INTERACTING WITH ABF2
	674	XM_031541759.1	LOC116208370	dynamin-related protein 1E
	675	XM_031541766.1	LOC116208376	signal recognition particle 14 kDa protein
	676	XM_031541773.1	LOC116208379	KH domain-containing protein At3g08620
	677	XM_031541857.1	LOC116208421	protein STRUBBELIG-RECEPTOR FAMILY 8
	678	XM_031541859.1	LOC116208422	DUF21 domain-containing protein At4g14240-like
	679	XM_031541882.1	LOC116208436	40S ribosomal protein S14-3
	680	XM_031541916.1	LOC116208457	DCN1-like protein 2
	681	XM_031541928.1	LOC116208460	50S ribosomal protein L18, chloroplastic-like
	682	XM_031541942.1	LOC116208471	probable ribosome biogenesis protein RLP24
	683	XM_031541970.1	LOC116208490	cell morphogenesis protein PAG1
	684	XM_031542033.1	LOC116208542	regulatory-associated protein of TOR 1
	685	XM_031542058.1	LOC116208561	protein CHROMATIN REMODELING 20
	686	XM_031542100.1	LOC116208577	rac-like GTP-binding protein RAC13
	687	XM_031542104.1	LOC116208581	RAB11-binding protein RELCH
	688	XM_031542124.1	LOC116208596	protein CDC73 homolog
	689	XM_031542130.1	LOC116208601	thylakoid lumenal 15.0 kDa protein 2, chloroplastic
	690	XM_031542196.1	LOC116208659	mitochondrial outer membrane protein porin of 34 kDa-like
	691	XM_031542199.1	LOC116208661	receptor-like protein 4
	692	XM_031542203.1	LOC116208663	SAC3 family protein B
	693	XM_031542216.1	LOC116208676	fatty-acid-binding protein 2
	694	XM_031542218.1	LOC116208677	T-complex protein 1 subunit zeta 1
	695	XM_031542233.1	LOC116208689	protein mago nashi homolog
	696	XM_031542306.1	LOC116208755	armadillo repeat-containing protein LFR
	697	XM_031542314.1	LOC116208761	protein mago nashi homolog
	698	XM_031542324.1	LOC116208769	cell division protein FtsZ homolog 2-2, chloroplastic
	699	XM_031542330.1	LOC116208772	protein ABSCISIC ACID-INSENSITIVE 5
	700	XM_031542332.1	LOC116208774	protein TERMINAL FLOWER 1
	701	XM_031542349.1	LOC116208789	apoptosis inhibitor 5-like protein API5
	702	XM_031542772.1	LOC116209192	LIMR family protein At5g01460
	703	XM_031542828.1	LOC116209239	bifunctional purine biosynthesis protein PurH
	704	XM_031542832.1	LOC116209243	chitinase-like protein 2
	705	XM_031542855.1	LOC116209259	IQ domain-containing protein IQM3-like
	706	XM_031542973.1	LOC116209360	60S ribosomal protein L24-like
	707	XM_031543011.1	LOC116209383	14-3-3-like protein A
	708	XM_031543030.1	LOC116209400	protein HASTY 1
	709	XM_031543039.1	LOC116209407	40S ribosomal protein S3a-like
	710	XM_031543045.1	LOC116209414	50S ribosomal protein L4-like
	711	XM_031543074.1	LOC116209437	trafficking protein particle complex subunit 13
	712	XM_031543105.1	LOC116209459	adenosine deaminase-like protein
	713	XM_031543107.1	LOC116209461	tobamovirus multiplication protein 1-like
	714	XM_031543169.1	LOC116209515	ER membrane protein complex subunit 3
	715	XM_031543173.1	LOC116209518	heme-binding-like protein At3g10130, chloroplastic
	716	XM_031543188.1	LOC116209531	40S ribosomal protein S13-like
	717	XM_031543245.1	LOC116209573	mitochondrial uncoupling protein 1
	718	XM_031543274.1	LOC116209586	thylakoid membrane protein TERC, chloroplastic
	719	XM_031543287.1	LOC116209598	pentatricopeptide repeat-containing protein At2g35130
	720	XM_031543416.1	LOC116209685	signal recognition particle 54 kDa protein, chloroplastic
	721	XM_031543417.1	LOC116209686	rho GTPase-activating protein 5-like
	722	XM_031543443.1	LOC116209707	kinesin-like protein KIN-10A
	723	XM_031543445.1	LOC116209708	cysteine-rich PDZ-binding protein
	724	XM_031543453.1	LOC116209719	kinesin-like protein KIN-5B
	725	XM_031543500.1	LOC116209799	E3 ubiquitin-protein ligase RZFP34-like
	726	XM_031543530.1	LOC116209818	YTH domain-containing protein ECT4
	727	XM_031543536.1	LOC116209820	TATA-box-binding protein 2
	728	XM_031543589.1	LOC116209859	NEP1-interacting protein 1
	729	XM_031543623.1	LOC116209880	50S ribosomal protein L24-like
	730	XM_031543674.1	LOC116209916	multiple RNA-binding domain-containing protein 1
	731	XM_031543703.1	LOC116209939	ADP-ribosylation factor-like protein 2
	732	XM_031543726.1	LOC116209957	IQ domain-containing protein IQM2-like
	733	XM_031543837.1	LOC116210044	thioredoxin domain-containing protein PLP3B-like
	734	XM_031543965.1	LOC116210146	phosphatidylinositol/phosphatidylcholine transfer protein SFH12-like
	735	XM_031544001.1	LOC116210178	inner membrane protein PPF-1, chloroplastic
	736	XM_031544022.1	LOC116210194	RNA-binding protein 39
	737	XM_031544031.1	LOC116210201	probable nucleolar protein 5-2
	738	XM_031544055.1	LOC116210211	oligouridylate-binding protein 1B-like
	739	XM_031544072.1	LOC116210227	40S ribosomal protein SA-like
	740	XM_031544086.1	LOC116210234	protein LIKE COV 2-like
	741	XM_031544099.1	LOC116210246	sm-like protein LSM1B
	742	XM_031544207.1	LOC116210340	coiled-coil domain-containing protein SCD2
	743	XM_031544266.1	LOC116210401	hypersensitive-induced response protein 1
	744	XM_031544295.1	LOC116210428	rac-like GTP-binding protein ARAC1
	745	XM_031544428.1	LOC116210543	serine/threonine-protein phosphatase BSL3-like
	746	XM_031544482.1	LOC116210576	ruvB-like protein 1
	747	XM_031544498.1	LOC116210588	UPF0664 stress-induced protein C29B12.11c
	748	XM_031544613.1	LOC116210651	40S ribosomal protein S25-2-like
	749	XM_031544780.1	LOC116210749	PH, RCC1 and FYVE domains-containing protein 1-like
	750	XM_031544807.1	LOC116210765	vacuolar protein sorting-associated protein 35A
	751	XM_031544821.1	LOC116210776	E3 ubiquitin-protein ligase RHF2A
	752	XM_031544825.1	LOC116210779	vacuolar protein sorting-associated protein 26A-like
	753	XM_031544827.1	LOC116210779	vacuolar protein sorting-associated protein 26A-like
	754	XM_031544833.1	LOC116210783	UPF0183 protein At3g51130
	755	XM_031544855.	LOC116210798	cell division control protein 48 homolog B
	756	XM_031544926.1	LOC116210838	60S ribosomal protein L17-2-like
	757	XM_031544949.1	LOC116210850	leucine-rich repeat protein 1-like
	758	XM_031545014.1	LOC116210892	kinesin-like protein KIN-5D
	759	XM_031545055.1	LOC116210915	E3 SUMO-protein ligase SIZ1-like
	760	XM_031545064.1	LOC116210918	DNA repair protein RAD5A
	761	XM_031545096.1	LOC116210933	stomatal closure-related actin-binding protein 1
	762	XM_031545107.1	LOC116210943	UPF0261 protein mll9388
	763	XM_031545134.1	LOC116210965	HVA22-like protein k
	764	XM_031545142.1	LOC116210974	kinesin-like protein KIN-14E
	765	XM_031545159.1	LOC116210984	serine/threonine-protein phosphatase 2A 65 kDa regulatory subunit A beta isoform
	766	XM_031545166.1	LOC116210989	long chain base biosynthesis protein 1-like
	767	XM_031545182.1	LOC116211001	actin-related protein 3
	768	XM_031545336.1	LOC116211111	serine/threonine-protein phosphatase BSL1
	769	XM_031545373.1	LOC116211138	sodium-dependent phosphate transport protein 1, chloroplastic
	770	XM_031545384.1	LOC116211147	vacuolar fusion protein MON1 homolog
	771	XM_031545427.1	LOC116211179	vacuolar protein sorting-associated protein 51 homolog
	772	XM_031545439.1	LOC116211185	serine/threonine-protein phosphatase 6 regulatory subunit 3-like
	773	XM_031545447.1	LOC116211191	protein MID1-COMPLEMENTING ACTIVITY 1
	774	XM_031545455.1	LOC116211196	protein GDAP2 homolog
	775	XM_031545481.1	LOC116211211	molybdopterin biosynthesis protein CNX1
	776	XM_031545488.1	LOC116211217	crooked neck-like protein 1
	777	XM_031545508.1	LOC116211226	protein krasavietz-like
	778	XM_031545510.1	LOC116211228	protein RETICULATA-RELATED 4, chloroplastic-like
	779	XM_031545521.1	LOC116211235	E3 ubiquitin-protein ligase RGLG5-like
	780	XM_031545524.1	LOC116211236	protein TIC 100
	781	XM_031545624.1:	LOC116211306	cleft lip and palate transmembrane protein 1 homolog
	782	XM_031545625.1	LOC116211306	cleft lip and palate transmembrane protein 1 homolog
	783	XM_031545653.1	LOC116211326	structural maintenance of chromosomes protein 3
	784	XM_031545739.1	LOC116211381	guanylate-binding protein 4
	785	XM_031545740.1	LOC116211381	guanylate-binding protein 4
	786	XM_031545752.1	LOC116211391	protein SUPPRESSOR OF K(+) TRANSPORT GROWTH DEFECT 1
	787	XM_031545763.1	LOC116211398	MLO-like protein 8
	788	XM_031545764.1	LOC116211399	putative RNA-binding protein Luc7-like 2
	789	XM_031545777.1	LOC116211409	nuclear pore complex protein NUP107
	790	XM_031545780.1	LOC116211412	coiled-coil domain-containing protein SCD2-like
	791	XM_031545795.1	LOC116211422	protein BOLA4, chloroplastic/mitochondrial
	792	XM_031545848.1	LOC116211458	probable E3 ubiquitin-protein ligase MARCH10
	793	XM_031545885.1	LOC116211482	protein CHUP1, chloroplastic
	794	XM_031545957.1	LOC116211523	ruBisCO large subunit-binding protein subunit beta, chloroplastic
	795	XM_031545970.1	LOC116211532	protein IQ-DOMAIN 1
	796	XM_031546020.1	LOC116211573	membrane-associated protein VIPP1, chloroplastic-like
	797	XM_031546047.1	LOC116211597	outer envelope protein 80, chloroplastic
	798	XM_031546068.1	LOC116211613	kinesin-like protein KIN-14I
	799	XM_031546069.1	LOC116211614	protein UPSTREAM OF FLC
	800	XM_031546092.1	LOC116211630	transmembrane protein 184A-like
	801	XM_031546118.1	LOC116211652	PH, RCC1 and FYVE domains-containing protein 1-like
	802	XM_031546144.1	LOC116211673	serine/threonine-protein phosphatase PP2A-2 catalytic subunit-like
	803	XM_031546159.1	LOC116211682	50S ribosomal protein L24-like
	804	XM_031546173.1	LOC116211696	transport protein particle 20 kDa subunit
	805	XM_031546253.1	LOC116211746	protein MEMO1
	806	XM_031546285.1	LOC116211771	U4/U6 small nuclear ribonucleoprotein Prp31 homolog
	807	XM_031546310.1	LOC116211797	protein MICRORCHIDIA 2-like
	808	XM_031546384.1	LOC116211860	outer envelope protein 39, chloroplastic
	809	XM_031546391.1	LOC116211867	40S ribosomal protein SA-like
	810	XM_031546406.1	LOC116211878	protein PELOTA 1
	811	XM_031546406.1	LOC116211878	protein PELOTA 1
	812	XM_031546421.1	LOC116211888	E3 UFM1-protein ligase 1 homolog
	813	XM_031546449.1	LOC116211910	E3 ubiquitin-protein ligase SP1
	814	XM_031546501.1	LOC116211952	T-complex protein 1 subunit eta
	815	XM_031546524.1	LOC116211968	protein ANTHESIS POMOTING FACTOR 1
	816	XM_031546528.1	LOC116211968	protein ANTHESIS POMOTING FACTOR 1
	817	XM_031546538.1	LOC116211980	serine/threonine-protein phosphatase PP2A-2 catalytic subunit
	818	XM_031546631.1	LOC116212046	60S ribosomal protein L19-1
	819	XM_031546814.1	LOC116212247	mitotic checkpoint protein BUB3.3-like
	820	XM_031546832.1	LOC116212269	protein PECTIC ARABINOGALACTAN SYNTHESIS-RELATED
	821	XM_031546928.1	LOC116212365	vesicle transport protein SFT2B
	822	XM_031546937.1	LOC116212370	flagellar radial spoke protein 5
	823	XM_031547012.1	LOC116212412	ras-related protein RABE1c
	824	XM_031547061.1	LOC116212442	60S ribosomal protein L10a
	825	XM_031547101.1	LOC116212470	riboflavin biosynthesis protein PYRR, chloroplastic-like
	826	XM_031547111.1	LOC116212480	ADP-ribosylation factor GTPase-activating protein AGD3
	827	XM_031547120.1	LOC116212488	protein ESMERALDA 1
	828	XM_031547163.1	LOC116212513	sm-like protein LSM7
	829	XM_031547165.1	LOC116212516	protein RICE SALT SENSITIVE 3-like
	830	XM_031547167.1	LOC116212518	F-box protein At2g32560
	831	XM_031547179.1	LOC116212522	ACT domain-containing protein ACR4
	832	XM_031547260.1	LOC116212631	pirin-like protein
	833	XM_031547306.1	LOC116212666	protein WALLS ARE THIN 1-like
	834	XM_031547307.1	LOC116212667	oleoyl-acyl carrier protein thioesterase 1, chloroplastic
	835	XM_031545300.1	LOC116211090	protein HHL1, chloroplastic
	836	XM_031545269.1	LOC116211070	dnaJ protein homolog ANJ1
	837	XM_031547336.1	LOC116212693	Golgi apparatus membrane protein-like protein ECHIDNA
	838	XM_031547338.1	LOC116212696	chlorophyll a-b binding protein 7, chloroplastic
	839	XM_031547395.1	LOC116212732	nitrogen regulatory protein P-II homolog
	840	XM_031547454.1	LOC116212768	40S ribosomal protein S21-2-like
	841	XM_031547455.1	LOC116212768	40S ribosomal protein S21-2-like
	842	XM_031547536.1	LOC116212825	chloride channel protein CLC-f
	843	XM_031547595.1	LOC116212872	CBS domain-containing protein CBSCBSPB5
	844	XM_031547611.1	LOC116212880	E3 ubiquitin-protein ligase SIS3
	845	XM_031547688.1	LOC116212931	protein MICRORCHIDIA 6
	846	XM_031547730.1	LOC116212961	40S ribosomal protein S29
	847	XM_031547750.1	LOC116212970	vacuolar protein sorting-associated protein 2 homolog 2
	848	XM_031547786.1	LOC116212999	pre-rRNA-processing protein TSR1 homolog
	849	XM_031547802.1	LOC116213011	hypersensitive-induced reaction 1 protein-like
	850	XM_031547808.1	LOC116213012	hypersensitive-induced reaction 1 protein
	851	XM_031547886.1	LOC116213076	pachytene checkpoint protein 2 homolog
	852	XM_031547917.1	LOC116213102	vesicle transport protein GOT1-like
	853	XM_031547951.1	LOC116213124	calcineurin B-like protein 3
	854	XM_031548138.1	LOC116213265	E3 ubiquitin-protein ligase UPL1-like
	855	XM_031548157.1	LOC116213283	formin-like protein 20
	856	XM_031548238.1	LOC116213350	ribosome biogenesis protein BRX1 homolog 1
	857	XM_031548433.1	LOC116213473	protein transport protein SEC23
	858	XM_031548460.1	LOC116213492	DDT domain-containing protein DDR4
	859	XM_031548485.1	LOC116213507	acyl-CoA-binding domain-containing protein 4-like
	860	XM_031548495.1	LOC116213514	DNA mismatch repair protein MSH5-like
	861	XM_031548588.1	LOC116213579	BTB/POZ domain-containing protein At2g30600
	862	XM_031548750.1	LOC116213712	rac-like GTP-binding protein ARAC8
	863	XM_031548762.1	LOC116213723	mitochondrial substrate carrier family protein E
	864	XM_031548791.1	LOC116213744	MLO-like protein 1
	865	XM_031548825.1	LOC116213770	E3 ubiquitin-protein ligase RGLG2-like
	866	XM_031548827.1	LOC116213771	rhodanese-like domain-containing protein 11, chloroplastic
	867	XM_031548908.1	LOC116213827	WD repeat-containing protein ATCSA-1-like
	868	XM_031548945.1	LOC116213850	ribosome biogenesis protein bms1
	869	XM_031548983.1	LOC116213872	protein transport protein Sec61 subunit alpha-like
	870	XM_031549109.1	LOC116213946	probable E3 ubiquitin-protein ligase ARI7
	871	XM_031549191.1	LOC116213994	H/ACA ribonucleoprotein complex subunit 2-like protein
	872	XM_031549197.1	LOC116213997	DNA mismatch repair protein MSH5
	873	XM_031549215.1	LOC116214008	extra-large guanine nucleotide-binding protein 3-like
	874	XM_031549225.1	LOC116214015	FK506-binding protein 2-like
	875	XM_031549229.1	LOC116214018	tip elongation aberrant protein 1-like
	876	XM_031549232.1	LOC116214020	probable U3 small nucleolar RNA-associated protein 7
	877	XM_031549261.1	LOC116214040	microtubule-associated protein RP/EB family member 1B
	878	XM_031549274.1	LOC116214046	probable protein phosphatase 2C 5
	879	XM_031549295.1	LOC116214055	vacuolar protein sorting-associated protein 29
	880	XM_031549315.1	LOC116214066	protein ANTHESIS POMOTING FACTOR 1
	881	XM_031549348.1	LOC116214081	pentatricopeptide repeat-containing protein At5g50280, chloroplastic
	882	XM_031549361.1	LOC116214088	protein BONZAI 1-like
	883	XM_031549402.1	LOC116214108	phosphatidylinositol/phosphatidylcholine transfer protein SFH9
	884	XM_031549420.1	LOC116214119	65-kDa microtubule-associated protein 1-like
	885	XM_031549429.1	LOC116214124	kelch domain-containing protein 4
	886	XM_031549431.1	LOC116214126	elongator complex protein 3
	887	XM_031549475.1	LOC116214153	vicilin-like seed storage protein At2g18540
	888	XM_031549587.1	LOC116214226	transmembrane emp24 domain-containing protein p24beta2
	889	XM_031549624.1	LOC116214248	cell division control protein 2 homolog A
	890	XM_031549625.1	LOC116214248	cell division control protein 2 homolog A
	891	XM_031549626.1	LOC116214248	cell division control protein 2 homolog A
	892	XM_031549640.1	LOC116214259	peroxisome biogenesis protein 5
	893	XM_031549653.1	LOC116214268	chromosome transmission fidelity protein 18 homolog
	894	XM_031549704.1	LOC116214300	NAP1-related protein 2
	895	XM_031549716.1	LOC116214308	protein Dr1 homolog
	896	XM_031549726.1	LOC116214313	CLIP-associated protein-like
	897	XM_031549738.1	LOC116214326	double-strand break repair protein MRE11
	898	XM_031549784.1	LOC116214369	chloride channel protein CLC-d-like
	899	XM_031550025.1	LOC116214632	ADP-ribosylation factor GTPase-activating protein AGD12-like
	900	XM_031550029.1	LOC116214635	actin-related protein 4-like
	901	XM_031550038.1	LOC116214642	protein DEHYDRATION-INDUCED 19 homolog 3-like
	902	XM_031550044.1	LOC116214646	WD-40 repeat-containing protein MSI1
	903	XM_031550059.1	LOC116214653	protein IMPAIRED IN BABA-INDUCED STERILITY 1
	904	XM_031550078.1	LOC116214667	inner membrane protein BB_0250
	905	XM_031550095.1	LOC116214677	protein PLASTID TRANSCRIPTIONALLY ACTIVE 10
	906	XM_031550115.1	LOC116214695	T-complex protein 1 subunit beta
	907	XM_031550152.1	LOC116214719	DNA repair protein recA homolog 1, chloroplastic
	908	XM_031550169.1	LOC116214731	outer envelope protein 64, chloroplastic
	909	XM_031550206.1	LOC116214756	putative vesicle-associated membrane protein 726
	910	XM_031550257.1	LOC116214795	plastid division protein CDP1, chloroplastic
	911	XM_031550258.1	LOC116214795	plastid division protein CDP1, chloroplastic
	912	XM_031550266.1	LOC116214801	BTB/POZ domain-containing protein At1g30440
	913	XM_031550316.1	LOC116214839	chaperone protein dnaJ 10
	914	XM_031550319.1	LOC116214841	riboflavin biosynthesis protein PYRR, chloroplastic-like
	915	XM_031550343.1	LOC116214864	actin-interacting protein 1-2
	916	XM_031550356.1	LOC116214873	BTB/POZ domain-containing protein At1g55760
	917	XM_031550541.1	LOC116214995	gamma-soluble NSF attachment protein
	918	XM_031550634.1	LOC116215063	NAC domain-containing protein 72
	919	XM_031550686.1	LOC116215106	probable protein phosphatase 2C 12
	920	XM_031550773.1	LOC116215167	actin-related protein 2
	921	XM_031550779.1	LOC116215170	60S ribosomal protein L7a-1
	922	XM_031550790.1	LOC116215180	periodic tryptophan protein 1 homolog
	923	XM_031550866.1	LOC116215232	protein YIPF1 homolog
	924	XM_031550896.1	LOC116215259	ER lumen protein-retaining receptor
	925	XM_031550934.1	LOC116215289	40S ribosomal protein S24-1-like
	926	XM_031551018.1	LOC116215341	ADP-ribosylation factor GTPase-activating protein AGD5-like
	927	XM_031551071.1	LOC116215380	TATA-binding protein-associated factor BTAF1
	928	XM_031551112.1	LOC116215410	60S ribosomal protein L13a-4
	929	XM_031551141.1	LOC116215431	sister chromatid cohesion protein SCC2
	930	XM_031551150.1	LOC116215435	biotin carboxyl carrier protein of acetyl-CoA carboxylase 2, chloroplastic
	931	XM_031551165.1	LOC116215455	protein BONZAI 3-like
	932	XM_031551202.1	LOC116215479	protein LIKE COV 1-like
	933	XM_031551263.1	LOC116215519	NAD-dependent protein deacetylase SRT1
	934	XM_031551272.1	LOC116215532	5'-nucleotidase domain-containing protein 4-like
	935	XM_031551352.1	LOC116215592	cytochrome c oxidase assembly protein COX15
	936	XM_031551360.1	LOC116215597	phosphatidylinositol/phosphatidylcholine transfer protein SFH13
	937	XM_031551376.1	LOC116215606	photosystem I chlorophyll a/b-binding protein 5, chloroplastic
	938	XM_031551424.1	LOC116215637	E3 ubiquitin-protein ligase RGLG2
	939	XM_031551450.1	LOC116215653	cytoplasmic tRNA 2-thiolation protein 1
	940	XM_031551461.1	LOC116215662	SWR1-complex protein 4
	941	XM_031551487.1	LOC116215679	actin-related protein 2/3 complex subunit 4
	942	XM_031551513.1	LOC116215692	GTPase-activating protein GYP7-like
	943	XM_031551514.1	LOC116215693	electron transfer flavoprotein subunit alpha, mitochondrial
	944	XM_031551523.1	LOC116215702	FKBP12-interacting protein of 37 kDa
	945	XM_031551571.1	LOC116215735	50S ribosomal protein L19-2, chloroplastic-like
	946	XM_031551577.1	LOC116215738	KH domain-containing protein At5g56140
	947	XM_031551864.1	LOC116215998	probable U6 snRNA-associated Sm-like protein LSm4
	948	XM_031551886.1	LOC116216007	peter Pan-like protein
	949	XM_031551946.1	LOC116216028	60S ribosomal protein L19-1-like
	950	XM_031551980.1	LOC116216062	myb-related protein 306-like
	951	XM_031548416.1	LOC116213462	protein CASP
	952	XM_031548109.1	LOC116213241	UPF0047 protein C4A8.02c
	953	XM_031548088.1	LOC116213223	UPF0235 protein At5g63440
	954	XM_031548409.1	LOC116213454	protein KINESIN LIGHT CHAIN-RELATED 1
	955	XM_031515549.1	LOC116186985	60S ribosomal protein L35-like
	956	XM_031515552.1	LOC116186988	protein Asterix
	957	XM_031515592.1	LOC116187020	CLIP-associated protein
	958	XM_031515636.1	LOC116187053	small nuclear ribonucleoprotein SmD1a-like
	959	XM_031515787.1	LOC116187175	dnaJ protein homolog
	960	XM_031515947.1	LOC116187294	CSC1-like protein At4g02900
	961	XM_031516157.1	LOC116187461	ENHANCER OF AG-4 protein 2
	962	XM_031516234.1	LOC116187494	structural maintenance of chromosomes protein 4-like
	963	XM_031516313.1	LOC116187547	protein WVD2-like 5
	964	XM_031516319.1	LOC116187551	sporulation protein RMD1
	965	XM_031516400.1	LOC116187594	protein COBRA-like
	966	XM_031516432.1	LOC116187606	nucleolar protein 56-like
	967	XM_031516493.1	LOC116187627	ribonuclease E/G-like protein, chloroplastic
	968	XM_031516564.1	LOC116187677	probable ADP-ribosylation factor GTPase-activating protein AGD11
	969	XM_031516565.1	LOC116187677	probable ADP-ribosylation factor GTPase-activating protein AGD11
	970	XM_031516578.1	LOC116187686	nuclear pore complex protein NUP88
	971	XM_031516666.1	LOC116187743	autophagy-related protein 9
	972	XM_031516694.1	LOC116187766	trafficking protein particle complex II-specific subunit 120 homolog
	973	XM_031516705.1	LOC116187773	putative clathrin assembly protein At5g57200
	974	XM_031516825.1	LOC116187846	probable E3 ubiquitin-protein ligase RZFP34
	975	XM_031516838.1	LOC116187849	probable ADP-ribosylation factor GTPase-activating protein AGD14
	976	XM_031516888.1	LOC116187889	protein LAZ1 homolog 2
	977	XM_031516961.1	LOC116187926	protein HUA2-LIKE 3-like
	978	XM_031517002.1	LOC116187949	sulfite exporter TauE/SafE family protein 3-like
	979	XM_031517003.1	LOC116187950	coiled-coil domain-containing protein 25
	980	XM_031517050.1	LOC116187977	toll/interleukin-1 receptor-like protein
	981	XM_031517052.1	LOC116187977	toll/interleukin-1 receptor-like protein
	982	XM_031517060.1	LOC116187985	protein argonaute 1
	983	XM_031517062.1	LOC116187986	protein argonaute 1-like
	984	XM_031517142.1	LOC116188036	protein transport protein Sec61 subunit alpha-like
	985	XM_031517180.1	LOC116188063	guanine nucleotide-binding protein-like NSN1
	986	XM_031517217.1	LOC116188082	clustered mitochondria protein
	987	XM_031517223.1	LOC116188086	60S ribosomal protein L6-like
	988	XM_031517259.1	LOC116188109	ras-related protein RABE1a-like
	989	XM_031517263.1	LOC116188111	40S ribosomal protein S15a-1
	990	XM_031517303.1	LOC116188141	oxysterol-binding protein-related protein 1C-like
	991	XM_031517306.1	LOC116188145	protein RRC1
	992	XM_031517411.1	LOC116188208	pentatricopeptide repeat-containing protein At1g74850, chloroplastic
	993	XM_031517421.1	LOC116188213	protein FIP1-like
	994	XM_031517487.1	LOC116188255	protein WVD2-like 5
	995	XM_031517508.1	LOC116188263	sm-like protein LSM5
	996	XM_031517568.1	LOC116188303	vacuolar protein sorting-associated protein 2 homolog 1
	997	XM_031517633.1	LOC116188345	probable protein phosphatase 2C 60
	998	XM_031517641.1	LOC116188350	vesicle-associated membrane protein 727
	999	XM_031517653.1	LOC116188355	WD repeat-containing protein 70
	1000	XM_031517677.1	LOC116188370	rac-like GTP-binding protein 3
	1001	XM_031517686.1	LOC116188377	GTP-binding protein SAR1A-like
	1002	XM_031517689.1	LOC116188379	vesicle-associated membrane protein 722
	1003	XM_031517694.1	LOC116188381	protein NEDD1
	1004	XM_031517709.1	LOC116188387	carbon catabolite repressor protein 4 homolog 6
	1005	XM_031517712.1	LOC116188388	LEC14B protein
	1006	XM_031517731.1	LOC116188401	protein unc-13 homolog
	1007	XM_031517758.1	LOC116188413	60S ribosomal protein L3
	1008	XM_031517762.1	LOC116188415	kinesin-like protein NACK2
	1009	XM_031517774.1	LOC116188423	sister-chromatid cohesion protein 3-like
	1010	XM_031517775.1	LOC116188424	DNA mismatch repair protein MSH6
	1011	XM_031517784.1	LOC116188429	vacuolar protein sorting-associated protein 9A-like
	1012	XM_031517786.1	LOC116188430	chaperone protein ClpB4, mitochondrial
	1013	XM_031517787.1	LOC116188431	E3 ubiquitin-protein ligase CHIP
	1014	XM_031517816.1	LOC116188443	iron-sulfur assembly protein IscA-like 1, mitochondrial
	1015	XM_031517832.1	LOC116188455	U-box domain-containing protein 62-like
	1016	XM_031517839.1	LOC116188461	kinesin-like protein NACK1
	1017	XM_031517880.1	LOC116188486	metal tolerance protein 2
	1018	XM_031517953.1	LOC116188530	CBS domain-containing protein CBSCBSPB5-like
	1019	XM_031517955.1	LOC116188531	40S ribosomal protein S11-like
	1020	XM_031517956.1	LOC116188532	40S ribosomal protein S11
	1021	XM_031517965.1	LOC116188538	T-complex protein 1 subunit gamma-like
	1022	XM_031517966.1	LOC116188539	WD repeat-containing protein 36
	1023	XM_031518017.1	LOC116188570	biotin carboxyl carrier protein of acetyl-CoA carboxylase
	1024	XM_031518046.1	LOC116188593	serine/threonine-protein phosphatase 2A 65 kDa regulatory subunit A beta isoform-like
	1025	XM_031518051.1	LOC116188596	long chain base biosynthesis protein 2a
	1026	XM_031518391.1	LOC116188938	calcium uptake protein, mitochondrial
	1027	XM_031518493.1	LOC116189010	transmembrane protein 50 homolog
	1028	XM_031518597.1	LOC116189068	oligouridylate-binding protein 1-like
	1029	XM_031518639.1	LOC116189106	40S ribosomal protein S19-3
	1030	XM_031518697.1	LOC116189154	probable protein phosphatase 2C 8
	1031	XM_031518792.1	LOC116189225	40S ribosomal protein S18-like
	1032	XM_031518834.1	LOC116189253	ER lumen protein-retaining receptor-like
	1033	XM_031518857.1	LOC116189267	kinesin-like protein KIN-UC
	1034	XM_031518877.1	LOC116189281	arginine biosynthesis bifunctional protein ArgJ, chloroplastic
	1035	XM_031518886.1	LOC116189287	plant UBX domain-containing protein 7
	1036	XM_031518905.1	LOC116189302	NAP1-related protein 1-like
	1037	XM_031518906.1	LOC116189304	protein MICRORCHIDIA 7-like
	1038	XM_031518908.1	LOC116189306	protein disulfide-isomerase like 2-1
	1039	XM_031518968.1	LOC116189343	transmembrane protein 205
	1040	XM_031518973.1	LOC116189347	protein ESKIMO 1-like
	1041	XM_031519009.1	LOC116189368	chlorophyll a-b binding protein 8, chloroplastic
	1042	XM_031519040.1	LOC116189382	dnaJ protein ERDJ3B
	1043	XM_031519153.1	LOC116189478	protein TONNEAU 1a-like
	1044	XM_031519165.1	LOC116189484	CBBY-like protein
	1045	XM_031519195.1	LOC116189511	chlorophyll a-b binding protein 4, chloroplastic
	1046	XM_031519222.1	LOC116189528	60S ribosomal protein L10a-like
	1047	XM_031519292.1	LOC116189577	40S ribosomal protein S4-like
	1048	XM_031551610.1	LOC116215834	40S ribosomal protein S15a-5-like
	1049	XM_031551633.1	LOC116215848	transmembrane emp24 domain-containing protein p24delta5-like
	1050	XM_031551641.1	LOC116215852	ras-related protein RABC1-like
	1051	XM_031551665.1	LOC116215867	60S ribosomal protein L18a
	1052	XM_031551691.1	LOC116215885	guanine nucleotide-binding protein alpha-1 subunit
	1053	XM_031551725.1	LOC116215914	chlorophyll a-b binding protein 6A, chloroplastic
	1054	XM_031551736.1	LOC116215920	60S ribosomal protein L10a-like
	1055	XM_031551737.1	LOC116215921	small nuclear ribonucleoprotein E-like
Uncharacterized	1056	XM_031515633.1	LOC116187049	uncharacterized LOC116187049
	1057	XM_031519650.1	LOC116189978	uncharacterized LOC116189978
	1058	XM_031520538.1	LOC116192102	uncharacterized protein KIAA0930 homolog
	1059	XM_031520625.1	LOC116192163	uncharacterized LOC116192163
	1060	XM_031520786.1	LOC116192282	uncharacterized LOC116192282
	1061	XM_031521339.1	LOC116192720	uncharacterized LOC116192720
	1062	XM_031521470.1	LOC116192817	uncharacterized LOC116192817
	1063	XM_031521556.1	LOC116192869	uncharacterized protein At5g02240-like
	1064	XM_031521603.1	LOC116192904	uncharacterized LOC116192904
	1065	XM_031521695.1	LOC116192981	uncharacterized LOC116192981
	1066	XM_031521894.1	LOC116193124	uncharacterized LOC116193124
	1067	XM_031521917.1	LOC116193142	uncharacterized LOC116193142
	1068	XM_031522053.1	LOC116193244	uncharacterized LOC116193244
	1069	XM_031523216.1	LOC116186944	uncharacterized LOC116186944
	1070	XM_031529568.1	LOC116199272	uncharacterized LOC116199272
	1071	XM_031531514.1	LOC116200671	uncharacterized LOC116200671
	1072	XM_031536725.1	LOC116204549	uncharacterized LOC116204549
	1073	XM_031542465.1	LOC116208893	uncharacterized LOC116208893
	1074	XM_031542488.1	LOC116208915	uncharacterized LOC116208915
	1075	XM_031542550.1	LOC116208972	uncharacterized LOC116208972
	1076	XM_031542550.1	LOC116208972	uncharacterized LOC116208972
	1077	XM_031544726.1	LOC116210712	uncharacterized LOC116210712
	1078	XM_031545794.1	LOC116211420	uncharacterized sugar kinase slr0537
	1079	XM_031546638.1	LOC116212051	uncharacterized LOC116212051
	1080	XM_031548173.1	LOC116213293	uncharacterized LOC116213293
	1081	XM_031548730.1	LOC116213696	uncharacterized LOC116213696
	1082	XM_031522164.1	LOC116193461	uncharacterized LOC116193461
	1083	XM_031522221.1	LOC116193499	uncharacterized LOC116193499
	1084	XM_031522741.1	LOC116194003	uncharacterized LOC116194003
	1085	XM_031522935.1	LOC116194183	uncharacterized LOC116194183
	1086	XM_031522936.1	LOC116194184	uncharacterized LOC116194184
	1087	XM_031522943.1	LOC116194194	uncharacterized LOC116194194
	1088	XM_031523101.1	LOC116194314	uncharacterized LOC116194314
	1089	XM_031524088.1	LOC116195112	uncharacterized LOC116195112
	1090	XM_031524219.1	LOC116195221	uncharacterized aarF domain-containing protein kinase At5g05200, chloroplastic
	1091	XM_031524249.1	LOC116195240	uncharacterized calcium-binding protein At1g02270
	1092	XM_031524978.1	LOC116195681	uncharacterized LOC116195681
	1093	XM_031525535.1	LOC116196028	uncharacterized protein HI_0077
	1094	XM_031527787.1	LOC116197610	uncharacterized LOC116197610
	1095	XM_031527992.1	LOC116197756	uncharacterized LOC116197756
	1096	XM_031528038.1	LOC116197787	uncharacterized LOC116197787
	1097	XM_031528479.1	LOC116198133	uncharacterized protein At5g03900, chloroplastic
	1098	XM_031530174.1	LOC116199711	uncharacterized LOC116199711
	1099	XM_031530429.1	LOC116199864	uncharacterized LOC116199864
	1100	XM_031530452.1	LOC116199879	uncharacterized LOC116199879
	1101	XM_031530339.1	LOC116199812	uncharacterized LOC116199812
	1102	XM_031530619.1	LOC116199990	uncharacterized LOC116199990
	1103	XM_031530653.1	LOC116200009	uncharacterized LOC116200009
	1104	XM_031530702.1	LOC116200039	uncharacterized LOC116200039
	1105	XM_031528373.1	LOC116198058	uncharacterized LOC116198058
	1106	XM_031528555.1	LOC116198201	uncharacterized LOC116198201
	1107	XM_031528589.1	LOC116198249	uncharacterized LOC116198249
	1108	XM_031529286.1	LOC116199006	uncharacterized LOC116199006
	1109	XM_031529326.1	LOC116199038	uncharacterized LOC116199038
	1110	XM_031529479.1	LOC116199188	uncharacterized LOC116199188
	1111	XM_031529823.1	LOC116199472	uncharacterized LOC116199472
	1112	XM_031530048.1	LOC116199614	uncharacterized LOC116199614
	1113	XM_031530049.1	LOC116199614	uncharacterized LOC116199614
	1114	XM_031529688.1	LOC116199365	uncharacterized LOC116199365
	1115	XM_031528675.1	LOC116198507	uncharacterized LOC116198507
	1116	XM_031528911.1	LOC116198687	uncharacterized LOC116198687
	1117	XM_031528915.1	LOC116198689	uncharacterized LOC116198689
	1118	XM_031530918.1	LOC116200173	uncharacterized LOC116200173
	1119	XM_031530935.1	LOC116200184	uncharacterized LOC116200184
	1120	XM_031530979.1	LOC116200202	uncharacterized LOC116200202
	1121	XM_031531700.1	LOC116200793	uncharacterized LOC116200793
	1122	XM_031531723.1	LOC116200807	uncharacterized protein At2g33490
	1123	XM_031532022.1	LOC116200987	uncharacterized LOC116200987
	1124	XM_031532082.1	LOC116201020	uncharacterized LOC116201020
	1125	XM_031532085.1	LOC116201022	uncharacterized protein At2g34160-like
	1126	XM_031532308.1	LOC116201177	uncharacterized LOC116201177
	1127	XM_031531763.1	LOC116200835	uncharacterized LOC116200835
	1128	XM_031532773.1	LOC116201510	uncharacterized LOC116201510
	1129	XM_031532801.1	LOC116201539	uncharacterized LOC116201539
	1130	XM_031533341.1	LOC116201890	uncharacterized LOC116201890
	1131	XM_031533388.1	LOC116201927	uncharacterized LOC116201927
	1132	XM_031533483.1	LOC116201986	uncharacterized protein At2g34160-like
	1133	XM_031533661.1	LOC116202215	uncharacterized LOC116202215
	1134	XM_031533718.1	LOC116202248	uncharacterized protein YciO
	1135	XM_031533892.1	LOC116202362	uncharacterized LOC116202362
	1136	XM_031534018.1	LOC116202456	uncharacterized aarF domain-containing protein kinase At1g71810, chloroplastic
	1137	XM_031534028.1	LOC116202459	uncharacterized LOC116202459
	1138	XM_031534076.1	LOC116202499	uncharacterized LOC116202499
	1139	XM_031534175.1	LOC116202579	uncharacterized membrane protein At4g09580-like
	1140	XM_031534362.1	LOC116202754	uncharacterized LOC116202754
	1141	XM_031534704.1	LOC116203045	uncharacterized LOC116203045
	1142	XM_031535101.1	LOC116203400	uncharacterized LOC116203400
	1143	XM_031535785.1	LOC116203835	uncharacterized LOC116203835
	1144	XM_031535830.1	LOC116203870	uncharacterized LOC116203870
	1145	XM_031536074.1	LOC116204037	uncharacterized LOC116204037
	1146	XM_031536128.1	LOC116204068	uncharacterized LOC116204068
	1147	XM_031536643.1	LOC116204515	uncharacterized LOC116204515
	1148	XM_031536715.1	LOC116204567	uncharacterized LOC116204567
	1149	XM_031536834.1	LOC116204652	uncharacterized LOC116204652
	1150	XM_031536933.1	LOC116204707	uncharacterized LOC116204707
	1151	XM_031537012.1	LOC116204752	uncharacterized LOC116204752
	1152	XM_031537272.1	LOC116204906	uncharacterized LOC116204906
	1153	XM_031537275.1	LOC116204908	uncharacterized LOC116204908
	1154	XM_031537292.1	LOC116204921	uncharacterized LOC116204921
	1155	XM_031537335.1	LOC116204949	uncharacterized LOC116204949
	1156	XM_031537575.1	LOC116205099	uncharacterized LOC116205099
	1157	XM_031537617.1	LOC116205125	uncharacterized LOC116205125
	1158	XM_031537637.1	LOC116205141	uncharacterized protein C57A10.07
	1159	XM_031537874.1	LOC116205309	uncharacterized LOC116205309
	1160	XM_031538268.1	LOC116205634	uncharacterized oxidoreductase At1g06690, chloroplastic-like
	1161	XM_031538396.1	LOC116205745	uncharacterized LOC116205745
	1162	XM_031538863.1	LOC116206097	uncharacterized LOC116206097
	1163	XM_031539115.1	LOC116206286	uncharacterized protein At1g03900
	1164	XM_031539257.1	LOC116206392	uncharacterized LOC116206392
	1165	XM_031539279.1	LOC116206409	uncharacterized LOC116206409
	1166	XM_031540027.1	LOC116207158	uncharacterized protein At2g34160
	1167	XM_031540112.1	LOC116207227	uncharacterized LOC116207227
	1168	XM_031540291.1	LOC116207378	uncharacterized LOC116207378
	1169	XM_031540485.1	LOC116207514	uncharacterized LOC116207514
	1170	XM_031540700.1	LOC116207655	uncharacterized LOC116207655
	1171	XM_031541249.1	LOC116208046	uncharacterized LOC116208046
	1172	XM_031541257.1	LOC116208053	uncharacterized LOC116208053
	1173	XM_031541275.1	LOC116208062	uncharacterized LOC116208062
	1174	XM_031541281.1	LOC116208067	uncharacterized LOC116208067
	1175	XM_031541468.1	LOC116208181	uncharacterized LOC116208181
	1176	XM_031541673.1	LOC116208300	uncharacterized LOC116208300
	1177	XM_031541682.1	LOC116208310	uncharacterized protein YqkD-like
	1178	XM_031541873.1	LOC116208428	uncharacterized LOC116208428
	1179	XM_031542014.1	LOC116208528	uncharacterized LOC116208528
	1180	XM_031542027.1	LOC116208535	uncharacterized LOC116208535
	1181	XM_031542128.1	LOC116208599	uncharacterized LOC116208599
	1182	XM_031542132.1	LOC116208603	uncharacterized LOC116208603
	1183	XM_031542193.1	LOC116208657	uncharacterized LOC116208657
	1184	XM_031542781.1	LOC116209200	uncharacterized LOC116209200
	1185	XM_031542929.1	LOC116209325	uncharacterized LOC116209325
	1186	XM_031543033.1	LOC116209404	uncharacterized LOC116209404
	1187	XM_031543061.1	LOC116209429	uncharacterized LOC116209429
	1188	XM_031543295.1	LOC116209604	uncharacterized LOC116209604
	1189	XM_031543459.1	LOC116209779	uncharacterized LOC116209779
	1190	XM_031543542.1	LOC116209826	uncharacterized LOC116209826
	1191	XM_031543544.1	LOC116209827	uncharacterized LOC116209827
	1192	XM_031543774.1	LOC116210000	uncharacterized LOC116210000
	1193	XM_031543777.1	LOC116210000	uncharacterized LOC116210000
	1194	XM_031543941.1	LOC116210128	uncharacterized LOC116210128
	1195	XM_031544013.1	LOC116210187	uncharacterized LOC116210187
	1196	XM_031544194.1	LOC116210329	uncharacterized LOC116210329
	1197	XM_031544424.1	LOC116210540	uncharacterized LOC116210540
	1198	XM_031544580.1	LOC116210631	uncharacterized LOC116210631
	1199	XM_031544697.1	LOC116210704	uncharacterized LOC116210704
	1200	XM_031544697.1	LOC116210704	uncharacterized LOC116210704
	1201	XM_031544737.1	LOC116210721	uncharacterized LOC116210721
	1202	XM_031544764.1	LOC116210737	uncharacterized LOC116210737
	1203	XM_031545382.1:	LOC116211146	uncharacterized LOC116211146
	1204	XM_031545877.1	LOC116211477	uncharacterized LOC116211477
	1205	XM_031546989.1	LOC116212397	uncharacterized LOC116212397
	1206	XM_031547000.1	LOC116212403	uncharacterized LOC116212403
	1207	XM_031547488.1	LOC116212792	uncharacterized LOC116212792
	1208	XM_031547572.1	LOC116212854	nucleotide-sugar uncharacterized transporter 2
	1209	XM_031547613.1	LOC116212882	uncharacterized LOC116212882
	1210	XM_031548142.1	LOC116213270	uncharacterized LOC116213270
	1211	XM_031548326.1	LOC116213410	uncharacterized LOC116213410
	1212	XM_031548352.1	LOC116213429	uncharacterized LOC116213429
	1213	XM_031548481.1	LOC116213504	uncharacterized LOC116213504
	1214	XM_031548493.1	LOC116213512	uncharacterized LOC116213512
	1215	XM_031548612.1	LOC116213599	uncharacterized LOC116213599
	1216	XM_031548614.1	LOC116213599	uncharacterized LOC116213599
	1217	XM_031548646.1	LOC116213628	uncharacterized LOC116213628
	1218	XM_031548664.1:	LOC116213644	uncharacterized LOC116213644
	1219	XM_031548737.1	LOC116213696	uncharacterized LOC116213696
	1220	XM_031548892.1	LOC116213813	uncharacterized LOC116213813
	1221	XM_031548914.1	LOC116213832	uncharacterized LOC116213832
	1222	XM_031549076.1	LOC116213927	uncharacterized LOC116213927
	1223	XM_031549131.1	LOC116213962	uncharacterized LOC116213962
	1224	XM_031549172.1	LOC116213983	uncharacterized LOC116213983
	1225	XM_031549636.1	LOC116214256	uncharacterized LOC116214256
	1226	XM_031549683.1	LOC116214285	uncharacterized LOC116214285
	1227	XM_031550121.1	LOC116214698	uncharacterized LOC116214698
	1228	XM_031550183.1	LOC116214742	uncharacterized LOC116214742
	1229	XM_031550505.1	LOC116214967	uncharacterized LOC116214967
	1230	XM_031550514.1	LOC116214974	uncharacterized LOC116214974
	1231	XM_031550637.1	LOC116215068	uncharacterized LOC116215068
	1232	XM_031550746.1	LOC116215147	uncharacterized LOC116215147
	1233	XM_031550948.1	LOC116215298	uncharacterized LOC116215298
	1234	XM_031551084.1	LOC116215389	uncharacterized LOC116215389
	1235	XM_031551319.1	LOC116215566	uncharacterized LOC116215566
	1236	XM_031551483.1	LOC116215676	uncharacterized LOC116215676
	1237	XM_031551489.1	LOC116215680	uncharacterized LOC116215680
	1238	XM_031552001.1	LOC116216078	uncharacterized hydrolase YNR064C
	1239	XM_031548413.1	LOC116213459	uncharacterized protein sll0005
	1240	XM_031515505.1	LOC116186948	uncharacterized
	1241	XM_031515571.1	LOC116187004	uncharacterized protein At4g33100
	1242	XM_031516226.1	LOC116187487	uncharacterized LOC116187487
	1243	XM_031516270.1	LOC116187528	uncharacterized LOC116187528
	1244	XM_031516385.1	LOC116187586	uncharacterized LOC116187586
	1245	XM_031516444.1	LOC116187611	uncharacterized LOC116187611
	1246	XM_031516507.1	LOC116187646	uncharacterized LOC116187646
	1247	XM_031516586.1	LOC116187689	uncharacterized LOC116187689
	1248	XM_031517143.1	LOC116188037	uncharacterized protein At2g39910
	1249	XM_031517151.1	LOC116188041	uncharacterized protein ycf45
	1250	XM_031517158.1	LOC116188047	uncharacterized protein ycf45-like
	1251	XM_031517211.1	LOC116188080	uncharacterized LOC116188080
	1252	XM_031517231.1	LOC116188092	uncharacterized LOC116188092
	1253	XM_031517246.1	LOC116188102	uncharacterized LOC116188102
	1254	XM_031517366.1	LOC116188179	uncharacterized protein slr1919
	1255	XM_031517427.1	LOC116188217	uncharacterized LOC116188217
	1256	XM_031517495.1	LOC116188258	uncharacterized LOC116188258
	1257	XM_031517519.1	LOC116188275	uncharacterized membrane protein C776.05
	1258	XM_031517589.1	LOC116188317	uncharacterized LOC116188317
	1259	XM_031517639.1	LOC116188348	uncharacterized LOC116188348
	1260	XM_031517729.1	LOC116188400	uncharacterized LOC116188400
	1261	XM_031518062.1	LOC116188604	uncharacterized LOC116188604
	1262	XM_031518429.1	LOC116188971	uncharacterized LOC116188971
	1263	XM_031518515.1	LOC116189030	uncharacterized LOC116189030
	1264	XM_031518998.1	LOC116189362	uncharacterized PKHD-type hydroxylaseAt1g22950
	1265	XM_031519035.1	LOC116189379	uncharacterized LOC116189379
	1266	XM_031519178.1	LOC116189493	uncharacterized LOC116189493
	1267	XM_031519339.1	LOC116189608	uncharacterized LOC116189608
	1268	XM_031519349.1	LOC116189619	uncharacterized LOC116189619
	1269	XM_031519415.1	LOC116189655	uncharacterized LOC116189655
	1270	XM_031551682.1	LOC116215878	uncharacterized LOC116215878
Hypothetical	1271	XM_031516532.1	LOC116187660	spastin
	1272	XM_031517817.1	LOC116188439	syntaxin-41
	1273	XM_031518521.1	LOC116188953	two-component response regulator ORR9
	1274	XM_031520228.1	LOC116191093	clathrin interactor EPSIN 1
	1275	XM_031520740.1	LOC116192252	maspardin
	1276	XM_031521569.1	LOC116192880	dr1-associated corepressor homolog
	1277	XM_031521573.1	LOC116192877	exonuclease 1
	1278	XM_031521765.1	LOC116193036	dynein light chain 1, cytoplasmic
	1279	XM_031522128.1	LOC116193308	vacuolar cation/proton exchanger 3
	1280	XM_031529262.1	LOC116198979	pyrophosphate-energized vacuolar membrane proton pump
	1281	XM_031529723.1	LOC116199387	novel plant SNARE 11
	1282	XM_031533163.1	LOC116201763	pyrophosphate-energized membrane proton pump 3
	1283	XM_031542450.1	LOC116208884	novel plant SNARE 13
	1284	XM_031542496.1	LOC116208913	coatomer subunit zeta-1-like
	1285	XM_031543386.1	LOC116209665	synaptotagmin-4-like
	1286	XM_031543437.1	LOC116209698	malignant T-cell-amplified sequence 1 homolog
	1287	XM_031543594.1	LOC116209860	cytochrome P450 711A1
	1288	XM_031545880.1	LOC116211476	probable sugar phosphate/phosphate translocator At3g17430
	1289	XM_031546627.1	LOC116212043	interferon-related developmental regulator 1
	1290	XM_031547181.1	LOC116212523	probable sugar phosphate/phosphate translocator At3g14410
	1291	XM_031547407.1	LOC116212734	cullin-1-like
	1292	XM_031548501.1	LOC116213517	synaptotagmin-2
	1293	XM_031548676.1	LOC116213651	sodium/hydrogen exchanger 2-like
	1294	XM_031548911.1	LOC116213826	patellin-6
	1295	XM_031522268.1	LOC116193533	AUGMIN subunit 2
	1296	XM_031522975.1	LOC116194219	synaptotagmin-1-like
	1297	XM_031523072.1	LOC116194296	synaptotagmin-5-like
	1298	XM_031523290.1	LOC116194484	zonadhesin
	1299	XM_031523529.1	LOC116194662	myosin-1
	1300	XM_031523582.1	LOC116194701	probable serine incorporator
	1301	XM_031523770.1	LOC116194864	auxin efflux carrier component 2
	1302	XM_031523980.1	LOC116195026	transportin-1
	1303	XM_031524111.1	LOC116195137	paladin
	1304	XM_031524483.1	LOC116195354	pumilio homolog 2-like
	1305	XM_031525357.1	LOC116195927	villin-4-like
	1306	XM_031525513.1	LOC116196013	fimbrin-5
	1307	XM_031525532.1	LOC116196025	regulator of nonsense transcripts UPF2
	1308	XM_031526181.1	LOC116196454	AUGMIN subunit 6
	1309	XM_031527706.1	LOC116197537	potassium channel AKT1-like
	1310	XM_031527774.1	LOC116197598	villin-3-like
	1311	XM_031528031.1	LOC116197785	clathrin interactor EPSIN 2-like
	1312	XM_031528269.1	LOC116197979	KRR1 small subunit processome component homolog
	1313	XM_031528610.1	LOC116198461	proliferating cell nuclear antigen-like
	1314	XM_031530136.1	LOC116199677	pumilio homolog 1-like
	1315	XM_031530398.1	LOC116199846	cytochrome P450 704B1
	1316	XM_031530504.1	LOC116199917	two-component response regulator ARR5-like
	1317	XM_031530292.1	LOC116199791	erlin-2-B
	1318	XM_031530573.1	LOC116199968	proteasome subunit alpha type-2
	1319	XM_031528454.1	LOC116198111	guanosine nucleotide diphosphate dissociation inhibitor At5g09550
	1320	XM_031528525.1	LOC116198175	probable sugar phosphate/phosphate translocator At3g11320
	1321	XM_031528603.1	LOC116198456	proteasome subunit beta type-4-like
	1322	XM_031528713.1	LOC116198544	histone H3.2
	1323	XM_031528780.1	LOC116198593	formamidase-like
	1324	XM_031529236.1	LOC116198957	golgin subfamily A member 4
	1325	XM_031530023.1	LOC116199600	nardilysin-like
	1326	XM_031530031.1	LOC116199606	probable cyclic nucleotide-gated ion channel 5
	1327	XM_031529459.1	LOC116199170	calnexin homolog
	1328	XM_031529874.1	LOC116199504	syndetin
	1329	XM_031531010.1	LOC116200217	golgin candidate 5
	1330	XM_031531097.1	LOC116200266	probable serine incorporator
	1331	XM_031531943.1	LOC116200946	auxin efflux carrier component 7-like
	1332	XM_031532108.1	LOC116201039	golgin candidate 1
	1333	XM_031532148.1	LOC116201067	calcineurin subunit B-like
	1334	XM_031532691.1	LOC116201443	histone H3.3
	1335	XM_031533035.1	LOC116201689	coatomer subunit beta'-2-like
	1336	XM_031533105.1	LOC116201719	5'-nucleotidase SurE
	1337	XM_031533183.1	LOC116201779	transmembrane 9 superfamily member 7
	1338	XM_031533337.1	LOC116201887	proteasome subunit alpha type-3
	1339	XM_031533541.1	LOC116202033	potassium channel AKT1-like
	1340	XM_031533610.1	LOC116202088	putative cyclic nucleotide-gated ion channel 8
	1341	XM_031533616.1	LOC116202093	pyrophosphate-energized vacuolar membrane proton pump
	1342	XM_031533681.1	LOC116202224	axial regulator YABBY 1
	1343	XM_031533777.1	LOC116202277	AUGMIN subunit 7
	1344	XM_031533963.1	LOC116202418	probable auxin efflux carrier component 1b
	1345	XM_031534047.1	LOC116202475	probable histone chaperone ASF1A
	1346	XM_031534086.1	LOC116202509	prefoldin subunit 6
	1347	XM_031534166.1	LOC116202571	transcriptional corepressor SEUSS-like
	1348	XM_031534606.1	LOC116202968	transmembrane 9 superfamily member 1-like
	1349	XM_031534697.1	LOC116203038	ubiquitin-fold modifier 1
	1350	XM_031535071.1	LOC116203375	derlin-2.2
	1351	XM_031535082.1	LOC116203386	regulator of nonsense transcripts 1 homolog
	1352	XM_031535258.1	LOC116203510	BUD13 homolog
	1353	XM_031535516.1	LOC116203662	bax inhibitor 1
	1354	XM_031535639.1	LOC116203745	K(+) efflux antiporter 5
	1355	XM_031535657.1	LOC116203755	probable sugar phosphate/phosphate translocator At1g06470
	1356	XM_031535698.1	LOC116203774	SUPPRESSOR OF ABI3-5
	1357	XM_031535728.1	LOC116203794	cytochrome c
	1358	XM_031535787.1	LOC116203836	coatomer subunit delta-like
	1359	XM_031535894.1	LOC116203915	syntaxin-132-like
	1360	XM_031535943.1	LOC116203952	switch 2
	1361	XM_031536115.1	LOC116204060	cytochrome c
	1362	XM_031536120.1	LOC116204063	endoplasmic reticulum chaperone BiP
	1363	XM_031536436.1	LOC116204350	katanin p80 WD40 repeat-containing subunit B1 homolog
	1364	XM_031536498.1	LOC116204429	urea-proton symporter DUR3
	1365	XM_031536524.1	LOC116204439	guanosine nucleotide diphosphate dissociation inhibitor 2
	1366	XM_031536525.1	LOC116204440	guanosine nucleotide diphosphate dissociation inhibitor 1-like
	1367	XM_031536642.1	LOC116204514	cytochrome b5-like
	1368	XM_031536676.1	LOC116204538	cytochrome b5
	1369	XM_031536813.1	LOC116204639	pinin
	1370	XM_031536886.1	LOC116204683	proteasome subunit beta type-3-A
	1371	XM_031536952.1	LOC116204710	coatomer subunit gamma
	1372	XM_031536952.1	LOC116204710	coatomer subunit gamma
	1373	XM_031537024.1	LOC116204757	dynamin-2B-like
	1374	XM_031537025.1	LOC116204757	dynamin-2B-like
	1375	XM_031537040.1	LOC116204764	guanosine nucleotide diphosphate dissociation inhibitor 2-like
	1376	XM_031537096.1	LOC116204796	D-xylose-proton symporter-like 2
	1377	XM_031537214.1	LOC116204867	cullin-4
	1378	XM_031537388.1	LOC116204984	sodium/hydrogen exchanger 6
	1379	XM_031537555.1	LOC116205088	synaptotagmin-5-like
	1380	XM_031537605.1	LOC116205117	5'-methylthioadenosine/S-adenosylhomocysteine nucleosidase 2-like
	1381	XM_031537837.1	LOC116205283	coatomer subunit gamma-2-like
	1382	XM_031537895.1	LOC116205324	sodium/proton antiporter 1
	1383	XM_031538241.1	LOC116205609	endoglucanase 6-like
	1384	XM_031538246.1	LOC116205614	metacaspase-1
	1385	XM_031538435.1	LOC116205777	transmembrane 9 superfamily member 1
	1386	XM_031535385.1	LOC116203590	non-lysosomal glucosylceramidase-like
	1387	XM_031538797.1	LOC116206058	coatomer subunit alpha-2
	1388	XM_031539719.1	LOC116206888	probable histone chaperone ASF1A
	1389	XM_031539868.1	LOC116207020	nucleolin
	1390	XM_031540077.1	LOC116207193	allantoate deiminase 1
	1391	XM_031540080.1	LOC116207193	allantoate deiminase 1
	1392	XM_031540152.1	LOC116207250	5'-3' exoribonuclease 4
	1393	XM_031540152.1	LOC116207250	5'-3' exoribonuclease 4
	1394	XM_031540153.1	LOC116207250	5'-3' exoribonuclease 4
	1395	XM_031540401.1	LOC116207454	histone H3.3
	1396	XM_031540649.1	LOC116207620	proteasome subunit beta type-4-like
	1397	XM_031540775.1	LOC116207704	dymeclin
	1398	XM_031540782.1	LOC116207710	enolase
	1399	XM_031541202.1	LOC116208027	neutral ceramidase 2-like
	1400	XM_031541642.1	LOC116208288	putative deoxyribonuclease TATDN1
	1401	XM_031541679.1	LOC116208307	cullin-1
	1402	XM_031541881.1	LOC116208434	sorting nexin 1
	1403	XM_031542171.1	LOC116208638	proteasome subunit beta type-2-B
	1404	XM_031542256.1	LOC116208711	fumarylacetoacetase
	1405	XM_031542286.1	LOC116208736	cyclic nucleotide-gated ion channel 2
	1406	XM_031542831.1	LOC116209242	probable prefoldin subunit 3
	1407	XM_031542861.1	LOC116209266	villin-3
	1408	XM_031543221.1	LOC116209558	syntaxin-71
	1409	XM_031543335.1	LOC116209635	translin
	1410	XM_031543622.1	LOC116209879	2-dehydro-3-deoxyphosphooctonate aldolase 1-like
	1411	XM_031543643.1	LOC116209894	pseudouridine-5'-phosphate glycosidase
	1412	XM_031544026.1	LOC116210198	beta-fructofuranosidase, cell wall isozyme-like
	1413	XM_031544088.1	LOC116210235	proteasome subunit alpha type-6
	1414	XM_031544092.1	LOC116210240	coatomer subunit zeta-3-like
	1415	XM_031544572.1	LOC116210625	calnexin homolog
	1416	XM_031544611.1	LOC116210649	N-carbamoylputrescine amidase
	1417	XM_031544912.1	LOC116210831	phototropin-1
	1418	XM_031544979.1	LOC116210868	dihydropyrimidinase
	1419	XM_031544982.1	LOC116210870	dihydropyrimidinase-like
	1420	XM_031544982.1	LOC116210870	dihydropyrimidinase-like
	1421	XM_031545207.1	LOC116211018	histone H3.2
	1422	XM_031545411.1	LOC116211164	nicalin-1
	1423	XM_031545461.1	LOC116211200	proteasome subunit alpha type-7
	1424	XM_031545984.1	LOC116211542	sodium/hydrogen exchanger 2-like
	1425	XM_031545996.1	LOC116211554	neutral ceramidase 1-like
	1426	XM_031545999.1	LOC116211556	cytosolic enolase 3
	1427	XM_031546009.1	LOC116211560	proliferating cell nuclear antigen
	1428	XM_031546156.1	LOC116211681	2-dehydro-3-deoxyphosphooctonate aldolase 1
	1429	XM_031546385.1	LOC116211862	caffeoylshikimate esterase
	1430	XM_031546466.1	LOC116211928	dr1-associated corepressor-like
	1431	XM_031546639.1	LOC116212054	calreticulin-3
	1432	XM_031546997.1	LOC116212402	proteasome subunit alpha type-5
	1433	XM_031547008.1	LOC116212409	proteasome subunit beta type-5-like
	1434	XM_031547283.1	LOC116212649	nodal modulator 1
	1435	XM_031547310.1	LOC116212670	ADP-ribosylation factor-like
	1436	XM_031547381.1	LOC116212724	alpha-N-acetylglucosaminidase-like
	1437	XM_031547486.1	LOC116212790	transmembrane 9 superfamily member 2
	1438	XM_031547564.1	LOC116212846	endoglucanase 10
	1439	XM_031547855.1:	LOC116213050	dynein light chain LC6, flagellar outer arm
	1440	XM_031547998.1	LOC116213155	bifunctional nuclease 2-like
	1441	XM_031548289.1	LOC116213392	coatomer subunit epsilon-1
	1442	XM_031548371.1	LOC116213435	non-lysosomal glucosylceramidase
	1443	XM_031548498.1	LOC116213518	endoplasmin homolog
	1444	XM_031548799.1	LOC116213750	clathrin interactor EPSIN 2-like
	1445	XM_031548949.1	LOC116213853	pyrophosphate-energized vacuolar membrane proton pump-like
	1446	XM_031548950.1	LOC116213854	calreticulin-like
	1447	XM_031549017.1	LOC116213891	5'-3' exoribonuclease 3
	1448	XM_031549019.1	LOC116213891	5'-3' exoribonuclease 3
	1449	XM_031549072.1	LOC116213924	ribonuclease J
	1450	XM_031549307.1	LOC116214064	two-component response regulator-like APRR1
	1451	XM_031549583.1	LOC116214223	small ubiquitin-related modifier 1-like
	1452	XM_031549662.1	LOC116214277	transportin MOS14-like
	1453	XM_031549712.1	LOC116214303	activating signal cointegrator 1
	1454	XM_031549762.1	LOC116214341	signal recognition particle subunit SRP68
	1455	XM_031549992.1	LOC116214610	tafazzin
	1456	XM_031550066.1	LOC116214657	fimbrin-1-like
	1457	XM_031550389.1	LOC116214897	probable voltage-gated potassium channel subunit beta
	1458	XM_031550397.1	LOC116214903	probable auxin efflux carrier component 1c
	1459	XM_031550399.1	LOC116214904	transcriptional corepressor LEUNIG_HOMOLOG-like
	1460	XM_031550899.1	LOC116215261	small ubiquitin-related modifier 1
	1461	XM_031551104.1	LOC116215404	transportin MOS14-like
	1462	XM_031551251.1	LOC116215515	transcriptional corepressor LEUNIG-like
	1463	XM_031551333.1	LOC116215575	ADP-ribosylation factor-like
	1464	XM_031550618.1	LOC116215056	histone H3.3
	1465	XM_031515770.1	LOC116187163	synaptotagmin-5-like
	1466	XM_031515963.1	LOC116187310	villin-4-like
	1467	XM_031516680.1	LOC116187754	tricalbin-3-like
	1468	XM_031517109.1	LOC116188011	fimbrin-2
	1469	XM_031517121.1	LOC116188019	transmembrane 9 superfamily member 9
	1470	XM_031517215.1	LOC116188081	transcriptional corepressor LEUNIG-like
	1471	XM_031517245.1	LOC116188101	AUGMIN subunit 3
	1472	XM_031517396.1	LOC116188195	clathrin heavy chain 1
	1473	XM_031517504.1	LOC116188261	3-ketoacyl-CoA thiolase 2, peroxisomal-like
	1474	XM_031518085.1	LOC116188619	transcriptional corepressor SEUSS-like
	1475	XM_031518443.1	LOC116188953	two-component response regulator ORR9
	1476	XM_031518536.1	LOC116189042	calumenin
	1477	XM_031518843.1	LOC116189259	auxin efflux carrier component 1-like
	1478	XM_031519038.1	LOC116189380	transmembrane 9 superfamily member 2-like
	1479	XM_031519141.1	LOC116189469	proteasome subunit beta type-6
	1480	XM_031519220.1	LOC116189527	proteasome subunit beta type-7-A-like
	1481	XM_031519323.1	LOC116189603	two-on-two hemoglobin-3
	1482	XM_031541909.1	LOC116208453	Golgi SNAP receptor complex member 1-2
	1483	XM_031522117.1	LOC116193300	anaphase-promoting complex subunit 10
	1484	XM_031530322.1	LOC116199803	anaphase-promoting complex subunit 2
	1485	XM_031550560.1	LOC116215007	anaphase-promoting complex subunit 6
	1486	XM_031515796.1	LOC116187179	gamma-tubulin complex component 5-like
	1487	XM_031545669.1	LOC116211339	gamma-tubulin complex component 2
	1488	XM_031545669.1	LOC116211339	gamma-tubulin complex component 2
	1489	XM_031551933.1	LOC116216017	gamma-tubulin complex component 4-like
	1490	XM_031520892.1	LOC116192352	COP9 signalosome complex subunit 6a-like
	1491	XM_031521109.1	LOC116192535	AP-2 complex subunit mu
	1492	XM_031522059.1	LOC116193248	TSET complex member tstD
	1493	XM_031541704.1	LOC116208325	conserved oligomeric Golgi complex subunit 6
	1494	XM_031542646.1	LOC116209084	COP9 signalosome complex subunit 4
	1495	XM_031543962.1	LOC116210141	THO complex subunit 1
	1496	XM_031549809.1	LOC116214397	AP-4 complex subunit epsilon
	1497	XM_031550503.1	LOC116214963	exocyst complex component SEC3A-like
	1498	XM_031522791.1	LOC116194076	AP-4 complex subunit sigma
	1499	XM_031523056.1	LOC116194282	FACT complex subunit SSRP1
	1500	XM_031523506.1	LOC116194645	SWR1 complex subunit 2
	1501	XM_031530489.1	LOC116199905	origin of replication complex subunit 6
	1502	XM_031530685.1	LOC116200026	exocyst complex component SEC6
	1503	XM_031529628.1	LOC116199308	COP9 signalosome complex subunit 2
	1504	XM_031528678.1	LOC116198508	THO complex subunit 4A
	1505	XM_031530868.1	LOC116200146	AP-1 complex subunit mu-2
	1506	XM_031532290.1	LOC116201159	AP-4 complex subunit sigma-like
	1507	XM_031533635.1	LOC116202199	exocyst complex component SEC5A-like
	1508	XM_031536665.1	LOC116204532	THO complex subunit 4D
	1509	XM_031537596.1	LOC116205112	AP-1 complex subunit sigma-2
	1510	XM_031537855.1	LOC116205297	exocyst complex component SEC10b
	1511	XM_031538639.1	LOC116205938	AP-4 complex subunit mu
	1512	XM_031539932.1	LOC116207072	exocyst complex component EXO70A1
	1513	XM_031541568.1	LOC116208229	exosome complex exonuclease RRP44 homolog A
	1514	XM_031542850.1	LOC116209256	exosome complex component RRP41 homolog
	1515	XM_031543706.1	LOC116209941	AP-3 complex subunit sigma
	1516	XM_031544378.1	LOC116210496	AP-1 complex subunit gamma-2-like
	1517	XM_031544378.1	LOC116210496	AP-1 complex subunit gamma-2-like
	1518	XM_031544378.1	LOC116210496	AP-1 complex subunit gamma-2-like
	1519	XM_031544639.1	LOC116210672	exosome complex component RRP4 homolog
	1520	XM_031545854.1	LOC116211462	AP-2 complex subunit alpha-1-like
	1521	XM_031547443.1	LOC116212764	AP-2 complex subunit sigma
	1522	XM_031550129.1	LOC116214705	AP-1 complex subunit mu-2-like
	1523	XM_031550219.1	LOC116214764	exocyst complex component SEC3A-like
	1524	XM_031550900.1	LOC116215262	putative exosome complex component rrp40
	1525	XM_031551458.1	LOC116215659	AP-1 complex subunit mu-2-like
	1526	XM_031551579.1	LOC116215740	THO complex subunit 3
	1527	XM_031515868.1	LOC116187225	photosynthetic NDH subunit of subcomplex B 3, chloroplastic
	1528	XM_031516036.1	LOC116187374	cytochrome b-c1 complex subunit 7-2-like
	1529	XM_031517103.1	LOC116188009	conserved oligomeric Golgi complex subunit 8
	1530	XM_031517159.1	LOC116188048	exocyst complex component SEC8
	1531	XM_031517547.1	LOC116188286	exocyst complex component EXO70A1-like
	1532	XM_031551635.1	LOC116215849	exosome complex exonuclease RRP46 homolog
	1533	XM_031548780.1	LOC116213736	mitochondrial pyruvate carrier 1
	1534	XM_031549517.1	LOC116214186	TBC1 domain family member 22B
	1535	XM_031550068.1	LOC116214660	TBC1 domain family member 13-like
	1536	XM_031551388.1	LOC116215613	chaperonin CPN60-2, mitochondrial-like
	1537	XM_031550615.1	LOC116215049	TBC1 domain family member 15-like
	1538	XM_031516544.1	LOC116187667	TBC1 domain family member 8B
	1539	XM_031518729.1	LOC116189178	cryptochrome DASH, chloroplastic/mitochondrial
	1540	XM_031518730.1	LOC116189178	cryptochrome DASH, chloroplastic/mitochondrial
	1541	XM_031520335.1	LOC116191964	tubulin beta-1 chain-like
	1542	XM_031520728.1	LOC116192244	tubulin gamma-1 chain
	1543	XM_031521521.1	LOC116192845	tubulin alpha chain-like
	1544	XM_031521612.1	LOC116192909	tubulin beta chain-like
	1545	XM_031530646.1	LOC116200005	tubulin beta-4 chain-like
	1546	XM_031529192.1	LOC116198922	tubulin beta-8 chain
	1547	XM_031531253.1	LOC116200408	tubulin alpha-3 chain
	1548	XM_031536749.1	LOC116204592	tubulin alpha-3 chain-like
	1549	XM_031545099.1	LOC116210935	tubulin beta-5 chain
	1550	XM_031548875.1	LOC116213800	tubulin alpha chain
	1551	XM_031549142.1	LOC116213967	tubulin beta chain
	1552	XM_031529575.1	LOC116199278	actin-97
	1553	XM_031545181.1	LOC116210997	actin-7-like
	1554	XM_031525530.1	LOC116196023	actin-like
	1555	XM_031530993.1	LOC116200207	actin-7-like
	1556	XM_031537556.1	LOC116205089	actin-2-like
	1557	XM_031543654.1	LOC116209903	peptidyl-prolyl cis-trans isomerase NIMA-interacting 4
	1558	XM_031545419.1	LOC116211171	actin-7
	1559	XM_031545420.1	LOC116211173	actin-7
	1560	XM_031517233.1	LOC116188093	actin-1

## Sheet: Kinases
		Kinases
1	XM_031516613.1	LOC116187708	shaggy-related protein kinase gamma
2	XM_031520590.1	LOC116192134	serine/threonine-protein kinase AtPK2/AtPK19-like
3	XM_031520730.1	LOC116192246	mitogen-activated protein kinase kinase kinase NPK1-like
4	XM_031520778.1	LOC116192275	probable receptor-like protein kinase At2g42960
5	XM_031520912.1	LOC116192373	serine/threonine-protein kinase BSK6
6	XM_031521158.1	LOC116192576	calcium/calmodulin-regulated receptor-like kinase 1
7	XM_031521252.1	LOC116192651	probable LRR receptor-like serine/threonine-protein kinase At1g06840
8	XM_031521407.1	LOC116192770	probable receptor-like protein kinase At5g18500
9	XM_031521410.1	LOC116192773	cyclin-dependent kinase F-4
10	XM_031521458.1	LOC116192811	serine/threonine-protein kinase tricorner-like
11	XM_031521599.1	LOC116192900	sphingoid long-chain bases kinase 2, mitochondrial
12	XM_031521608.1	LOC116192908	serine/threonine-protein kinase BSK7-like
13	XM_031522974.1	LOC116194213	casein kinase II subunit beta-1-like
14	XM_031523154.1	LOC116194354	serine/threonine-protein kinase Aurora-2-like
15	XM_031531395.1	LOC116200530	pyruvate, phosphate dikinase, chloroplastic-like
16	XM_031531710.1	LOC116200797	probable serine/threonine-protein kinase PBL8
17	XM_031533085.1	LOC116201704	pyruvate kinase isozyme G, chloroplastic
18	XM_031533628.1	LOC116202148	casein kinase 1-like protein HD16
19	XM_031538718.1	LOC116205969	phosphoglycerate kinase, chloroplastic
20	XM_031541408.1	LOC116208143	probable leucine-rich repeat receptor-like protein kinase At5g49770
21	XM_031541541.1	LOC116208202	CBL-interacting serine/threonine-protein kinase 23-like
22	XM_031542902.1	LOC116209300	galactokinase-like
23	XM_031544087.1	LOC116210232	phosphatidylinositol 4-phosphate 5-kinase 6-like
24	XM_031546911.1	LOC116212351	mitogen-activated protein kinase 15
25	XM_031548483.1	LOC116213502	LRR receptor-like serine/threonine-protein kinase FEI 2
26	XM_031548573.1	LOC116213561	probable serine/threonine-protein kinase At1g01540
27	XM_031548796.1	LOC116213746	diacylglycerol kinase 5-like
28	XM_031550014.1	LOC116214624	serine/threonine-protein kinase Aurora-3
29	XM_031550201.1	LOC116214753	serine/threonine-protein kinase BLUS1
30	XM_031548215.1	LOC116213329	mitogen-activated protein kinase 19-like
31	XM_031548215.1	LOC116213329	mitogen-activated protein kinase 19-like
32	XM_031522552.1	LOC116193808	hexokinase-2-like
33	XM_031522576.1	LOC116193824	mitogen-activated protein kinase kinase kinase NPK1
34	XM_031522795.1	LOC116194079	calcium-dependent protein kinase 26
35	XM_031522944.1	LOC116194195	probable serine/threonine-protein kinase SIS8
36	XM_031523165.1	LOC116194362	serine/threonine-protein kinase BLUS1
37	XM_031523205.1	LOC116194390	probable receptor-like serine/threonine-protein kinase At5g57670
38	XM_031523244.1	LOC116194435	phosphoglucan, water dikinase, chloroplastic
39	XM_031523433.1	LOC116194584	integrin-linked protein kinase 1-like
40	XM_031523644.1	LOC116194754	UMP-CMP kinase 4-like
41	XM_031523788.1	LOC116194882	diacylglycerol kinase 5-like
42	XM_031523886.1	LOC116194954	casein kinase 1-like protein HD16
43	XM_031524050.1	LOC116195079	ceramide kinase
44	XM_031524061.1	LOC116195086	PTI1-like tyrosine-protein kinase 3
45	XM_031524073.1	LOC116195100	probable protein kinase At2g41970
46	XM_031524491.1	LOC116195359	dual specificity protein kinase YAK1 homolog
47	XM_031524493.1	LOC116195359	dual specificity protein kinase YAK1 homolog
48	XM_031524984.1	LOC116195682	glucuronokinase 1-like
49	XM_031525454.1	LOC116195977	serine/threonine-protein kinase CTR1-like
50	XM_031525904.1	LOC116196264	pyruvate kinase 1, cytosolic-like
51	XM_031525905.1	LOC116196264	pyruvate kinase 1, cytosolic-like
52	XM_031527816.1	LOC116197634	dual specificity protein kinase splB
53	XM_031527846.1	LOC116197653	FGGY carbohydrate kinase domain-containing protein
54	XM_031528016.1	LOC116197775	pyruvate kinase 1, cytosolic-like
55	XM_031528117.1	LOC116197862	probable serine/threonine-protein kinase PBL7
56	XM_031528172.1	LOC116197902	serine/threonine-protein kinase STY46-like
57	XM_031528188.1	LOC116197914	probable receptor-like protein kinase At2g42960
58	XM_031528200.1	LOC116197923	adenylate kinase 5, chloroplastic
59	XM_031528235.1	LOC116197951	probable phytol kinase 1, chloroplastic
60	XM_031530130.1	LOC116199671	casein kinase 1-like protein 3
61	XM_031530138.1	LOC116199678	probable leucine-rich repeat receptor-like serine/threonine-protein kinase At3g14840
62	XM_031530189.1	LOC116199724	probable LRR receptor-like serine/threonine-protein kinase At5g10290
63	XM_031530190.1	LOC116199725	probable LRR receptor-like serine/threonine-protein kinase At5g10290
64	XM_031530406.1	LOC116199851	probable serine/threonine-protein kinase PIX7
65	XM_031530425.1	LOC116199862	integrin-linked protein kinase 1
66	XM_031530437.1	LOC116199869	pantothenate kinase 1
67	XM_031530474.1	LOC116199892	isopentenyl phosphate kinase
68	XM_031530477.1	LOC116199895	probable leucine-rich repeat receptor-like protein kinase At1g35710
69	XM_031530665.1	LOC116200015	casein kinase 1-like protein HD16
70	XM_031530690.1	LOC116200033	protein NSP-INTERACTING kinase 2-like
71	XM_031530735.1	LOC116200064	receptor-like cytoplasmic kinase 176
72	XM_031528143.1	LOC116197876	serine/threonine-protein kinase RIPK-like
73	XM_031528389.1	LOC116198074	integrin-linked protein kinase 1
74	XM_031528627.1	LOC116198475	mitogen-activated protein kinase 9-like
75	XM_031528778.1	LOC116198592	casein kinase II subunit alpha-2-like
76	XM_031528784.1	LOC116198599	casein kinase II subunit alpha-2-like
77	XM_031529293.1	LOC116199009	calcium-dependent protein kinase 34-like
78	XM_031529626.1	LOC116199306	CBL-interacting serine/threonine-protein kinase 3-like
79	XM_031529627.1	LOC116199306	CBL-interacting serine/threonine-protein kinase 3-like
80	XM_031529667.1	LOC116199342	proline-rich receptor-like protein kinase PERK1
81	XM_031529757.1	LOC116199415	probable LRR receptor-like serine/threonine-protein kinase At1g67720
82	XM_031529801.1	LOC116199454	receptor-like serine/threonine-protein kinase ALE2
83	XM_031529822.1	LOC116199471	serine/threonine-protein kinase SRK2A-like
84	XM_031529839.1	LOC116199485	mitogen-activated protein kinase kinase kinase 3-like
85	XM_031529908.1	LOC116199533	serine/threonine-protein kinase Nek5
86	XM_031529909.1	LOC116199533	serine/threonine-protein kinase Nek5
87	XM_031530051.1	LOC116199615	hexokinase-1-like
88	XM_031529310.1	LOC116199020	serine/threonine-protein kinase PBS1-like
89	XM_031529973.1	LOC116199575	inactive protein kinase SELMODRAFT_444075
90	XM_031530847.1	LOC116200132	casein kinase 1-like protein HD16
91	XM_031530860.1	LOC116200140	lysM domain receptor-like kinase 3
92	XM_031531034.1	LOC116200230	casein kinase 1-like protein HD16
93	XM_031531091.1	LOC116200265	serine/threonine-protein kinase fray2
94	XM_031531182.1	LOC116200322	protein ACTIVITY OF BC1 COMPLEX kinase 8, chloroplastic-like
95	XM_031531572.1	LOC116200714	histidine kinase 4
96	XM_031531889.1	LOC116200918	serine/threonine-protein kinase VPS15
97	XM_031531891.1:	LOC116200922	adenylyl-sulfate kinase 3-like
98	XM_031532039.1	LOC116200994	serine/threonine-protein kinase GRIK1
99	XM_031532102.1	LOC116201035	ATP-dependent 6-phosphofructokinase 6-like
100	XM_031532104.1	LOC116201038	calcium-dependent protein kinase 16-like
101	XM_031532288.1	LOC116201158	ATP-dependent 6-phosphofructokinase 3-like
102	XM_031532712.1	LOC116201466	serine-threonine kinase receptor-associated protein-like
103	XM_031532737.1	LOC116201488	somatic embryogenesis receptor kinase 2
104	XM_031533091.1	LOC116201712	casein kinase 1-like protein 2
105	XM_031533092.1	LOC116201712	casein kinase 1-like protein 2
106	XM_031533093.1	LOC116201704	pyruvate kinase isozyme G, chloroplastic
107	XM_031533770.1	LOC116202276	mitogen-activated protein kinase 10-like
108	XM_031533981.1	LOC116202438	mitogen-activated protein kinase homolog MMK2
109	XM_031534142.1	LOC116202555	integrin-linked protein kinase 1-like
110	XM_031534171.1	LOC116202576	phosphatidylinositol 4-kinase alpha 1
111	XM_031534193.1	LOC116202594	calcium-dependent protein kinase 26-like
112	XM_031534315.1	LOC116202710	probable serine/threonine-protein kinase PIX13
113	XM_031534527.1	LOC116202892	histidine kinase 2
114	XM_031534653.1	LOC116203010	serine/threonine-protein kinase MPS1
115	XM_031534656.1	LOC116203011	phosphatidylinositol 4-phosphate 5-kinase 2
116	XM_031535167.1	LOC116203440	nucleoside diphosphate kinase 3-like
117	XM_031535289.1	LOC116203531	protein NSP-INTERACTING kinase 1-like
118	XM_031535446.1	LOC116203628	calmodulin-binding receptor-like cytoplasmic kinase 2
119	XM_031535499.1	LOC116203651	serine/threonine-protein kinase EDR1-like
120	XM_031535544.1	LOC116203681	probable LRR receptor-like serine/threonine-protein kinase At1g07650
121	XM_031535886.1	LOC116203910	probable serine/threonine-protein kinase SIS8
122	XM_031535955.1	LOC116203960	G-type lectin S-receptor-like serine/threonine-protein kinase At5g24080
123	XM_031535958.1	LOC116203961	plastidial pyruvate kinase 2
124	XM_031535960.1	LOC116203965	aarF domain-containing protein kinase 1
125	XM_031535961.1	LOC116203965	aarF domain-containing protein kinase 1
126	XM_031536274.1	LOC116204200	ATP-dependent 6-phosphofructokinase 4, chloroplastic
127	XM_031536500.1	LOC116204431	mitogen-activated protein kinase 20-like
128	XM_031536505.1	LOC116204435	phosphoribulokinase, chloroplastic-like
129	XM_031536548.1	LOC116204458	serine/threonine-protein kinase TIO
130	XM_031536638.1	LOC116204513	CDPK-related kinase 3
131	XM_031536640.1	LOC116204513	CDPK-related kinase 3
132	XM_031536641.1	LOC116204513	CDPK-related kinase 3
133	XM_031536713.1	LOC116204566	mitogen-activated protein kinase kinase kinase YODA
134	XM_031536743.1	LOC116204587	serine/threonine-protein kinase CTR1
135	XM_031536927.1	LOC116204704	diacylglycerol kinase 5-like
136	XM_031537008.1	LOC116204748	probable fructokinase-6, chloroplastic
137	XM_031537120.1	LOC116204809	probable LRR receptor-like serine/threonine-protein kinase At5g45780
138	XM_031537149.1	LOC116204831	serine/threonine-protein kinase BSK7-like
139	XM_031537237.1	LOC116204884	casein kinase II subunit beta-1-like
140	XM_031537245.1	LOC116204891	serine/threonine-protein kinase SRK2E
141	XM_031537342.1	LOC116204956	adenylyl-sulfate kinase 3-like
142	XM_031537371.1	LOC116204971	CDPK-related kinase 5-like
143	XM_031537463.1	LOC116205030	serine/threonine-protein kinase STY46
144	XM_031537584.1	LOC116205103	shaggy-related protein kinase kappa
145	XM_031537710.1	LOC116205198	serine/threonine-protein kinase BSK2
146	XM_031537881.1	LOC116205312	calcium-dependent protein kinase 1-like
147	XM_031537959.1	LOC116205373	probable serine/threonine protein kinase IRE
148	XM_031537967.1	LOC116205376	UMP-CMP kinase
149	XM_031538005.1	LOC116205404	bifunctional riboflavin kinase/FMN phosphatase-like
150	XM_031538018.1	LOC116205407	ribose-phosphate pyrophosphokinase 1
151	XM_031538438.1	LOC116205779	serine/threonine-protein kinase SRK2A-like
152	XM_031538460.1	LOC116205803	serine/threonine-protein kinase BSK1-like
153	XM_031538743.1	LOC116206021	CBL-interacting serine/threonine-protein kinase 9-like
154	XM_031538823.1	LOC116206076	probable receptor-like protein kinase At2g42960
155	XM_031538876.1	LOC116206105	serine/threonine-protein kinase BSK7-like
156	XM_031538993.1	LOC116206192	protein-ribulosamine 3-kinase, chloroplastic
157	XM_031539046.1	LOC116206232	ribose-phosphate pyrophosphokinase 4
158	XM_031539203.1	LOC116206358	shaggy-related protein kinase eta
159	XM_031539431.1	LOC116206642	calcium-dependent protein kinase 2-like
160	XM_031539656.1	LOC116206840	serine/threonine-protein kinase CTR1
161	XM_031539686.1	LOC116206861	probable leucine-rich repeat receptor-like protein kinase At5g49770
162	XM_031540002.1	LOC116207136	proline-rich receptor-like protein kinase PERK8
163	XM_031540434.1	LOC116207477	pyridoxal kinase
164	XM_031540698.1	LOC116207653	kinase suppressor of Ras 2-like
165	XM_031541016.1	LOC116207901	probable serine/threonine-protein kinase PBL7
166	XM_031541156.1	LOC116207992	probable LRR receptor-like serine/threonine-protein kinase At1g67720
167	XM_031541210.1	LOC116208029	serine/threonine-protein kinase tricorner-like
168	XM_031541258.1	LOC116208054	pyruvate kinase 1, cytosolic
169	XM_031541270.1	LOC116208060	serine/threonine-protein kinase AFC1
170	XM_031541385.1	LOC116208130	casein kinase 1-like protein 10
171	XM_031541526.1	LOC116208206	protein NSP-INTERACTING kinase 1-like
172	XM_031541553.1	LOC116208221	serine/threonine-protein kinase Nek2-like
173	XM_031541558.1	LOC116208202	CBL-interacting serine/threonine-protein kinase 23-like
174	XM_031541742.1	LOC116208361	serine/threonine-protein kinase ATG1c
175	XM_031541837.1	LOC116208418	probable serine/threonine-protein kinase WNK9
176	XM_031542091.1	LOC116208574	protein ACTIVITY OF BC1 COMPLEX kinase 8, chloroplastic
177	XM_031542250.1	LOC116208703	serine/threonine-protein kinase RIO1-like
178	XM_031542283.1	LOC116208733	galactokinase-like
179	XM_031542296.1	LOC116208746	serine/threonine-protein kinase STY13-like
180	XM_031542796.1	LOC116209212	probable receptor-like protein kinase At5g18500
181	XM_031542839.1	LOC116209250	serine/threonine/tyrosine-protein kinase HT1
182	XM_031542886.1	LOC116209290	pyruvate, phosphate dikinase, chloroplastic-like
183	XM_031543182.1	LOC116209526	serine/threonine-protein kinase PBL27
184	XM_031543378.1	LOC116209663	bifunctional riboflavin kinase/FMN phosphatase-like
185	XM_031543488.1	LOC116209792	ribose-phosphate pyrophosphokinase 4
186	XM_031543490.1	LOC116209793	UMP-CMP kinase 3-like
187	XM_031543695.1	LOC116209931	calcium-dependent protein kinase 13
188	XM_031543792.1	LOC116210008	calcium-dependent protein kinase 8-like
189	XM_031544046.1	LOC116210207	casein kinase 1-like protein 2
190	XM_031544181.1	LOC116210322	6-phosphofructo-2-kinase/fructose-2,6-bisphosphatase
191	XM_031544309.1	LOC116210442	protein NSP-INTERACTING kinase 3
192	XM_031544559.1	LOC116210618	CBL-interacting serine/threonine-protein kinase 3-like
193	XM_031544586.1	LOC116210635	probable serine/threonine-protein kinase PIX7
194	XM_031544659.1	LOC116210682	histidine kinase 3
195	XM_031544676.1	LOC116210687	mitogen-activated protein kinase 3
196	XM_031544706.1	LOC116210706	calcium-dependent protein kinase 34-like
197	XM_031544930.1	LOC116210841	serine/threonine-protein kinase STY17-like
198	XM_031545023.1	LOC116210895	phosphatidylinositol 4-kinase beta 1-like
199	XM_031545122.1	LOC116210957	serine/threonine-protein kinase Nek6
200	XM_031545123.1	LOC116210957	serine/threonine-protein kinase Nek6
201	XM_031545126.1	LOC116210957	serine/threonine-protein kinase Nek6
202	XM_031545332.1	LOC116211109	mitogen-activated protein kinase kinase kinase 3-like
203	XM_031545351.1	LOC116211124	serine/threonine-protein kinase BSK5-like
204	XM_031545409.1	LOC116211161	putative GTP diphosphokinase RSH1, chloroplastic
205	XM_031545460.1	LOC116211199	histidine kinase 1
206	XM_031545509.1	LOC116211227	NAD(H) kinase 1
207	XM_031545580.1	LOC116211277	serine/threonine-protein kinase 3/4
208	XM_031545656.1	LOC116211328	serine/threonine-protein kinase TOUSLED
209	XM_031545761.1	LOC116211397	diacylglycerol kinase 2
210	XM_031545850.1	LOC116211459	hexokinase-3-like
211	XM_031545945.1	LOC116211515	phosphatidylinositol 3-kinase, root isoform
212	XM_031546016.1	LOC116211569	uridylate kinase
213	XM_031546017.1	LOC116211569	uridylate kinase
214	XM_031546097.1	LOC116211634	serine/threonine-protein kinase STN7, chloroplastic
215	XM_031546245.1	LOC116211737	cyclin-dependent kinase C-2-like
216	XM_031546246.1	LOC116211738	cyclin-dependent kinase C-2-like
217	XM_031546275.1	LOC116211758	calcium-dependent protein kinase 28-like
218	XM_031546465.1	LOC116211927	4-diphosphocytidyl-2-C-methyl-D-erythritol kinase, chloroplastic
219	XM_031546495.1	LOC116211947	probable serine/threonine-protein kinase PBL16
220	XM_031546567.1	LOC116211998	probable serine/threonine-protein kinase PBL28
221	XM_031547200.1	LOC116212537	serine/threonine-protein kinase rio2-like
222	XM_031547271.1	LOC116212640	diacylglycerol kinase 5-like
223	XM_031547342.1	LOC116212698	cyclin-dependent kinase B2-2
224	XM_031547726.1	LOC116212958	calcium-dependent protein kinase 2-like
225	XM_031547731.1	LOC116212962	eIF-2-alpha kinase GCN2
226	XM_031547819.1	LOC116213019	calcium-dependent protein kinase 24
227	XM_031547925.1	LOC116213111	serine/threonine-protein kinase STY17-like
228	XM_031547962.1	LOC116213130	serine/threonine-protein kinase BSK1-like
229	XM_031548250.1	LOC116213362	CBL-interacting serine/threonine-protein kinase 23-like
230	XM_031548293.1	LOC116213394	probable serine/threonine-protein kinase At1g01540
231	XM_031548320.1	LOC116213408	probable LRR receptor-like serine/threonine-protein kinase At1g53440
232	XM_031548328.1	LOC116213412	uridine kinase-like protein 3
233	XM_031548511.1	LOC116213528	inositol hexakisphosphate and diphosphoinositol-pentakisphosphate kinase VIP2-like
234	XM_031548619.1	LOC116213603	serine/threonine-protein kinase tricorner
235	XM_031548619.1	LOC116213603	serine/threonine-protein kinase tricorner
236	XM_031548631.1	LOC116213615	protein ACTIVITY OF BC1 COMPLEX kinase 7, chloroplastic-like
237	XM_031548633.1	LOC116213616	protein ACTIVITY OF BC1 COMPLEX kinase 7, chloroplastic-like
238	XM_031548694.1	LOC116213670	probable serine/threonine protein kinase IREH1
239	XM_031548988.1:	LOC116213877	probable serine/threonine-protein kinase At1g54610
240	XM_031548989.1	LOC116213877	probable serine/threonine-protein kinase At1g54610
241	XM_031549037.1	LOC116213903	probable serine/threonine-protein kinase At1g54610
242	XM_031549060.1	LOC116213916	casein kinase II subunit alpha-2
243	XM_031549159.1	LOC116213976	serine/threonine-protein kinase STY13-like
244	XM_031549374.1	LOC116214092	serine/threonine-protein kinase BLUS1-like
245	XM_031549416.1	LOC116214115	LRR receptor-like serine/threonine-protein kinase FEI 2
246	XM_031549421.1	LOC116214121	ATP-dependent 6-phosphofructokinase 5, chloroplastic-like
247	XM_031549474.1	LOC116214152	serine/threonine-protein kinase sid1
248	XM_031549641.1	LOC116214260	calcium-dependent protein kinase 29
249	XM_031549987.1	LOC116214608	SNF1-related protein kinase catalytic subunit alpha KIN10-like
250	XM_031550245.1	LOC116214786	serine/threonine-protein kinase STY13-like
251	XM_031550386.1	LOC116214895	serine/threonine-protein kinase haspin homolog
252	XM_031550439.1	LOC116214932	putative 3,4-dihydroxy-2-butanone kinase
253	XM_031550767.1	LOC116215164	CBL-interacting serine/threonine-protein kinase 8
254	XM_031550964.1	LOC116215309	serine/threonine-protein kinase 16
255	XM_031551040.1	LOC116215358	uridine kinase-like protein 1, chloroplastic
256	XM_031551113.1	LOC116215411	mitogen-activated protein kinase 9-like
257	XM_031551380.1	LOC116215610	PTI1-like tyrosine-protein kinase 3
258	XM_031551401.1	LOC116215623	serine/threonine-protein kinase Aurora-1-like
259	XM_031551509.1	LOC116215691	probable leucine-rich repeat receptor-like serine/threonine-protein kinase At3g14840
260	XM_031548414.1	LOC116213460	serine/threonine-protein kinase EDR1
261	XM_031515662.1	LOC116187074	serine/threonine-protein kinase Aurora-1
262	XM_031516112.1	LOC116187426	receptor-like serine/threonine-protein kinase ALE2
263	XM_031516123.1	LOC116187431	shaggy-related protein kinase alpha-like
264	XM_031516237.1	LOC116187498	sphingoid long-chain bases kinase 1
265	XM_031516430.1	LOC116187605	adenylate kinase 4
266	XM_031516471.1	LOC116187628	MAP3K epsilon protein kinase 1-like
267	XM_031516473.1	LOC116187628	MAP3K epsilon protein kinase 1-like
268	XM_031516596.1	LOC116187697	phosphatidylinositol 4-phosphate 5-kinase 6-like
269	XM_031516597.1	LOC116187698	probable serine/threonine-protein kinase SIS8
270	XM_031516606.1	LOC116187701	mitogen-activated protein kinase 9-like
271	XM_031516710.1	LOC116187780	NAD kinase 2, chloroplastic
272	XM_031516728.1	LOC116187788	serine/threonine-protein kinase STY13-like
273	XM_031517192.1	LOC116188068	receptor-like cytoplasmic kinase 176
274	XM_031517273.1	LOC116188116	serine/threonine-protein kinase 38-like
275	XM_031517348.1	LOC116188168	serine/threonine-protein kinase AFC2-like
276	XM_031517349.1	LOC116188168	serine/threonine-protein kinase AFC2-like
277	XM_031517444.1	LOC116188231	histidine kinase 5
278	XM_031517600.1	LOC116188322	pantothenate kinase 2
279	XM_031517678.1	LOC116188371	phosphatidylinositol 4-phosphate 5-kinase 1-like
280	XM_031517703.1	LOC116188385	calcium-dependent protein kinase 1-like
281	XM_031517907.1	LOC116188504	serine/threonine-protein kinase 38-like
282	XM_031517930.1	LOC116188515	calcium-dependent protein kinase 10-like
283	XM_031517931.1	LOC116188515	calcium-dependent protein kinase 10-like
284	XM_031518096.1	LOC116188623	probable inactive serine/threonine-protein kinase scy1
285	XM_031518316.1	LOC116188855	calcium/calmodulin-dependent protein kinase kinase 2-like
286	XM_031518491.1	LOC116189009	protein ACTIVITY OF BC1 COMPLEX kinase 1, chloroplastic
287	XM_031518492.1	LOC116189009	protein ACTIVITY OF BC1 COMPLEX kinase 1, chloroplastic
288	XM_031518581.1	LOC116189056	serine/threonine-protein kinase MHK
289	XM_031518996.1	LOC116189361	mitogen-activated protein kinase kinase 6
290	XM_031519078.1	LOC116189422	putative 3,4-dihydroxy-2-butanone kinase
291	XM_031551612.1	LOC116215835	protein ACTIVITY OF BC1 COMPLEX kinase 8, chloroplastic
292	XM_031551647.1	LOC116215857	probable serine/threonine-protein kinase PBL17
293	XM_031551752.1	LOC116215932	3-phosphoinositide-dependent protein kinase 2-like

## Sheet: Transporters
	Transporters
XM_031516018.1	LOC116187358	ABC transporter C family member 2
XM_031518244.1	LOC116188768	metal transporter Nramp2-like
XM_031520857.1	LOC116192325	ascorbate transporter, chloroplastic
XM_031521285.1	LOC116192675	UDP-rhamnose/UDP-galactose transporter 1-like
XM_031521459.1	LOC116192812	ABC transporter I family member 19
XM_031521566.1	LOC116192878	phosphate transporter PHO1-like
XM_031521701.1	LOC116192986	nucleobase-ascorbate transporter 2
XM_031522001.1	LOC116193203	probable folate-biopterin transporter 4
XM_031522140.1	LOC116193320	ABC transporter I family member 20
XM_031531317.1	LOC116200466	plastidic ATP/ADP-transporter-like
XM_031533516.1	LOC116202005	amino acid transporter AVT1A
XM_031542470.1	LOC116208899	sulfate transporter 3.1-like
XM_031544864.1	LOC116210803	probable inositol transporter 2
XM_031547582.1	LOC116212859	lysine histidine transporter-like 8
XM_031522261.1	LOC116193527	nucleobase-ascorbate transporter 1
XM_031522798.1	LOC116194081	CMP-sialic acid transporter 2-like
XM_031523569.1	LOC116194692	probable magnesium transporter NIPA2
XM_031523894.1	LOC116194961	sulfate transporter 1.2-like
XM_031524324.1	LOC116195264	ABC transporter B family member 1
XM_031527783.1	LOC116197605	probable magnesium transporter NIPA6
XM_031530791.1	LOC116200095	plastidic ATP/ADP-transporter-like
XM_031528991.1	LOC116198760	vacuolar iron transporter 1
XM_031528994.1	LOC116198763	inorganic phosphate transporter 2-1, chloroplastic-like
XM_031529623.1	LOC116199304	probable peptide/nitrate transporter At3g43790
XM_031529849.1	LOC116199488	GDP-mannose transporter GONST1
XM_031529853.1	LOC116199490	ABC transporter I family member 10
XM_031529885.1	LOC116199518	ABC transporter D family member 1
XM_031530080.1	LOC116199634	ABC transporter B family member 25, mitochondrial
XM_031530924.1	LOC116200177	ABC transporter G family member 7
XM_031530934.1	LOC116200183	ABC transporter G family member 32
XM_031531029.1	LOC116200229	UDP-xylose transporter 3
XM_031531158.1	LOC116200299	probable sulfate transporter 3.4
XM_031531648.1	LOC116200761	folate transporter 1, chloroplastic
XM_031531705.1	LOC116200796	probable magnesium transporter NIPA4
XM_031531706.1	LOC116200796	probable magnesium transporter NIPA4
XM_031531729.1	LOC116200812	mitochondrial dicarboxylate/tricarboxylate transporter DTC
XM_031531735.1	LOC116200817	ABC transporter G family member 3
XM_031532553.1	LOC116201342	probable peptide/nitrate transporter At3g43790
XM_031533226.1	LOC116201809	probable sulfate transporter 3.3
XM_031533296.1	LOC116201859	lysine histidine transporter-like 6
XM_031533607.1	LOC116202087	ABC transporter C family member 13
XM_031533855.1	LOC116202331	mitochondrial arginine transporter BAC1
XM_031534052.1	LOC116202482	molybdate-anion transporter
XM_031534657.1	LOC116203012	ABC transporter D family member 2, chloroplastic
XM_031534679.1	LOC116203026	UDP-galactose transporter 1
XM_031536002.1	LOC116203994	oligopeptide transporter 3
XM_031536185.1	LOC116204100	ABC transporter E family member 2
XM_031537941.1	LOC116205360	dicarboxylate transporter 2.1, chloroplastic
XM_031538770.1	LOC116206038	CMP-sialic acid transporter 1
XM_031535415.1	LOC116203610	ABC transporter F family member 3
XM_031539294.1	LOC116206422	potassium transporter 4
XM_031539406.1	LOC116206627	equilibrative nucleotide transporter 3-like
XM_031539789.1	LOC116206952	aluminum-activated malate transporter 4-like
XM_031540283.1	LOC116207373	probable boron transporter 2
XM_031540283.1	LOC116207373	probable boron transporter 2
XM_031540706.1	LOC116207656	potassium transporter 11
XM_031540824.1	LOC116207741	ABC transporter B family member 27-like
XM_031541403.1	LOC116208141	ABC transporter F family member 5-like
XM_031541788.1	LOC116208384	sulfate transporter 3.1-like
XM_031542747.1	LOC116209182	UDP-rhamnose/UDP-galactose transporter 6
XM_031543092.1	LOC116209449	putative zinc transporter At3g08650
XM_031543756.1	LOC116209981	ABC transporter G family member 31
XM_031544200.1	LOC116210337	GDP-mannose transporter GONST2-like
XM_031544744.1	LOC116210723	ABC transporter F family member 1
XM_031544745.1	LOC116210724	high affinity nitrate transporter 2.4-like
XM_031545082.1	LOC116210926	nucleobase-ascorbate transporter 6-like
XM_031545127.1	LOC116210958	zinc transporter ZTP29
XM_031545344.1	LOC116211118	lysine histidine transporter-like 2
XM_031545551.1	LOC116211259	dicarboxylate transporter 1, chloroplastic
XM_031545589.1	LOC116211280	lysine histidine transporter-like 2
XM_031545974.1	LOC116211535	ABC transporter B family member 26, chloroplastic
XM_031546013.1	LOC116211565	inorganic phosphate transporter 2-1, chloroplastic-like
XM_031546896.1	LOC116212341	magnesium transporter MRS2-11, chloroplastic
XM_031547020.1	LOC116212416	sulfate transporter 3.1-like
XM_031548233.1	LOC116213346	lysine histidine transporter 1-like
XM_031548639.1	LOC116213622	ABC transporter B family member 19
XM_031548738.1	LOC116213704	ABC transporter C family member 12-like
XM_031548889.1	LOC116213812	cation-chloride cotransporter 1
XM_031548900.1	LOC116213820	probable boron transporter 2
XM_031549010.1	LOC116213882	probable metal-nicotianamine transporter YSL7
XM_031549136.1	LOC116213966	nucleobase-ascorbate transporter 6-like
XM_031549631.1	LOC116214254	ABC transporter G family member 11-like
XM_031550289.1	LOC116214813	metal transporter Nramp2-like
XM_031550291.1	LOC116214816	aluminum-activated malate transporter 9
XM_031550574.1	LOC116215019	UDP-rhamnose/UDP-galactose transporter 2
XM_031551167.1	LOC116215456	boron transporter 1-like
XM_031515622.1	LOC116187043	ABC transporter C family member 5
XM_031516745.1	LOC116187805	ABC transporter B family member 20-like
XM_031517082.1	LOC116188000	ABC transporter G family member 11-like
XM_031517424.1	LOC116188215	nucleobase-ascorbate transporter 6
XM_031518111.1	LOC116188635	potassium transporter 2-like
XM_031518381.1	LOC116188930	lysine histidine transporter 2-like
XM_031551826.1	LOC116215981	ABC transporter C family member 4

## Sheet: Trascription factors
		Transcription factors
1	XM_031517255.1	LOC116188104	signal peptide Peptidase-like 2
2	XM_031518155.1	LOC116188663	homeobox protein HD1
3	XM_031519518.1	LOC116189792	prolyl endoPeptidase
4	XM_031519772.1	LOC116190106	probable ribosomal RNA small subunit methyltransferase B
5	XM_031520195.1	LOC116190958	dual-specificity RNA methyltransferase RlmN
6	XM_031520577.1	LOC116192127	pyrrolidone-carboxylate Peptidase
7	XM_031520607.1	LOC116192150	DNA-directed RNA polymerase s II, IV and V subunit 11
8	XM_031520701.1	LOC116192223	homeobox-leucine zipper protein ATHB-8-like
9	XM_031520712.1	LOC116192232	histone-lysine N-methyltransferase ATX3
10	XM_031520726.1	LOC116192243	transcription factor MYB111
11	XM_031520866.1	LOC116192335	aminoPeptidase P2
12	XM_031521258.1	LOC116192657	cycloartenol-C-24-methyltransferase
13	XM_031521522.1	LOC116192846	CCR4-NOT transcription complex subunit 9-like
14	XM_031521559.1	LOC116192871	proline iminoPeptidase
15	XM_031521763.1	LOC116193033	AP2-like ethylene-responsive transcription factor ANT
16	XM_031521844.1	LOC116193088	transcription factor MYB61-like
17	XM_031521881.1	LOC116193112	serine hydroxymethyltransferase , mitochondrial
18	XM_031522646.1	LOC116193901	MYB-like transcription factor ETC3
19	XM_031522819.1	LOC116194098	probable transcription factor KAN4
20	XM_031522847.1	LOC116194114	stromal processing Peptidase, chloroplastic
21	XM_031523249.1	LOC116194438	thylakoidal processing Peptidase 1, chloroplastic-like
22	XM_031524024.1	LOC116195055	transcription factor PIF3-like
23	XM_031525907.1	LOC116196263	AP2-like ethylene-responsive transcription factor BBM1
24	XM_031529898.1	LOC116199523	mRNA cap guanine-N7 methyltransferase 1
25	XM_031529991.1	LOC116199581	transcription factor ILR3-like
26	XM_031529580.1	LOC116199281	transcription factor MYB36-like
27	XM_031529581.1	LOC116199282	transcription factor MYB36-like
28	XM_031532355.1	LOC116201212	probable methyltransferase PMT21
29	XM_031533438.1	LOC116201950	serine hydroxymethyltransferase , mitochondrial-like
30	XM_031542368.1	LOC116208805	transcription factor TGA2
31	XM_031544281.1	LOC116210411	probable cytosolic oligoPeptidase A
32	XM_031545611.1	LOC116211292	probable histone-arginine methyltransferase 1.3
33	XM_031547060.1	LOC116212438	homeobox protein BEL1 homolog
34	XM_031548308.1	LOC116213405	methionine aminoPeptidase 1D, chloroplastic/mitochondrial
35	XM_031548719.1	LOC116213685	mediator of RNA polymerase II transcription subunit 10b-like
36	XM_031550935.1	LOC116215287	ribulose-1,5 bisphosphate carboxylase/oxygenase large subunit N-methyltransferase , chloroplastic
37	XM_031548184.1	LOC116213304	WRKY transcription factor 72B-like
38	XM_031548194.1	LOC116213310	B3 domain-containing transcription factor FUS3
39	XM_031522215.1	LOC116193494	transcription factor bHLH82-like
40	XM_031522882.1	LOC116194147	probable WRKY transcription factor 72
41	XM_031522928.1	LOC116194176	homeobox-DDT domain protein RLT2
42	XM_031522951.1	LOC116194200	serine hydroxymethyltransferase 3, chloroplastic
43	XM_031523125.1	LOC116194335	lysosomal Pro-X carboxyPeptidase
44	XM_031523206.1	LOC116194391	EEF1A lysine methyltransferase 4
45	XM_031523219.1	LOC116194408	histone-lysine N-methyltransferase ATX2-like
46	XM_031523680.1	LOC116194790	endoplasmic reticulum metalloPeptidase 1
47	XM_031523761.1	LOC116194855	general transcription and DNA repair factor IIH subunit TFB2
48	XM_031523781.1	LOC116194873	transcription factor bHLH48-like
49	XM_031523890.1	LOC116194958	transcription factor RAX2-like
50	XM_031524068.1	LOC116195093	probable methyltransferase PMT11
51	XM_031524092.1	LOC116195117	mediator of RNA polymerase II transcription subunit 27
52	XM_031524182.1	LOC116195188	proline iminoPeptidase
53	XM_031524526.1	LOC116195378	calmodulin-binding transcription activator 2-like
54	XM_031525464.1	LOC116195985	mitochondrial intermediate Peptidase, mitochondrial
55	XM_031527976.1	LOC116197743	general negative regulator of transcription subunit 3-like
56	XM_031528017.1	LOC116197776	mRNA cap guanine-N7 methyltransferase 2
57	XM_031528089.1	LOC116197837	putative methyltransferase NSUN6
58	XM_031528275.1	LOC116197986	tRNA (guanine(37)-N1)-methyltransferase 1
59	XM_031528406.1	LOC116198083	transcription factor RF2b
60	XM_031528611.1	LOC116198462	transcription factor bHLH68-like
61	XM_031530129.1	LOC116199670	nuclear poly(A) polymerase 4-like
62	XM_031530131.1	LOC116199672	probable RNA methyltransferase At5g51130
63	XM_031530151.1	LOC116199687	transcription initiation factor IIA subunit 1-like
64	XM_031530414.1	LOC116199856	dual-specificity RNA methyltransferase RlmN
65	XM_031530723.1	LOC116200055	AP2-like ethylene-responsive transcription factor At1g16060
66	XM_031530792.1	LOC116200096	homeobox-leucine zipper protein ATHB-15
67	XM_031528606.1	LOC116198457	AP2-like ethylene-responsive transcription factor ANT
68	XM_031528759.1	LOC116198576	transcription factor bHLH68-like
69	XM_031528838.1	LOC116198644	histone-lysine N-methyltransferase SUVR5
70	XM_031528954.1	LOC116198733	AP2-like ethylene-responsive transcription factor At1g16060
71	XM_031529022.1	LOC116198785	protein DAMAGED DNA-binding 2
72	XM_031529118.1	LOC116198865	histone-lysine N-methyltransferase ASHR3
73	XM_031529245.1	LOC116198964	DNA-directed RNA polymerase II subunit RPB7
74	XM_031529487.1	LOC116199199	transcription initiation factor TFIID subunit 15b
75	XM_031529820.1	LOC116199469	probable WRKY transcription factor 40
76	XM_031530063.1	LOC116199624	DNA-directed RNA polymerase II subunit 4
77	XM_031528699.1	LOC116198532	DNA-directed RNA polymerase s II and IV subunit 5A
78	XM_031528932.1	LOC116198710	transcription factor HHO3-like
79	XM_031530906.1	LOC116200169	endoplasmic reticulum metalloPeptidase 1
80	XM_031530954.1	LOC116200195	transcription initiation factor IIF subunit alpha
81	XM_031531070.1	LOC116200252	transcription factor bHLH80-like
82	XM_031531086.1	LOC116200261	homeobox-leucine zipper protein REVOLUTA
83	XM_031531086.1	LOC116200261	homeobox-leucine zipper protein REVOLUTA
84	XM_031531533.1	LOC116200685	signal Peptidase complex catalytic subunit SEC11A-like
85	XM_031531714.1	LOC116200803	serine carboxyPeptidase-like 45
86	XM_031531728.1	LOC116200811	probable mitochondrial-processing Peptidase subunit beta, mitochondrial
87	XM_031531732.1	LOC116200815	histone-lysine N-methyltransferase CLF
88	XM_031532147.1	LOC116201065	P-loop guanosine triphosphatase YjiA
89	XM_031532241.1	LOC116201124	transcription factor bHLH49
90	XM_031532482.1	LOC116201298	AP2-like ethylene-responsive transcription factor PLT1
91	XM_031531748.1	LOC116200827	transcription factor MYB59
92	XM_031531749.1	LOC116200827	transcription factor MYB59
93	XM_031532616.1	LOC116201392	transcription factor bHLH66-like
94	XM_031532854.1	LOC116201576	xaa-Pro diPeptidase
95	XM_031532936.1	LOC116201645	DNA polymerase alpha catalytic subunit
96	XM_031533789.1	LOC116202287	probable zinc metalloPeptidase EGY3, chloroplastic
97	XM_031534095.1	LOC116202519	DNA-directed RNA polymerase II subunit RPB2
98	XM_031534127.1	LOC116202544	transcription factor MYB102-like
99	XM_031534137.1	LOC116202551	5-methyltetrahydropteroyltriglutamate--homocysteine methyltransferase
100	XM_031534343.1	LOC116202738	transcription factor MYB41
101	XM_031534512.1	LOC116202878	serine carboxyPeptidase-like 45
102	XM_031534924.1	LOC116203248	general negative regulator of transcription subunit 3-like
103	XM_031535261.1	LOC116203512	histone-lysine N-methyltransferase ATX4
104	XM_031535368.1	LOC116203582	protein-lysine N-methyltransferase EFM1
105	XM_031535460.1	LOC116203638	probable isoaspartyl Peptidase/L-asparaginase 3
106	XM_031535537.1	LOC116203678	mediator of RNA polymerase II transcription subunit 23-like
107	XM_031535850.1	LOC116203887	general transcription and DNA repair factor IIH helicase subunit XPB1
108	XM_031535872.1	LOC116203904	methionine S-methyltransferase
109	XM_031536057.1	LOC116204027	bZIP transcription factor 16-like
110	XM_031536132.1	LOC116204072	caffeic acid 3-O-methyltransferase
111	XM_031536529.1	LOC116204446	DNA polymerase I
112	XM_031536529.1	LOC116204446	DNA polymerase I
113	XM_031536628.1	LOC116204508	probable methyltransferase PMT21
114	XM_031537036.1	LOC116204763	histone-lysine N-methyltransferase ASHH3-like
115	XM_031537045.1	LOC116204768	methionine aminoPeptidase 2B
116	XM_031537246.1	LOC116204892	mediator of RNA polymerase II transcription subunit 34
117	XM_031537321.1	LOC116204937	probable tRNA (guanine(26)-N(2))-dimethyltransferase 2
118	XM_031537363.1	LOC116204966	transcription factor MYB41
119	XM_031537613.1	LOC116205121	general transcription and DNA repair factor IIH subunit TFB1-1-like
120	XM_031537721.1	LOC116205207	methionine aminoPeptidase 1A
121	XM_031537803.1	LOC116205266	mediator of RNA polymerase II transcription subunit 32
122	XM_031537885.1	LOC116205315	probable methyltransferase PMT17
123	XM_031537891.1	LOC116205320	methyltransferase -like protein 17, mitochondrial
124	XM_031538145.1	LOC116205517	transcription initiation factor TFIID subunit 5
125	XM_031538230.1	LOC116205598	histone-lysine N-methyltransferase ATXR3
126	XM_031538377.1	LOC116205731	transcription factor bHLH85-like
127	XM_031538924.1	LOC116206146	transcription activator GLK1-like
128	XM_031538971.1	LOC116206176	O-methyltransferase MdmC-like
129	XM_031539026.1	LOC116206215	ubiquinone biosynthesis O-methyltransferase , mitochondrial
130	XM_031539058.1	LOC116206243	probable mediator of RNA polymerase II transcription subunit 36b
131	XM_031539076.1	LOC116206256	EEF1A lysine methyltransferase 2
132	XM_031539139.1	LOC116206309	homeobox-leucine zipper protein HDG2
133	XM_031539287.1	LOC116206415	serine carboxyPeptidase-like 42
134	XM_031539376.1	LOC116206606	transcription factor E2FA
135	XM_031539386.1	LOC116206610	mediator of RNA polymerase II transcription subunit 33A
136	XM_031539443.1	LOC116206654	helicase-like transcription factor CHR28
137	XM_031539504.1	LOC116206709	DNA-directed RNA polymerase s II, IV and V subunit 9A
138	XM_031539594.1	LOC116206788	protein arginine N-methyltransferase 1.1-like
139	XM_031539597.1	LOC116206792	transcription factor RAX2-like
140	XM_031539813.1	LOC116206970	transcription factor MYB93-like
141	XM_031540192.1	LOC116207288	transcription factor RAX3-like
142	XM_031540454.1	LOC116207494	calmodulin-binding transcription activator 5-like
143	XM_031540694.1	LOC116207652	probable methyltransferase PMT3
144	XM_031540773.1	LOC116207703	transcription factor bHLH48-like
145	XM_031540787.1	LOC116207717	transcription factor TGA4-like
146	XM_031541192.1	LOC116208020	carboxyl-terminal-processing Peptidase 2, chloroplastic
147	XM_031541213.1	LOC116208030	RNA polymerase II C-terminal domain phosphatase-like 2
148	XM_031541411.1	LOC116208148	putative tRNA (cytidine(32)/guanosine(34)-2'-O)-methyltransferase
149	XM_031541801.1	LOC116208395	leucine carboxyl methyltransferase 1 homolog
150	XM_031541876.1	LOC116208431	transcription elongation factor 1 homolog
151	XM_031542322.1	LOC116208767	transcription initiation factor IIB-2
152	XM_031542894.1	LOC116209296	3-methyl-2-oxobutanoate hydroxymethyltransferase 1, mitochondrial-like
153	XM_031543029.1	LOC116209398	carnosine N-methyltransferase -like
154	XM_031543071.1	LOC116209436	mediator of RNA polymerase II transcription subunit 16
155	XM_031543127.1	LOC116209481	tuberculostearic acid methyltransferase UfaA1-like
156	XM_031543229.1	LOC116209564	homeobox-leucine zipper protein MERISTEM L1-like
157	XM_031543420.1	LOC116209688	transcription factor SPATULA
158	XM_031543431.1	LOC116209694	transcription factor UNE10
159	XM_031543598.1	LOC116209866	transcription factor TGA2.3-like
160	XM_031543799.1	LOC116210013	fructose-bisphosphate aldolase-lysine N-methyltransferase , chloroplastic-like
161	XM_031544021.1	LOC116210193	AP2-like ethylene-responsive transcription factor AIL1
162	XM_031544280.1	LOC116210415	WRKY transcription factor 72B-like
163	XM_031544409.1	LOC116210526	bromodomain and WD repeat-containing protein 3
164	XM_031544657.1	LOC116210680	RNA polymerase II C-terminal domain phosphatase-like 3
165	XM_031544909.1	LOC116210830	DNA-directed RNA polymerase III subunit 1
166	XM_031544922.1	LOC116210835	DNA (cytosine-5)-methyltransferase 1-like
167	XM_031544935.1	LOC116210844	AP2-like ethylene-responsive transcription factor PLT1
168	XM_031545171.1	LOC116210994	DNA polymerase delta catalytic subunit
169	XM_031545172.1	LOC116210995	probable methyltransferase PMT26
170	XM_031545396.1	LOC116211153	aminoPeptidase P1-like
171	XM_031545482.1	LOC116211212	5-methyltetrahydropteroyltriglutamate--homocysteine methyltransferase
172	XM_031545883.1	LOC116211480	transcription factor E2FA-like
173	XM_031545968.1	LOC116211528	transcription factor MYB59-like
174	XM_031546094.1	LOC116211631	DNA-directed RNA polymerase II subunit 1
175	XM_031546119.1	LOC116211654	probable methyltransferase PMT2
176	XM_031546162.1	LOC116211684	probable methyltransferase PMT27
177	XM_031546425.1	LOC116211889	probable NOT transcription complex subunit VIP2
178	XM_031546615.1	LOC116212037	transcription factor HHO3-like
179	XM_031546949.1	LOC116212374	single-stranded DNA-binding protein WHY1, chloroplastic-like
180	XM_031546980.1	LOC116212392	methionine aminoPeptidase 1B, chloroplastic
181	XM_031547015.1	LOC116212414	signal peptide Peptidase-like
182	XM_031547077.1	LOC116212455	repressor of RNA polymerase III transcription MAF1 homolog
183	XM_031543892.1	LOC116210082	DNA polymerase lambda
184	XM_031547537.1	LOC116212826	probable WRKY transcription factor 2
185	XM_031547642.1	LOC116212902	ribosomal RNA small subunit methyltransferase G
186	XM_031547781.1	LOC116212996	DNA polymerase I B, chloroplastic/mitochondrial-like
187	XM_031547814.1	LOC116213016	transcription factor bHLH128
188	XM_031547838.1	LOC116213033	probable WRKY transcription factor 35
189	XM_031547877.1	LOC116213069	histone-lysine N-methyltransferase EZA1
190	XM_031548442.1	LOC116213480	transcription factor ILR3-like
191	XM_031548462.1	LOC116213493	transcription initiation factor IIB-2-like
192	XM_031548654.1	LOC116213633	phosphoethanolamine N-methyltransferase 1-like
193	XM_031548773.1	LOC116213731	RNA polymerase II-associated protein 3
194	XM_031549217.1	LOC116214009	probable 28S rRNA (cytosine-C(5))-methyltransferase
195	XM_031549236.1	LOC116214023	probable aspartyl aminoPeptidase
196	XM_031549331.1	LOC116214074	protein arginine methyltransferase NDUFAF7 homolog, mitochondrial
197	XM_031549639.1	LOC116214258	transcription factor PIF3-like
198	XM_031549661.1	LOC116214275	thylakoidal processing Peptidase 1, chloroplastic-like
199	XM_031549663.1	LOC116214278	homeobox-leucine zipper protein HOX32
200	XM_031550197.1	LOC116214752	methyltransferase -like protein 25
201	XM_031550395.1	LOC116214900	uncharacterized RNA methyltransferase pc1998
202	XM_031522878.1	LOC116194144	elongation factor1-delta 1-like
203	XM_031541725.1	LOC116208347	elongation factorG-1, mitochondrial-like
204	XM_031542809.1	LOC116209224	putative elongation factorTypA-like SVR3, chloroplastic
205	XM_031519140.1	LOC116189468	elongation factorTu, mitochondrial
206	XM_031520234.1	LOC116191155	eukaryotic translation initiation factor2 subunit 3, X-linked-like
207	XM_031521866.1	LOC116193104	translation initiation factoreIF-2B subunit beta
208	XM_031532399.1	LOC116201245	eukaryotic translation initiation factor3 subunit A-like
209	XM_031542053.1	LOC116208553	translation initiation factorIF-2, chloroplastic
210	XM_031523226.1	LOC116194416	eukaryotic translation initiation factor3 subunit H
211	XM_031523411.1	LOC116194561	eukaryotic translation initiation factor2 subunit alpha homolog
212	XM_031523459.1	LOC116194612	eukaryotic translation initiation factor2A
213	XM_031528346.1	LOC116198034	eukaryotic translation initiation factor3 subunit B-like
214	XM_031531036.1	LOC116200232	translation factorGUF1 homolog, chloroplastic
215	XM_031531989.1	LOC116200963	translation initiation factorIF3-4, chloroplastic
216	XM_031532377.1	LOC116201231	translation initiation factoreIF-2B subunit alpha
217	XM_031533149.1	LOC116201756	translation initiation factoreIF-2B subunit gamma
218	XM_031538517.1	LOC116205841	eukaryotic translation initiation factorNCBP
219	XM_031538909.1	LOC116206135	eukaryotic translation initiation factor3 subunit I-like
220	XM_031539185.1	LOC116206344	eukaryotic translation initiation factor3 subunit I-like
221	XM_031540857.1	LOC116207768	eukaryotic translation initiation factor3 subunit E
222	XM_031546404.1	LOC116211876	eukaryotic translation initiation factor6-2
223	XM_031517767.1	LOC116188418	eukaryotic translation initiation factor3 subunit K
224	XM_031517962.1	LOC116188536	eukaryotic translation initiation factor3 subunit L-like
225	XM_031518441.1	LOC116188980	eukaryotic translation initiation factor2 subunit beta
226	XM_031536703.1	LOC116204557	tubulin-folding cofactorD
227	XM_031522836.1	LOC116194111	actin-depolymerizing factor2-like
228	XM_031529793.1	LOC116199447	GRF1-interacting factor2-like
229	XM_031542074.1	LOC116208565	actin-depolymerizing factor2
230	XM_031522663.1	LOC116193921	DNA replication licensing factorMCM5
231	XM_031533507.1	LOC116202002	DNA replication licensing factorMCM2
232	XM_031533926.1	LOC116202383	DNA replication licensing factorMCM3
233	XM_031538398.1	LOC116205748	DNA replication licensing factorMCM4
234	XM_031543596.1	LOC116209864	DNA replication licensing factorMCM7
235	XM_031516640.1	LOC116187724	DNA replication licensing factorMCM6
236	XM_031521017.1	LOC116192463	30-kDa cleavage and polyadenylation specificity factor30
237	XM_031521039.1	LOC116192480	peptide chain release factorPrfB1, chloroplastic
238	XM_031521175.1	LOC116192592	auxin response factor5
239	XM_031521443.1	LOC116192798	ADP-ribosylation factor
240	XM_031521838.1	LOC116193086	rop guanine nucleotide exchange factor7-like
241	XM_031534008.1	LOC116202424	replication factorC subunit 2
242	XM_031549265.1	LOC116214039	splicing factorYJU2
243	XM_031523912.1	LOC116194974	photosystem I assembly factorPSA3, chloroplastic
244	XM_031524337.1	LOC116195272	auxin response factor1
245	XM_031527740.1	LOC116197565	DDB1- and CUL4-associated factor13
246	XM_031530245.1	LOC116199766	fe-S cluster assembly factorHCF101, chloroplastic
247	XM_031530525.1	LOC116199936	ADP-ribosylation factor2
248	XM_031530772.1	LOC116200088	ADP-ribosylation factor1-like
249	XM_031528542.1	LOC116198190	ADP-ribosylation factor1-like 2
250	XM_031529006.1	LOC116198775	chromatin assembly factor1 subunit FAS2
251	XM_031532584.1	LOC116201363	pre-mRNA-processing-splicing factor8A
252	XM_031532865.1	LOC116201584	pre-mRNA-splicing factorSLU7-like
253	XM_031533103.1	LOC116201718	eukaryotic initiation factor4A-10-like
254	XM_031533717.1	LOC116202247	serine/arginine-rich splicing factorSC35-like
255	XM_031533719.1	LOC116202249	serine/arginine-rich splicing factorSC35-like
256	XM_031534713.1	LOC116203049	pre-mRNA cleavage factorIm 25 kDa subunit 2
257	XM_031535595.1	LOC116203714	serine/arginine-rich splicing factorSR34A-like
258	XM_031536061.1	LOC116204032	splicing factorSF3a60 homolog
259	XM_031537611.1	LOC116205119	auxin response factor9-like
260	XM_031537659.1	LOC116205158	cleavage stimulating factor64
261	XM_031538218.1	LOC116205586	splicing factor3B subunit 2
262	XM_031538997.1	LOC116206195	pre-mRNA cleavage factorIm 25 kDa subunit 2-like
263	XM_031539312.1	LOC116206437	ribosome production factor1
264	XM_031539601.1	LOC116206796	TNF receptor-associated factorhomolog 1a-like
265	XM_031539999.1	LOC116207134	macrophage migration inhibitory factorhomolog
266	XM_031540072.1	LOC116207189	rop guanine nucleotide exchange factor7-like
267	XM_031540189.1	LOC116207286	nuclear export mediator factorNEMF
268	XM_031540549.1	LOC116207554	pre-mRNA-processing factor19-like
269	XM_031542160.1	LOC116208630	probable ubiquitin conjugation factorE4
270	XM_031542956.1	LOC116209346	cytochrome c oxidase-assembly factorCOX23, mitochondrial
271	XM_031543738.1	LOC116209966	CRS2-associated factor2, mitochondrial
272	XM_031544059.1	LOC116210215	eukaryotic initiation factor4A-11
273	XM_031544415.1	LOC116210533	splicing factor3A subunit 2
274	XM_031544682.1	LOC116210693	CRS2-associated factor2, chloroplastic
275	XM_031544934.1	LOC116210843	pre-mRNA-splicing factorCWC22 homolog
276	XM_031545706.1	LOC116211359	ADP-ribosylation factor2-like
277	XM_031547087.1	LOC116212462	peptide chain release factorAPG3, chloroplastic
278	XM_031543849.1	LOC116210050	splicing factorU2af large subunit B-like
279	XM_031548453.1	LOC116213486	CRM-domain containing factorCFM3, chloroplastic/mitochondrial
280	XM_031548771.1	LOC116213729	serine/arginine-rich splicing factorSR30-like
281	XM_031550198.1	LOC116214754	eukaryotic peptide chain release factorGTP-binding subunit ERF3A-like
282	XM_031550698.1	LOC116215117	epidermal growth factorreceptor substrate 15-like 1
283	XM_031551441.1	LOC116215647	C-factor
284	XM_031515751.1	LOC116187153	replication factorC subunit 1
285	XM_031515929.1	LOC116187275	photosystem II stability/assembly factorHCF136, chloroplastic
286	XM_031516109.1	LOC116187425	cleavage stimulation factorsubunit 77
287	XM_031516110.1	LOC116187425	cleavage stimulation factorsubunit 77
288	XM_031516214.1	LOC116187479	serine/arginine-rich splicing factorRSZ22A-like
289	XM_031516452.1	LOC116187616	tRNA-aminoacylation cofactorarc1
290	XM_031516463.1	LOC116187623	serine/arginine-rich SC35-like splicing factorSCL30
291	XM_031516465.1	LOC116187624	replication factorC subunit 3
292	XM_031516971.1	LOC116187937	cleavage stimulation factorsubunit 50
293	XM_031517229.1	LOC116188091	CHD3-type chromatin-remodeling factorPICKLE
294	XM_031517629.1	LOC116188343	eukaryotic peptide chain release factorGTP-binding subunit ERF3A-like
295	XM_031517917.1	LOC116188506	eukaryotic initiation factor4A-3
296	XM_031518388.1	LOC116188935	splicing factor3B subunit 4
297	XM_031519060.1	LOC116189404	replication factorC subunit 2
298	XM_031551857.1	LOC116215992	serine/arginine-rich-splicing factorSR34-like
299	XM_031550417.1	LOC116214917	RNA polymerase sigma factor sigB
300	XM_031550565.1	LOC116215009	transcription factor WER
301	XM_031550668.1	LOC116215094	RNA polymerase sigma factor sigA
302	XM_031550886.1	LOC116215247	NAC transcription factor 56
303	XM_031550918.1	LOC116215275	tRNA (guanine-N(7)-)-methyltransferase
304	XM_031550939.1	LOC116215291	DNA polymerase zeta catalytic subunit
305	XM_031550941.1	LOC116215293	mast cell carboxyPeptidase A
306	XM_031551094.1	LOC116215394	CELL DIVISION CYCLE protein 48 homolog
307	XM_031551329.1	LOC116215571	CCR4-NOT transcription complex subunit 9-like
308	XM_031551337.1	LOC116215577	protein arginine methyltransferase NDUFAF7 homolog, mitochondrial
309	XM_031515567.1	LOC116186998	aminoPeptidase M1-like
310	XM_031515940.1	LOC116187287	WRKY transcription factor 72A-like
311	XM_031516017.1	LOC116187360	transcription factor BEE 1
312	XM_031516460.1	LOC116187621	probable dual-specificity RNA methyltransferase RlmN
313	XM_031516492.1	LOC116187636	nuclear poly(A) polymerase 1
314	XM_031516502.1	LOC116187643	probable aspartyl aminoPeptidase
315	XM_031516614.1	LOC116187709	transcription factor MYB3R-1
316	XM_031516797.1	LOC116187835	general transcription and DNA repair factor IIH helicase subunit XPD-like
317	XM_031517020.1	LOC116187962	helicase-like transcription factor CHR28
318	XM_031517106.1	LOC116188010	uncharacterized methyltransferase C3H7.11
319	XM_031517267.1	LOC116188114	homeobox protein knotted-1-like 4
320	XM_031517270.1	LOC116188115	helicase and polymerase -containing protein TEBICHI
321	XM_031517386.1	LOC116188190	WD repeat and HMG-box DNA-binding protein 1
322	XM_031517446.1	LOC116188232	transcription initiation factor TFIID subunit 10
323	XM_031517854.1	LOC116188472	poly [ADP-ribose] polymerase 1
324	XM_031518711.1	LOC116189164	general transcription and DNA repair factor IIH helicase subunit XPD-like
325	XM_031518716.1	LOC116189169	AP2-like ethylene-responsive transcription factor AIL5
326	XM_031518722.1	LOC116189175	18S rRNA (guanine-N(7))-methyltransferase RID2-like
327	XM_031518751.1	LOC116189194	protein arginine N-methyltransferase 1.5
328	XM_031518779.1	LOC116189216	putative methyltransferase At1g22800, mitochondrial
329	XM_031518780.1	LOC116189216	putative methyltransferase At1g22800, mitochondrial
330	XM_031518855.1	LOC116189265	probable protein arginine N-methyltransferase 6

## Sheet: Lipid synthesis
		Lipid metabolism
1	XM_031516358.1	LOC116187571	V-type proton ATPase subunit B2
2	XM_031517230.1	LOC116188085	Phospholipase D zeta 2-like
3	XM_031518033.1	LOC116188581	probable protein S-acyltransferase 14
4	XM_031519055.1	LOC116189399	omega-3 fatty acid desaturase, chloroplastic-like
5	XM_031520681.1	LOC116192207	ribosome-binding ATPase YchF
6	XM_031520682.1	LOC116192207	ribosome-binding ATPase YchF
7	XM_031521117.1	LOC116192544	protein S-acyltransferase 21
8	XM_031521586.1	LOC116192891	26S proteasome non-ATPase regulatory subunit 14 homolog
9	XM_031521996.1	LOC116193197	V-type proton ATPase subunit F
10	XM_031532333.1	LOC116201192	zinc finger CCCH domain-containing protein 53
11	XM_031521124.1	LOC116192552	lipase-like
12	XM_031550835.1	LOC116215207	monoglyceride lipase
13	XM_031530866.1	LOC116200145	lipase-like
14	XM_031537662.1	LOC116205160	putative lipase C4A8.10
15	XM_031542210.1	LOC116208669	lipase-like
16	XM_031517679.1	LOC116188372	monoacylglycerol lipase
17	XM_031533942.1	LOC116202395	ATPase 9, plasma membrane-type
18	XM_031540349.1	LOC116207421	calcium-transporting ATPase 9, plasma membrane-type-like
19	XM_031542176.1	LOC116208640	copper-transporting ATPase PAA2, chloroplastic
20	XM_031542388.1	LOC116208826	probable Plastid-lipid-associated protein 11, chloroplastic
21	XM_031542464.1	LOC116208895	katanin p60 ATPase -containing subunit A1
22	XM_031546700.1	LOC116212119	long chain acyl-CoA synthetase 7, peroxisomal-like
23	XM_031550443.1	LOC116214931	probable manganese-transporting ATPase PDR2
24	XM_031550774.1	LOC116215165	26S proteasome non-ATPase regulatory subunit 13 homolog B-like
25	XM_031522207.1	LOC116193487	V-type proton ATPase subunit a2
26	XM_031522217.1	LOC116193495	probable protein S-acyltransferase 15
27	XM_031523000.1	LOC116194240	ATPase 8, plasma membrane-type-like
28	XM_031523059.1	LOC116194286	V-type proton ATPase subunit d2
29	XM_031523730.1	LOC116194834	ATPase ARSA1
30	XM_031523839.1	LOC116194921	Phospholipase A-2-activating protein
31	XM_031523974.1	LOC116195022	acetyl-coenzyme A synthetase, chloroplastic/glyoxysomal-like
32	XM_031524037.1	LOC116195070	26S proteasome non-ATPase regulatory subunit 1 homolog A-like
33	XM_031524266.1	LOC116195252	V-type proton ATPase subunit H-like
34	XM_031525341.1	LOC116195914	probable Phospholipid-transporting ATPase 8
35	XM_031527903.1	LOC116197698	zinc finger CCCH domain-containing protein 11
36	XM_031528049.1	LOC116197800	beta-carotene hydroxylase2, chloroplastic-like
37	XM_031530304.1	LOC116199798	Phospholipid-transporting ATPase 3
38	XM_031530097.1	LOC116199645	calcium-transporting ATPase 9, plasma membrane-type-like
39	XM_031528339.1	LOC116198032	Phospholipid-transporting ATPase 1
40	XM_031528952.1	LOC116198730	acyl-lipid omega-3 desaturase (cytochrome b5), endoplasmic reticulum-like
41	XM_031529533.1	LOC116199239	probable cadmium/zinc-transporting ATPase HMA1, chloroplastic
42	XM_031529812.1	LOC116199461	omega-6 fatty acid desaturase, chloroplastic
43	XM_031529827.1	LOC116199477	protein S-acyltransferase 24
44	XM_031530088.1	LOC116199639	ATPase 8, plasma membrane-type
45	XM_031531614.1	LOC116200743	putative Phospholipid-transporting ATPase 9
46	XM_031531785.1	LOC116200849	V-type proton ATPase catalytic subunit A
47	XM_031532169.1	LOC116201080	probable sphingolipid transporter spinster homolog 2
48	XM_031532434.1	LOC116201267	AFG1-like ATPase
49	XM_031533475.1	LOC116201981	probable prolyl 4-hydroxylase10
50	XM_031533932.1	LOC116202389	V-type proton ATPase subunit B2
51	XM_031535008.1	LOC116203318	protein S-acyltransferase 18
52	XM_031535029.1	LOC116203339	26S proteasome non-ATPase regulatory subunit 13 homolog B-like
53	XM_031535040.1	LOC116203351	Phospholipase A I
54	XM_031535041.1	LOC116203351	Phospholipase A I
55	XM_031535130.1	LOC116203421	probable sphingolipid transporter spinster homolog 2
56	XM_031535269.1	LOC116203520	probable Plastid-lipid-associated protein 10, chloroplastic
57	XM_031535864.1	LOC116203899	ATPase family AAA domain-containing protein 3
58	XM_031535964.1	LOC116203967	Phospholipase SGR2
59	XM_031536060.1	LOC116204031	probable Plastid-lipid-associated protein 14, chloroplastic
60	XM_031536904.1	LOC116204694	long chain acyl-CoA synthetase 2
61	XM_031537277.1	LOC116204909	Phospholipase ABHD3-like
62	XM_031537594.1	LOC116205111	Ankyrin repeat domain-containing protein 2A-like
63	XM_031537715.1	LOC116205203	probable copper-transporting ATPase HMA5
64	XM_031537904.1	LOC116205331	katanin p60 ATPase -containing subunit A-like 2
65	XM_031538020.1	LOC116205411	V-type proton ATPase subunit H-like
66	XM_031538101.1	LOC116205478	acetyl-coenzyme A synthetase, chloroplastic/glyoxysomal-like
67	XM_031538214.1	LOC116205582	B-box zinc finger protein 19-like
68	XM_031538255.1	LOC116205622	katanin p60 ATPase -containing subunit A-like 1
69	XM_031538428.1	LOC116205766	dihydroceramide fatty acyl 2-hydroxylaseFAH1-like
70	XM_031538772.1	LOC116206040	V-type proton ATPase subunit c2
71	XM_031538861.1	LOC116206096	zinc finger CCCH domain-containing protein 5
72	XM_031538881.1	LOC116206110	ATPase ARSA2
73	XM_031538895.1	LOC116206123	26S proteasome non-ATPase regulatory subunit 7 homolog A
74	XM_031539373.1	LOC116206599	calcium-transporting ATPase 1, endoplasmic reticulum-type-like
75	XM_031541226.1	LOC116208036	Phospholipase D zeta 1
76	XM_031541289.1	LOC116208070	vesicle-fusing ATPase
77	XM_031541346.1	LOC116208107	chromatin-remodeling ATPase INO80
78	XM_031542185.1	LOC116208640	copper-transporting ATPase PAA2, chloroplastic
79	XM_031543181.1	LOC116209525	ISWI chromatin-remodeling complex ATPase CHR11
80	XM_031544051.1	LOC116210209	26S proteasome non-ATPase regulatory subunit 12 homolog A-like
81	XM_031544923.1	LOC116210836	zinc finger protein BRUTUS-like
82	XM_031545081.1	LOC116210924	probable protein S-acyltransferase 22
83	XM_031545197.1	LOC116211012	ATPase 10, plasma membrane-type
84	XM_031545594.1	LOC116211284	zinc finger CCCH domain-containing protein 32
85	XM_031545831.1	LOC116211441	V-type proton ATPase subunit a1
86	XM_031545983.1	LOC116211541	V-type proton ATPase 16 kDa proteolipid subunit
87	XM_031547606.1	LOC116212877	ATPase family AAA domain-containing protein FIGL1
88	XM_031548148.1	LOC116213275	dihydroceramide fatty acyl 2-hydroxylaseFAH1-like
89	XM_031548721.1	LOC116213690	zinc finger protein BRUTUS
90	XM_031548978.1	LOC116213869	putative Phospholipid-transporting ATPase 9
91	XM_031549130.1	LOC116213961	zeta-carotene desaturase, chloroplastic/chromoplastic
92	XM_031549448.1	LOC116214132	obg-like ATPase 1
93	XM_031549543.1	LOC116214206	15-cis-phytoene desaturase, chloroplastic/chromoplastic
94	XM_031549558.1	LOC116214209	V-type proton ATPase 16 kDa proteolipid subunit
95	XM_031549643.1	LOC116214261	probable prolyl 4-hydroxylase3
96	XM_031549749.1	LOC116214333	zinc finger protein ZPR1-like
97	XM_031550155.1	LOC116214720	probable 26S proteasome non-ATPase regulatory subunit 3
98	XM_031550902.1	LOC116215264	26S proteasome non-ATPase regulatory subunit 6
99	XM_031550924.1	LOC116215280	26S proteasome non-ATPase regulatory subunit 14 homolog
100	XM_031551044.1	LOC116215364	ATPase family AAA domain-containing protein At1g05910
101	XM_031551192.1	LOC116215473	V-type proton ATPase subunit C
102	XM_031551533.1	LOC116215708	katanin p60 ATPase -containing subunit A-like 2
103	XM_031515877.1	LOC116187233	plasma membrane ATPase 4
104	XM_031516048.1	LOC116187383	NF-X1-type zinc finger protein NFXL2
105	XM_031516582.1	LOC116187688	long chain acyl-CoA synthetase 8
106	XM_031517951.1	LOC116188529	V-type proton ATPase subunit c''2
107	XM_031518012.1	LOC116188565	long chain acyl-CoA synthetase 9, chloroplastic
108	XM_031519047.1	LOC116189393	ATPase 11, plasma membrane-type
109	XM_031519254.1	LOC116189541	deoxyhypusine hydroxylase
110	XM_031519310.1	LOC116189591	omega-3 fatty acid desaturase, chloroplastic-like

## Sheet: Enzymes2
	Enzymes
Transferases	Sl.No	Details
	1	XM_031517560.1	LOC116188294	glycosyltransferase-like KOBITO 1
	2	XM_031520656.1	LOC116192188	aspartate aminotransferase, cytoplasmic-like
	3	XM_031521058.1	LOC116192502	probable UDP-3-O-acylglucosamine N-acyltransferase 2, mitochondrial
	4	XM_031521110.1	LOC116192537	O-fucosyltransferase 29-like
	5	XM_031521277.1	LOC116192668	choline-phosphate cytidylyltransferase 1-like
	6	XM_031521278.1	LOC116192668	choline-phosphate cytidylyltransferase 1-like
	7	XM_031521715.1	LOC116192998	N-alpha-acetyltransferase 50
	8	XM_031521754.1	LOC116193028	hydroxyproline O-arabinosyltransferase 3
	9	XM_031521993.1	LOC116193196	beta-1,6-galactosyltransferase GALT31A
	10	XM_031522082.1	LOC116193267	thiosulfate/3-mercaptopyruvate sulfurtransferase 1, mitochondrial-like
	11	XM_031529211.1	LOC116198927	sulfoquinovosyl transferase SQD2
	12	XM_031531212.1	LOC116200359	uracil phosphoribosyltransferase
	13	XM_031532967.1	LOC116201662	pyrophosphate--fructose 6-phosphate 1-phosphotransferase subunit alpha
	14	XM_031541467.1	LOC116208177	hydroxyproline O-galactosyltransferase GALT2
	15	XM_031542189.1	LOC116208621	aspartate carbamoyltransferase 2, chloroplastic-like
	16	XM_031543184.1	LOC116209524	probable xyloglucan glycosyltransferase 12
	17	XM_031545784.1	LOC116211413	ornithine carbamoyltransferase, chloroplastic
	18	XM_031546750.1	LOC116212178	UTP:RNA uridylyltransferase 1
	19	XM_031547804.1	LOC116213010	dolichyl-diphosphooligosaccharide--protein glycosyltransferase subunit DAD1
	20	XM_031549065.1	LOC116213917	dihydrolipoyllysine-residue acetyltransferase component 3 of pyruvate dehydrogenase complex, mitochondrial-like
	21	XM_031549111.1	LOC116213944	probable beta-1,3-galactosyltransferase 14
	22	XM_031523544.1	LOC116194675	probable UDP-N-acetylglucosamine--peptide N-acetylglucosaminyltransferase SEC
	23	XM_031524140.1	LOC116195158	sialyltransferase-like protein 1
	24	XM_031524151.1	LOC116195169	glucose-1-phosphate adenylyltransferase large subunit 1-like
	25	XM_031524462.1	LOC116195343	2-C-methyl-D-erythritol 4-phosphate cytidylyltransferase, chloroplastic
	26	XM_031527997.1	LOC116197758	probable UDP-N-acetylglucosamine--peptide N-acetylglucosaminyltransferase SPINDLY
	27	XM_031528067.1	LOC116197816	glycerol-3-phosphate acyltransferase 9
	28	XM_031530210.1	LOC116199739	serine acetyltransferase 4-like
	29	XM_031530111.1	LOC116199653	probable glycosyltransferase At5g03795
	30	XM_031530748.1	LOC116200074	histone acetyltransferase HAC1-like
	31	XM_031530767.1	LOC116200084	tRNA(His) guanylyltransferase 1-like
	32	XM_031528570.1	LOC116198209	glycosyltransferase BC10
	33	XM_031529375.1	LOC116199081	alanine--glyoxylate aminotransferase 2 homolog 1, mitochondrial
	34	XM_031530841.1	LOC116200125	RNA cytidine acetyltransferase 1-like
	35	XM_031530909.1	LOC116200171	CDP-diacylglycerol--serine O-phosphatidyltransferase 1
	36	XM_031530996.1	LOC116200210	N-terminal acetyltransferase A complex auxiliary subunit NAA15
	37	XM_031531530.1	LOC116200684	O-fucosyltransferase 13
	38	XM_031532317.1	LOC116201182	N-terminal acetyltransferase B complex auxiliary subunit NAA25
	39	XM_031531760.1	LOC116200833	dihydrolipoyllysine-residue acetyltransferase component 5 of pyruvate dehydrogenase complex, chloroplastic
	40	XM_031531767.1	LOC116200838	nicotinate phosphoribosyltransferase 2-like
	41	XM_031533587.1	LOC116202074	phosphatidylcholine:diacylglycerol cholinephosphotransferase 1-like
	42	XM_031533630.1	LOC116202197	probable CDP-diacylglycerol--inositol 3-phosphatidyltransferase 2
	43	XM_031534111.1	LOC116202532	O-fucosyltransferase 8
	44	XM_031534588.1	LOC116202948	pyrophosphate--fructose 6-phosphate 1-phosphotransferase subunit beta-like
	45	XM_031534892.1	LOC116203222	LL-diaminopimelate aminotransferase, chloroplastic
	46	XM_031535162.1	LOC116203436	glycerol-3-phosphate acyltransferase 9-like
	47	XM_031535588.1	LOC116203710	arabinosyltransferase XEG113
	48	XM_031535607.1	LOC116203721	UTP--glucose-1-phosphate uridylyltransferase
	49	XM_031535637.1	LOC116203742	O-fucosyltransferase 9
	50	XM_031536148.1	LOC116204085	glycosyltransferase BC10-like
	51	XM_031536745.1	LOC116204589	alpha-1,3-mannosyl-glycoprotein 2-beta-N-acetylglucosaminyltransferase
	52	XM_031537117.1	LOC116204806	threonylcarbamoyladenosine tRNA methylthiotransferase
	53	XM_031537268.1	LOC116204904	glycerol-3-phosphate acyltransferase, chloroplastic
	54	XM_031537630.1	LOC116205137	phosphatidylinositol N-acetylglucosaminyltransferase subunit A
	55	XM_031537764.1	LOC116205237	O-fucosyltransferase 29
	56	XM_031538651.1	LOC116205948	probable tRNA N6-adenosine threonylcarbamoyltransferase, mitochondrial
	57	XM_031538663.1	LOC116205955	ATP phosphoribosyltransferase 2, chloroplastic-like
	58	XM_031535421.1	LOC116203614	O-fucosyltransferase 7
	59	XM_031538969.1	LOC116206174	beta-glucuronosyltransferase GlcAT14A
	60	XM_031539526.1	LOC116206734	probable acetyl-CoA acetyltransferase, cytosolic 2
	61	XM_031540289.1	LOC116207376	4-alpha-glucanotransferase, chloroplastic/amyloplastic
	62	XM_031540471.1	LOC116207504	glycosyltransferase-like At2g41451
	63	XM_031540646.1	LOC116207619	putative membrane-bound O-acyltransferase C24H6.01c
	64	XM_031540915.1	LOC116207823	UDP-N-acetylglucosamine--dolichyl-phosphate N-acetylglucosaminephosphotransferase
	65	XM_031540998.1	LOC116207883	choline-phosphate cytidylyltransferase 2-like
	66	XM_031541338.1	LOC116208100	branched-chain amino acid aminotransferase 2, chloroplastic
	67	XM_031541627.1	LOC116208282	UTP--glucose-1-phosphate uridylyltransferase-like
	68	XM_031541963.1	LOC116208488	alanine--glyoxylate aminotransferase 2 homolog 2, mitochondrial-like
	69	XM_031542078.1	LOC116208567	probable amino-acid acetyltransferase NAGS1, chloroplastic
	70	XM_031542149.1	LOC116208618	pyrophosphate--fructose 6-phosphate 1-phosphotransferase subunit beta
	71	XM_031542215.1	LOC116208675	1-acyl-sn-glycerol-3-phosphate acyltransferase 2
	72	XM_031542284.1	LOC116208734	phosphatidate cytidylyltransferase 2
	73	XM_031542288.1	LOC116208739	inositol phosphorylceramide glucuronosyltransferase 1
	74	XM_031542335.1	LOC116208776	3-deoxy-manno-octulosonate cytidylyltransferase, mitochondrial-like
	75	XM_031542881.1	LOC116209287	3-phosphoshikimate 1-carboxyvinyltransferase 2
	76	XM_031543082.1	LOC116209442	probable galactinol--sucrose galactosyltransferase 2
	77	XM_031543099.1	LOC116209453	histone acetyltransferase TAP1
	78	XM_031543483.1	LOC116209790	anthranilate phosphoribosyltransferase
	79	XM_031543484.1	LOC116209791	glutamate--glyoxylate aminotransferase 2
	80	XM_031543579.1	LOC116209850	choline/ethanolaminephosphotransferase 1
	81	XM_031543796.1	LOC116210011	rhamnogalacturonan I rhamnosyltransferase 1
	82	XM_031544141.1	LOC116210289	phosphopantetheine adenylyltransferase-like
	83	XM_031544964.1	LOC116210860	probable beta-1,4-xylosyltransferase IRX10
	84	XM_031545150.1	LOC116210976	dihydrolipoyllysine-residue acetyltransferase component 4 of pyruvate dehydrogenase complex, chloroplastic
	85	XM_031545565.1	LOC116211271	1-acyl-sn-glycerol-3-phosphate acyltransferase 2
	86	XM_031545858.1	LOC116211466	protoheme IX farnesyltransferase, mitochondrial
	87	XM_031546015.1	LOC116211568	alanine aminotransferase 2-like
	88	XM_031546019.1	LOC116211571	glutamine--fructose-6-phosphate aminotransferase [isomerizing] 2-like
	89	XM_031546393.1	LOC116211869	hydroxyproline O-arabinosyltransferase 3-like
	90	XM_031546992.1	LOC116212399	sialyltransferase-like protein 2
	91	XM_031547691.1	LOC116212933	anthranilate phosphoribosyltransferase, chloroplastic
	92	XM_031548595.1	LOC116213581	dolichol-phosphate mannosyltransferase subunit 1
	93	XM_031549465.1	LOC116214144	glucose-1-phosphate adenylyltransferase large subunit 1-like
	94	XM_031549545.1	LOC116214207	adenylyltransferase and sulfurtransferase MOCS3
	95	XM_031549569.1	LOC116214215	acetyl-CoA acetyltransferase, cytosolic 1
	96	XM_031550100.1	LOC116214680	branched-chain-amino-acid aminotransferase-like protein 1
	97	XM_031550267.1	LOC116214802	dihydrolipoyllysine-residue succinyltransferase component of 2-oxoglutarate dehydrogenase complex 2, mitochondrial
	98	XM_031550307.1	LOC116214830	O-fucosyltransferase 16
	99	XM_031550308.1	LOC116214831	probable tRNA N6-adenosine threonylcarbamoyltransferase
	100	XM_031550405.1	LOC116214907	probable galacturonosyltransferase 14
	101	XM_031550569.1	LOC116215015	polyribonucleotide nucleotidyltransferase 2, mitochondrial
	102	XM_031550672.1	LOC116215098	mannose-1-phosphate guanyltransferase alpha
	103	XM_031550986.1	LOC116215325	3-deoxy-manno-octulosonate cytidylyltransferase, mitochondrial
	104	XM_031551029.1	LOC116215348	N-alpha-acetyltransferase 40
	105	XM_031551185.1	LOC116215468	aspartate carbamoyltransferase, chloroplastic-like
	106	XM_031551346.1	LOC116215587	probable 1-acylglycerol-3-phosphate O-acyltransferase
	107	XM_031551374.1	LOC116215603	ornithine aminotransferase, mitochondrial
	108	XM_031551987.1	LOC116215898	adenine phosphoribosyltransferase 3-like
	109	XM_031516350.1	LOC116187568	aspartate aminotransferase, chloroplastic
	110	XM_031516415.1	LOC116187597	O-fucosyltransferase 1
	111	XM_031516416.1	LOC116187597	O-fucosyltransferase 1
	112	XM_031516617.1	LOC116187710	aspartate aminotransferase, cytoplasmic
	113	XM_031516904.1	LOC116187897	dolichyl-diphosphooligosaccharide--protein glycosyltransferase subunit STT3B
	114	XM_031517119.1	LOC116188018	histone acetyltransferase GCN5
	115	XM_031517509.1	LOC116188266	glucose-1-phosphate adenylyltransferase small subunit, chloroplastic/amyloplastic
	116	XM_031517604.1	LOC116188324	probable xyloglucan glycosyltransferase 6
	117	XM_031517746.1	LOC116188406	UTP--glucose-1-phosphate uridylyltransferase 3, chloroplastic
	118	XM_031518399.1	LOC116188946	4-hydroxybenzoate polyprenyltransferase, mitochondrial
	119	XM_031518811.1	LOC116189239	dolichyl-diphosphooligosaccharide--protein glycosyltransferase subunit DAD1
	120	XM_031518814.1	LOC116189243	homogentisate phytyltransferase 1, chloroplastic
	121	XM_031551702.1	LOC116215891	N-terminal acetyltransferase B complex catalytic subunit NAA20
	122	XM_031551746.1	LOC116215929	dihydrolipoyllysine-residue acetyltransferase component 1 of pyruvate dehydrogenase complex, mitochondrial
Reductase	123	XM_031533574.1	LOC116202059	ribonucleoside-diphosphate reductase small chain A
	124	XM_031548924.1	LOC116213834	aldose reductase
	125	XM_031523235.1	LOC116194424	probable aldo-keto reductase 2
	126	XM_031523239.1	LOC116194429	probable aldo-keto reductase 2
	127	XM_031523797.1	LOC116194889	NADH--cytochrome b5 reductase 1
	128	XM_031523906.1	LOC116194969	dehydrogenase/reductase SDR family member FEY-like
	129	XM_031524440.1	LOC116195327	electron transfer flavoprotein-ubiquinone oxidoreductase, mitochondrial
	130	XM_031528077.1	LOC116197827	2-alkenal reductase (NADP(+)-dependent)-like
	131	XM_031530153.1	LOC116199689	tropinone reductase homolog At5g06060-like
	132	XM_031528341.1	LOC116198033	chlorophyll(ide) b reductase NOL, chloroplastic
	133	XM_031529371.1	LOC116199077	3-oxoacyl-[acyl-carrier-protein] reductase, chloroplastic
	134	XM_031528666.1	LOC116198502	NADH--cytochrome b5 reductase 1-like
	135	XM_031531088.1	LOC116200263	NADH-cytochrome b5 reductase-like protein
	136	XM_031531660.1	LOC116200767	7-dehydrocholesterol reductase
	137	XM_031532537.1	LOC116201330	cinnamoyl-CoA reductase 1-like
	138	XM_031532539.1	LOC116201332	cinnamoyl-CoA reductase 1-like
	139	XM_031532564.1	LOC116201351	ribonucleoside-diphosphate reductase large subunit
	140	XM_031532632.1	LOC116201403	alternative NAD(P)H-ubiquinone oxidoreductase C1, chloroplastic/mitochondrial
	141	XM_031532862.1	LOC116201582	NADPH:adrenodoxin oxidoreductase, mitochondrial
	142	XM_031533276.1	LOC116201847	sulfite reductase 1 [ferredoxin], chloroplastic
	143	XM_031533277.1	LOC116201848	cinnamoyl-CoA reductase 1-like
	144	XM_031533840.1	LOC116202317	12-oxophytodienoate reductase 2-like
	145	XM_031536649.1	LOC116204519	NADPH--cytochrome P450 reductase
	146	XM_031537044.1	LOC116204766	methylenetetrahydrofolate reductase 2-like
	147	XM_031537389.1	LOC116204985	external alternative NAD(P)H-ubiquinone oxidoreductase B2, mitochondrial-like
	148	XM_031537425.1	LOC116205009	2-alkenal reductase (NADP(+)-dependent)-like
	149	XM_031538050.1	LOC116205440	2-alkenal reductase (NADP(+)-dependent)-like
	150	XM_031538102.1	LOC116205479	quinone oxidoreductase
	151	XM_031538186.1	LOC116205558	2-alkenal reductase (NADP(+)-dependent)-like
	152	XM_031538271.1	LOC116205639	probable quinone oxidoreductase
	153	XM_031538363.1	LOC116205715	dihydrodipicolinate reductase-like protein CRR1, chloroplastic
	154	XM_031538452.1	LOC116205793	monodehydroascorbate reductase, chloroplastic/mitochondrial
	155	XM_031538452.1	LOC116205793	monodehydroascorbate reductase, chloroplastic/mitochondrial
	156	XM_031538473.1	LOC116205810	ferredoxin--NADP reductase, root isozyme, chloroplastic-like
	157	XM_031539111.1	LOC116206282	4-hydroxy-tetrahydrodipicolinate reductase 2, chloroplastic
	158	XM_031539226.1	LOC116206374	2-alkenal reductase (NADP(+)-dependent)-like
	159	XM_031539345.1	LOC116206581	delta(14)-sterol reductase
	160	XM_031544053.1	LOC116210210	glyoxylate/succinic semialdehyde reductase 2, chloroplastic
	161	XM_031545765.1	LOC116211400	enoyl-[acyl-carrier-protein] reductase [NADH] 1, chloroplastic
	162	XM_031546947.1	LOC116212373	ferredoxin--NADP reductase, leaf-type isozyme, chloroplastic
	163	XM_031547508.1	LOC116212803	protochlorophyllide reductase, chloroplastic
	164	XM_031549278.1	LOC116214047	glutathionyl-hydroquinone reductase YqjG-like
	165	XM_031550229.1	LOC116214771	monodehydroascorbate reductase 4, peroxisomal
	166	XM_031550466.1	LOC116214942	ferredoxin-thioredoxin reductase catalytic chain, chloroplastic
	167	XM_031551536.1	LOC116215711	ferredoxin--NADP reductase, leaf isozyme, chloroplastic-like
	168	XM_031517224.1	LOC116188087	NADPH--cytochrome P450 reductase 2
	169	XM_031519274.1	LOC116189561	glyoxylate/succinic semialdehyde reductase 1
Dehydrogenase	170	XM_031516676.1	LOC116187747	dihydrolipoyl dehydrogenase 2, chloroplastic-like
	171	XM_031518358.1	LOC116188903	inositol 2-dehydrogenase 2
	172	XM_031520568.1	LOC116192118	probable acyl-CoA dehydrogenase IBR3
	173	XM_031521186.1	LOC116192597	succinate dehydrogenase [ubiquinone] flavoprotein subunit 1, mitochondrial-like
	174	XM_031521601.1	LOC116192902	probable NAD(P)H dehydrogenase (quinone) FQR1-like 1
	175	XM_031521684.1	LOC116192967	L-galactono-1,4-lactone dehydrogenase, mitochondrial
	176	XM_031531429.1	LOC116200594	short-chain dehydrogenase TIC 32, chloroplastic-like
	177	XM_031542692.1	LOC116209134	malate dehydrogenase, mitochondrial
	178	XM_031543035.1	LOC116209402	succinate-semialdehyde dehydrogenase, mitochondrial
	179	XM_031522707.1	LOC116193969	glycerol-3-phosphate dehydrogenase [NAD(+)] 2, chloroplastic
	180	XM_031522905.1	LOC116194158	glycerate dehydrogenase
	181	XM_031523355.1	LOC116194536	dihydroorotate dehydrogenase (quinone), mitochondrial-like
	182	XM_031523526.1	LOC116194659	isocitrate dehydrogenase [NAD] regulatory subunit 1, mitochondrial
	183	XM_031528212.1	LOC116197931	glyceraldehyde-3-phosphate dehydrogenase, cytosolic
	184	XM_031528261.1	LOC116197972	NADP-dependent D-sorbitol-6-phosphate dehydrogenase
	185	XM_031530173.1	LOC116199708	glycine dehydrogenase (decarboxylating), mitochondrial
	186	XM_031530389.1	LOC116199839	aldehyde dehydrogenase family 2 member B7, mitochondrial
	187	XM_031530442.1	LOC116199872	pyruvate dehydrogenase E1 component subunit alpha-2, mitochondrial-like
	188	XM_031528453.1	LOC116198109	glucose-6-phosphate 1-dehydrogenase 1, chloroplastic-like
	189	XM_031529986.1	LOC116199580	isovaleryl-CoA dehydrogenase, mitochondrial
	190	XM_031530040.1	LOC116199609	NADH dehydrogenase [ubiquinone] iron-sulfur protein 4, mitochondrial
	191	XM_031530070.1	LOC116199628	3-isopropylmalate dehydrogenase 2, chloroplastic-like
	192	XM_031530078.1	LOC116199632	glucose-6-phosphate 1-dehydrogenase, chloroplastic-like
	193	XM_031532248.1	LOC116201128	NADP-dependent glyceraldehyde-3-phosphate dehydrogenase
	194	XM_031532671.1	LOC116201431	pyruvate dehydrogenase E1 component subunit beta-1, mitochondrial
	195	XM_031532771.1	LOC116201508	malate dehydrogenase, glyoxysomal
	196	XM_031533890.1	LOC116202360	NADH dehydrogenase [ubiquinone] iron-sulfur protein 8-B, mitochondrial
	197	XM_031535684.1	LOC116203769	2-oxoglutarate dehydrogenase, mitochondrial-like
	198	XM_031535734.1	LOC116203799	bifunctional aspartokinase/homoserine dehydrogenase 1, chloroplastic-like
	199	XM_031536644.1	LOC116204516	NADH dehydrogenase [ubiquinone] iron-sulfur protein 1, mitochondrial
	200	XM_031537097.1	LOC116204797	probable NADH dehydrogenase [ubiquinone] 1 alpha subcomplex subunit 12
	201	XM_031537648.1	LOC116205148	11-beta-hydroxysteroid dehydrogenase-like 5
	202	XM_031537669.1	LOC116205164	malate dehydrogenase-like
	203	XM_031537894.1	LOC116205323	D-3-phosphoglycerate dehydrogenase 1, chloroplastic-like
	204	XM_031540458.1	LOC116207498	aldehyde dehydrogenase 22A1
	205	XM_031541301.1	LOC116208081	2-oxoglutarate dehydrogenase, mitochondrial-like
	206	XM_031541349.1	LOC116208109	probable glycerol-3-phosphate dehydrogenase [NAD(+)] 1, cytosolic
	207	XM_031542080.1	LOC116208568	D-lactate dehydrogenase [cytochrome], mitochondrial
	208	XM_031542083.1	LOC116208570	malate dehydrogenase
	209	XM_031543533.1	LOC116209819	2-oxoisovalerate dehydrogenase subunit beta 1, mitochondrial
	210	XM_031543535.1	LOC116209819	2-oxoisovalerate dehydrogenase subunit beta 1, mitochondrial
	211	XM_031543676.1	LOC116209918	succinate dehydrogenase [ubiquinone] flavoprotein subunit 1, mitochondrial
	212	XM_031544043.1	LOC116210206	aldehyde dehydrogenase family 7 member B4
	213	XM_031544373.1	LOC116210492	2-oxoisovalerate dehydrogenase subunit alpha 2, mitochondrial-like
	214	XM_031545450.1	LOC116211192	3beta-hydroxysteroid-dehydrogenase/decarboxylase-like
	215	XM_031546071.1	LOC116211615	pyruvate dehydrogenase E1 component subunit alpha-1, mitochondrial-like
	216	XM_031546559.1	LOC116211992	glyceraldehyde-3-phosphate dehydrogenase, cytosolic-like
	217	XM_031547115.1	LOC116212483	pyruvate dehydrogenase E1 component subunit beta-1, mitochondrial-like
	218	XM_031547154.1	LOC116212506	glucose-6-phosphate 1-dehydrogenase 2, chloroplastic
	219	XM_031548345.1	LOC116213424	glyceraldehyde-3-phosphate dehydrogenase B, chloroplastic
	220	XM_031548435.1	LOC116213474	isocitrate dehydrogenase [NADP]-like
	221	XM_031549027.1	LOC116213897	glyceraldehyde-3-phosphate dehydrogenase, cytosolic-like
	222	XM_031549445.1	LOC116214131	histidinol dehydrogenase, chloroplastic
	223	XM_031549452.1	LOC116214133	probable 3-hydroxyisobutyrate dehydrogenase, mitochondrial
	224	XM_031549527.1	LOC116214194	aldehyde dehydrogenase family 2 member B4, mitochondrial
	225	XM_031550096.1	LOC116214678	glycerol-3-phosphate dehydrogenase [NAD(+)]
	226	XM_031551051.1	LOC116215369	delta-1-pyrroline-5-carboxylate dehydrogenase 12A1, mitochondrial
	227	XM_031551218.1	LOC116215492	malate dehydrogenase, mitochondrial-like
	228	XM_031551519.1	LOC116215697	probable NAD(P)H dehydrogenase (quinone) FQR1-like 1
	229	XM_031516459.1	LOC116187620	malate dehydrogenase [NADP], chloroplastic
	230	XM_031517033.1	LOC116187966	NADH dehydrogenase [ubiquinone] 1 alpha subcomplex subunit 9, mitochondrial
	231	XM_031517997.1	LOC116188558	dihydropyrimidine dehydrogenase (NADP(+)), chloroplastic
	232	XM_031518000.1	LOC116188561	NADH dehydrogenase [ubiquinone] 1 alpha subcomplex subunit 13-B
	233	XM_031519255.1	LOC116189542	NADH dehydrogenase [ubiquinone] flavoprotein 2, mitochondrial
Hydrolase	234	XM_031517104.1	LOC116187987	ubiquitin carboxyl-terminal hydrolase 15-like
	235	XM_031520581.1	LOC116192130	ubiquitin carboxyl-terminal hydrolase 9-like
	236	XM_031520670.1	LOC116192199	cytokinin riboside 5'-monophosphate phosphoribohydrolase LOG8
	237	XM_031520734.1	LOC116192245	flavin mononucleotide hydrolase 1, chloroplatic
	238	XM_031520854.1	LOC116192323	haloacid dehalogenase-like hydrolase domain-containing protein 3
	239	XM_031521971.1	LOC116193178	cytokinin riboside 5'-monophosphate phosphoribohydrolase LOG1-like
	240	XM_031548370.1	LOC116213434	ubiquitin carboxyl-terminal hydrolase MINDY-1
	241	XM_031548699.1	LOC116213672	putative hydrolase C777.06c
	242	XM_031549461.1	LOC116214140	nudix hydrolase 3
	243	XM_031524063.1	LOC116195088	cytokinin riboside 5'-monophosphate phosphoribohydrolase LOG7
	244	XM_031528092.1	LOC116197838	3-hydroxyisobutyryl-CoA hydrolase-like protein 5
	245	XM_031530616.1	LOC116199989	3-hydroxyisobutyryl-CoA hydrolase-like protein 3, mitochondrial
	246	XM_031529384.1	LOC116199087	cytokinin riboside 5'-monophosphate phosphoribohydrolase LOG3
	247	XM_031531087.1	LOC116200262	nudix hydrolase 19, chloroplastic
	248	XM_031532000.1	LOC116200972	probable xyloglucan endotransglucosylase/hydrolase protein 27
	249	XM_031532217.1	LOC116201108	ubiquitin carboxyl-terminal hydrolase 7-like
	250	XM_031533580.1	LOC116202066	nudix hydrolase 25
	251	XM_031535567.1	LOC116203700	poly(ADP-ribose) glycohydrolase 1-like
	252	XM_031536122.1	LOC116204065	ubiquitin carboxyl-terminal hydrolase 5
	253	XM_031536141.1	LOC116204077	nudix hydrolase 14, chloroplastic
	254	XM_031536751.1	LOC116204594	3-hydroxyisobutyryl-CoA hydrolase 1
	255	XM_031536987.1	LOC116204733	peptidyl-tRNA hydrolase 2, mitochondrial
	256	XM_031537493.1	LOC116205052	nudix hydrolase 20, chloroplastic-like
	257	XM_031537589.1	LOC116205106	probable xyloglucan endotransglucosylase/hydrolase protein 5
	258	XM_031538110.1	LOC116205485	cytokinin riboside 5'-monophosphate phosphoribohydrolase LOG5
	259	XM_031539104.1	LOC116206276	peptidyl-tRNA hydrolase ICT1, mitochondrial
	260	XM_031539155.1	LOC116206323	probable xyloglucan endotransglucosylase/hydrolase protein 16
	261	XM_031539650.1	LOC116206833	cytokinin riboside 5'-monophosphate phosphoribohydrolase LOG3
	262	XM_031540693.1	LOC116207650	ubiquitin carboxyl-terminal hydrolase 4
	263	XM_031541146.1	LOC116207989	haloacid dehalogenase-like hydrolase domain-containing protein At2g33255
	264	XM_031542255.1	LOC116208710	ureidoglycolate hydrolase
	265	XM_031545862.1	LOC116211467	cytokinin riboside 5'-monophosphate phosphoribohydrolase LOG1
	266	XM_031545867.1	LOC116211471	ubiquitin carboxyl-terminal hydrolase 8
	267	XM_031547898.1	LOC116213087	xyloglucan endotransglucosylase/hydrolase 2
	268	XM_031548012.1	LOC116213166	cytokinin riboside 5'-monophosphate phosphoribohydrolase LOG1-like
	269	XM_031551245.1	LOC116215508	deoxynucleoside triphosphate triphosphohydrolase SAMHD1 homolog
	270	XM_031551555.1	LOC116215721	putative hydrolase C777.06c
	271	XM_031548396.1	LOC116213434	ubiquitin carboxyl-terminal hydrolase MINDY-1
	272	XM_031548418.1	LOC116213465	peptidyl-tRNA hydrolase, chloroplastic-like
	273	XM_031516952.1	LOC116187925	ubiquitin carboxyl-terminal hydrolase MINDY-3
	274	XM_031517552.1	LOC116188290	nudix hydrolase 26, chloroplastic
	275	XM_031519023.1	LOC116189374	3-hydroxyisobutyryl-CoA hydrolase-like protein 2, mitochondrial
Synthase	276	XM_031518890.1	LOC116189288	prostaglandin E synthase 2-like
	277	XM_031520641.1	LOC116192176	solanesyl diphosphate synthase 1, chloroplastic-like
	278	XM_031520931.1	LOC116192392	probable sucrose-phosphate synthase 1
	279	XM_031520933.1	LOC116192392	probable sucrose-phosphate synthase 1
	280	XM_031520972.1	LOC116192421	bifunctional L-3-cyanoalanine synthase/cysteine synthase 2, mitochondrial
	281	XM_031521276.1	LOC116192667	ATP-citrate synthase alpha chain protein 2
	282	XM_031521676.1	LOC116192961	chlorophyll synthase, chloroplastic
	283	XM_031521737.1	LOC116193013	ATP-citrate synthase beta chain protein 2-like
	284	XM_031532476.1	LOC116201289	probable starch synthase 4, chloroplastic/amyloplastic
	285	XM_031542460.1	LOC116208892	solanesyl diphosphate synthase 3, chloroplastic/mitochondrial-like
	286	XM_031549740.1	LOC116214324	acetolactate synthase small subunit 1, chloroplastic
	287	XM_031550075.1	LOC116214663	alpha,alpha-trehalose-phosphate synthase [UDP-forming] 1-like
	288	XM_031550947.1	LOC116215295	indole-3-glycerol phosphate synthase, chloroplastic-like
	289	XM_031522774.1	LOC116194056	anthranilate synthase alpha subunit 1, chloroplastic-like
	290	XM_031523570.1	LOC116194693	tRNA-dihydrouridine(20) synthase [NAD(P)+]-like
	291	XM_031523576.1	LOC116194698	probable sucrose-phosphate synthase 2
	292	XM_031524205.1	LOC116195210	ATP synthase subunit d, mitochondrial
	293	XM_031525460.1	LOC116195982	deoxyhypusine synthase
	294	XM_031527956.1	LOC116197726	chorismate synthase, chloroplastic
	295	XM_031528626.1	LOC116198474	probable pyridoxal 5'-phosphate synthase subunit PDX2
	296	XM_031530430.1	LOC116199865	ATP-citrate synthase alpha chain protein 1
	297	XM_031530679.1	LOC116200023	3-dehydroquinate synthase, chloroplastic
	298	XM_031528351.1	LOC116198040	6,7-dimethyl-8-ribityllumazine synthase, chloroplastic
	299	XM_031528353.1	LOC116198041	6,7-dimethyl-8-ribityllumazine synthase, chloroplastic-like
	300	XM_031529085.1	LOC116198832	monogalactosyldiacylglycerol synthase 2, chloroplastic
	301	XM_031529911.1	LOC116199534	phosphomethylpyrimidine synthase, chloroplastic
	302	XM_031531035.1	LOC116200231	ATP synthase subunit beta, mitochondrial-like
	303	XM_031531560.1	LOC116200706	inositol-3-phosphate synthase-like
	304	XM_031531962.1	LOC116200949	4-hydroxy-3-methylbut-2-en-1-yl diphosphate synthase (ferredoxin), chloroplastic
	305	XM_031532338.1	LOC116201201	anthranilate synthase alpha subunit 2, chloroplastic-like
	306	XM_031532733.1	LOC116201483	beta-amyrin synthase
	307	XM_031532827.1	LOC116201565	anthranilate synthase beta subunit 1, chloroplastic-like
	308	XM_031533229.1	LOC116201811	probable ATP synthase 24 kDa subunit, mitochondrial
	309	XM_031533297.1	LOC116201860	phosphoribosylaminoimidazole-succinocarboxamide synthase, chloroplastic
	310	XM_031535023.1	LOC116203332	spermine synthase
	311	XM_031535527.1	LOC116203670	tRNA-dihydrouridine(47) synthase [NAD(P)(+)]-like
	312	XM_031535681.1	LOC116203767	cysteine synthase
	313	XM_031535701.1	LOC116203776	3-oxoacyl-[acyl-carrier-protein] synthase 3 B, chloroplastic
	314	XM_031535743.1	LOC116203807	citrate synthase, glyoxysomal
	315	XM_031535819.1	LOC116203863	glutamate synthase 1 [NADH], chloroplastic
	316	XM_031535821.1	LOC116203863	glutamate synthase 1 [NADH], chloroplastic
	317	XM_031536542.1	LOC116204452	acetolactate synthase small subunit 2, chloroplastic-like
	318	XM_031536977.1	LOC116204727	CTP synthase-like
	319	XM_031536978.1	LOC116204727	CTP synthase-like
	320	XM_031537484.1	LOC116205046	beta-amyrin synthase-like
	321	XM_031537771.1	LOC116205242	8-amino-7-oxononanoate synthase
	322	XM_031538892.1	LOC116206120	farnesyl pyrophosphate synthase 1
	323	XM_031539159.1	LOC116206328	tryptophan synthase beta chain 2
	324	XM_031539343.1	LOC116206579	inositol-3-phosphate synthase
	325	XM_031539459.1	LOC116206665	argininosuccinate synthase, chloroplastic
	326	XM_031539759.1	LOC116206923	cysteine synthase-like
	327	XM_031540374.1	LOC116207438	granule-bound starch synthase 2, chloroplastic/amyloplastic-like
	328	XM_031540406.1	LOC116207458	starch synthase 3, chloroplastic/amyloplastic
	329	XM_031540452.1	LOC116207492	cystathionine gamma-synthase 1, chloroplastic
	330	XM_031542627.1	LOC116209064	probable 1-deoxy-D-xylulose-5-phosphate synthase, chloroplastic
	331	XM_031541369.1	LOC116208118	digalactosyldiacylglycerol synthase 1, chloroplastic
	332	XM_031541510.1	LOC116208197	cysteine synthase-like
	333	XM_031541778.1	LOC116208381	ATP-citrate synthase beta chain protein 1
	334	XM_031541967.1	LOC116208486	hydroxymethylglutaryl-CoA synthase
	335	XM_031542026.1	LOC116208534	FAD synthase
	336	XM_031542084.1	LOC116208571	cysteine synthase-like
	337	XM_031543014.1	LOC116209387	3-oxoacyl-[acyl-carrier-protein] synthase, mitochondrial
	338	XM_031543608.1	LOC116209872	N-acylphosphatidylethanolamine synthase
	339	XM_031544848.1	LOC116210793	UDP-D-apiose/UDP-D-xylose synthase 2-like
	340	XM_031545778.1	LOC116211410	ATP synthase subunit beta, mitochondrial
	341	XM_031546044.1	LOC116211595	spermidine synthase
	342	XM_031546990.1	LOC116212398	1,4-dihydroxy-2-naphthoyl-CoA synthase, peroxisomal
	343	XM_031546996.1	LOC116212401	beta-amyrin synthase-like
	344	XM_031548689.1	LOC116213665	cysteine synthase 2
	345	XM_031548690.1	LOC116213665	cysteine synthase 2
	346	XM_031548764.1	LOC116213724	ATP synthase subunit gamma, mitochondrial
	347	XM_031549509.1	LOC116214179	siroheme synthase
	348	XM_031550161.1	LOC116214725	biotin synthase, mitochondrial
	349	XM_031550255.1	LOC116214794	cysteine synthase
	350	XM_031550410.1	LOC116214912	protein STRICTOSIDINE synthase-LIKE 13
	351	XM_031551181.1	LOC116215464	2-(3-amino-3-carboxypropyl)histidine synthase subunit 2-like
	352	XM_031551281.1	LOC116215540	imidazole glycerol phosphate synthase hisHF, chloroplastic
	353	XM_031551970.1	LOC116216051	thermospermine synthase ACAULIS5-like
	354	XM_031515546.1	LOC116186982	malate synthase, glyoxysomal
	355	XM_031515718.1	LOC116187116	folylpolyglutamate synthase
	356	XM_031516065.1	LOC116187399	delta-1-pyrroline-5-carboxylate synthase-like
	357	XM_031517470.1	LOC116188247	cycloartenol synthase
	358	XM_031517566.1	LOC116188299	CTP synthase
	359	XM_031517636.1	LOC116188347	lipoyl synthase, chloroplastic
	360	XM_031517637.1	LOC116188347	lipoyl synthase, chloroplastic
	361	XM_031517690.1	LOC116188380	monogalactosyldiacylglycerol synthase, chloroplastic
	362	XM_031518084.1	LOC116188618	citrate synthase, mitochondrial
	363	XM_031518984.1	LOC116189356	tRNA-dihydrouridine(20/20a) synthase-like
Phosphatase	364	XM_031520929.1	LOC116192389	soluble inorganic pyrophosphatase 1-like
	365	XM_031521924.1	LOC116193147	probable trehalose-phosphate phosphatase F
	366	XM_031533503.1	LOC116201867	7-methyl-GTP pyrophosphatase
	367	XM_031522914.1	LOC116194164	purple acid phosphatase-like
	368	XM_031523004.1	LOC116194243	CTD nuclear envelope phosphatase 1
	369	XM_031523475.1	LOC116194625	purple acid phosphatase 2-like
	370	XM_031523621.1	LOC116194733	multiple inositol polyphosphate phosphatase 1
	371	XM_031524098.1	LOC116195124	sedoheptulose-1,7-bisphosphatase, chloroplastic
	372	XM_031529076.1	LOC116198822	(DL)-glycerol-3-phosphatase 2
	373	XM_031529084.1	LOC116198831	bifunctional purple acid phosphatase 26
	374	XM_031532459.1	LOC116201286	soluble inorganic pyrophosphatase-like
	375	XM_031533566.1	LOC116202053	inorganic pyrophosphatase TTM2
	376	XM_031534312.1	LOC116202707	phosphoglycolate phosphatase 2-like
	377	XM_031534542.1	LOC116202905	soluble inorganic pyrophosphatase 6, chloroplastic
	378	XM_031534756.1	LOC116203092	soluble inorganic pyrophosphatase 1
	379	XM_031535223.1	LOC116203485	phosphatase IMPL1, chloroplastic
	380	XM_031535666.1	LOC116203760	probable phosphoinositide phosphatase SAC9
	381	XM_031535818.1	LOC116203862	inositol monophosphatase 3
	382	XM_031535979.1	LOC116203977	fructose-1,6-bisphosphatase, cytosolic
	383	XM_031536558.1	LOC116204464	type I inositol polyphosphate 5-phosphatase 12-like
	384	XM_031537116.1	LOC116204805	phosphoinositide phosphatase SAC1
	385	XM_031538699.1	LOC116205983	damage-control phosphatase At2g17340-like
	386	XM_031539248.1	LOC116206387	bifunctional phosphatase IMPL2, chloroplastic
	387	XM_031539613.1	LOC116206809	soluble inorganic pyrophosphatase 4
	388	XM_031540588.1	LOC116207580	soluble inorganic pyrophosphatase 4-like
	389	XM_031541596.1	LOC116208250	phosphatidate phosphatase PAH1
	390	XM_031542758.1	LOC116209185	phosphoinositide phosphatase SAC8
	391	XM_031543165.1	LOC116209511	type IV inositol polyphosphate 5-phosphatase 7-like
	392	XM_031545024.1	LOC116210896	phosphoinositide phosphatase SAC7-like
	393	XM_031545549.1	LOC116211256	phosphoinositide phosphatase SAC2
	394	XM_031547005.1	LOC116212407	phosphoglycolate phosphatase 1B, chloroplastic-like
	395	XM_031547052.1	LOC116212435	probable 2-carboxy-D-arabinitol-1-phosphatase
	396	XM_031547334.1	LOC116212691	polynucleotide 3'-phosphatase ZDP
	397	XM_031548141.1	LOC116213269	probable bifunctional methylthioribulose-1-phosphate dehydratase/enolase-phosphatase E1
	398	XM_031549187.1	LOC116213993	inorganic pyrophosphatase TTM1
	399	XM_031515643.1	LOC116187058	probable inactive purple acid phosphatase 27
	400	XM_031551744.1	LOC116215928	phosphatidylinositol-3-phosphatase myotubularin-1-like
Ligase	401	XM_031516738.1	LOC116187795	glutamate--cysteine ligase, chloroplastic
	402	XM_031520919.1	LOC116192379	asparagine--tRNA ligase, chloroplastic/mitochondrial
	403	XM_031521434.1	LOC116192791	tyrosine--tRNA ligase 1, cytoplasmic
	404	XM_031544183.1	LOC116210319	alanine--tRNA ligase
	405	XM_031543732.1	LOC116209959	serine--tRNA ligase
	406	XM_031546711.1	LOC116212137	succinate--CoA ligase [ADP-forming] subunit beta, mitochondrial
	407	XM_031548002.1	LOC116213157	cysteine--tRNA ligase, chloroplastic/mitochondrial
	408	XM_031523221.1	LOC116194411	methionine--tRNA ligase, chloroplastic/mitochondrial
	409	XM_031523574.1	LOC116194697	methionine--tRNA ligase, cytoplasmic
	410	XM_031530352.1	LOC116199817	threonine--tRNA ligase, mitochondrial 1
	411	XM_031529814.1	LOC116199463	tRNA ligase 1
	412	XM_031529426.1	LOC116199133	malonate--CoA ligase
	413	XM_031529500.1	LOC116199216	4-coumarate--CoA ligase-like 1
	414	XM_031529880.1	LOC116199512	glutamine--tRNA ligase
	415	XM_031529886.1	LOC116199519	arginine--tRNA ligase, chloroplastic/mitochondrial-like
	416	XM_031530882.1	LOC116200159	asparagine--tRNA ligase, cytoplasmic 1-like
	417	XM_031531771.1	LOC116200840	4-coumarate--CoA ligase-like 7
	418	XM_031535105.1	LOC116203402	threonine--tRNA ligase, chloroplastic/mitochondrial 2
	419	XM_031535942.1	LOC116203951	E3 ubiquitin ligase PQT3-like
	420	XM_031536979.1	LOC116204728	histidine--tRNA ligase, cytoplasmic-like
	421	XM_031537060.1	LOC116204777	leucine--tRNA ligase, chloroplastic/mitochondrial
	422	XM_031537060.1	LOC116204777	leucine--tRNA ligase, chloroplastic/mitochondrial
	423	XM_031537267.1	LOC116204903	proline--tRNA ligase, chloroplastic/mitochondrial
	424	XM_031538233.1	LOC116205601	glutamate--tRNA ligase, chloroplastic/mitochondrial
	425	XM_031538338.1	LOC116205693	phenylalanine--tRNA ligase alpha subunit, cytoplasmic
	426	XM_031541632.1	LOC116208284	valine--tRNA ligase, chloroplastic/mitochondrial 2
	427	XM_031541708.1	LOC116208331	isoleucine--tRNA ligase, chloroplastic/mitochondrial
	428	XM_031543832.1	LOC116210040	phosphoribosylformylglycinamidine cyclo-ligase, chloroplastic-like
	429	XM_031544965.1	LOC116210861	glycine--tRNA ligase, mitochondrial 1-like
	430	XM_031545136.1	LOC116210966	lysine--tRNA ligase, chloroplastic/mitochondrial
	431	XM_031545139.1	LOC116210971	formate--tetrahydrofolate ligase
	432	XM_031546048.1	LOC116211598	phenylalanine--tRNA ligase beta subunit, cytoplasmic
	433	XM_031546534.1	LOC116211975	aspartate--tRNA ligase, chloroplastic/mitochondrial
	434	XM_031550978.1	LOC116215320	succinate--CoA ligase [ADP-forming] subunit alpha, mitochondrial
	435	XM_031515808.1	LOC116187182	alanine--tRNA ligase
	436	XM_031517463.1	LOC116188241	tryptophan--tRNA ligase, chloroplastic/mitochondrial-like
	437	XM_031518029.1	LOC116188582	lysine--tRNA ligase, cytoplasmic-like
	438	XM_031518030.1	LOC116188583	lysine--tRNA ligase, cytoplasmic-like
	439	XM_031518411.1	LOC116188958	aspartate--tRNA ligase 2, cytoplasmic-like
	440	XM_031519270.1	LOC116189559	serine--tRNA ligase, chloroplastic/mitochondrial
	441	XM_031519321.1	LOC116189600	tryptophan--tRNA ligase, chloroplastic/mitochondrial-like
Other Important Enzymes	442	XM_031543306.1	LOC116209611	polygalacturonase At1g48100
	443	XM_031546301.1	LOC116211786	polygalacturonase At1g48100-like
	444	XM_031546402.1	LOC116211874	probable beta-D-xylosidase 2
	445	XM_031551470.1	LOC116215668	pectinesterase 31
	446	XM_031520348.1	LOC116191971	beta-amylase- 8
	447	XM_031520699.1	LOC116192221	very-long-chain (3R)-3-hydroxyacyl-CoA dehydratase- PASTICCINO 2A
	448	XM_031520856.1	LOC116192324	GTPase HflX
	449	XM_031521199.1	LOC116192605	cyclin-L1-1
	450	XM_031521832.1	LOC116193080	cytochrome c oxidase subunit 6b-1-like
	451	XM_031521914.1	LOC116193139	transaldolase-
	452	XM_031525345.1	LOC116195915	lysine-specific demethylase 5B
	453	XM_031539427.1	LOC116206636	lysine-specific demethylase JMJ706-like
	454	XM_031542564.1	LOC116208957	phosphomannomutase
	455	XM_031545969.1	LOC116211529	AMP deaminase
	456	XM_031550328.1	LOC116214845	polyamine oxidase 1
	457	XM_031551020.1	LOC116215339	(S)-2-hydroxy-acid oxidase GLO1
	458	XM_031551284.1	LOC116215539	GPN-loop GTPase QQT1
	459	XM_031522831.1	LOC116194109	cytochrome c oxidase subunit 6b-2
	460	XM_031522907.1	LOC116194159	putative lysine-specific demethylase JMJ16
	461	XM_031523784.1	LOC116194877	copper methylamine oxidase-like
	462	XM_031524135.1	LOC116195154	gamma aminobutyrate transaminase 2
	463	XM_031524516.1	LOC116195369	ATP-dependent (S)-NAD(P)H-hydrate dehydratase-
	464	XM_031527701.1	LOC116197532	probable alpha-amylase- 2
	465	XM_031527951.1	LOC116197722	GTPase Der
	466	XM_031528050.1	LOC116197801	probable lysine-specific demethylase ELF6
	467	XM_031528098.1	LOC116197845	probable isoprenylcysteine alpha-carbonyl methylesterase ICMEL2
	468	XM_031530198.1	LOC116199728	mannosyl-oligosaccharide glucosidase GCS1
	469	XM_031530448.1	LOC116199877	AMSH-like ubiquitin thioesterase 2
	470	XM_031530644.1	LOC116200004	phosphoenolpyruvate carboxylase 4
	471	XM_031528729.1	LOC116198560	laccase-17-like
	472	XM_031528997.1	LOC116198765	laccase-17-like
	473	XM_031528935.1	LOC116198713	copper methylamine oxidase-like
	474	XM_031531587.1	LOC116200730	urease
	475	XM_031532123.1	LOC116201052	sphingosine-1-phosphate lyase
	476	XM_031532494.1	LOC116201308	cyclin-H1-1
	477	XM_031533303.1	LOC116201866	glucosidase 2 subunit beta-like
	478	XM_031533326.1	LOC116201883	alpha-glucan phosphorylase, H isozyme
	479	XM_031533640.1	LOC116202202	2,3-bisphosphoglycerate-dependent phosphoglycerate mutase-like
	480	XM_031533964.1	LOC116202419	phosphoenolpyruvate carboxylase 2
	481	XM_031534124.1	LOC116202542	cyclin-A1-1-like
	482	XM_031535153.1	LOC116203431	allantoinase
	483	XM_031535157.1	LOC116203431	allantoinase
	484	XM_031535285.1	LOC116203529	isoprenylcysteine alpha-carbonyl methylesterase ICME-like
	485	XM_031535548.1	LOC116203684	aconitate hydratase-, cytoplasmic
	486	XM_031536873.1	LOC116204677	acetyl-CoA carboxylase 1-like
	487	XM_031537215.1	LOC116204868	putative cyclin-B3-1
	488	XM_031537758.1	LOC116205232	alpha-glucosidase 2
	489	XM_031537758.1	LOC116205232	alpha-glucosidase 2
	490	XM_031537809.1	LOC116205268	alpha-L-arabinofuranosidase 1
	491	XM_031538178.1	LOC116205550	lysine-specific demethylase JMJ706
	492	XM_031538411.1	LOC116205756	phosphomannomutase
	493	XM_031539491.1	LOC116206692	L-ascorbate oxidase homolog
	494	XM_031541181.1	LOC116208013	superoxide dismutase [Cu-Zn] 1-like
	495	XM_031543689.1	LOC116209930	GPN-loop GTPase 3-like
	496	XM_031543752.1	LOC116209980	L-ascorbate oxidase homolog
	497	XM_031544392.1	LOC116210509	GTPase Der
	498	XM_031544544.1	LOC116210612	peroxisomal (S)-2-hydroxy-acid oxidase GLO4-like
	499	XM_031544963.1	LOC116210859	transaldolase-
	500	XM_031545189.1	LOC116211004	histone deacetylase- 9
	501	XM_031545244.1	LOC116211050	aconitate hydratase- 1
	502	XM_031545734.1	LOC116211377	probable glucan 1,3-alpha-glucosidase
	503	XM_031545908.1	LOC116211489	lysine-specific demethylase JMJ25-like
	504	XM_031546970.1	LOC116212384	peroxisomal (S)-2-hydroxy-acid oxidase GLO4-like
	505	XM_031547670.1	LOC116212918	copper methylamine oxidase-like
	506	XM_031548463.1	LOC116213494	histone deacetylase- 15
	507	XM_031548593.1	LOC116213580	G2/mitotic-specific cyclin-2-like
	508	XM_031548667.1	LOC116213646	lysine-specific demethylase JMJ25
	509	XM_031548735.1	LOC116213702	phosphoenolpyruvate carboxylase
	510	XM_031549358.1	LOC116214086	GPN-loop GTPase 3-like
	511	XM_031549991.1	LOC116214609	sulfite oxidase
	512	XM_031550061.1	LOC116214655	probable pectate lyase 1
	513	XM_031550967.1	LOC116215311	AMSH-like ubiquitin thioesterase 1
	514	XM_031551446.1	LOC116215652	enoyl-CoA hydratase- 2, peroxisomal
	515	XM_031548398.1	LOC116213450	GDP-L-galactose phosphorylase 2
	516	XM_031516537.1	LOC116187663	phosphomannomutase-like
	517	XM_031516781.1	LOC116187826	phosphomannomutase/phosphoglucomutase
	518	XM_031516784.1	LOC116187826	phosphomannomutase/phosphoglucomutase
	519	XM_031516860.1	LOC116187862	deoxycytidylate deaminase
	520	XM_031518649.1	LOC116189115	histone deacetylase- 5
	521	XM_031518760.1	LOC116189201	probable pectate lyase 8
	522	XM_031519158.1	LOC116189480	lysine-specific demethylase REF6
	523	XM_031519173.1	LOC116189490	tRNA modification GTPase MnmE
	524	XM_031551770.1	LOC116215942	cyclin-A2-1-like
	525	XM_031518373.1	LOC116188919	catalase isozyme 1
	526	XM_031520927.1	LOC116192388	endoribonuclease Dicer homolog 1
	527	XM_031537150.1	LOC116204803	pectin acetylesterase 12-like
	528	XM_031550158.1	LOC116214699	renalase
	529	XM_031536711.1	LOC116204563	pectin acetylesterase 3
	530	XM_031537598.1	LOC116205115	probable alkaline/neutral invertase B
	531	XM_031537612.1	LOC116205120	probable alkaline/neutral invertase D
	532	XM_031544300.1	LOC116210433	probable polygalacturonase
	533	XM_031544684.1	LOC116210694	probable polygalacturonase At1g80170
	534	XM_031547460.1	LOC116212773	pectin acetylesterase 10-like
	535	XM_031551396.1	LOC116215619	catalase isozyme 3-like
	536	XM_031551397.1	LOC116215620	catalase
	537	XM_031520193.1	LOC116190925	vacuolar-processing enzyme-like
	442	XM_031520880.1	LOC116192345	1,4-alpha-glucan-branching enzyme 3, chloroplastic/amyloplastic
	443	XM_031521137.1	LOC116192563	NADP-dependent malic enzyme-like
	444	XM_031521200.1	LOC116192607	ubiquitin-conjugating enzyme E2 28-like
	445	XM_031521201.1	LOC116192607	ubiquitin-conjugating enzyme E2 28-like
	446	XM_031521963.1	LOC116193170	ubiquitin-conjugating enzyme E2 36
	447	XM_031523464.1	LOC116194613	probable ubiquitin-conjugating enzyme E2 18
	448	XM_031533613.1	LOC116202063	ubiquitin-conjugating enzyme E2 32-like
	449	XM_031546076.1	LOC116211616	acyl-coenzyme A oxidase 4, peroxisomal
	450	XM_031546829.1	LOC116212262	ubiquitin-conjugating enzyme E2-17 kDa-like
	451	XM_031550647.1	LOC116215075	NAD-dependent malic enzyme 59 kDa isoform, mitochondrial
	452	XM_031551154.1	LOC116215440	ubiquitin-conjugating enzyme E2-23 kDa
	453	XM_031523682.1	LOC116194791	mRNA-decapping enzyme subunit 2
	454	XM_031528764.1	LOC116198580	OVARIAN TUMOR DOMAIN-containing deubiquitinating enzyme 6
	455	XM_031528662.1	LOC116198497	NADP-dependent malic enzyme-like
	456	XM_031530949.1	LOC116200193	OVARIAN TUMOR DOMAIN-containing deubiquitinating enzyme 7
	457	XM_031532420.1	LOC116201260	ubiquitin-conjugating enzyme E2 34-like
	458	XM_031532505.1	LOC116201315	NADP-dependent malic enzyme-like
	459	XM_031533215.1	LOC116201802	ubiquitin-conjugating enzyme E2 variant 1A-like
	460	XM_031536121.1	LOC116204064	NAD-dependent malic enzyme 62 kDa isoform, mitochondrial
	461	XM_031536126.1	LOC116204067	SUMO-activating enzyme subunit 2
	462	XM_031536855.1	LOC116204662	phosphatidylserine decarboxylase proenzyme 1, mitochondrial
	463	XM_031537288.1	LOC116204918	ubiquitin-conjugating enzyme E2 30
	464	XM_031537636.1	LOC116205140	peroxisomal acyl-coenzyme A oxidase 1
	465	XM_031537902.1	LOC116205330	ubiquitin-conjugating enzyme E2 28-like
	466	XM_031538457.1	LOC116205798	ubiquitin-conjugating enzyme E2-23 kDa-like
	467	XM_031539522.1	LOC116206729	insulin-degrading enzyme-like 1, peroxisomal
	468	XM_031540461.1	LOC116207499	ubiquitin-conjugating enzyme E2 32
	469	XM_031540876.1	LOC116207781	acetyl-coenzyme A carboxylase carboxyl transferase subunit alpha, chloroplastic
	470	XM_031541279.1	LOC116208065	mRNA-capping enzyme-like
	471	XM_031541718.1	LOC116208339	1,4-alpha-glucan-branching enzyme 2-2, chloroplastic/amyloplastic-like
	472	XM_031541949.1	LOC116208473	insulin-degrading enzyme-like 1, peroxisomal
	473	XM_031543028.1	LOC116209397	SUMO-conjugating enzyme SCE1-like
	474	XM_031543364.1	LOC116209651	ubiquitin-conjugating enzyme E2 28
	475	XM_031543365.1	LOC116209652	ubiquitin-conjugating enzyme E2-17 kDa-like
	476	XM_031544023.1	LOC116210195	beta-fructofuranosidase, insoluble isoenzyme CWINV1-like
	477	XM_031544231.1	LOC116210364	ubiquitin-conjugating enzyme E2 20
	478	XM_031544808.1	LOC116210766	ubiquitin-conjugating enzyme E2 28-like
	479	XM_031545442.1	LOC116211186	probable ubiquitin-conjugating enzyme E2 16
	480	XM_031545647.1	LOC116211320	ubiquitin-conjugating enzyme E2 7
	481	XM_031546267.1	LOC116211756	tRNA uridine 5-carboxymethylaminomethyl modification enzyme MnmG
	482	XM_031547506.1	LOC116212801	acyl-coenzyme A thioesterase 9, mitochondrial
	483	XM_031548526.1	LOC116213536	3-hydroxy-3-methylglutaryl-coenzyme A reductase 1-like
	484	XM_031549622.1	LOC116214247	probable acyl-activating enzyme 16, chloroplastic
	485	XM_031549701.1	LOC116214297	ubiquitin-conjugating enzyme E2 2
	486	XM_031550227.1	LOC116214769	SUMO-conjugating enzyme SCE1
	487	XM_031550500.1	LOC116214964	CCA-adding enzyme-like
	488	XM_031516857.1	LOC116187860	ubiquitin-like modifier-activating enzyme 5
	489	XM_031517324.1	LOC116188156	OVARIAN TUMOR DOMAIN-containing deubiquitinating enzyme 9-like
	490	XM_031517344.1	LOC116188166	ubiquitin-conjugating enzyme E2 2
	491	XM_031517721.1	LOC116188396	probable acyl-activating enzyme 17, peroxisomal
	492	XM_031517970.1	LOC116188541	OVARIAN TUMOR DOMAIN-containing deubiquitinating enzyme 11
	493	XM_031519228.1	LOC116189531	ubiquitin-conjugating enzyme E2 14
	494	XM_031528110.1	LOC116197856	probable indole-3-acetic acid-amido synthetase GH3.1
	495	XM_031535413.1	LOC116203609	glutamine-dependent NAD(+) synthetase
	496	XM_031541911.1	LOC116208454	long chain acyl-CoA synthetase 6, peroxisomal-like
	497	XM_031541983.1	LOC116208498	asparagine synthetase [glutamine-hydrolyzing] 2
	498	XM_031544839.1	LOC116210786	asparagine synthetase [glutamine-hydrolyzing] 1
	499	XM_031522148.1	LOC116193396	putative protease Do-like 14
	500	XM_031522208.1	LOC116193488	cysteine protease RD19A-like
	501	XM_031526119.1	LOC116196416	thiol protease aleurain-like
	502	XM_031527852.1	LOC116197659	protease Do-like 9
	503	XM_031527967.1	LOC116197738	protease 2
	504	XM_031529664.1	LOC116199341	subtilisin-like protease SBT6.1
	505	XM_031532183.1	LOC116201087	zinc protease PQQL-like
	506	XM_031532184.1	LOC116201087	zinc protease PQQL-like
	507	XM_031536950.1	LOC116204708	lon protease homolog 2, peroxisomal
	508	XM_031538023.1	LOC116205413	CAAX prenyl protease 1 homolog
	509	XM_031538403.1	LOC116205752	cysteine protease RD19A-like
	510	XM_031540556.1	LOC116207560	protease Do-like 7
	511	XM_031544579.1	LOC116210630	calpain-type cysteine protease DEK1
	512	XM_031549349.1	LOC116214082	probable Ufm1-specific protease
	513	XM_031516434.1	LOC116187608	subtilisin-like protease SBT2.5
	514	XM_031517111.1	LOC116188013	aspartyl protease AED3-like
	515	XM_031517983.1	LOC116188550	protease Do-like 9
	516	XM_031543507.1	LOC116209802	protease Do-like 10, mitochondrial
	517	XM_031527752.1	LOC116197576	CLP protease regulatory subunit CLPX1, mitochondrial
	518	XM_031529684.1	LOC116199362	CLP protease regulatory subunit CLPX3, mitochondrial
	519	XM_031535577.1	LOC116203703	presequence protease 2, chloroplastic/mitochondrial
	520	XM_031535827.1	LOC116203869	CLP protease regulatory subunit CLPX2, mitochondrial
	521	XM_031548879.1	LOC116213803	lon protease homolog 1, mitochondrial-like
	522	XM_031517172.1	LOC116188055	mitochondrial thiamine diphosphate carrier 2-like
	523	XM_031529795.1	LOC116199446	TBC1 domain family member 15
	524	XM_031541068.1	LOC116207935	formyltetrahydrofolate deformylase 1, mitochondrial-like
	525	XM_031541170.1	LOC116208003	alkaline/neutral invertase A, mitochondrial
	526	XM_031522237.1	LOC116193508	dihydroorotase, mitochondrial
	527	XM_031523008.1	LOC116194247	ubiquinol oxidase, mitochondrial
	528	XM_031523572.1	LOC116194696	TBC1 domain family member 13-like
	529	XM_031527778.1	LOC116197600	short integuments 2, mitochondrial
	530	XM_031530607.1	LOC116199985	chaperonin CPN60-like 2, mitochondrial
	531	XM_031528355.1	LOC116198043	prohibitin-1, mitochondrial
	532	XM_031528601.1	LOC116198436	gamma carbonic anhydrase 1, mitochondrial
	533	XM_031531162.1	LOC116200302	S-adenosylmethionine carrier 1, chloroplastic/mitochondrial
	534	XM_031533146.1	LOC116201753	S-adenosylmethionine carrier 1, chloroplastic/mitochondrial-like
	535	XM_031537872.1	LOC116205308	arginase 1, mitochondrial
	536	XM_031538810.1	LOC116206071	methylcrotonoyl-CoA carboxylase beta chain, mitochondrial
	537	XM_031539836.1	LOC116206992	TBC1 domain family member 8B-like
	538	XM_031540439.1	LOC116207480	ribonuclease II, chloroplastic/mitochondrial
	539	XM_031544475.1	LOC116210570	methylcrotonoyl-CoA carboxylase subunit alpha, mitochondrial
	540	XM_031548028.1	LOC116213179	gamma carbonic anhydrase 1, mitochondrial-like
	541	XM_031548029.1	LOC116213179	gamma carbonic anhydrase 1, mitochondrial-like
	542	XM_031521383.1	LOC116192749	protease Do-like 5, chloroplastic
	543	XM_031522967.1	LOC116194210	protease Do-like 8, chloroplastic
	544	XM_031523771.1	LOC116194865	protease Do-like 1, chloroplastic
	545	XM_031527792.1	LOC116197614	ATP-dependent Clp protease proteolytic subunit 6, chloroplastic-like
	546	XM_031538868.1	LOC116206101	ATP-dependent Clp protease proteolytic subunit 6, chloroplastic
	547	XM_031540387.1	LOC116207448	ATP-dependent Clp protease ATP-binding subunit ClpA homolog CD4B, chloroplastic-like
	548	XM_031540990.1	LOC116207877	ATP-dependent Clp protease proteolytic subunit 3, chloroplastic
	549	XM_031546332.1	LOC116211812	protease Do-like 2, chloroplastic
	550	XM_031549734.1	LOC116214321	ATP-dependent Clp protease proteolytic subunit 5, chloroplastic
	551	XM_031550444.1	LOC116214934	serine protease SPPA, chloroplastic
	552	XM_031516339.1	LOC116187562	ATP-dependent Clp protease ATP-binding subunit ClpA homolog CD4B, chloroplastic
	553	XM_031515707.1	LOC116187106	imidazoleglycerol-phosphate dehydratase, chloroplastic-like
	554	XM_031520181.1	LOC116190772	dihydroxy-acid dehydratase, chloroplastic
	555	XM_031520888.1	LOC116192351	pyridoxine/pyridoxamine 5'-phosphate oxidase 1, chloroplastic
	556	XM_031520901.1	LOC116192365	omega-amidase, chloroplastic
	557	XM_031521111.1	LOC116192538	cytochrome P450 97B2, chloroplastic
	558	XM_031521157.1	LOC116192575	phospho-2-dehydro-3-deoxyheptonate aldolase 1, chloroplastic-like
	559	XM_031521404.1	LOC116192767	phosphoribosylaminoimidazole carboxylase, chloroplastic
	560	XM_031522779.1	LOC116194059	ferritin-4, chloroplastic-like
	561	XM_031534115.1	LOC116202504	beta-carotene 3-hydroxylase, chloroplastic-like
	562	XM_031542652.1	LOC116209092	ferrochelatase-2, chloroplastic
	563	XM_031548154.1	LOC116213279	cystathionine beta-lyase, chloroplastic-like
	564	XM_031550970.1	LOC116215310	violaxanthin de-epoxidase, chloroplastic
	565	XM_031522861.1	LOC116194127	tRNase Z TRZ2, chloroplastic
	566	XM_031523628.1	LOC116194737	ferritin-4, chloroplastic-like
	567	XM_031524480.1	LOC116195352	neutral/alkaline invertase 3, chloroplastic-like
	568	XM_031525353.1	LOC116195922	2-Cys peroxiredoxin BAS1, chloroplastic-like
	569	XM_031528127.1	LOC116197869	L-aspartate oxidase, chloroplastic
	570	XM_031530146.1	LOC116199683	D-xylose-proton symporter-like 3, chloroplastic
	571	XM_031530626.1	LOC116199992	endoribonuclease YBEY, chloroplastic
	572	XM_031528579.1	LOC116198217	sirohydrochlorin ferrochelatase, chloroplastic-like
	573	XM_031528827.1	LOC116198632	phospho-2-dehydro-3-deoxyheptonate aldolase 1, chloroplastic-like
	574	XM_031529174.1	LOC116198903	superoxide dismutase [Cu-Zn], chloroplastic
	575	XM_031529601.1	LOC116199293	pheophytinase, chloroplastic
	576	XM_031529821.1	LOC116199470	ferrochelatase-2, chloroplastic
	577	XM_031530016.1	LOC116199594	chaperonin 60 subunit beta 2, chloroplastic
	578	XM_031529852.1	LOC116199489	probable 6-phosphogluconolactonase 4, chloroplastic
	579	XM_031530998.1	LOC116200211	alpha-1,4 glucan phosphorylase L-2 isozyme, chloroplastic/amyloplastic-like
	580	XM_031531554.1	LOC116200701	photosystem I reaction center subunit VI, chloroplastic
	581	XM_031533642.1	LOC116202205	10 kDa chaperonin 1, chloroplastic-like
	582	XM_031534033.1	LOC116202463	magnesium-protoporphyrin IX monomethyl ester [oxidative] cyclase, chloroplastic
	583	XM_031534564.1	LOC116202926	chloroplastic group IIB intron splicing facilitator CRS2-A, chloroplastic-like
	584	XM_031534703.1	LOC116203044	K(+) efflux antiporter 2, chloroplastic-like
	585	XM_031535125.1	LOC116203420	K(+) efflux antiporter 3, chloroplastic
	586	XM_031535203.1	LOC116203473	transketolase, chloroplastic
	587	XM_031535636.1	LOC116203741	glucose-6-phosphate/phosphate translocator 2, chloroplastic
	588	XM_031535842.1	LOC116203881	thioredoxin-like 1-2, chloroplastic
	589	XM_031536172.1	LOC116204094	arogenate dehydratase/prephenate dehydratase 1, chloroplastic
	590	XM_031536374.1	LOC116204287	beta-amylase 2, chloroplastic
	591	XM_031537383.1	LOC116204980	phospho-2-dehydro-3-deoxyheptonate aldolase 1, chloroplastic
	592	XM_031537950.1	LOC116205367	triose phosphate/phosphate translocator, chloroplastic
	593	XM_031538209.1	LOC116205580	fructose-bisphosphate aldolase 1, chloroplastic
	594	XM_031538994.1	LOC116206193	ubiquinol oxidase 4, chloroplastic/chromoplastic
	595	XM_031540594.1	LOC116207585	chloroplastic group IIB intron splicing facilitator CRS2-B, chloroplastic-like
	596	XM_031540986.1	LOC116207873	3-isopropylmalate dehydratase large subunit, chloroplastic
	597	XM_031541201.1	LOC116208025	beta-amylase 1, chloroplastic
	598	XM_031541463.1	LOC116208178	2-Cys peroxiredoxin BAS1, chloroplastic
	599	XM_031542345.1	LOC116208784	chaperonin 60 subunit alpha 2, chloroplastic
	600	XM_031542880.1	LOC116209286	transketolase, chloroplastic
	601	XM_031542904.1	LOC116209305	diaminopimelate epimerase, chloroplastic
	602	XM_031543059.1	LOC116209426	cytochrome c6, chloroplastic
	603	XM_031543449.1	LOC116209715	imidazoleglycerol-phosphate dehydratase 1, chloroplastic
	604	XM_031543652.1	LOC116209901	peroxiredoxin Q, chloroplastic
	605	XM_031543972.1	LOC116210149	triose phosphate/phosphate translocator, chloroplastic-like
	606	XM_031544220.1	LOC116210354	tRNA(adenine(34)) deaminase, chloroplastic
	607	XM_031544824.1	LOC116210778	chaperonin 60 subunit beta 4, chloroplastic
	608	XM_031544917.1	LOC116210833	arogenate dehydratase/prephenate dehydratase 2, chloroplastic-like
	609	XM_031545071.1	LOC116210920	probable transmembrane GTPase FZO-like, chloroplastic
	610	XM_031545184.1	LOC116211003	alkaline/neutral invertase E, chloroplastic-like
	611	XM_031546182.1	LOC116211702	ribosome-recycling factor, chloroplastic
	612	XM_031546365.1	LOC116211837	magnesium-chelatase subunit ChlD, chloroplastic
	613	XM_031546442.1	LOC116211903	GTPase ERA-like, chloroplastic
	614	XM_031546571.1	LOC116212001	fructose-bisphosphate aldolase 3, chloroplastic
	615	XM_031547071.1	LOC116212449	alpha-amylase 3, chloroplastic
	616	XM_031547100.1	LOC116212469	cysteine desulfurase 1, chloroplastic
	617	XM_031548569.1	LOC116213562	glucose-6-phosphate/phosphate translocator 1, chloroplastic
	618	XM_031548901.1	LOC116213821	triose phosphate/phosphate translocator, non-green plastid, chloroplastic-like
	619	XM_031548963.1	LOC116213861	probable cyclic nucleotide-gated ion channel 20, chloroplastic
	620	XM_031549115.1	LOC116213950	ribulose-phosphate 3-epimerase, chloroplastic
	621	XM_031549330.1	LOC116214073	alpha-1,4 glucan phosphorylase L isozyme, chloroplastic/amyloplastic
	622	XM_031549646.1	LOC116214263	enolase 1, chloroplastic
	623	XM_031550239.1	LOC116214779	solute carrier family 40 member 3, chloroplastic
	624	XM_031551418.1	LOC116215633	chloroplastic import inner membrane translocase subunit TIM22-2-like
	625	XM_031516072.1	LOC116187406	ribulose-phosphate 3-epimerase, chloroplastic-like
	626	XM_031516674.1	LOC116187750	triose phosphate/phosphate translocator, non-green plastid, chloroplastic-like
	627	XM_031516731.1	LOC116187791	ferritin-3, chloroplastic-like
	628	XM_031517855.1	LOC116188473	tocopherol cyclase, chloroplastic
	629	XM_031518146.1	LOC116188659	coproporphyrinogen-III oxidase 1, chloroplastic-like
	630	XM_031518403.1	LOC116188951	delta-aminolevulinic acid dehydratase, chloroplastic
	631	XM_031518404.1	LOC116188951	delta-aminolevulinic acid dehydratase, chloroplastic
	632	XM_031518689.1	LOC116189148	DAR GTPase 3, chloroplastic
	633	XM_031518735.1	LOC116189184	carboxyvinyl-carboxyphosphonate phosphorylmutase, chloroplastic-like
	634	XM_031518766.1	LOC116189205	biotin carboxylase 2, chloroplastic
	635	XM_031518959.1	LOC116189335	chromophore lyase CRL, chloroplastic
	636	XM_031551657.1	LOC116215862	lycopene epsilon cyclase, chloroplastic
	637	XM_031518250.1	LOC116188776	carotenoid 9,10(9',10')-cleavage dioxygenase 1-like
	638	XM_031520382.1	LOC116192002	glucose-6-phosphate isomerase 1, chloroplastic
	639	XM_031521594.1	LOC116192896	beta-carotene isomerase D27, chloroplastic
	640	XM_031529400.1	LOC116199103	cis-3-alkyl-4-alkyloxetan-2-one decarboxylase
	641	XM_031529535.1	LOC116199237	ribulose bisphosphate carboxylase/oxygenase activase, chloroplastic
	642	XM_031547297.1	LOC116212655	peptidyl-prolyl cis-trans isomerase PASTICCINO1
	643	XM_031548235.1	LOC116213344	beta-galactosidase 5-like
	644	XM_031522223.1	LOC116193501	alpha-galactosidase-like
	645	XM_031522300.1	LOC116193555	1,2-dihydroxy-3-keto-5-methylthiopentene dioxygenase 1
	646	XM_031522598.1	LOC116193853	beta-galactosidase-like
	647	XM_031522846.1	LOC116194117	alpha-galactosidase-like
	648	XM_031523127.1	LOC116194337	inositol oxygenase 4-like
	649	XM_031523577.1	LOC116194699	beta-galactosidase 9
	650	XM_031523872.1	LOC116194942	beta-glucosidase BoGH3B-like
	651	XM_031524993.1	LOC116195689	L-ascorbate peroxidase 3
	652	XM_031525497.1	LOC116196005	probable alpha-mannosidase At5g13980
	653	XM_031525912.1	LOC116196268	peptidyl-prolyl cis-trans isomerase FKBP16-4, chloroplastic
	654	XM_031528001.1	LOC116197762	peptidyl-prolyl cis-trans isomerase CYP18-2
	655	XM_031528039.1	LOC116197788	triosephosphate isomerase, chloroplastic
	656	XM_031530149.1	LOC116199686	ribulose bisphosphate carboxylase/oxygenase activase, chloroplastic-like
	657	XM_031530707.1	LOC116200042	pheophorbide a oxygenase, chloroplastic
	658	XM_031528532.1	LOC116198183	alpha-galactosidase-like
	659	XM_031528532.1	LOC116198183	alpha-galactosidase-like
	660	XM_031529029.1	LOC116198791	peptidyl-prolyl cis-trans isomerase CYP20-1-like
	661	XM_031529881.1	LOC116199513	putative beta-glucosidase 41
	662	XM_031531820.1	LOC116200872	beta-galactosidase-like
	663	XM_031532012.1	LOC116200979	mannosyl-oligosaccharide 1,2-alpha-mannosidase MNS1-like
	664	XM_031532013.1	LOC116200979	mannosyl-oligosaccharide 1,2-alpha-mannosidase MNS1-like
	665	XM_031532964.1	LOC116201663	glutamate decarboxylase 4
	666	XM_031533076.1	LOC116201702	beta-galactosidase 17
	667	XM_031533415.1	LOC116201941	L-ascorbate peroxidase, cytosolic
	668	XM_031533551.1	LOC116202043	beta-galactosidase-like
	669	XM_031533576.1	LOC116202064	beta-galactosidase 6
	670	XM_031533702.1	LOC116202242	peptidyl-prolyl cis-trans isomerase CYP18-1
	671	XM_031533911.1	LOC116202373	peptidyl-prolyl cis-trans isomerase FKBP13, chloroplastic-like
	672	XM_031533912.1	LOC116202374	serine decarboxylase-like
	673	XM_031535088.1	LOC116203393	prolycopene isomerase, chloroplastic
	674	XM_031535268.1	LOC116203519	alpha-mannosidase At3g26720-like
	675	XM_031536685.1	LOC116204546	malonyl-CoA decarboxylase, mitochondrial
	676	XM_031537167.1	LOC116204840	peptidyl-prolyl cis-trans isomerase
	677	XM_031537435.1	LOC116205016	1-(5-phosphoribosyl)-5-[(5-phosphoribosylamino)methylideneamino] imidazole-4-carboxamide isomerase, chloroplastic
	678	XM_031537712.1	LOC116205199	glutamate decarboxylase 1
	679	XM_031538154.1	LOC116205525	peptidyl-prolyl cis-trans isomerase CYP21-1
	680	XM_031538198.1	LOC116205568	diaminopimelate decarboxylase 1, chloroplastic-like
	681	XM_031538364.1	LOC116205716	chlorophyllide a oxygenase, chloroplastic
	682	XM_031539546.1	LOC116206741	ribulose bisphosphate carboxylase/oxygenase activase 2, chloroplastic-like
	683	XM_031540676.1	LOC116207640	peptidyl-prolyl cis-trans isomerase CYP65
	684	XM_031540793.1	LOC116207720	prolycopene isomerase, chloroplastic
	685	XM_031540794.1	LOC116207720	prolycopene isomerase, chloroplastic
	686	XM_031540925.1	LOC116207832	carotene epsilon-monooxygenase, chloroplastic
	687	XM_031541344.1	LOC116208106	L-ascorbate peroxidase 2, cytosolic
	688	XM_031541818.1	LOC116208406	1,2-dihydroxy-3-keto-5-methylthiopentene dioxygenase 2
	689	XM_031542017.1	LOC116208531	beta-glucosidase-like SFR2, chloroplastic
	690	XM_031542941.1	LOC116209333	peptidyl-prolyl cis-trans isomerase FKBP20-2, chloroplastic
	691	XM_031543559.1	LOC116209838	beta-galactosidase 8
	692	XM_031543742.1	LOC116209970	triosephosphate isomerase, cytosolic-like
	693	XM_031544027.1	LOC116210199	peptidyl-prolyl cis-trans isomerase CYP59-like
	694	XM_031544211.1	LOC116210343	peroxidase 72-like
	695	XM_031544467.1	LOC116210563	peptidyl-prolyl cis-trans isomerase FKBP19, chloroplastic
	696	XM_031544525.1	LOC116210604	beta-glucosidase 40-like
	697	XM_031544677.1	LOC116210688	L-ascorbate peroxidase, cytosolic-like
	698	XM_031545343.1	LOC116211117	2,4-dichlorophenol 6-monooxygenase
	699	XM_031545377.1	LOC116211142	peptidyl-prolyl cis-trans isomerase CYP71
	700	XM_031545633.1	LOC116211312	beta-galactosidase 3
	701	XM_031545736.1	LOC116211378	beta-galactosidase 10
	702	XM_031545773.1	LOC116211407	isopentenyl-diphosphate Delta-isomerase I
	703	XM_031546100.1	LOC116211638	peptidyl-prolyl cis-trans isomerase CYP40
	704	XM_031546926.1	LOC116212361	methylsterol monooxygenase 2-2-like
	705	XM_031547162.1	LOC116212511	beta-glucosidase 40-like
	706	XM_031547184.1	LOC116212525	peptidyl-prolyl cis-trans isomerase CYP23
	707	XM_031547357.1	LOC116212710	alpha-mannosidase I MNS5
	708	XM_031548347.1	LOC116213426	peptidyl-prolyl cis-trans isomerase FKBP18, chloroplastic
	709	XM_031549328.1	LOC116214071	homogentisate 1,2-dioxygenase
	710	XM_031549597.1	LOC116214231	alpha-galactosidase-like
	711	XM_031550117.1	LOC116214697	glucose-6-phosphate isomerase, cytosolic
	712	XM_031550119.1	LOC116214697	glucose-6-phosphate isomerase, cytosolic
	713	XM_031550215.1	LOC116214761	peptidyl-prolyl cis-trans isomerase FKBP42
	714	XM_031550288.1	LOC116214812	beta-galactosidase 15-like
	715	XM_031550392.1	LOC116214899	beta-glucosidase 44-like
	716	XM_031550928.1	LOC116215283	beta-carotene isomerase D27, chloroplastic
	717	XM_031551095.1	LOC116215395	2-oxoglutarate and iron-dependent oxygenase JMJD4
	718	XM_031551422.1	LOC116215636	glutamate decarboxylase 5-like
	719	XM_031548421.1	LOC116213467	1-deoxy-D-xylulose 5-phosphate reductoisomerase, chloroplastic
	720	XM_031515978.1	LOC116187322	alpha-galactosidase 3
	721	XM_031516433.1	LOC116187607	cycloeucalenol cycloisomerase
	722	XM_031516737.1	LOC116187798	diphosphomevalonate decarboxylase MVD2, peroxisomal
	723	XM_031517254.1	LOC116188106	alpha-galactosidase 1-like
	724	XM_031517312.1	LOC116188148	serine decarboxylase-like
	725	XM_031517401.1	LOC116188200	phytanoyl-CoA dioxygenase
	726	XM_031517756.1	LOC116188412	carotenoid 9,10(9',10')-cleavage dioxygenase 1-like
	727	XM_031518020.1	LOC116188574	ribulose bisphosphate carboxylase/oxygenase activase 2, chloroplastic
	728	XM_031518053.1	LOC116188600	carotenoid 9,10(9',10')-cleavage dioxygenase 1-like
	729	XM_031518134.1	LOC116188647	peptidyl-prolyl cis-trans isomerase FKBP62-like
	730	XM_031518154.1	LOC116188666	beta-galactosidase-like
	731	XM_031518636.1	LOC116189104	probable L-ascorbate peroxidase 6, chloroplastic/mitochondrial
	732	XM_031519129.1	LOC116189459	carotenoid 9,10(9',10')-cleavage dioxygenase 1-like
	733	XM_031519189.1	LOC116189502	carotenoid 9,10(9',10')-cleavage dioxygenase 1-like
	734	XM_031519275.1	LOC116189562	triosephosphate isomerase, cytosolic
	735	XM_031551852.1	LOC116215988	beta-glucosidase 11-like
	736	XM_031515675.1	LOC116187084	D-aminoacyl-tRNA deacylase-like
	737	XM_031530933.1	LOC116200182	D-aminoacyl-tRNA deacylase
	738	XM_031533491.1	LOC116201992	tRNA-specific 2-thiouridylase MnmA
	739	XM_031540341.1	LOC116207417	tRNA threonylcarbamoyladenosine dehydratase-

## Sheet: DNA synthesis & Repair
Suppl Table S8	Functional categorization of 3445 annotated Tunisia genes with 1233 PIP markers
		DAN synthesis and repair
1	XM_031520296.1	LOC116191922	DNA topoisomerase 2
2	XM_031521070.1	LOC116192512	DNA gyrase subunit B, chloroplastic/mitochondrial-like
3	XM_031545385.1	LOC116211145	(6-4)DNA photolyase
4	XM_031524964.1	LOC116195667	DNA topoisomerase 1
5	XM_031526175.1	LOC116196450	DNA-(apurinic or apyrimidinic site) lyase, chloroplastic
6	XM_031530182.1	LOC116199720	DNAJ homolog subfamily C GRV2
7	XM_031528728.1	LOC116198559	DNA topoisomerase 3-alpha
8	XM_031531151.1	LOC116200296	DNA topoisomerase 6 subunit B
9	XM_031537362.1	LOC116204965	DNAJ homolog subfamily C member 8
10	XM_031538628.1	LOC116205928	DNA repair endonuclease UVH1
11	XM_031539081.1	LOC116206261	DNA primase small subunit
12	XM_031541182.1	LOC116208014	tyrosyl-DNA phosphodiesterase 1
13	XM_031544436.1	LOC116210544	DNAJ homolog subfamily C member 8
14	XM_031544625.1	LOC116210660	probable DNA primase large subunit
15	XM_031548375.1	LOC116213437	DNA topoisomerase 1 alpha-like
16	XM_031551331.1	LOC116215572	DNA-(apurinic or apyrimidinic site) lyase
17	XM_031518740.1	LOC116189187	DNA gyrase subunit A, chloroplastic/mitochondrial
18	XM_031518741.1	LOC116189187	DNA gyrase subunit A, chloroplastic/mitochondrial
19	XM_031532034.1	LOC116200988	DEAD-box ATP-dependent RNA helicase 40
20	XM_031541273.1	LOC116208058	ATP-dependent helicase BRM
21	XM_031551244.1	LOC116215507	DEAD-box ATP-dependent RNA helicase 8-like
22	XM_031522636.1	LOC116193894	probable ATP-dependent DNA helicase CHR12
23	XM_031523669.1	LOC116194782	RNA helicase aquarius
24	XM_031528873.1	LOC116198670	helicase SEN1
25	XM_031529824.1	LOC116199473	DEAD-box ATP-dependent RNA helicase 37-like
26	XM_031531006.1	LOC116200214	DExH-box ATP-dependent RNA helicase DExH11
27	XM_031532650.1	LOC116201410	DEAD-box ATP-dependent RNA helicase 16
28	XM_031533089.1	LOC116201711	DEAD-box ATP-dependent RNA helicase 20
29	XM_031533745.1	LOC116202265	ATP-dependent DNA helicase Q-like 4A
30	XM_031534710.1	LOC116203047	DEAD-box ATP-dependent RNA helicase 8-like
31	XM_031537174.1	LOC116204843	DEAD-box ATP-dependent RNA helicase 39-like
32	XM_031537194.1	LOC116204858	DEAD-box ATP-dependent RNA helicase 28
33	XM_031538454.1	LOC116205796	probable pre-mRNA-splicing factor ATP-dependent RNA helicase DEAH9
34	XM_031538860.1	LOC116206095	DExH-box ATP-dependent RNA helicase DExH9
35	XM_031539135.1	LOC116206304	DEAD-box ATP-dependent RNA helicase FANCM
36	XM_031540652.1	LOC116207622	DEAD-box ATP-dependent RNA helicase 57
37	XM_031541341.1	LOC116208103	probable DNA helicase MCM8
38	XM_031545626.1	LOC116211307	probable pre-mRNA-splicing factor ATP-dependent RNA helicase DEAH4
39	XM_031546255.1	LOC116211747	pre-mRNA-splicing factor ATP-dependent RNA helicase DEAH10
40	XM_031546256.1	LOC116211747	pre-mRNA-splicing factor ATP-dependent RNA helicase DEAH10
41	XM_031546305.1	LOC116211791	DExH-box ATP-dependent RNA helicase DExH12-like
42	XM_031546569.1	LOC116212000	DExH-box ATP-dependent RNA helicase DExH5, mitochondrial
43	XM_031546582.1	LOC116212013	pre-mRNA-splicing factor ATP-dependent RNA helicase DEAH7-like
44	XM_031547166.1	LOC116212517	ATP-dependent DNA helicase DDM1
45	XM_031547337.1	LOC116212695	DExH-box ATP-dependent RNA helicase DExH12
46	XM_031549266.1	LOC116214043	probable pre-mRNA-splicing factor ATP-dependent RNA helicase DEAH2
47	XM_031550159.1	LOC116214723	DEAD-box ATP-dependent RNA helicase 51
48	XM_031515695.1	LOC116187098	pre-mRNA-splicing factor ATP-dependent RNA helicase DEAH1
49	XM_031516689.1	LOC116187761	pre-mRNA-splicing factor ATP-dependent RNA helicase DEAH7-like
50	XM_031516845.1	LOC116187853	DEAD-box ATP-dependent RNA helicase 56
51	XM_031517007.1	LOC116187953	DEAD-box ATP-dependent RNA helicase 56-like
52	XM_031519051.1	LOC116189400	ATP-dependent DNA helicase Q-like 3
53	XM_031519422.1	LOC116189660	probable helicase senataxin
54	XM_031539713.1	LOC116206885	DNA ligase 6
55	XM_031523649.1	LOC116194762	RNA exonuclease 4
56	XM_031530547.1	LOC116199920	flap endonuclease 1-like
57	XM_031528309.1	LOC116197982	RNA exonuclease 4
58	XM_031542041.1	LOC116208548	endonuclease 4-like
59	XM_031547366.1	LOC116212714	flap endonuclease 1

## Sheet: Biotic and Abiotic stress 
Biotic and Abiotic stress tolerance
	1	XM_031523266.1	LOC116194458	protein ENHANCED DISEASE resistance 2-like
	2	XM_031524361.1	LOC116195285	pleiotropic drug resistance protein 2-like
	3	XM_031524402.1	LOC116195301	protein resistance TO PHYTOPHTHORA 1, chloroplastic-like
	4	XM_031530089.1	LOC116199640	protein ENHANCED DISEASE resistance 2-like
	5	XM_031528845.1	LOC116198647	pleiotropic drug resistance protein 1-like
	6	XM_031530883.1	LOC116200160	IAA-alanine resistance protein 1
	7	XM_031530986.1	LOC116200205	protein ENHANCED DISEASE resistance 2
	8	XM_031530986.1	LOC116200205	protein ENHANCED DISEASE resistance 2
	9	XM_031534337.1	LOC116202729	protein ENHANCED DISEASE resistance 2-like
	10	XM_031540008.1	LOC116207145	TMV resistance protein N-like
	11	XM_031547050.1	LOC116212433	pleiotropic drug resistance protein 2-like
	12	XM_031547051.1	LOC116212434	pleiotropic drug resistance protein 2-like
	13	XM_031547758.1	LOC116212977	pleiotropic drug resistance protein 3-like
	14	XM_031550286.1	LOC116214810	pleiotropic drug resistance protein 3-like
	15	XM_031551868.1	LOC116216003	putative disease resistance protein RGA3
	16	XM_031551869.1	LOC116216003	putative disease resistance protein RGA3
	17	XM_031518954.1	LOC116189330	protein resistance TO PHYTOPHTHORA 1, chloroplastic-like
	18	XM_031551780.1:	LOC116215951	putative disease resistance protein RGA1
	19	XM_031548685.1	LOC116213663	betaine aldehyde dehydrogenase 2, mitochondrial-like
	20	XM_031548687.1	LOC116213664	betaine aldehyde dehydrogenase 1, chloroplastic
	21	XM_031517315.1	LOC116188152	early nodulin -93
	22	XM_031549035.1	LOC116213902	hydroxyacylglutathione hydrolase 2, mitochondrial-like
	23	XM_031533743.1	LOC116202264	glutathione S-transferase DHAR3, chloroplastic
	24	XM_031543317.1	LOC116209618	glutathione S-transferase L3-like
	25	XM_031516340.1	LOC116187563	glutathione reductase, chloroplastic
	26	XM_031516341.1	LOC116187563	glutathione reductase, chloroplastic
	27	XM_031527779.1	LOC116197601	S-formylglutathione hydrolase
	28	XM_031523647.1	LOC116194755	glutathione synthetase, chloroplastic
	29	XM_031532758.1	LOC116201498	probable lactoylglutathione lyase, chloroplastic
	30	XM_031519318.1	LOC116189598	phospholipid hydroperoxide glutathione peroxidase, chloroplastic
	31	XM_031542362.1	LOC116208800	lactoylglutathione lyase GLX1
	32	XM_031533257.1	LOC116201832	lactoylglutathione lyase
	33	XM_031543187.1	LOC116209530	lactoylglutathione lyase
	34	XM_031535921.1	LOC116203937	glutathione PIP1-3-like
	35	XM_031528247.1	LOC116197961	glutathionesynthetase nodule isozyme
	36	XM_031538143.1	LOC116205514	glutathionesynthetase cytosolic isozyme 2
	37	XM_031550649.1	LOC116215080	glutathionesynthetase nodule isozyme
	38	XM_031521639.1	LOC116192933	glutathionesynthetase leaf isozyme, chloroplastic
	39	XM_031518108.1	LOC116188629	glutathione-tRNA(Gln) amidotransferase subunit B, chloroplastic/mitochondrial
	40	XM_031523438.1	LOC116194587	glutathione-tRNA(Gln) amidotransferase subunit A, chloroplastic/mitochondrial
	41	XM_031529751.1	LOC116199413	glutathione-tRNA(Gln) amidotransferase subunit A
	42	XM_031525520.1	LOC116196016	glutathioneprotein 83
	43	XM_031531055.1	LOC116200244	glutathioneprotein 90-5, chloroplastic
	44	XM_031531057.1	LOC116200246	glutathione70 kDa protein, mitochondrial
	45	XM_031532301.1	LOC116201170	glutathione70 kDa protein 15-like
	46	XM_031533944.1	LOC116202398	glutathione70 kDa protein, mitochondrial-like
	47	XM_031534083.1	LOC116202506	glutathioneprotein 83-like
	48	XM_031534525.1	LOC116202890	glutathioneprotein 90-6, mitochondrial
	49	XM_031535526.1	LOC116203669	glutathione70 kDa protein 17-like
	50	XM_031537540.1	LOC116205081	glutathioneprotein 83-like
	51	XM_031547948.1	LOC116213122	glutathionecognate protein 80
	52	XM_031516417.1	LOC116187600	glutathione70 kDa protein 17-like
	53	XM_031528157.1	LOC116197889	probable N-acetyl-gamma-glutathione-phosphate reductase, chloroplastic
	54	XM_031548577.1	LOC116213568	gamma-glutathione hydrolase 2-like
	55	XM_031532768.1	LOC116201503	glutathione70-glutathione90 organizing protein 3-like
	56	XM_031541154.1	LOC116207991	calcium permeable glutathione-gated cation channel 1
	57	XM_031524358.1	LOC116195283	glutathione
	58	XM_031533247.1	LOC116201829	NADP-specific glutathione
	59	XM_031533570.1	LOC116202058	glutathione 2-like
	60	XM_031537831.1	LOC116205280	glutathione 1
	61	XM_031538980.1	LOC116206181	glutathione
	62	XM_031539290.1	LOC116206418	glutathione 1
	63	XM_031546910.1	LOC116212352	glutathione 1-like
	64	XM_031546913.1	LOC116212354	glutathione 1
	65	XM_031546914.1	LOC116212354	glutathione 1
	66	XM_031517607.1	LOC116188328	glutathione class-3
	67	XM_031519179.1	LOC116189494	glutathione-like 6
	68	XM_031523835.1	LOC116194917	glutathione aldehyde dehydrogenase, chloroplastic-like
	69	XM_031543639.1	LOC116209889	26s proteasome regulatory subunit S10B homolog B
	70	XM_031545840.1	LOC116211444	26s proteasome regulatory subunit 6A homolog
	71	XM_031532981.1	LOC116201674	26s proteasome regulatory subunit 8 homolog A-like
	72	XM_031537634.1	LOC116205138	26s proteasome regulatory subunit 6B homolog
	73	XM_031545967.1	LOC116211527	26s proteasome regulatory subunit 7A-like
	74	XM_031550225.1	LOC116214767	26s proteasome regulatory subunit 4 homolog A-like
	75	XM_031550689.1	LOC116215109	26s proteasome regulatory subunit 7
	76	XM_031515514.1	LOC116186955	26s proteasome regulatory subunit 4 homolog A
	77	XM_031521991.1	LOC116193194	ubiquitin receptor RAD23b-like
	78	XM_031543343.1	LOC116209639	ethylene receptor
	79	XM_031549183.1	LOC116213988	vacuolar-sorting receptor 1-like
	80	XM_031531882.1	LOC116200912	ultraviolet-B receptor UVR8-like
	81	XM_031537243.1	LOC116204889	vacuolar-sorting receptor 3-like
	82	XM_031538030.1	LOC116205421	ultraviolet-B receptor UVR8-like
	83	XM_031541392.1	LOC116208136	ultraviolet-B receptor UVR8
	84	XM_031541935.1	LOC116208467	ultraviolet-B receptor UVR8-like
	85	XM_031544686.1	LOC116210696	signal recognition particle receptor subunit beta-like
	86	XM_031546330.1	LOC116211810	ultraviolet-B receptor UVR8
	87	XM_031516066.1	LOC116187400	ultraviolet-B receptor UVR8
	88	XM_031516965.1	LOC116187930	mitochondrial import receptor subunit TOM40-1-like
	89	XM_031518586.1	LOC116189057	non-specific glutathione-transfer protein-like 1
	90	XM_031528315.1	LOC116198016	probable glutathione-A-disaccharide synthase, mitochondrial
	91	XM_031532634.1	LOC116201405	glutathione phosphate phosphatase 2
	92	XM_031537303.1	LOC116204928	lysophosphoglutathione acyltransferase LPEAT2
	93	XM_031538229.1	LOC116205597	lysophosphoglutathione acyltransferase 1-like
	94	XM_031535108.1	LOC116203405	RHO GDP-dissociation inhibitor 1
	95	XM_031539049.1	LOC116206235	RHO GDP-dissociation inhibitor 1-like
	96	XM_031520597.1	LOC116192141	ATP-dependent zinc metalloprotease FTSH 4, mitochondrial
	97	XM_031522072.1	LOC116193262	ATP-dependent zinc metalloprotease FTSH 12, chloroplastic
	98	XM_031550735.1	LOC116215137	probable inactive ATP-dependent zinc metalloprotease FTSHI 1, chloroplastic
	99	XM_031532116.1	LOC116201045	probable inactive ATP-dependent zinc metalloprotease FTSHI 4, chloroplastic
	100	XM_031534772.1	LOC116203109	ATP-dependent zinc metalloprotease FTSH 11, chloroplastic/mitochondrial
	101	XM_031539200.1	LOC116206356	ATP-dependent zinc metalloprotease FTSH 2, chloroplastic
	102	XM_031541253.1	LOC116208049	probable inactive ATP-dependent zinc metalloprotease FTSHI 5, chloroplastic
	103	XM_031543942.1	LOC116210129	ATP-dependent zinc metalloprotease FTSH 9, chloroplastic-like
	104	XM_031519210.1	LOC116189522	probable zinc metalloprotease EGY2, chloroplastic

[truncated: 1 more sheets: Pie chart]
