# Supplementary material for: Chromosome-specific potential intron polymorphism markers for large-scale genotyping applications in pomegranate
Source: Front Plant Sci. 2022 Aug 30;13:943959. doi: 10.3389/fpls.2022.943959 (PMC9468638; doi:10.3389/fpls.2022.943959)
Supplement: Supplementary Table 9 — Details of 956 Arabidopsis homolog genes of pomegranate having single PIP marker amplicons used for GO annotation. [file Table_9.xlsx]

## Sheet: Sheet1
Suppl Table S9	Details of 956 Arabidopsis homologue genes of pomegranate having single PIP marker amplicons used for GO Annotation
Sl.No	Marker	Gene ID	Acc ID	Arabidopsis Gene ID	Chrmosome	Annotation
1	>Pg_PIP939	LOC116209639	XM_031543343.1	AT1G66340	chr1	ethylene receptor
2	>Pg_PIP757	LOC116201763	XM_031533163.1	AT1G16780	chr1	pyrophosphate-energized membrane proton pump 3
3	>Pg_PIP1162	LOC116214140	XM_031549461.1	AT1G79690	chr1	nudix hydrolase 3
4	>Pg_PIP785	LOC116202395	XM_031533942.1	AT3G47950	chr1	ATPase 9, plasma membrane-type
5	>Pg_PIP653	LOC116199103	XM_031529400.1	AT1G52510	chr1	cis-3-alkyl-4-alkyloxetan-2-one decarboxylase
6	>Pg_PIP994	LOC116211145	XM_031545385.1	AT3G15620	chr1	(6-4)DNA photolyase
7	>Pg_PIP1067	LOC116212655	XM_031547297.1	AT3G54010	chr1	peptidyl-prolyl cis-trans isomerase PASTICCINO1
8	>Pg_PIP846	LOC116208529	XM_031542019.1	AT3G09090	chr1	protein DEFECTIVE IN EXINE FORMATION 1
9	>Pg_PIP580	LOC116193310	XM_031522130.1	AT5G01520	chr1	E3 ubiquitin-protein ligase AIRP2
10	>Pg_PIP1024	LOC116211529	XM_031545969.1	AT2G38280	chr1	AMP deaminase
11	>Pg_PIP489	LOC116193062	XM_031521812.1	AT5G58420	chr1	40S ribosomal protein S4
12	>Pg_PIP1147	LOC116213988	XM_031549183.1	AT3G52850	chr1	vacuolar-sorting receptor 1-like
13	>Pg_PIP708	LOC116200797	XM_031531710.1	AT5G01020	chr1	probable serine/threonine-protein kinase PBL8
14	>Pg_PIP1051	LOC116212270	XM_031546836.1	AT5G44030	chr1	cellulose synthase A catalytic subunit 7 [UDP-forming]
15	>Pg_PIP662	LOC116199446	XM_031529795.1	AT4G28550	chr1	TBC1 domain family member 15
16	>Pg_PIP1235	LOC116215287	XM_031550935.1	AT3G07670	chr1	ribulose-1,5 bisphosphate carboxylase/oxygenase large subunit N-methyltransferase, chloroplastic
17	>Pg_PIP389	LOC116192811	XM_031521458.1	AT3G23310	chr1	serine/threonine-protein kinase tricorner-like
18	>Pg_PIP1185	LOC116214663	XM_031550075.1	AT1G78580	chr1	alpha,alpha-trehalose-phosphate synthase [UDP-forming] 1-like
19	>Pg_PIP536	LOC116193170	XM_031521963.1	AT1G16890	chr1	ubiquitin-conjugating enzyme E2 36
20	>Pg_PIP106	LOC116190080	XM_031519743.1	AT3G13070	chr1	DUF21 domain-containing protein At1g55930, chloroplastic-like
21	>Pg_PIP1176	LOC116214598	XM_031549980.1	AT5G55260	chr1	serine/threonine-protein phosphatase PP-X isozyme 2
22	>Pg_PIP856	LOC116208621	XM_031542189.1	AT3G20330	chr1	aspartate carbamoyltransferase 2, chloroplastic-like
23	>Pg_PIP241	LOC116192345	XM_031520880.1	AT3G20440	chr1	1,4-alpha-glucan-branching enzyme 3, chloroplastic/amyloplastic
24	>Pg_PIP176	LOC116192163	XM_031520625.1	AT4G27020	chr1	uncharacterized LOC116192163
25	>Pg_PIP1116	LOC116213538	XM_031548536.1	AT5G54750	chr1	trafficking protein particle complex subunit 3-like
26	>Pg_PIP1129	LOC116213696	XM_031548730.1	AT1G42430	chr1	uncharacterized LOC116213696
27	>Pg_PIP73	LOC116188919	XM_031518373.1	AT4G35090	chr1	catalase isozyme 1
28	>Pg_PIP795	LOC116203642	XM_031535471.1	AT1G20720	chr1	Fanconi anemia group J protein
29	>Pg_PIP746	LOC116201662	XM_031532967.1	AT1G20950	chr1	pyrophosphate--fructose 6-phosphate 1-phosphotransferase subunit alpha
30	>Pg_PIP597	LOC116194114	XM_031522847.1	AT5G42390	chr1	stromal processing peptidase, chloroplastic
31	>Pg_PIP558	LOC116193262	XM_031522072.1	AT1G79560	chr1	ATP-dependent zinc metalloprotease FTSH 12, chloroplastic
32	>Pg_PIP569	LOC116193267	XM_031522082.1	AT1G79230	chr1	thiosulfate/3-mercaptopyruvate sulfurtransferase 1, mitochondrial-like
33	>Pg_PIP1065	LOC116212523	XM_031547181.1	AT3G14410	chr1	probable sugar phosphate/phosphate translocator At3g14410
34	>Pg_PIP1153	LOC116214039	XM_031549265.1	AT1G17130	chr1	splicing factor YJU2
35	>Pg_PIP40	LOC116187987	XM_031517104.1	AT1G17110	chr1	ubiquitin carboxyl-terminal hydrolase 15-like
36	>Pg_PIP492	LOC116193080	XM_031521832.1	AT1G22450	chr1	cytochrome c oxidase subunit 6b-1-like
37	>Pg_PIP500	LOC116193096	XM_031521851.1	AT1G35220	chr1	protein FAM91A1
38	>Pg_PIP8	LOC116187571	XM_031516358.1	AT1G76030	chr1	V-type proton ATPase subunit B2
39	>Pg_PIP329	LOC116192592	XM_031521175.1	AT1G19850	chr1	auxin response factor 5
40	>Pg_PIP954	LOC116209889	XM_031543639.1	AT1G45000	chr1	26S proteasome regulatory subunit S10B homolog B
41	>Pg_PIP1007	LOC116211413	XM_031545784.1	AT1G75330	chr1	ornithine carbamoyltransferase, chloroplastic
42	>Pg_PIP277	LOC116192399	XM_031520944.1	AT1G75220	chr1	sugar transporter ERD6-like 6
43	>Pg_PIP902	LOC116208972	XM_031542550.1	AT4G11800	chr1	uncharacterized LOC116208972
44	>Pg_PIP1202	LOC116214931	XM_031550443.1	AT5G23630	chr1	probable manganese-transporting ATPase PDR2
45	>Pg_PIP400	LOC116192845	XM_031521521.1	AT1G50010	chr1	tubulin alpha chain-like
46	>Pg_PIP609	LOC116186944	XM_031523216.1	AT1G27595	chr1	uncharacterized LOC116186944
47	>Pg_PIP718	LOC116201122	XM_031532278.1	AT4G24580	chr1	rho GTPase-activating protein REN1
48	>Pg_PIP137	LOC116192002	XM_031520382.1	AT4G24620	chr1	glucose-6-phosphate isomerase 1, chloroplastic
49	>Pg_PIP293	LOC116192462	XM_031521016.1	AT1G30470	chr1	serine/threonine-protein phosphatase 6 regulatory subunit 2
50	>Pg_PIP117	LOC116190942	XM_031520194.1	AT1G30440	chr1	BTB/POZ domain-containing protein At1g30440-like
51	>Pg_PIP1070	LOC116212734	XM_031547407.1	AT4G02570	chr1	cullin-1-like
52	>Pg_PIP1002	LOC116211292	XM_031545611.1	AT3G06930	chr1	probable histone-arginine methyltransferase 1.3
53	>Pg_PIP478	LOC116193036	XM_031521765.1	AT4G15930	chr1	dynein light chain 1, cytoplasmic
54	>Pg_PIP23	LOC116187747	XM_031516676.1	AT3G16950	chr1	dihydrolipoyl dehydrogenase 2, chloroplastic-like
55	>Pg_PIP455	LOC116193013	XM_031521737.1	AT5G49460	chr1	ATP-citrate synthase beta chain protein 2-like
56	>Pg_PIP919	LOC116209300	XM_031542902.1	AT3G06580	chr1	galactokinase-like
57	>Pg_PIP1155	LOC116214069	XM_031549325.1	AT3G17205	chr1	E3 ubiquitin-protein ligase UPL6
58	>Pg_PIP352	LOC116192667	XM_031521276.1	AT1G09430	chr1	ATP-citrate synthase alpha chain protein 2
59	>Pg_PIP334	LOC116192598	XM_031521187.1	AT3G17410	chr1	pto-interacting protein 1-like
60	>Pg_PIP1017	LOC116211476	XM_031545880.1	AT3G17430	chr1	probable sugar phosphate/phosphate translocator At3g17430
61	>Pg_PIP1040	LOC116212137	XM_031546711.1	AT2G20420	chr1	succinate--CoA ligase [ADP-forming] subunit beta, mitochondrial
62	>Pg_PIP169	LOC116192141	XM_031520597.1	AT2G26140	chr1	ATP-dependent zinc metalloprotease FTSH 4, mitochondrial
63	>Pg_PIP376	LOC116192767	XM_031521404.1	AT2G37690	chr1	phosphoribosylaminoimidazole carboxylase, chloroplastic
64	>Pg_PIP988	LOC116210927	XM_031545088.1	AT1G71270	chr1	vacuolar protein sorting-associated protein 52 A
65	>Pg_PIP531	LOC116193142	XM_031521917.1	AT5G11700	chr1	uncharacterized LOC116193142
66	>Pg_PIP193	LOC116192223	XM_031520701.1	AT1G52150	chr1	homeobox-leucine zipper protein ATHB-8-like
67	>Pg_PIP155	LOC116192111	XM_031520556.1	AT4G31750	chr1	probable protein phosphatase 2C 59
68	>Pg_PIP520	LOC116193131	XM_031521901.1	AT2G25830	chr1	probable transcriptional regulatory protein At2g25830
69	>Pg_PIP1150	LOC116214005	XM_031549216.1	AT4G32760	chr1	TOM1-like protein 9
70	>Pg_PIP186	LOC116192188	XM_031520656.1	AT5G19550	chr1	aspartate aminotransferase, cytoplasmic-like
71	>Pg_PIP549	LOC116193233	XM_031522039.1	AT5G11490	chr1	beta-adaptin-like protein A
72	>Pg_PIP731	LOC116201289	XM_031532476.1	AT4G18240	chr1	probable starch synthase 4, chloroplastic/amyloplastic
73	>Pg_PIP1091	LOC116213157	XM_031548002.1	AT2G31170	chr1	cysteine--tRNA ligase, chloroplastic/mitochondrial
74	>Pg_PIP271	LOC116192392	XM_031520931.1	AT5G20280	chr1	probable sucrose-phosphate synthase 1
75	>Pg_PIP931	LOC116209475	XM_031543122.1	AT4G32410	chr1	cellulose synthase A catalytic subunit 1 [UDP-forming]-like
76	>Pg_PIP621	LOC116195200	XM_031524199.1	AT4G18780	chr1	cellulose synthase A catalytic subunit 8 [UDP-forming]
77	>Pg_PIP1179	LOC116214624	XM_031550014.1	AT2G45490	chr1	serine/threonine-protein kinase Aurora-3
78	>Pg_PIP1048	LOC116212178	XM_031546750.1	AT2G45620	chr1	UTP:RNA uridylyltransferase 1
79	>Pg_PIP575	LOC116193300	XM_031522117.1	AT2G18290	chr1	anaphase-promoting complex subunit 10
80	>Pg_PIP381	LOC116192773	XM_031521410.1	AT4G19110	chr1	cyclin-dependent kinase F-4
81	>Pg_PIP259	LOC116192388	XM_031520927.1	AT1G01040	chr1	endoribonuclease Dicer homolog 1
82	>Pg_PIP266	LOC116192389	XM_031520929.1	AT1G01050	chr1	soluble inorganic pyrophosphatase 1-like
83	>Pg_PIP201	LOC116192244	XM_031520728.1	AT3G61650	chr1	tubulin gamma-1 chain
84	>Pg_PIP678	LOC116199283	XM_031529586.1	AT1G01510	chr1	C-terminal binding protein AN
85	>Pg_PIP1119	LOC116213561	XM_031548573.1	AT1G01540	chr1	probable serine/threonine-protein kinase At1g01540
86	>Pg_PIP288	LOC116192421	XM_031520972.1	AT3G61440	chr1	bifunctional L-3-cyanoalanine synthase/cysteine synthase 2, mitochondrial
87	>Pg_PIP1250	LOC116215507	XM_031551244.1	AT4G00660	chr1	DEAD-box ATP-dependent RNA helicase 8-like
88	>Pg_PIP804	LOC116206636	XM_031539427.1	AT5G46910	chr1	lysine-specific demethylase JMJ706-like
89	>Pg_PIP311	LOC116192535	XM_031521109.1	AT5G46630	chr1	AP-2 complex subunit mu
90	>Pg_PIP753	LOC116201704	XM_031533085.1	AT1G32440	chr1	pyruvate kinase isozyme G, chloroplastic
91	>Pg_PIP660	LOC116199387	XM_031529723.1	AT2G35190	chr1	novel plant SNARE 11
92	>Pg_PIP71	LOC116188913	XM_031518364.1	AT4G16720	chr1	60S ribosomal protein L15-1-like
93	>Pg_PIP815	LOC116207935	XM_031541068.1	AT5G47435	chr1	formyltetrahydrofolate deformylase 1, mitochondrial-like
94	>Pg_PIP257	LOC116192379	XM_031520919.1	AT4G17300	chr1	asparagine--tRNA ligase, chloroplastic/mitochondrial
95	>Pg_PIP532	LOC116193147	XM_031521924.1	AT4G12430	chr1	probable trehalose-phosphate phosphatase F
96	>Pg_PIP529	LOC116193139	XM_031521914.1	AT1G12230	chr1	transaldolase
97	>Pg_PIP742	LOC116201503	XM_031532768.1	AT1G62740	chr1	hsp70-Hsp90 organizing protein 3-like
98	>Pg_PIP62	LOC116188663	XM_031518155.1	AT1G62990	chr1	homeobox protein HD1
99	>Pg_PIP809	LOC116207139	XM_031540005.1	AT1G12780	chr1	bifunctional UDP-glucose 4-epimerase and UDP-xylose 4-epimerase 1
100	>Pg_PIP133	LOC116191964	XM_031520335.1	AT5G23860	chr1	tubulin beta-1 chain-like
101	>Pg_PIP425	LOC116192909	XM_031521612.1	AT5G23860	chr1	tubulin beta chain-like
102	>Pg_PIP1	LOC116187049	XM_031515633.1	AT1G75060	chr1	uncharacterized LOC116187049
103	>Pg_PIP1059	LOC116212438	XM_031547060.1	AT5G41410	chr1	homeobox protein BEL1 homolog
104	>Pg_PIP1135	LOC116213917	XM_031549065.1	AT3G13930	chr1	dihydrolipoyllysine-residue acetyltransferase component 3 of pyruvate dehydrogenase complex, mitochondrial-like
105	>Pg_PIP1228	LOC116215137	XM_031550735.1	AT4G23940	chr1	probable inactive ATP-dependent zinc metalloprotease FTSHI 1, chloroplastic
106	>Pg_PIP693	LOC116200481	XM_031531332.1	AT4G23920	chr1	UDP-glucose 4-epimerase GEPI48-like
107	>Pg_PIP1123	LOC116213672	XM_031548699.1	AT3G13800	chr1	putative hydrolase C777.06c
108	>Pg_PIP841	LOC116208334	XM_031541715.1	AT4G19185	chr1	WAT1-related protein At4g19185
109	>Pg_PIP840	LOC116208325	XM_031541704.1	AT1G31780	chr1	conserved oligomeric Golgi complex subunit 6
110	>Pg_PIP1167	LOC116214324	XM_031549740.1	AT5G16290	chr1	acetolactate synthase small subunit 1, chloroplastic
111	>Pg_PIP626	LOC116196263	XM_031525907.1	AT1G51190	chr1	AP2-like ethylene-responsive transcription factor BBM1
112	>Pg_PIP522	LOC116193132	XM_031521902.1	AT5G36290	chr1	GDT1-like protein 4
113	>Pg_PIP1087	LOC116213063	XM_031547870.1	AT1G31800	chr1	protein LUTEIN DEFICIENT 5, chloroplastic
114	>Pg_PIP818	LOC116208003	XM_031541170.1	AT1G56560	chr1	alkaline/neutral invertase A, mitochondrial
115	>Pg_PIP144	LOC116192097	XM_031520532.1	AT1G56500	chr1	protein SUPPRESSOR OF QUENCHING 1, chloroplastic
116	>Pg_PIP1012	LOC116211444	XM_031545840.1	AT3G05530	chr1	26S proteasome regulatory subunit 6A homolog
117	>Pg_PIP284	LOC116192420	XM_031520969.1	AT5G27630	chr1	acyl-CoA-binding domain-containing protein 4-like
118	>Pg_PIP237	LOC116192335	XM_031520866.1	AT3G05350	chr1	aminopeptidase P2
119	>Pg_PIP207	LOC116192246	XM_031520730.1	AT1G54960	chr1	mitogen-activated protein kinase kinase kinase NPK1-like
120	>Pg_PIP828	LOC116208134	XM_031541389.1	AT5G65460	chr1	kinesin-like protein KIN-14B
121	>Pg_PIP303	LOC116192512	XM_031521070.1	AT5G04130	chr1	DNA gyrase subunit B, chloroplastic/mitochondrial-like
122	>Pg_PIP1245	LOC116215339	XM_031551020.1	AT3G14420	chr1	(S)-2-hydroxy-acid oxidase GLO1
123	>Pg_PIP370	LOC116192749	XM_031521383.1	AT4G18370	chr1	protease Do-like 5, chloroplastic
124	>Pg_PIP431	LOC116192933	XM_031521639.1	AT5G35630	chr1	glutamine synthetase leaf isozyme, chloroplastic
125	>Pg_PIP1057	LOC116212351	XM_031546911.1	AT5G19010	chr1	mitogen-activated protein kinase 15
126	>Pg_PIP486	LOC116193041	XM_031521773.1	AT5G06120	chr1	exportin-7
127	>Pg_PIP555	LOC116193246	XM_031522054.1	AT5G19050	chr1	UPF0613 protein PB24D3.06c-like
128	>Pg_PIP964	LOC116210141	XM_031543962.1	AT5G09860	chr1	THO complex subunit 1
129	>Pg_PIP865	LOC116208805	XM_031542368.1	AT5G06950	chr1	transcription factor TGA2
130	>Pg_PIP171	LOC116192150	XM_031520607.1	AT3G52090	chr1	DNA-directed RNA polymerases II, IV and V subunit 11
131	>Pg_PIP68	LOC116188776	XM_031518250.1	AT3G63520	chr1	carotenoid 9,10(9',10')-cleavage dioxygenase 1-like
132	>Pg_PIP1803	LOC116197537	XM_031527706.1	AT2G26650	chr2	potassium channel AKT1-like
133	>Pg_PIP1972	LOC116197986	XM_031528275.1	AT3G56120	chr2	tRNA (guanine(37)-N1)-methyltransferase 1
134	>Pg_PIP1354	LOC116194173	XM_031522925.1	AT1G04250	chr2	auxin-responsive protein IAA14-like
135	>Pg_PIP1835	LOC116197659	XM_031527852.1	AT5G40200	chr2	protease Do-like 9
136	>Pg_PIP1415	LOC116194362	XM_031523165.1	AT5G14720	chr2	serine/threonine-protein kinase BLUS1
137	>Pg_PIP1950	LOC116197931	XM_031528212.1	AT1G13440	chr2	glyceraldehyde-3-phosphate dehydrogenase, cytosolic
138	>Pg_PIP1656	LOC116195158	XM_031524140.1	AT1G08660	chr2	sialyltransferase-like protein 1
139	>Pg_PIP1614	LOC116195022	XM_031523974.1	AT5G36880	chr2	acetyl-coenzyme A synthetase, chloroplastic/glyoxysomal-like
140	>Pg_PIP1925	LOC116197816	XM_031528067.1	AT5G60620	chr2	glycerol-3-phosphate acyltransferase 9
141	>Pg_PIP1939	LOC116197902	XM_031528172.1	AT4G38470	chr2	serine/threonine-protein kinase STY46-like
142	>Pg_PIP1824	LOC116197605	XM_031527783.1	AT2G21120	chr2	probable magnesium transporter NIPA6
143	>Pg_PIP1975	LOC116198082	XM_031528405.1	AT2G21150	chr2	protein XAP5 CIRCADIAN TIMEKEEPER
144	>Pg_PIP1579	LOC116194917	XM_031523835.1	AT3G48170	chr2	betaine aldehyde dehydrogenase, chloroplastic-like
145	>Pg_PIP1584	LOC116194921	XM_031523839.1	AT3G18860	chr2	phospholipase A-2-activating protein
146	>Pg_PIP1831	LOC116197653	XM_031527846.1	AT4G30310	chr2	FGGY carbohydrate kinase domain-containing protein
147	>Pg_PIP1297	LOC116193559	XM_031522303.1	AT5G57410	chr2	afadin- and alpha-actinin-binding protein A
148	>Pg_PIP1734	LOC116195927	XM_031525357.1	AT4G30160	chr2	villin-4-like
149	>Pg_PIP1271	LOC116193461	XM_031522164.1	AT5G57230	chr2	uncharacterized LOC116193461
150	>Pg_PIP1563	LOC116194864	XM_031523770.1	AT5G57090	chr2	auxin efflux carrier component 2
151	>Pg_PIP1311	LOC116193921	XM_031522663.1	AT2G07690	chr2	DNA replication licensing factor MCM5
152	>Pg_PIP1385	LOC116194240	XM_031523000.1	AT1G80660	chr2	ATPase 8, plasma membrane-type-like
153	>Pg_PIP1538	LOC116194782	XM_031523669.1	AT2G38770	chr2	RNA helicase aquarius
154	>Pg_PIP1304	LOC116193808	XM_031522552.1	AT2G19860	chr2	hexokinase-2-like
155	>Pg_PIP1324	LOC116194076	XM_031522791.1	AT2G19790	chr2	AP-4 complex subunit sigma
156	>Pg_PIP1412	LOC116194337	XM_031523127.1	AT1G14520	chr2	inositol oxygenase 4-like
157	>Pg_PIP1647	LOC116195153	XM_031524132.1	AT5G44200	chr2	nuclear cap-binding protein subunit 2
158	>Pg_PIP1653	LOC116195154	XM_031524135.1	AT3G22200	chr2	gamma aminobutyrate transaminase 2
159	>Pg_PIP1529	LOC116194754	XM_031523644.1	AT5G26667	chr2	UMP-CMP kinase 4-like
160	>Pg_PIP1749	LOC116195997	XM_031525487.1	AT2G06210	chr2	protein CTR9 homolog
161	>Pg_PIP1499	LOC116194675	XM_031523544.1	AT3G04240	chr2	probable UDP-N-acetylglucosamine--peptide N-acetylglucosaminyltransferase SEC
162	>Pg_PIP1504	LOC116194687	XM_031523565.1	AT2G31970	chr2	DNA repair protein RAD50
163	>Pg_PIP1511	LOC116194697	XM_031523574.1	AT4G13780	chr2	methionine--tRNA ligase, cytoplasmic
164	>Pg_PIP1624	LOC116195070	XM_031524037.1	AT2G32730	chr2	26S proteasome non-ATPase regulatory subunit 1 homolog A-like
165	>Pg_PIP1804	LOC116197564	XM_031527739.1	AT2G32670	chr2	putative vesicle-associated membrane protein 726
166	>Pg_PIP1433	LOC116194411	XM_031523221.1	AT3G55400	chr2	methionine--tRNA ligase, chloroplastic/mitochondrial
167	>Pg_PIP1906	LOC116197787	XM_031528038.1	AT2G24440	chr2	uncharacterized LOC116197787
168	>Pg_PIP1365	LOC116194194	XM_031522943.1	AT3G59390	chr2	uncharacterized LOC116194194
169	>Pg_PIP1694	LOC116195327	XM_031524440.1	AT2G43400	chr2	electron transfer flavoprotein-ubiquinone oxidoreductase, mitochondrial
170	>Pg_PIP1994	LOC116198168	XM_031528518.1	AT5G09770	chr2	50S ribosomal protein L17-like
171	>Pg_PIP1796	LOC116197532	XM_031527701.1	AT1G76130	chr2	probable alpha-amylase 2
172	>Pg_PIP1466	LOC116194582	XM_031523430.1	AT1G14830	chr2	dynamin-related protein 1C
173	>Pg_PIP1492	LOC116194662	XM_031523529.1	AT1G50360	chr2	myosin-1
174	>Pg_PIP1701	LOC116195352	XM_031524480.1	AT5G22510	chr2	neutral/alkaline invertase 3, chloroplastic-like
175	>Pg_PIP1714	LOC116195465	XM_031524681.1	AT5G04810	chr2	pentatricopeptide repeat-containing protein At5g04810, chloroplastic
176	>Pg_PIP1588	LOC116194930	XM_031523857.1	AT3G20930	chr2	organelle RRM domain-containing protein 1, chloroplastic
177	>Pg_PIP1900	LOC116197775	XM_031528016.1	AT3G52990	chr2	pyruvate kinase 1, cytosolic-like
178	>Pg_PIP1446	LOC116194458	XM_031523266.1	AT2G28320	chr2	protein ENHANCED DISEASE RESISTANCE 2-like
179	>Pg_PIP1544	LOC116194790	XM_031523680.1	AT5G20660	chr2	endoplasmic reticulum metallopeptidase 1
180	>Pg_PIP1549	LOC116194791	XM_031523682.1	AT5G13570	chr2	mRNA-decapping enzyme subunit 2
181	>Pg_PIP1838	LOC116197698	XM_031527903.1	AT2G20280	chr2	zinc finger CCCH domain-containing protein 11
182	>Pg_PIP1336	LOC116194111	XM_031522836.1	AT5G59890	chr2	actin-depolymerizing factor 2-like
183	>Pg_PIP1764	LOC116196023	XM_031525530.1	AT3G53750	chr2	actin-like
184	>Pg_PIP1767	LOC116196024	XM_031525531.1	AT2G39630	chr2	dolichyl-phosphate beta-glucosyltransferase
185	>Pg_PIP1642	LOC116195124	XM_031524098.1	AT3G55800	chr2	sedoheptulose-1,7-bisphosphatase, chloroplastic
186	>Pg_PIP1859	LOC116197725	XM_031527952.1	AT5G43810	chr2	protein argonaute 10
187	>Pg_PIP1397	LOC116194265	XM_031523035.1	AT1G12470	chr2	vacuolar sorting protein 18
188	>Pg_PIP1403	LOC116194286	XM_031523059.1	AT3G28715	chr2	V-type proton ATPase subunit d2
189	>Pg_PIP2272	LOC116198049	XM_031528360.1	AT3G28900	chr2	60S ribosomal protein L34
190	>Pg_PIP1780	LOC116196268	XM_031525912.1	AT3G10060	chr2	peptidyl-prolyl cis-trans isomerase FKBP16-4, chloroplastic
191	>Pg_PIP1778	LOC116196264	XM_031525904.1	AT2G36580	chr2	pyruvate kinase 1, cytosolic-like
192	>Pg_PIP1662	LOC116195188	XM_031524182.1	AT2G14260	chr2	proline iminopeptidase
193	>Pg_PIP2279	LOC116198111	XM_031528454.1	AT5G09550	chr2	guanosine nucleotide diphosphate dissociation inhibitor At5g09550
194	>Pg_PIP1712	LOC116195378	XM_031524526.1	AT5G64220	chr2	calmodulin-binding transcription activator 2-like
195	>Pg_PIP1601	LOC116194966	XM_031523903.1	AT1G80670	chr2	protein RAE1-like
196	>Pg_PIP1462	LOC116194554	XM_031523402.1	AT1G61000	chr2	membralin-like protein At1g60995
197	>Pg_PIP1668	LOC116195204	XM_031524200.1	AT4G24280	chr2	stromal 70 kDa heat shock-related protein, chloroplastic
198	>Pg_PIP1685	LOC116195272	XM_031524337.1	AT1G59750	chr2	auxin response factor 1
199	>Pg_PIP1699	LOC116195343	XM_031524462.1	AT2G02500	chr2	2-C-methyl-D-erythritol 4-phosphate cytidylyltransferase, chloroplastic
200	>Pg_PIP1937	LOC116197889	XM_031528157.1	AT2G19940	chr2	probable N-acetyl-gamma-glutamyl-phosphate reductase, chloroplastic
201	>Pg_PIP1969	LOC116197976	XM_031528264.1	AT3G59500	chr2	protein YIF1B-like
202	>Pg_PIP1885	LOC116197758	XM_031527997.1	AT3G11540	chr2	probable UDP-N-acetylglucosamine--peptide N-acetylglucosaminyltransferase SPINDLY
203	>Pg_PIP1730	LOC116195922	XM_031525353.1	AT3G11630	chr2	2-Cys peroxiredoxin BAS1, chloroplastic-like
204	>Pg_PIP1638	LOC116195100	XM_031524073.1	AT2G41970	chr2	probable protein kinase At2g41970
205	>Pg_PIP1573	LOC116194889	XM_031523797.1	AT5G17770	chr2	NADH--cytochrome b5 reductase 1
206	>Pg_PIP1594	LOC116194954	XM_031523886.1	AT5G18190	chr2	casein kinase 1-like protein HD16
207	>Pg_PIP1550	LOC116194827	XM_031523724.1	AT3G03960	chr2	T-complex protein 1 subunit theta
208	>Pg_PIP1871	LOC116197747	XM_031527982.1	AT1G55520	chr2	TATA-box-binding protein 2-like
209	>Pg_PIP1869	LOC116197743	XM_031527976.1	AT5G18230	chr2	general negative regulator of transcription subunit 3-like
210	>Pg_PIP1928	LOC116197838	XM_031528092.1	AT1G06550	chr2	3-hydroxyisobutyryl-CoA hydrolase-like protein 5
211	>Pg_PIP2322	LOC116198074	XM_031528389.1	AT3G58760	chr2	integrin-linked protein kinase 1
212	>Pg_PIP2253	LOC116197995	XM_031528289.1	AT2G42680	chr2	multiprotein-bridging factor 1a
213	>Pg_PIP1341	LOC116194127	XM_031522861.1	AT2G04530	chr2	tRNase Z TRZ2, chloroplastic
214	>Pg_PIP1677	LOC116195240	XM_031524249.1	AT5G54130	chr2	uncharacterized calcium-binding protein At1g02270
215	>Pg_PIP1814	LOC116197576	XM_031527752.1	AT5G53350	chr2	CLP protease regulatory subunit CLPX1, mitochondrial
216	>Pg_PIP1911	LOC116197796	XM_031528046.1	AT5G52210	chr2	ADP-ribosylation factor-related protein 1
217	>Pg_PIP1745	LOC116195985	XM_031525464.1	AT5G51540	chr2	mitochondrial intermediate peptidase, mitochondrial
218	>Pg_PIP1919	LOC116197809	XM_031528059.1	AT4G12420	chr2	monocopper oxidase-like protein SKS1
219	>Pg_PIP1875	LOC116197756	XM_031527992.1	AT5G17170	chr2	uncharacterized LOC116197756
220	>Pg_PIP1705	LOC116195359	XM_031524491.1	AT5G35980	chr2	dual specificity protein kinase YAK1 homolog
221	>Pg_PIP1680	LOC116195252	XM_031524266.1	AT3G42050	chr2	V-type proton ATPase subunit H-like
222	>Pg_PIP2565	LOC116199362	XM_031529684.1	AT1G33360	chr3	CLP protease regulatory subunit CLPX3, mitochondrial
223	>Pg_PIP2854	LOC116200811	XM_031531728.1	AT3G02090	chr3	probable mitochondrial-processing peptidase subunit beta, mitochondrial
224	>Pg_PIP2757	LOC116200252	XM_031531070.1	AT1G35460	chr3	transcription factor bHLH80-like
225	>Pg_PIP2843	LOC116200796	XM_031531705.1	AT1G71900	chr3	probable magnesium transporter NIPA4
226	>Pg_PIP3141	LOC116201488	XM_031532737.1	AT1G34210	chr3	somatic embryogenesis receptor kinase 2
227	>Pg_PIP2896	LOC116200908	XM_031531881.1	AT5G58060	chr3	VAMP-like protein YKT61
228	>Pg_PIP3009	LOC116201128	XM_031532248.1	AT2G24270	chr3	NADP-dependent glyceraldehyde-3-phosphate dehydrogenase
229	>Pg_PIP2458	LOC116199429	XM_031529772.1	AT2G18710	chr3	preprotein translocase subunit SCY1, chloroplastic
230	>Pg_PIP3347	LOC116202077	XM_031533595.1	AT3G33530	chr3	WD repeat-containing protein 11-like
231	>Pg_PIP2657	LOC116200144	XM_031530865.1	AT1G06220	chr3	110 kDa U5 small nuclear ribonucleoprotein component CLO
232	>Pg_PIP3321	LOC116202033	XM_031533541.1	AT2G26650	chr3	potassium channel AKT1-like
233	>Pg_PIP2688	LOC116200183	XM_031530934.1	AT2G26910	chr3	ABC transporter G family member 32
234	>Pg_PIP2447	LOC116199347	XM_031529672.1	AT3G16100	chr3	ras-related protein Rab7
235	>Pg_PIP2441	LOC116199341	XM_031529664.1	AT5G19660	chr3	subtilisin-like protease SBT6.1
236	>Pg_PIP3144	LOC116201498	XM_031532758.1	AT1G67280	chr3	probable lactoylglutathione lyase, chloroplastic
237	>Pg_PIP2527	LOC116199614	XM_031530048.1	AT2G19880	chr3	uncharacterized LOC116199614
238	>Pg_PIP2901	LOC116200918	XM_031531889.1	AT4G29380	chr3	serine/threonine-protein kinase VPS15
239	>Pg_PIP2595	LOC116199519	XM_031529886.1	AT4G26300	chr3	arginine--tRNA ligase, chloroplastic/mitochondrial-like
240	>Pg_PIP3325	LOC116202040	XM_031533548.1	AT2G19520	chr3	WD-40 repeat-containing protein MSI4-like
241	>Pg_PIP2783	LOC116200299	XM_031531158.1	AT3G15990	chr3	probable sulfate transporter 3.4
242	>Pg_PIP3165	LOC116201584	XM_031532865.1	AT1G65660	chr3	pre-mRNA-splicing factor SLU7-like
243	>Pg_PIP2797	LOC116200693	XM_031531548.1	AT3G16060	chr3	kinesin-like protein KIN-13B
244	>Pg_PIP2804	LOC116200697	XM_031531552.1	AT3G16080	chr3	60S ribosomal protein L37-3
245	>Pg_PIP2549	LOC116199133	XM_031529426.1	AT3G16170	chr3	malonate--CoA ligase
246	>Pg_PIP2550	LOC116199134	XM_031529428.1	AT1G79810	chr3	peroxisome biogenesis protein 2
247	>Pg_PIP2614	LOC116198497	XM_031528662.1	AT1G79750	chr3	NADP-dependent malic enzyme-like
248	>Pg_PIP3188	LOC116201689	XM_031533035.1	AT1G52360	chr3	coatomer subunit beta'-2-like
249	>Pg_PIP3207	LOC116201711	XM_031533089.1	AT1G55150	chr3	DEAD-box ATP-dependent RNA helicase 20
250	>Pg_PIP3231	LOC116201714	XM_031533096.1	AT2G19520	chr3	WD-40 repeat-containing protein MSI4-like
251	>Pg_PIP3201	LOC116201694	XM_031533058.1	AT3G13870	chr3	protein ROOT HAIR DEFECTIVE 3-like
252	>Pg_PIP3239	LOC116201720	XM_031533106.1	AT5G56950	chr3	nucleosome assembly protein 1;3-like
253	>Pg_PIP3211	LOC116201712	XM_031533091.1	AT1G72710	chr3	casein kinase 1-like protein 2
254	>Pg_PIP3235	LOC116201718	XM_031533103.1	AT3G13920	chr3	eukaryotic initiation factor 4A-10-like
255	>Pg_PIP2525	LOC116199612	XM_031530044.1	AT1G19120	chr3	sm-like protein LSM1B
256	>Pg_PIP3033	LOC116201239	XM_031532389.1	AT1G17350	chr3	probable complex I intermediate-associated protein 30
257	>Pg_PIP2365	LOC116198753	XM_031528982.1	AT3G14350	chr3	protein STRUBBELIG-RECEPTOR FAMILY 6
258	>Pg_PIP3311	LOC116201981	XM_031533475.1	AT1G20270	chr3	probable prolyl 4-hydroxylase 10
259	>Pg_PIP2694	LOC116200193	XM_031530949.1	AT5G67170	chr3	OVARIAN TUMOR DOMAIN-containing deubiquitinating enzyme 7
260	>Pg_PIP3169	LOC116201645	XM_031532936.1	AT5G67100	chr3	DNA polymerase alpha catalytic subunit
261	>Pg_PIP3111	LOC116201408	XM_031532642.1	AT4G36960	chr3	RNA-binding protein Musashi homolog 2
262	>Pg_PIP2681	LOC116200173	XM_031530918.1	AT5G66810	chr3	uncharacterized LOC116200173
263	>Pg_PIP2389	LOC116198898	XM_031529165.1	AT2G22540	chr3	MADS-box protein SVP-like
264	>Pg_PIP3148	LOC116201508	XM_031532771.1	AT5G09660	chr3	malate dehydrogenase, glyoxysomal
265	>Pg_PIP3146	LOC116201500	XM_031532761.1	AT2G22870	chr3	GTP-binding protein At2g22870
266	>Pg_PIP2576	LOC116199378	XM_031529707.1	AT5G67560	chr3	ADP-ribosylation factor-like protein 8a
267	>Pg_PIP2722	LOC116200219	XM_031531013.1	AT5G10360	chr3	40S ribosomal protein S6
268	>Pg_PIP2594	LOC116199518	XM_031529885.1	AT4G39850	chr3	ABC transporter D family member 1
269	>Pg_PIP2814	LOC116200706	XM_031531560.1	AT5G10170	chr3	inositol-3-phosphate synthase-like
270	>Pg_PIP2411	LOC116199081	XM_031529375.1	AT4G39660	chr3	alanine--glyoxylate aminotransferase 2 homolog 1, mitochondrial
271	>Pg_PIP2539	LOC116199624	XM_031530063.1	AT5G09920	chr3	DNA-directed RNA polymerase II subunit 4
272	>Pg_PIP2645	LOC116200125	XM_031530841.1	AT1G10490	chr3	RNA cytidine acetyltransferase 1-like
273	>Pg_PIP3069	LOC116201351	XM_031532564.1	AT2G21790	chr3	ribonucleoside-diphosphate reductase large subunit
274	>Pg_PIP3352	LOC116202086	XM_031533605.1	AT5G64730	chr3	WD repeat domain-containing protein 83
275	>Pg_PIP2981	LOC116201045	XM_031532116.1	AT5G64580	chr3	probable inactive ATP-dependent zinc metalloprotease FTSHI 4, chloroplastic
276	>Pg_PIP2332	LOC116198559	XM_031528728.1	AT5G63920	chr3	DNA topoisomerase 3-alpha
277	>Pg_PIP2897	LOC116200912	XM_031531882.1	AT5G63860	chr3	ultraviolet-B receptor UVR8-like
278	>Pg_PIP3156	LOC116201523	XM_031532785.1	AT4G36480	chr3	long chain base biosynthesis protein 1-like
279	>Pg_PIP2479	LOC116199471	XM_031529822.1	AT1G10940	chr3	serine/threonine-protein kinase SRK2A-like
280	>Pg_PIP3300	LOC116201890	XM_031533341.1	AT1G79020	chr3	uncharacterized LOC116201890
281	>Pg_PIP2700	LOC116200202	XM_031530979.1	AT3G02890	chr3	uncharacterized LOC116200202
282	>Pg_PIP2872	LOC116200849	XM_031531785.1	AT1G78900	chr3	V-type proton ATPase catalytic subunit A
283	>Pg_PIP2668	LOC116200166	XM_031530899.1	AT1G50440	chr3	E3 ubiquitin-protein ligase MARCH1
284	>Pg_PIP2946	LOC116200979	XM_031532012.1	AT3G21160	chr3	mannosyl-oligosaccharide 1,2-alpha-mannosidase MNS1-like
285	>Pg_PIP3076	LOC116201363	XM_031532584.1	AT1G80070	chr3	pre-mRNA-processing-splicing factor 8A
286	>Pg_PIP3344	LOC116202074	XM_031533587.1	AT3G15820	chr3	phosphatidylcholine:diacylglycerol cholinephosphotransferase 1-like
287	>Pg_PIP2795	LOC116200685	XM_031531533.1	AT1G52600	chr3	signal peptidase complex catalytic subunit SEC11A-like
288	>Pg_PIP3314	LOC116201986	XM_031533483.1	AT1G29250	chr3	uncharacterized protein At2g34160-like
289	>Pg_PIP3280	LOC116201860	XM_031533297.1	AT3G21110	chr3	phosphoribosylaminoimidazole-succinocarboxamide synthase, chloroplastic
290	>Pg_PIP3133	LOC116201466	XM_031532712.1	AT1G52730	chr3	serine-threonine kinase receptor-associated protein-like
291	>Pg_PIP3020	LOC116201170	XM_031532301.1	AT1G79920	chr3	heat shock 70 kDa protein 15-like
292	>Pg_PIP3320	LOC116202010	XM_031533521.1	AT3G49100	chr3	signal recognition particle 9 kDa protein
293	>Pg_PIP2720	LOC116200217	XM_031531010.1	AT1G79830	chr3	golgin candidate 5
294	>Pg_PIP2885	LOC116200872	XM_031531820.1	AT3G13750	chr3	beta-galactosidase-like
295	>Pg_PIP2631	LOC116198535	XM_031528702.1	AT2G19750	chr3	40S ribosomal protein S30-like
296	>Pg_PIP3252	LOC116201779	XM_031533183.1	AT3G13772	chr3	transmembrane 9 superfamily member 7
297	>Pg_PIP2696	LOC116200195	XM_031530954.1	AT4G12610	chr3	transcription initiation factor IIF subunit alpha
298	>Pg_PIP2350	LOC116198620	XM_031528813.1	AT2G19750	chr3	40S ribosomal protein S30
299	>Pg_PIP2740	LOC116200231	XM_031531035.1	AT5G08690	chr3	ATP synthase subunit beta, mitochondrial-like
300	>Pg_PIP3136	LOC116201486	XM_031532735.1	AT2G01110	chr3	sec-independent protein translocase protein TATC, chloroplastic
301	>Pg_PIP2673	LOC116200171	XM_031530909.1	AT1G15110	chr3	CDP-diacylglycerol--serine O-phosphatidyltransferase 1
302	>Pg_PIP2585	LOC116199512	XM_031529880.1	AT1G25350	chr3	glutamine--tRNA ligase
303	>Pg_PIP3309	LOC116201941	XM_031533415.1	AT1G07890	chr3	L-ascorbate peroxidase, cytosolic
304	>Pg_PIP2470	LOC116199463	XM_031529814.1	AT1G07910	chr3	tRNA ligase 1
305	>Pg_PIP2925	LOC116200949	XM_031531962.1	AT5G60600	chr3	4-hydroxy-3-methylbut-2-en-1-yl diphosphate synthase (ferredoxin), chloroplastic
306	>Pg_PIP2762	LOC116200261	XM_031531086.1	AT5G60690	chr3	homeobox-leucine zipper protein REVOLUTA
307	>Pg_PIP2421	LOC116199243	XM_031529539.1	AT1G07990	chr3	serine/threonine-protein phosphatase 6 regulatory subunit 3
308	>Pg_PIP2704	LOC116200205	XM_031530986.1	AT2G28320	chr3	protein ENHANCED DISEASE RESISTANCE 2
309	>Pg_PIP2556	LOC116199225	XM_031529510.1	AT1G08190	chr3	vacuolar protein sorting-associated protein 41 homolog
310	>Pg_PIP3134	LOC116201478	XM_031532728.1	AT5G22360	chr3	vesicle-associated membrane protein 714
311	>Pg_PIP2912	LOC116200942	XM_031531938.1	AT1G08420	chr3	serine/threonine-protein phosphatase BSL3
312	>Pg_PIP2619	LOC116198502	XM_031528666.1	AT5G17770	chr3	NADH--cytochrome b5 reductase 1-like
313	>Pg_PIP3303	LOC116201927	XM_031533388.1	AT5G21070	chr3	uncharacterized LOC116201927
314	>Pg_PIP3061	LOC116201342	XM_031532553.1	AT3G43790	chr3	probable peptide/nitrate transporter At3g43790
315	>Pg_PIP2429	LOC116199306	XM_031529626.1	AT2G26980	chr3	CBL-interacting serine/threonine-protein kinase 3-like
316	>Pg_PIP2439	LOC116199308	XM_031529628.1	AT2G26990	chr3	COP9 signalosome complex subunit 2
317	>Pg_PIP3242	LOC116201756	XM_031533149.1	AT5G19485	chr3	translation initiation factor eIF-2B subunit gamma
318	>Pg_PIP2348	LOC116198607	XM_031528793.1	AT4G31530	chr3	protein TIC 62, chloroplastic
319	>Pg_PIP3315	LOC116201992	XM_031533491.1	AT1G51310	chr3	tRNA-specific 2-thiouridylase MnmA
320	>Pg_PIP3046	LOC116201298	XM_031532482.1	AT1G51190	chr3	AP2-like ethylene-responsive transcription factor PLT1
321	>Pg_PIP2426	LOC116199293	XM_031529601.1	AT5G19850	chr3	pheophytinase, chloroplastic
322	>Pg_PIP2516	LOC116199594	XM_031530016.1	AT3G13470	chr3	chaperonin 60 subunit beta 2, chloroplastic
323	>Pg_PIP2378	LOC116198812	XM_031529056.1	AT5G22330	chr3	ruvB-like protein 1
324	>Pg_PIP2545	LOC116199632	XM_031530078.1	AT1G24280	chr3	glucose-6-phosphate 1-dehydrogenase, chloroplastic-like
325	>Pg_PIP2985	LOC116201052	XM_031532123.1	AT1G27980	chr3	sphingosine-1-phosphate lyase
326	>Pg_PIP2669	LOC116200169	XM_031530906.1	AT1G67420	chr3	endoplasmic reticulum metallopeptidase 1
327	>Pg_PIP2457	LOC116199415	XM_031529757.1	AT1G67720	chr3	probable LRR receptor-like serine/threonine-protein kinase At1g67720
328	>Pg_PIP2573	LOC116199375	XM_031529701.1	AT1G13170	chr3	oxysterol-binding protein-related protein 1D
329	>Pg_PIP2367	LOC116198763	XM_031528994.1	AT3G26570	chr3	inorganic phosphate transporter 2-1, chloroplastic-like
330	>Pg_PIP2641	LOC116198713	XM_031528935.1	AT2G42490	chr3	copper methylamine oxidase-like
331	>Pg_PIP2661	LOC116200146	XM_031530868.1	AT1G60780	chr3	AP-1 complex subunit mu-2
332	>Pg_PIP2714	LOC116200211	XM_031530998.1	AT3G29320	chr3	alpha-1,4 glucan phosphorylase L-2 isozyme, chloroplastic/amyloplastic-like
333	>Pg_PIP2327	LOC116198477	XM_031528629.1	AT1G26520	chr3	COBW domain-containing protein 1
334	>Pg_PIP2754	LOC116200244	XM_031531055.1	AT2G04030	chr3	heat shock protein 90-5, chloroplastic
335	>Pg_PIP3008	LOC116201124	XM_031532241.1	AT1G68920	chr3	transcription factor bHLH49
336	>Pg_PIP3335	LOC116202053	XM_031533566.1	AT1G26190	chr3	inorganic pyrophosphatase TTM2
337	>Pg_PIP2639	LOC116198710	XM_031528932.1	AT1G25550	chr3	transcription factor HHO3-like
338	>Pg_PIP3276	LOC116201859	XM_031533296.1	AT1G25530	chr3	lysine histidine transporter-like 6
339	>Pg_PIP2624	LOC116198509	XM_031528679.1	AT3G46060	chr3	ras-related protein RABE1a-like
340	>Pg_PIP2718	LOC116200214	XM_031531006.1	AT3G46960	chr3	DExH-box ATP-dependent RNA helicase DExH11
341	>Pg_PIP3289	LOC116201883	XM_031533326.1	AT3G46970	chr3	alpha-glucan phosphorylase, H isozyme
342	>Pg_PIP2504	LOC116199534	XM_031529911.1	AT3G47060	chr3	phosphomethylpyrimidine synthase, chloroplastic
343	>Pg_PIP2371	LOC116198785	XM_031529022.1	AT5G58760	chr3	protein DAMAGED DNA-BINDING 2
344	>Pg_PIP2360	LOC116198730	XM_031528952.1	AT5G05580	chr3	acyl-lipid omega-3 desaturase (cytochrome b5), endoplasmic reticulum-like
345	>Pg_PIP2730	LOC116200229	XM_031531029.1	AT1G06890	chr3	UDP-xylose transporter 3
346	>Pg_PIP2608	LOC116199634	XM_031530080.1	AT5G58270	chr3	ABC transporter B family member 25, mitochondrial
347	>Pg_PIP4463	LOC116205297	XM_031537855.1	AT5G12370	chr4	exocyst complex component SEC10b
348	>Pg_PIP4520	LOC116205413	XM_031538023.1	AT4G01320	chr4	CAAX prenyl protease 1 homolog
349	>Pg_PIP3448	LOC116202438	XM_031533981.1	AT4G01370	chr4	mitogen-activated protein kinase homolog MMK2
350	>Pg_PIP3595	LOC116203047	XM_031534710.1	AT4G00660	chr4	DEAD-box ATP-dependent RNA helicase 8-like
351	>Pg_PIP3587	LOC116203044	XM_031534703.1	AT1G01790	chr4	K(+) efflux antiporter 2, chloroplastic-like
352	>Pg_PIP3600	LOC116203048	XM_031534712.1	AT4G00620	chr4	bifunctional protein FolD 4, chloroplastic
353	>Pg_PIP3900	LOC116203941	XM_031535924.1	AT2G45770	chr4	cell division protein FtsY homolog, chloroplastic
354	>Pg_PIP4680	LOC116206037	XM_031538769.1	AT2G45740	chr4	peroxisomal membrane protein 11C-like
355	>Pg_PIP3666	LOC116203386	XM_031535082.1	AT5G47010	chr4	regulator of nonsense transcripts 1 homolog
356	>Pg_PIP4157	LOC116204707	XM_031536933.1	AT5G47020	chr4	uncharacterized LOC116204707
357	>Pg_PIP3751	LOC116203655	XM_031535505.1	AT4G17040	chr4	ATP-dependent Clp protease proteolytic subunit-related protein 4, chloroplastic
358	>Pg_PIP3521	LOC116202689	XM_031534294.1	AT4G17486	chr4	deSI-like protein At4g17486
359	>Pg_PIP4121	LOC116204660	XM_031536851.1	AT4G17380	chr4	DNA mismatch repair protein MSH4
360	>Pg_PIP4123	LOC116204662	XM_031536855.1	AT4G16700	chr4	phosphatidylserine decarboxylase proenzyme 1, mitochondrial
361	>Pg_PIP3612	LOC116203219	XM_031534887.1	AT5G47510	chr4	phosphatidylinositol/phosphatidylcholine transfer protein SFH11
362	>Pg_PIP3897	LOC116203918	XM_031535897.1	AT3G60600	chr4	vesicle-associated protein 1-2-like
363	>Pg_PIP3577	LOC116203016	XM_031534666.1	AT1G77690	chr4	auxin transporter-like protein 3
364	>Pg_PIP3569	LOC116203011	XM_031534656.1	AT1G21980	chr4	phosphatidylinositol 4-phosphate 5-kinase 2
365	>Pg_PIP3578	LOC116203022	XM_031534674.1	AT2G25710	chr4	biotin--protein ligase 1, chloroplastic-like
366	>Pg_PIP4138	LOC116204677	XM_031536873.1	AT1G36160	chr4	acetyl-CoA carboxylase 1-like
367	>Pg_PIP3712	LOC116203501	XM_031535248.1	AT1G34760	chr4	14-3-3 protein 7
368	>Pg_PIP4125	LOC116204676	XM_031536872.1	AT1G35160	chr4	14-3-3-like protein
369	>Pg_PIP4663	LOC116205938	XM_031538639.1	AT4G24550	chr4	AP-4 complex subunit mu
370	>Pg_PIP4408	LOC116205158	XM_031537659.1	AT1G71800	chr4	cleavage stimulating factor 64
371	>Pg_PIP4529	LOC116205421	XM_031538030.1	AT5G16040	chr4	ultraviolet-B receptor UVR8-like
372	>Pg_PIP3736	LOC116203531	XM_031535289.1	AT5G16000	chr4	protein NSP-INTERACTING KINASE 1-like
373	>Pg_PIP3745	LOC116203571	XM_031535346.1	AT3G59660	chr4	BAG-associated GRAM protein 1
374	>Pg_PIP4533	LOC116205440	XM_031538050.1	AT5G16980	chr4	2-alkenal reductase (NADP(+)-dependent)-like
375	>Pg_PIP4554	LOC116205558	XM_031538186.1	AT5G16960	chr4	2-alkenal reductase (NADP(+)-dependent)-like
376	>Pg_PIP3777	LOC116203700	XM_031535567.1	AT2G31870	chr4	poly(ADP-ribose) glycohydrolase 1-like
377	>Pg_PIP4785	LOC116206282	XM_031539111.1	AT3G59890	chr4	4-hydroxy-tetrahydrodipicolinate reductase 2, chloroplastic
378	>Pg_PIP4013	LOC116204439	XM_031536524.1	AT3G59920	chr4	guanosine nucleotide diphosphate dissociation inhibitor 2
379	>Pg_PIP4210	LOC116204768	XM_031537045.1	AT3G59990	chr4	methionine aminopeptidase 2B
380	>Pg_PIP3886	LOC116203904	XM_031535872.1	AT5G49810	chr4	methionine S-methyltransferase
381	>Pg_PIP4604	LOC116205649	XM_031538282.1	AT5G49820	chr4	protein root UVB sensitive 6
382	>Pg_PIP4250	LOC116204821	XM_031537136.1	AT2G02560	chr4	cullin-associated NEDD8-dissociated protein 1
383	>Pg_PIP4722	LOC116206095	XM_031538860.1	AT1G59760	chr4	DExH-box ATP-dependent RNA helicase DExH9
384	>Pg_PIP4725	LOC116206097	XM_031538863.1	AT2G23390	chr4	uncharacterized LOC116206097
385	>Pg_PIP4189	LOC116204757	XM_031537024.1	AT1G10290	chr4	dynamin-2B-like
386	>Pg_PIP4212	LOC116204772	XM_031537053.1	AT5G49910	chr4	stromal 70 kDa heat shock-related protein, chloroplastic-like
387	>Pg_PIP4114	LOC116204639	XM_031536813.1	AT1G15200	chr4	pinin
388	>Pg_PIP3821	LOC116203774	XM_031535698.1	AT3G54230	chr4	SUPPRESSOR OF ABI3-5
389	>Pg_PIP3791	LOC116203721	XM_031535607.1	AT5G17310	chr4	UTP--glucose-1-phosphate uridylyltransferase
390	>Pg_PIP4423	LOC116205199	XM_031537712.1	AT5G17330	chr4	glutamate decarboxylase 1
391	>Pg_PIP3383	LOC116202264	XM_031533743.1	AT5G16710	chr4	glutathione S-transferase DHAR3, chloroplastic
392	>Pg_PIP4350	LOC116205040	XM_031537476.1	AT5G17450	chr4	heavy metal-associated isoprenylated plant protein 21-like
393	>Pg_PIP4149	LOC116204693	XM_031536903.1	AT1G71790	chr4	probable F-actin-capping protein subunit beta
394	>Pg_PIP4605	LOC116205657	XM_031538288.1	AT1G22770	chr4	protein GIGANTEA
395	>Pg_PIP3932	LOC116203977	XM_031535979.1	AT1G43670	chr4	fructose-1,6-bisphosphatase, cytosolic
396	>Pg_PIP4824	LOC116206419	XM_031539291.1	AT1G77090	chr4	psbP domain-containing protein 4, chloroplastic
397	>Pg_PIP4821	LOC116206418	XM_031539290.1	AT1G77120	chr4	alcohol dehydrogenase 1
398	>Pg_PIP4655	LOC116205922	XM_031538623.1	AT1G77140	chr4	vacuolar protein sorting-associated protein 45 homolog
399	>Pg_PIP4239	LOC116204806	XM_031537117.1	AT1G72090	chr4	threonylcarbamoyladenosine tRNA methylthiotransferase
400	>Pg_PIP4235	LOC116204805	XM_031537116.1	AT1G22620	chr4	phosphoinositide phosphatase SAC1
401	>Pg_PIP3549	LOC116202931	XM_031534570.1	AT5G52560	chr4	UDP-sugar pyrophosphorylase
402	>Pg_PIP3371	LOC116202219	XM_031533672.1	AT1G43890	chr4	ras-related protein RABC1
403	>Pg_PIP4478	LOC116205320	XM_031537891.1	AT1G64600	chr4	methyltransferase-like protein 17, mitochondrial
404	>Pg_PIP4698	LOC116203609	XM_031535413.1	AT1G55090	chr4	glutamine-dependent NAD(+) synthetase
405	>Pg_PIP3959	LOC116204063	XM_031536120.1	AT5G42020	chr4	endoplasmic reticulum chaperone BiP
406	>Pg_PIP4513	LOC116205404	XM_031538005.1	AT4G21470	chr4	bifunctional riboflavin kinase/FMN phosphatase-like
407	>Pg_PIP4642	LOC116205793	XM_031538452.1	AT1G63940	chr4	monodehydroascorbate reductase, chloroplastic/mitochondrial
408	>Pg_PIP3873	LOC116203887	XM_031535850.1	AT5G41370	chr4	general transcription and DNA repair factor IIH helicase subunit XPB1
409	>Pg_PIP4728	LOC116206105	XM_031538876.1	AT5G41260	chr4	serine/threonine-protein kinase BSK7-like
410	>Pg_PIP3693	LOC116203421	XM_031535130.1	AT5G64500	chr4	probable sphingolipid transporter spinster homolog 2
411	>Pg_PIP3614	LOC116203222	XM_031534892.1	AT4G33680	chr4	LL-diaminopimelate aminotransferase, chloroplastic
412	>Pg_PIP3401	LOC116202287	XM_031533789.1	AT1G17870	chr4	probable zinc metallopeptidase EGY3, chloroplastic
413	>Pg_PIP3709	LOC116203473	XM_031535203.1	AT3G60750	chr4	transketolase, chloroplastic
414	>Pg_PIP3377	LOC116202242	XM_031533702.1	AT1G01940	chr4	peptidyl-prolyl cis-trans isomerase CYP18-1
415	>Pg_PIP4319	LOC116204928	XM_031537303.1	AT2G45670	chr4	lysophospholipid acyltransferase LPEAT2
416	>Pg_PIP3527	LOC116202729	XM_031534337.1	AT4G19040	chr4	protein ENHANCED DISEASE RESISTANCE 2-like
417	>Pg_PIP4297	LOC116204892	XM_031537246.1	AT1G31360	chr4	mediator of RNA polymerase II transcription subunit 34
418	>Pg_PIP3784	LOC116203710	XM_031535588.1	AT2G35610	chr4	arabinosyltransferase XEG113
419	>Pg_PIP3986	LOC116204100	XM_031536185.1	AT4G19210	chr4	ABC transporter E family member 2
420	>Pg_PIP3508	LOC116202571	XM_031534166.1	AT1G43850	chr4	transcriptional corepressor SEUSS-like
421	>Pg_PIP4390	LOC116205120	XM_031537612.1	AT4G09510	chr4	probable alkaline/neutral invertase D
422	>Pg_PIP4306	LOC116204908	XM_031537275.1	AT4G09630	chr4	uncharacterized LOC116204908
423	>Pg_PIP3854	LOC116203857	XM_031535811.1	AT4G10050	chr4	protein phosphatase methylesterase 1
424	>Pg_PIP4405	LOC116205147	XM_031537647.1	AT4G10030	chr4	protein ABHD11
425	>Pg_PIP4407	LOC116205148	XM_031537648.1	AT4G10020	chr4	11-beta-hydroxysteroid dehydrogenase-like 5
426	>Pg_PIP3929	LOC116203967	XM_031535964.1	AT1G31480	chr4	phospholipase SGR2
427	>Pg_PIP3724	LOC116203519	XM_031535268.1	AT3G26720	chr4	alpha-mannosidase At3g26720-like
428	>Pg_PIP4535	LOC116205478	XM_031538101.1	AT5G36880	chr4	acetyl-coenzyme A synthetase, chloroplastic/glyoxysomal-like
429	>Pg_PIP4583	LOC116205601	XM_031538233.1	AT5G64050	chr4	glutamate--tRNA ligase, chloroplastic/mitochondrial
430	>Pg_PIP4615	LOC116205716	XM_031538364.1	AT1G44446	chr4	chlorophyllide a oxygenase, chloroplastic
431	>Pg_PIP3525	LOC116202710	XM_031534315.1	AT2G17220	chr4	probable serine/threonine-protein kinase PIX13
432	>Pg_PIP4345	LOC116205030	XM_031537463.1	AT4G38470	chr4	serine/threonine-protein kinase STY46
433	>Pg_PIP4683	LOC116206040	XM_031538772.1	AT2G16510	chr4	V-type proton ATPase subunit c2
434	>Pg_PIP4560	LOC116205579	XM_031538207.1	AT2G21270	chr4	ubiquitin recognition factor in ER-associated degradation protein 1
435	>Pg_PIP4115	LOC116204647	XM_031536827.1	AT4G39220	chr4	protein RER1A-like
436	>Pg_PIP4731	LOC116206108	XM_031538878.1	AT3G18820	chr4	ras-related protein Rab7
437	>Pg_PIP4453	LOC116205283	XM_031537837.1	AT4G34450	chr4	coatomer subunit gamma-2-like
438	>Pg_PIP3625	LOC116203271	XM_031534944.1	AT1G49380	chr4	cytochrome c biogenesis protein CCS1, chloroplastic
439	>Pg_PIP4291	LOC116204891	XM_031537245.1	AT4G33950	chr4	serine/threonine-protein kinase SRK2E
440	>Pg_PIP3783	LOC116203703	XM_031535577.1	AT1G49630	chr4	presequence protease 2, chloroplastic/mitochondrial
441	>Pg_PIP4598	LOC116205639	XM_031538271.1	AT1G49670	chr4	probable quinone oxidoreductase
442	>Pg_PIP4267	LOC116204842	XM_031537168.1	AT3G19420	chr4	phosphatidylinositol 3,4,5-trisphosphate 3-phosphatase and protein-tyrosine-phosphatase PTEN2A
443	>Pg_PIP3966	LOC116204064	XM_031536121.1	AT2G13560	chr4	NAD-dependent malic enzyme 62 kDa isoform, mitochondrial
444	>Pg_PIP4343	LOC116205013	XM_031537432.1	AT3G60190	chr4	dynamin-related protein 1E-like
445	>Pg_PIP4422	LOC116205198	XM_031537710.1	AT5G46570	chr4	serine/threonine-protein kinase BSK2
446	>Pg_PIP4726	LOC116206098	XM_031538865.1	AT1G08860	chr4	protein BONZAI 3-like
447	>Pg_PIP4337	LOC116204984	XM_031537388.1	AT1G79610	chr4	sodium/hydrogen exchanger 6
448	>Pg_PIP3846	LOC116203836	XM_031535787.1	AT5G05010	chr4	coatomer subunit delta-like
449	>Pg_PIP4172	LOC116204727	XM_031536977.1	AT1G30820	chr4	CTP synthase-like
450	>Pg_PIP4592	LOC116205629	XM_031538263.1	AT4G19640	chr4	ras-related protein RABF2b
451	>Pg_PIP3396	LOC116202277	XM_031533777.1	AT5G17620	chr4	AUGMIN subunit 7
452	>Pg_PIP3878	LOC116203889	XM_031535852.1	AT4G17270	chr4	putative MO25-like protein At5g47540
453	>Pg_PIP3756	LOC116203669	XM_031535526.1	AT4G16660	chr4	heat shock 70 kDa protein 17-like
454	>Pg_PIP3558	LOC116202948	XM_031534588.1	AT1G12000	chr4	pyrophosphate--fructose 6-phosphate 1-phosphotransferase subunit beta-like
455	>Pg_PIP4590	LOC116205622	XM_031538255.1	AT4G04180	chr4	katanin p60 ATPase-containing subunit A-like 1
456	>Pg_PIP4071	LOC116204546	XM_031536685.1	AT4G04320	chr4	malonyl-CoA decarboxylase, mitochondrial
457	>Pg_PIP4219	LOC116204777	XM_031537060.1	AT4G04350	chr4	leucine--tRNA ligase, chloroplastic/mitochondrial
458	>Pg_PIP4141	LOC116204682	XM_031536883.1	AT4G04670	chr4	tRNA wybutosine-synthesizing protein 2/3/4
459	>Pg_PIP3654	LOC116203376	XM_031535072.1	AT4G21790	chr4	tobamovirus multiplication protein 1
460	>Pg_PIP3648	LOC116203351	XM_031535040.1	AT1G61850	chr4	phospholipase A I
461	>Pg_PIP4399	LOC116205138	XM_031537634.1	AT5G58290	chr4	26S proteasome regulatory subunit 6B homolog
462	>Pg_PIP3796	LOC116203741	XM_031535636.1	AT1G61800	chr4	glucose-6-phosphate/phosphate translocator 2, chloroplastic
463	>Pg_PIP4740	LOC116206123	XM_031538895.1	AT5G05780	chr4	26S proteasome non-ATPase regulatory subunit 7 homolog A
464	>Pg_PIP4800	LOC116206336	XM_031539176.1	AT1G11430	chr4	DAG protein, chloroplastic-like
465	>Pg_PIP3378	LOC116202244	XM_031533707.1	AT5G23740	chr4	40S ribosomal protein S11-1
466	>Pg_PIP4551	LOC116205530	XM_031538156.1	AT5G54310	chr4	ADP-ribosylation factor GTPase-activating protein AGD5-like
467	>Pg_PIP4003	LOC116204350	XM_031536436.1	AT1G61210	chr4	katanin p80 WD40 repeat-containing subunit B1 homolog
468	>Pg_PIP4566	LOC116205586	XM_031538218.1	AT4G21660	chr4	splicing factor 3B subunit 2
469	>Pg_PIP3479	LOC116202519	XM_031534095.1	AT4G21710	chr4	DNA-directed RNA polymerase II subunit RPB2
470	>Pg_PIP4752	LOC116206161	XM_031538951.1	AT1G18450	chr4	actin-related protein 4-like
471	>Pg_PIP4506	LOC116205367	XM_031537950.1	AT5G46110	chr4	triose phosphate/phosphate translocator, chloroplastic
472	>Pg_PIP4651	LOC116205810	XM_031538473.1	AT4G05390	chr4	ferredoxin--NADP reductase, root isozyme, chloroplastic-like
473	>Pg_PIP4409	LOC116205160	XM_031537662.1	AT1G29120	chr4	putative lipase C4A8.10
474	>Pg_PIP4417	LOC116205189	XM_031537699.1	AT2G34470	chr4	urease accessory protein G
475	>Pg_PIP3473	LOC116202509	XM_031534086.1	AT1G29990	chr4	prefoldin subunit 6
476	>Pg_PIP4489	LOC116205331	XM_031537904.1	AT2G34560	chr4	katanin p60 ATPase-containing subunit A-like 2
477	>Pg_PIP4273	LOC116204867	XM_031537214.1	AT5G46210	chr4	cullin-4
478	>Pg_PIP3534	LOC116202878	XM_031534512.1	AT2G33530	chr4	serine carboxypeptidase-like 45
479	>Pg_PIP3442	LOC116202422	XM_031533966.1	AT1G50500	chr4	vacuolar protein sorting-associated protein 53 A
480	>Pg_PIP3498	LOC116202551	XM_031534137.1	AT5G17920	chr4	5-methyltetrahydropteroyltriglutamate--homocysteine methyltransferase
481	>Pg_PIP3892	LOC116203912	XM_031535889.1	AT3G03810	chr4	protein EMBRYO SAC DEVELOPMENT ARREST 30
482	>Pg_PIP4106	LOC116204592	XM_031536749.1	AT5G19780	chr4	tubulin alpha-3 chain-like
483	>Pg_PIP3624	LOC116203248	XM_031534924.1	AT5G18230	chr4	general negative regulator of transcription subunit 3-like
484	>Pg_PIP4716	LOC116206076	XM_031538823.1	AT3G59110	chr4	probable receptor-like protein kinase At2g42960
485	>Pg_PIP4419	LOC116205192	XM_031537702.1	AT1G29820	chr4	zinc transport protein ZntB-like
486	>Pg_PIP3392	LOC116202276	XM_031533770.1	AT2G42880	chr4	mitogen-activated protein kinase 10-like
487	>Pg_PIP3762	LOC116203681	XM_031535544.1	AT1G07650	chr4	probable LRR receptor-like serine/threonine-protein kinase At1g07650
488	>Pg_PIP4805	LOC116206356	XM_031539200.1	AT2G30950	chr4	ATP-dependent zinc metalloprotease FTSH 2, chloroplastic
489	>Pg_PIP4807	LOC116206358	XM_031539203.1	AT1G06390	chr4	shaggy-related protein kinase eta
490	>Pg_PIP3750	LOC116203651	XM_031535499.1	AT2G31010	chr4	serine/threonine-protein kinase EDR1-like
491	>Pg_PIP3835	LOC116203822	XM_031535765.1	AT2G31060	chr4	GTP-binding protein TypA/BipA homolog
492	>Pg_PIP4618	LOC116205745	XM_031538396.1	AT1G03610	chr4	uncharacterized LOC116205745
493	>Pg_PIP4044	LOC116204484	XM_031536597.1	AT4G03390	chr4	protein STRUBBELIG-RECEPTOR FAMILY 3
494	>Pg_PIP4579	LOC116205598	XM_031538230.1	AT4G15180	chr4	histone-lysine N-methyltransferase ATXR3
495	>Pg_PIP3768	LOC116203684	XM_031535548.1	AT2G05710	chr4	aconitate hydratase, cytoplasmic
496	>Pg_PIP3739	LOC116203561	XM_031535324.1	AT2G32415	chr4	protein RRP6-like 3
497	>Pg_PIP4433	LOC116205222	XM_031537747.1	AT1G11910	chr4	aspartic proteinase A1-like
498	>Pg_PIP3954	LOC116204045	XM_031536085.1	AT1G05000	chr4	tyrosine-protein phosphatase DSP1-like
499	>Pg_PIP3535	LOC116202890	XM_031534525.1	AT3G07770	chr4	heat shock protein 90-6, mitochondrial
500	>Pg_PIP4361	LOC116205065	XM_031537518.1	AT2G47070	chr4	squamosa promoter-binding-like protein 1
501	>Pg_PIP3634	LOC116203317	XM_031535007.1	AT4G01800	chr4	protein translocase subunit SECA1, chloroplastic
502	>Pg_PIP3713	LOC116203506	XM_031535252.1	AT1G33140	chr4	60S ribosomal protein L9
503	>Pg_PIP3788	LOC116203714	XM_031535595.1	AT3G49430	chr4	serine/arginine-rich splicing factor SR34A-like
504	>Pg_PIP4068	LOC116204538	XM_031536676.1	AT5G53560	chr4	cytochrome b5
505	>Pg_PIP3859	LOC116203863	XM_031535819.1	AT5G53460	chr4	glutamate synthase 1 [NADH], chloroplastic
506	>Pg_PIP3646	LOC116203332	XM_031535023.1	AT5G53120	chr4	spermine synthase
507	>Pg_PIP4434	LOC116205230	XM_031537754.1	AT5G53140	chr4	probable protein phosphatase 2C 76
508	>Pg_PIP3608	LOC116203109	XM_031534772.1	AT5G53170	chr4	ATP-dependent zinc metalloprotease FTSH 11, chloroplastic/mitochondrial
509	>Pg_PIP3919	LOC116203961	XM_031535958.1	AT5G52920	chr4	plastidial pyruvate kinase 2
510	>Pg_PIP3450	LOC116202441	XM_031533989.1	AT1G79940	chr4	dnaJ protein ERDJ2A-like
511	>Pg_PIP4372	LOC116205081	XM_031537540.1	AT5G52640	chr4	heat shock protein 83-like
512	>Pg_PIP4082	LOC116204567	XM_031536715.1	AT4G25610	chr4	uncharacterized LOC116204567
513	>Pg_PIP4260	LOC116204834	XM_031537152.1	AT5G23850	chr4	O-glucosyltransferase rumi homolog
514	>Pg_PIP4767	LOC116206195	XM_031538997.1	AT4G25550	chr4	pre-mRNA cleavage factor Im 25 kDa subunit 2-like
515	>Pg_PIP4815	LOC116206392	XM_031539257.1	AT5G51840	chr4	uncharacterized LOC116206392
516	>Pg_PIP3804	LOC116203745	XM_031535639.1	AT5G51710	chr4	K(+) efflux antiporter 5
517	>Pg_PIP4512	LOC116205376	XM_031537967.1	AT4G25280	chr4	UMP-CMP kinase
518	>Pg_PIP3849	LOC116203844	XM_031535796.1	AT5G51450	chr4	E3 ubiquitin protein ligase RIN2-like
519	>Pg_PIP3468	LOC116202499	XM_031534076.1	AT5G61450	chr4	uncharacterized LOC116202499
520	>Pg_PIP3749	LOC116203638	XM_031535460.1	AT5G61540	chr4	probable isoaspartyl peptidase/L-asparaginase 3
521	>Pg_PIP4246	LOC116204815	XM_031537130.1	AT1G02130	chr4	ras-related protein RABD2a-like
522	>Pg_PIP3403	LOC116202330	XM_031533854.1	AT5G61670	chr4	protein ORANGE, chloroplastic
523	>Pg_PIP4313	LOC116204921	XM_031537292.1	AT5G51150	chr4	uncharacterized LOC116204921
524	>Pg_PIP4757	LOC116206181	XM_031538980.1	AT5G07440	chr4	glutamate dehydrogenase
525	>Pg_PIP4353	LOC116205056	XM_031537498.1	AT5G51120	chr4	polyadenylate-binding protein 1
526	>Pg_PIP4032	LOC116204458	XM_031536548.1	AT1G50230	chr4	serine/threonine-protein kinase TIO
527	>Pg_PIP3885	LOC116203899	XM_031535864.1	AT3G03060	chr4	ATPase family AAA domain-containing protein 3
528	>Pg_PIP5355	LOC116208282	XM_031541627.1	AT5G17310	chr5	UTP--glucose-1-phosphate uridylyltransferase-like
529	>Pg_PIP5003	LOC116207417	XM_031540341.1	AT5G37530	chr5	tRNA threonylcarbamoyladenosine dehydratase
530	>Pg_PIP5360	LOC116208284	XM_031541632.1	AT5G16715	chr5	valine--tRNA ligase, chloroplastic/mitochondrial 2
531	>Pg_PIP5069	LOC116207560	XM_031540556.1	AT3G03380	chr5	protease Do-like 7
532	>Pg_PIP5030	LOC116207477	XM_031540434.1	AT5G37850	chr5	pyridoxal kinase
533	>Pg_PIP5029	LOC116207475	XM_031540432.1	AT1G66510	chr5	protein AAR2 homolog
534	>Pg_PIP5200	LOC116207877	XM_031540990.1	AT1G66670	chr5	ATP-dependent Clp protease proteolytic subunit 3, chloroplastic
535	>Pg_PIP5586	LOC116208677	XM_031542218.1	AT3G02530	chr5	T-complex protein 1 subunit zeta 1
536	>Pg_PIP5686	LOC116209383	XM_031543011.1	AT5G16050	chr5	14-3-3-like protein A
537	>Pg_PIP5338	LOC116208208	XM_031541533.1	AT3G02460	chr5	EVI5-like protein
538	>Pg_PIP5494	LOC116208490	XM_031541970.1	AT5G15680	chr5	cell morphogenesis protein PAG1
539	>Pg_PIP5170	LOC116207741	XM_031540824.1	AT5G39040	chr5	ABC transporter B family member 27-like
540	>Pg_PIP5048	LOC116207514	XM_031540485.1	AT3G01060	chr5	uncharacterized LOC116207514
541	>Pg_PIP5577	LOC116208659	XM_031542196.1	AT3G01280	chr5	mitochondrial outer membrane protein porin of 34 kDa-like
542	>Pg_PIP4856	LOC116206651	XM_031539440.1	AT5G48600	chr5	structural maintenance of chromosomes protein 4
543	>Pg_PIP5214	LOC116207992	XM_031541156.1	AT2G37050	chr5	probable LRR receptor-like serine/threonine-protein kinase At1g67720
544	>Pg_PIP5204	LOC116207901	XM_031541016.1	AT5G02800	chr5	probable serine/threonine-protein kinase PBL7
545	>Pg_PIP5755	LOC116209586	XM_031543274.1	AT5G12130	chr5	thylakoid membrane protein TERC, chloroplastic
546	>Pg_PIP5783	LOC116209719	XM_031543453.1	AT2G37420	chr5	kinesin-like protein KIN-5B
547	>Pg_PIP5079	LOC116207580	XM_031540588.1	AT1G01050	chr5	soluble inorganic pyrophosphatase 4-like
548	>Pg_PIP5220	LOC116208001	XM_031541166.1	AT3G12020	chr5	kinesin-like protein KIN-7K, chloroplastic
549	>Pg_PIP5529	LOC116208568	XM_031542080.1	AT5G06580	chr5	D-lactate dehydrogenase [cytochrome], mitochondrial
550	>Pg_PIP5154	LOC116207720	XM_031540793.1	AT1G06820	chr5	prolycopene isomerase, chloroplastic
551	>Pg_PIP4989	LOC116207307	XM_031540216.1	AT5G06360	chr5	ribosome biogenesis protein NSA2 homolog
552	>Pg_PIP4944	LOC116207072	XM_031539932.1	AT5G52340	chr5	exocyst complex component EXO70A1
553	>Pg_PIP5327	LOC116208178	XM_031541463.1	AT3G11630	chr5	2-Cys peroxiredoxin BAS1, chloroplastic
554	>Pg_PIP5771	LOC116209685	XM_031543416.1	AT5G03940	chr5	signal recognition particle 54 kDa protein, chloroplastic
555	>Pg_PIP5623	LOC116208774	XM_031542332.1	AT2G27550	chr5	protein TERMINAL FLOWER 1
556	>Pg_PIP5378	LOC116208339	XM_031541718.1	AT5G03650	chr5	1,4-alpha-glucan-branching enzyme 2-2, chloroplastic/amyloplastic-like
557	>Pg_PIP5258	LOC116208054	XM_031541258.1	AT3G52990	chr5	pyruvate kinase 1, cytosolic
558	>Pg_PIP4852	LOC116206640	XM_031539428.1	AT2G36630	chr5	sulfite exporter TauE/SafE family protein 4-like
559	>Pg_PIP4905	LOC116206820	XM_031539630.1	AT5G03530	chr5	ras-related protein RABC2a
560	>Pg_PIP5514	LOC116208535	XM_031542027.1	AT2G36885	chr5	uncharacterized LOC116208535
561	>Pg_PIP5564	LOC116208601	XM_031542130.1	AT5G52970	chr5	thylakoid lumenal 15.0 kDa protein 2, chloroplastic
562	>Pg_PIP5760	LOC116209635	XM_031543335.1	AT2G37020	chr5	translin
563	>Pg_PIP5744	LOC116209558	XM_031543221.1	AT3G09740	chr5	syntaxin-71
564	>Pg_PIP5290	LOC116208103	XM_031541341.1	AT3G09660	chr5	probable DNA helicase MCM8
565	>Pg_PIP5292	LOC116208106	XM_031541344.1	AT3G09640	chr5	L-ascorbate peroxidase 2, cytosolic
566	>Pg_PIP5350	LOC116208250	XM_031541596.1	AT3G09560	chr5	phosphatidate phosphatase PAH1
567	>Pg_PIP4903	LOC116206809	XM_031539613.1	AT1G01050	chr5	soluble inorganic pyrophosphatase 4
568	>Pg_PIP5543	LOC116208574	XM_031542091.1	AT5G64940	chr5	protein ACTIVITY OF BC1 COMPLEX KINASE 8, chloroplastic
569	>Pg_PIP4997	LOC116207378	XM_031540291.1	AT2G21960	chr5	uncharacterized LOC116207378
570	>Pg_PIP5114	LOC116207650	XM_031540693.1	AT4G39910	chr5	ubiquitin carboxyl-terminal hydrolase 4
571	>Pg_PIP5500	LOC116208498	XM_031541983.1	AT5G65010	chr5	asparagine synthetase [glutamine-hydrolyzing] 2
572	>Pg_PIP5107	LOC116207631	XM_031540664.1	AT5G65290	chr5	LMBR1 domain-containing protein 2 homolog A
573	>Pg_PIP5184	LOC116207790	XM_031540885.1	AT5G67320	chr5	WD40 repeat-containing protein HOS15
574	>Pg_PIP5111	LOC116207640	XM_031540676.1	AT5G67530	chr5	peptidyl-prolyl cis-trans isomerase CYP65
575	>Pg_PIP5287	LOC116208100	XM_031541338.1	AT3G49680	chr5	branched-chain amino acid aminotransferase 2, chloroplastic
576	>Pg_PIP4874	LOC116206723	XM_031539518.1	AT3G20050	chr5	T-complex protein 1 subunit alpha
577	>Pg_PIP4974	LOC116207250	XM_031540152.1	AT1G54490	chr5	5'-3' exoribonuclease 4
578	>Pg_PIP4925	LOC116206923	XM_031539759.1	AT4G14880	chr5	cysteine synthase-like
579	>Pg_PIP5074	LOC116207572	XM_031540570.1	AT3G22290	chr5	endoplasmic reticulum-Golgi intermediate compartment protein 3
580	>Pg_PIP5432	LOC116208379	XM_031541773.1	AT2G38610	chr5	KH domain-containing protein At3g08620
581	>Pg_PIP5712	LOC116209449	XM_031543092.1	AT3G08650	chr5	putative zinc transporter At3g08650
582	>Pg_PIP5516	LOC116208542	XM_031542033.1	AT3G08850	chr5	regulatory-associated protein of TOR 1
583	>Pg_PIP5053	LOC116207528	XM_031540509.1	AT3G51800	chr5	ERBB-3 BINDING PROTEIN 1-like
584	>Pg_PIP5637	LOC116209192	XM_031542772.1	AT3G08930	chr5	LIMR family protein At5g01460
585	>Pg_PIP5423	LOC116208361	XM_031541742.1	AT3G53930	chr5	serine/threonine-protein kinase ATG1c
586	>Pg_PIP5649	LOC116209224	XM_031542809.1	AT5G13650	chr5	putative elongation factor TypA-like SVR3, chloroplastic
587	>Pg_PIP5242	LOC116208030	XM_031541213.1	AT5G01270	chr5	RNA polymerase II C-terminal domain phosphatase-like 2
588	>Pg_PIP5618	LOC116208767	XM_031542322.1	AT3G10330	chr5	transcription initiation factor IIB-2
589	>Pg_PIP5302	LOC116208109	XM_031541349.1	AT2G41540	chr5	probable glycerol-3-phosphate dehydrogenase [NAD(+)] 1, cytosolic
590	>Pg_PIP5299	LOC116208107	XM_031541346.1	AT3G57300	chr5	chromatin-remodeling ATPase INO80
591	>Pg_PIP5522	LOC116208561	XM_031542058.1	AT1G08600	chr5	protein CHROMATIN REMODELING 20
592	>Pg_PIP5613	LOC116208739	XM_031542288.1	AT5G18480	chr5	inositol phosphorylceramide glucuronosyltransferase 1
593	>Pg_PIP4918	LOC116206853	XM_031539673.1	AT5G48960	chr5	5'-nucleotidase domain-containing protein 4
594	>Pg_PIP5642	LOC116209212	XM_031542796.1	AT1G56720	chr5	probable receptor-like protein kinase At5g18500
595	>Pg_PIP5443	LOC116208381	XM_031541778.1	AT3G06650	chr5	ATP-citrate synthase beta chain protein 1
596	>Pg_PIP5656	LOC116209243	XM_031542832.1	AT1G05850	chr5	chitinase-like protein 2
597	>Pg_PIP5250	LOC116208036	XM_031541226.1	AT3G16785	chr5	phospholipase D zeta 1
598	>Pg_PIP5086	LOC116207587	XM_031540598.1	AT3G16630	chr5	kinesin-like protein KIN-13A
599	>Pg_PIP5375	LOC116208331	XM_031541708.1	AT5G49030	chr5	isoleucine--tRNA ligase, chloroplastic/mitochondrial
600	>Pg_PIP5096	LOC116207613	XM_031540640.1	AT5G18580	chr5	probable serine/threonine-protein phosphatase 2A regulatory subunit B'' subunit TON2
601	>Pg_PIP5738	LOC116209526	XM_031543182.1	AT5G18610	chr5	serine/threonine-protein kinase PBL27
602	>Pg_PIP5416	LOC116208349	XM_031541728.1	AT5G19330	chr5	ARM REPEAT PROTEIN INTERACTING WITH ABF2
603	>Pg_PIP5477	LOC116208454	XM_031541911.1	AT3G05970	chr5	long chain acyl-CoA synthetase 6, peroxisomal-like
604	>Pg_PIP5127	LOC116207686	XM_031540751.1	AT5G26240	chr5	chloride channel protein CLC-d
605	>Pg_PIP5695	LOC116209407	XM_031543039.1	AT3G04840	chr5	40S ribosomal protein S3a-like
606	>Pg_PIP5601	LOC116208710	XM_031542255.1	AT5G43600	chr5	ureidoglycolate hydrolase
607	>Pg_PIP5538	LOC116208570	XM_031542083.1	AT1G04410	chr5	malate dehydrogenase
608	>Pg_PIP5115	LOC116207652	XM_031540694.1	AT3G23300	chr5	probable methyltransferase PMT3
609	>Pg_PIP5721	LOC116209481	XM_031543127.1	AT3G23510	chr5	tuberculostearic acid methyltransferase UfaA1-like
610	>Pg_PIP4940	LOC116207021	XM_031539870.1	AT2G44690	chr5	rac-like GTP-binding protein RAC2
611	>Pg_PIP5426	LOC116208370	XM_031541759.1	AT3G60190	chr5	dynamin-related protein 1E
612	>Pg_PIP5401	LOC116208342	XM_031541721.1	AT5G26360	chr5	T-complex protein 1 subunit gamma
613	>Pg_PIP5449	LOC116208395	XM_031541801.1	AT1G02100	chr5	leucine carboxyl methyltransferase 1 homolog
614	>Pg_PIP5099	LOC116207619	XM_031540646.1	AT1G57600	chr5	putative membrane-bound O-acyltransferase C24H6.01c
615	>Pg_PIP5087	LOC116207591	XM_031540602.1	AT2G44900	chr5	protein ARABIDILLO 1-like
616	>Pg_PIP5510	LOC116208528	XM_031542014.1	AT2G44970	chr5	uncharacterized LOC116208528
617	>Pg_PIP4955	LOC116207143	XM_031540006.1	AT2G45000	chr5	nuclear pore complex protein NUP62
618	>Pg_PIP4956	LOC116207145	XM_031540008.1	AT2G45000	chr5	TMV resistance protein N-like
619	>Pg_PIP5405	LOC116208347	XM_031541725.1	AT1G45332	chr5	elongation factor G-1, mitochondrial-like
620	>Pg_PIP4971	LOC116207227	XM_031540112.1	AT4G00060	chr5	uncharacterized LOC116207227
621	>Pg_PIP5275	LOC116208070	XM_031541289.1	AT4G04910	chr5	vesicle-fusing ATPase
622	>Pg_PIP5701	LOC116209436	XM_031543071.1	AT4G04920	chr5	mediator of RNA polymerase II transcription subunit 16
623	>Pg_PIP4945	LOC116207123	XM_031539984.1	AT1G48900	chr5	signal recognition particle 54 kDa protein 2-like
624	>Pg_PIP5596	LOC116208703	XM_031542250.1	AT2G24990	chr5	serine/threonine-protein kinase RIO1-like
625	>Pg_PIP5780	LOC116209708	XM_031543445.1	AT1G61780	chr5	cysteine-rich PDZ-binding protein
626	>Pg_PIP5226	LOC116208014	XM_031541182.1	AT5G15170	chr5	tyrosyl-DNA phosphodiesterase 1
627	>Pg_PIP5456	LOC116208421	XM_031541857.1	AT4G22130	chr5	protein STRUBBELIG-RECEPTOR FAMILY 8
628	>Pg_PIP5724	LOC116209515	XM_031543169.1	AT4G12590	chr5	ER membrane protein complex subunit 3
629	>Pg_PIP5123	LOC116207655	XM_031540700.1	AT2G35050	chr5	uncharacterized LOC116207655
630	>Pg_PIP5202	LOC116207883	XM_031540998.1	AT2G32260	chr5	choline-phosphate cytidylyltransferase 2-like
631	>Pg_PIP5000	LOC116207409	XM_031540331.1	AT1G22870	chr5	SCY1-like protein 2
632	>Pg_PIP5020	LOC116207448	XM_031540387.1	AT5G50920	chr5	ATP-dependent Clp protease ATP-binding subunit ClpA homolog CD4B, chloroplastic-like
633	>Pg_PIP6378	LOC116211306	XM_031545624.1	AT4G35260	chr6	cleft lip and palate transmembrane protein 1 homolog
634	>Pg_PIP6692	LOC116212365	XM_031546928.1	AT5G23550	chr6	vesicle transport protein SFT2B
635	>Pg_PIP6287	LOC116211146	XM_031545382.1	AT5G23490	chr6	uncharacterized LOC116211146
636	>Pg_PIP6234	LOC116210994	XM_031545171.1	AT5G63960	chr6	DNA polymerase delta catalytic subunit
637	>Pg_PIP6169	LOC116210895	XM_031545023.1	AT5G64070	chr6	phosphatidylinositol 4-kinase beta 1-like
638	>Pg_PIP5904	LOC116210181	XM_031544005.1	AT2G21770	chr6	cellulose synthase A catalytic subunit 2 [UDP-forming]-like
639	>Pg_PIP5912	LOC116210198	XM_031544026.1	AT3G13790	chr6	beta-fructofuranosidase, cell wall isozyme-like
640	>Pg_PIP5931	LOC116210210	XM_031544053.1	AT1G17650	chr6	glyoxylate/succinic semialdehyde reductase 2, chloroplastic
641	>Pg_PIP5906	LOC116210193	XM_031544021.1	AT1G72570	chr6	AP2-like ethylene-responsive transcription factor AIL1
642	>Pg_PIP5918	LOC116210206	XM_031544043.1	AT1G54100	chr6	aldehyde dehydrogenase family 7 member B4
643	>Pg_PIP5905	LOC116210187	XM_031544013.1	AT3G14075	chr6	uncharacterized LOC116210187
644	>Pg_PIP5914	LOC116210199	XM_031544027.1	AT1G53720	chr6	peptidyl-prolyl cis-trans isomerase CYP59-like
645	>Pg_PIP5938	LOC116210211	XM_031544055.1	AT1G17370	chr6	oligouridylate-binding protein 1B-like
646	>Pg_PIP6453	LOC116211466	XM_031545858.1	AT2G44520	chr6	protoheme IX farnesyltransferase, mitochondrial
647	>Pg_PIP6250	LOC116211012	XM_031545197.1	AT1G17260	chr6	ATPase 10, plasma membrane-type
648	>Pg_PIP6206	LOC116210974	XM_031545142.1	AT5G65930	chr6	kinesin-like protein KIN-14E
649	>Pg_PIP6147	LOC116210841	XM_031544930.1	AT4G35780	chr6	serine/threonine-protein kinase STY17-like
650	>Pg_PIP6263	LOC116211050	XM_031545244.1	AT2G05710	chr6	aconitate hydratase 1
651	>Pg_PIP5973	LOC116210428	XM_031544295.1	AT4G35950	chr6	rac-like GTP-binding protein ARAC1
652	>Pg_PIP6345	LOC116211200	XM_031545461.1	AT3G51260	chr6	proteasome subunit alpha type-7
653	>Pg_PIP6698	LOC116212373	XM_031546947.1	AT5G66190	chr6	ferredoxin--NADP reductase, leaf-type isozyme, chloroplastic
654	>Pg_PIP6111	LOC116210783	XM_031544833.1	AT3G51130	chr6	UPF0183 protein At3g51130
655	>Pg_PIP6479	LOC116211527	XM_031545967.1	AT1G53750	chr6	26S proteasome regulatory subunit 7A-like
656	>Pg_PIP6384	LOC116211312	XM_031545633.1	AT4G36360	chr6	beta-galactosidase 3
657	>Pg_PIP6577	LOC116211756	XM_031546267.1	AT2G13440	chr6	tRNA uridine 5-carboxymethylaminomethyl modification enzyme MnmG
658	>Pg_PIP5857	LOC116209930	XM_031543689.1	AT4G12790	chr6	GPN-loop GTPase 3-like
659	>Pg_PIP5846	LOC116209918	XM_031543676.1	AT2G18450	chr6	succinate dehydrogenase [ubiquinone] flavoprotein subunit 1, mitochondrial
660	>Pg_PIP6197	LOC116210965	XM_031545134.1	AT4G36720	chr6	HVA22-like protein k
661	>Pg_PIP6407	LOC116211381	XM_031545739.1	AT2G38840	chr6	guanylate-binding protein 4
662	>Pg_PIP6779	LOC116212513	XM_031547163.1	AT2G03870	chr6	sm-like protein LSM7
663	>Pg_PIP6739	LOC116212416	XM_031547020.1	AT3G51895	chr6	sulfate transporter 3.1-like
664	>Pg_PIP6029	LOC116210570	XM_031544475.1	AT1G03090	chr6	methylcrotonoyl-CoA carboxylase subunit alpha, mitochondrial
665	>Pg_PIP6180	LOC116210920	XM_031545071.1	AT1G03160	chr6	probable transmembrane GTPase FZO-like, chloroplastic
666	>Pg_PIP6609	LOC116211862	XM_031546385.1	AT2G47630	chr6	caffeoylshikimate esterase
667	>Pg_PIP6788	LOC116212537	XM_031547200.1	AT3G51270	chr6	serine/threonine-protein kinase rio2-like
668	>Pg_PIP6541	LOC116211638	XM_031546100.1	AT2G15790	chr6	peptidyl-prolyl cis-trans isomerase CYP40
669	>Pg_PIP6086	LOC116210721	XM_031544737.1	AT4G02480	chr6	uncharacterized LOC116210721
670	>Pg_PIP6736	LOC116212414	XM_031547015.1	AT2G03120	chr6	signal peptide peptidase-like
671	>Pg_PIP6598	LOC116211812	XM_031546332.1	AT2G47940	chr6	protease Do-like 2, chloroplastic
672	>Pg_PIP6271	LOC116211111	XM_031545336.1	AT4G03080	chr6	serine/threonine-protein phosphatase BSL1
673	>Pg_PIP6711	LOC116212399	XM_031546992.1	AT3G48820	chr6	sialyltransferase-like protein 2
674	>Pg_PIP6303	LOC116211161	XM_031545409.1	AT4G02260	chr6	putative GTP diphosphokinase RSH1, chloroplastic
675	>Pg_PIP6552	LOC116211681	XM_031546156.1	AT1G79500	chr6	2-dehydro-3-deoxyphosphooctonate aldolase 1
676	>Pg_PIP5837	LOC116209880	XM_031543623.1	AT5G23535	chr6	50S ribosomal protein L24-like
677	>Pg_PIP6760	LOC116212470	XM_031547101.1	AT3G47390	chr6	riboflavin biosynthesis protein PYRR, chloroplastic-like
678	>Pg_PIP6516	LOC116211573	XM_031546020.1	AT1G65260	chr6	membrane-associated protein VIPP1, chloroplastic-like
679	>Pg_PIP6395	LOC116211339	XM_031545669.1	AT5G17410	chr6	gamma-tubulin complex component 2
680	>Pg_PIP6080	LOC116210704	XM_031544697.1	AT2G01460	chr6	uncharacterized LOC116210704
681	>Pg_PIP6426	LOC116211410	XM_031545778.1	AT5G08690	chr6	ATP synthase subunit beta, mitochondrial
682	>Pg_PIP6669	LOC116212001	XM_031546571.1	AT2G01140	chr6	fructose-bisphosphate aldolase 3, chloroplastic
683	>Pg_PIP6209	LOC116210976	XM_031545150.1	AT3G25860	chr6	dihydrolipoyllysine-residue acetyltransferase component 4 of pyruvate dehydrogenase complex, chloroplastic
684	>Pg_PIP6216	LOC116210984	XM_031545159.1	AT1G13320	chr6	serine/threonine-protein phosphatase 2A 65 kDa regulatory subunit A beta isoform
685	>Pg_PIP5823	LOC116209850	XM_031543579.1	AT1G13560	chr6	choline/ethanolaminephosphotransferase 1
686	>Pg_PIP6339	LOC116211196	XM_031545455.1	AT1G69340	chr6	protein GDAP2 homolog
687	>Pg_PIP6675	LOC116212247	XM_031546814.1	AT1G26630	chr6	mitotic checkpoint protein BUB3.3-like
688	>Pg_PIP5877	LOC116210011	XM_031543796.1	AT2G03280	chr6	rhamnogalacturonan I rhamnosyltransferase 1
689	>Pg_PIP6058	LOC116210635	XM_031544586.1	AT5G15080	chr6	probable serine/threonine-protein kinase PIX7
690	>Pg_PIP6546	LOC116211673	XM_031546144.1	AT1G10430	chr6	serine/threonine-protein phosphatase PP2A-2 catalytic subunit-like
691	>Pg_PIP6532	LOC116211615	XM_031546071.1	AT1G59900	chr6	pyruvate dehydrogenase E1 component subunit alpha-1, mitochondrial-like
692	>Pg_PIP6011	LOC116210540	XM_031544424.1	AT1G70160	chr6	uncharacterized LOC116210540
693	>Pg_PIP6811	LOC116210082	XM_031543892.1	AT1G10520	chr6	DNA polymerase lambda
694	>Pg_PIP6400	LOC116211359	XM_031545706.1	AT1G23490	chr6	ADP-ribosylation factor 2-like
695	>Pg_PIP6465	LOC116211515	XM_031545945.1	AT1G60490	chr6	phosphatidylinositol 3-kinase, root isoform
696	>Pg_PIP6079	LOC116210696	XM_031544686.1	AT5G05670	chr6	signal recognition particle receptor subunit beta-like
697	>Pg_PIP5788	LOC116209790	XM_031543483.1	AT1G70570	chr6	anthranilate phosphoribosyltransferase
698	>Pg_PIP6680	LOC116212269	XM_031546832.1	AT3G26370	chr6	protein PECTIC ARABINOGALACTAN SYNTHESIS-RELATED
699	>Pg_PIP6241	LOC116211001	XM_031545182.1	AT1G13180	chr6	actin-related protein 3
700	>Pg_PIP6656	LOC116211992	XM_031546559.1	AT1G13440	chr6	glyceraldehyde-3-phosphate dehydrogenase, cytosolic-like
701	>Pg_PIP6372	LOC116211280	XM_031545589.1	AT1G67640	chr6	lysine histidine transporter-like 2
702	>Pg_PIP6278	LOC116211117	XM_031545343.1	AT1G24340	chr6	2,4-dichlorophenol 6-monooxygenase
703	>Pg_PIP6068	LOC116210682	XM_031544659.1	AT1G27320	chr6	histidine kinase 3
704	>Pg_PIP6766	LOC116212483	XM_031547115.1	AT5G50850	chr6	pyruvate dehydrogenase E1 component subunit beta-1, mitochondrial-like
705	>Pg_PIP6027	LOC116210563	XM_031544467.1	AT5G13410	chr6	peptidyl-prolyl cis-trans isomerase FKBP19, chloroplastic
706	>Pg_PIP5805	LOC116209819	XM_031543533.1	AT1G55510	chr6	2-oxoisovalerate dehydrogenase subunit beta 1, mitochondrial
707	>Pg_PIP6632	LOC116211947	XM_031546495.1	AT5G56460	chr6	probable serine/threonine-protein kinase PBL16
708	>Pg_PIP6052	LOC116210630	XM_031544579.1	AT1G55350	chr6	calpain-type cysteine protease DEK1
709	>Pg_PIP5985	LOC116210478	XM_031544355.1	AT5G19820	chr6	importin-5
710	>Pg_PIP6420	LOC116211400	XM_031545765.1	AT2G05990	chr6	enoyl-[acyl-carrier-protein] reductase [NADH] 1, chloroplastic
711	>Pg_PIP6148	LOC116210843	XM_031544934.1	AT1G80930	chr6	pre-mRNA-splicing factor CWC22 homolog
712	>Pg_PIP6525	LOC116211597	XM_031546047.1	AT5G19620	chr6	outer envelope protein 80, chloroplastic
713	>Pg_PIP6437	LOC116211459	XM_031545850.1	AT1G50460	chr6	hexokinase-3-like
714	>Pg_PIP6601	LOC116211837	XM_031546365.1	AT1G08520	chr6	magnesium-chelatase subunit ChlD, chloroplastic
715	>Pg_PIP6091	LOC116210749	XM_031544780.1	AT5G19420	chr6	PH, RCC1 and FYVE domains-containing protein 1-like
716	>Pg_PIP6084	LOC116210706	XM_031544706.1	AT5G12180	chr6	calcium-dependent protein kinase 34-like
717	>Pg_PIP6157	LOC116210868	XM_031544979.1	AT5G12200	chr6	dihydropyrimidinase
718	>Pg_PIP6188	LOC116210933	XM_031545096.1	AT2G26770	chr6	stomatal closure-related actin-binding protein 1
719	>Pg_PIP6757	LOC116212469	XM_031547100.1	AT1G08490	chr6	cysteine desulfurase 1, chloroplastic
720	>Pg_PIP6565	LOC116211738	XM_031546246.1	AT5G64960	chr6	cyclin-dependent kinase C-2-like
721	>Pg_PIP6641	LOC116211952	XM_031546501.1	AT3G11830	chr6	T-complex protein 1 subunit eta
722	>Pg_PIP6391	LOC116211326	XM_031545653.1	AT2G27170	chr6	structural maintenance of chromosomes protein 3
723	>Pg_PIP6818	LOC116211070	XM_031545269.1	AT3G44110	chr6	dnaJ protein homolog ANJ1
724	>Pg_PIP6013	LOC116210543	XM_031544428.1	AT1G08420	chr6	serine/threonine-protein phosphatase BSL3-like
725	>Pg_PIP6025	LOC116210544	XM_031544436.1	AT5G22080	chr6	dnaJ homolog subfamily C member 8
726	>Pg_PIP6310	LOC116211164	XM_031545411.1	AT3G44330	chr6	nicalin-1
727	>Pg_PIP6061	LOC116210649	XM_031544611.1	AT2G27450	chr6	N-carbamoylputrescine amidase
728	>Pg_PIP6064	LOC116210651	XM_031544613.1	AT4G39200	chr6	40S ribosomal protein S25-2-like
729	>Pg_PIP6748	LOC116212442	XM_031547061.1	AT1G08360	chr6	60S ribosomal protein L10a
730	>Pg_PIP6408	LOC116211391	XM_031545752.1	AT2G27600	chr6	protein SUPPRESSOR OF K(+) TRANSPORT GROWTH DEFECT 1
731	>Pg_PIP6693	LOC116212370	XM_031546937.1	AT2G27680	chr6	flagellar radial spoke protein 5
732	>Pg_PIP5884	LOC116210128	XM_031543941.1	AT4G04190	chr6	uncharacterized LOC116210128
733	>Pg_PIP6245	LOC116211004	XM_031545189.1	AT3G44680	chr6	histone deacetylase 9
734	>Pg_PIP6743	LOC116212434	XM_031547051.1	AT2G36380	chr6	pleiotropic drug resistance protein 2-like
735	>Pg_PIP6362	LOC116211236	XM_031545524.1	AT5G22640	chr6	protein TIC 100
736	>Pg_PIP6451	LOC116211462	XM_031545854.1	AT5G22780	chr6	AP-2 complex subunit alpha-1-like
737	>Pg_PIP6683	LOC116212341	XM_031546896.1	AT5G22830	chr6	magnesium transporter MRS2-11, chloroplastic
738	>Pg_PIP5802	LOC116209799	XM_031543500.1	AT5G22920	chr6	E3 ubiquitin-protein ligase RZFP34-like
739	>Pg_PIP6293	LOC116211147	XM_031545384.1	AT2G28390	chr6	vacuolar fusion protein MON1 homolog
740	>Pg_PIP5820	LOC116209838	XM_031543559.1	AT2G28470	chr6	beta-galactosidase 8
741	>Pg_PIP6072	LOC116210687	XM_031544676.1	AT3G45640	chr6	mitogen-activated protein kinase 3
742	>Pg_PIP6134	LOC116210831	XM_031544912.1	AT3G45780	chr6	phototropin-1
743	>Pg_PIP6131	LOC116210830	XM_031544909.1	AT5G60040	chr6	DNA-directed RNA polymerase III subunit 1
744	>Pg_PIP6389	LOC116211320	XM_031545647.1	AT3G46460	chr6	ubiquitin-conjugating enzyme E2 7
745	>Pg_PIP5902	LOC116210178	XM_031544001.1	AT2G28800	chr6	inner membrane protein PPF-1, chloroplastic
746	>Pg_PIP6255	LOC116211018	XM_031545207.1	AT4G40040	chr6	histone H3.2
747	>Pg_PIP6283	LOC116211138	XM_031545373.1	AT4G00370	chr6	sodium-dependent phosphate transport protein 1, chloroplastic
748	>Pg_PIP7248	LOC116214088	XM_031549361.1	AT5G07300	chr7	protein BONZAI 1-like
749	>Pg_PIP7532	LOC116214964	XM_031550500.1	AT5G23690	chr7	CCA-adding enzyme-like
750	>Pg_PIP6997	LOC116213504	XM_031548481.1	AT5G63460	chr7	uncharacterized LOC116213504
751	>Pg_PIP7842	LOC116213223	XM_031548088.1	AT5G63440	chr7	UPF0235 protein At5g63440
752	>Pg_PIP7167	LOC116213924	XM_031549072.1	AT5G63420	chr7	ribonuclease J
753	>Pg_PIP7215	LOC116214023	XM_031549236.1	AT5G60160	chr7	probable aspartyl aminopeptidase
754	>Pg_PIP7101	LOC116213736	XM_031548780.1	AT5G20090	chr7	mitochondrial pyruvate carrier 1
755	>Pg_PIP7429	LOC116214677	XM_031550095.1	AT3G48500	chr7	protein PLASTID TRANSCRIPTIONALLY ACTIVE 10
756	>Pg_PIP7108	LOC116213770	XM_031548825.1	AT3G01650	chr7	E3 ubiquitin-protein ligase RGLG2-like
757	>Pg_PIP7590	LOC116215262	XM_031550900.1	AT4G32175	chr7	putative exosome complex component rrp40
758	>Pg_PIP7833	LOC116213467	XM_031548421.1	AT5G62790	chr7	1-deoxy-D-xylulose 5-phosphate reductoisomerase, chloroplastic
759	>Pg_PIP7551	LOC116215094	XM_031550668.1	AT1G64860	chr7	RNA polymerase sigma factor sigA
760	>Pg_PIP7647	LOC116215395	XM_031551095.1	AT5G63080	chr7	2-oxoglutarate and iron-dependent oxygenase JMJD4
761	>Pg_PIP7744	LOC116215659	XM_031551458.1	AT1G60780	chr7	AP-1 complex subunit mu-2-like
762	>Pg_PIP6863	LOC116212880	XM_031547611.1	AT3G47990	chr7	E3 ubiquitin-protein ligase SIS3
763	>Pg_PIP7184	LOC116213966	XM_031549136.1	AT5G62890	chr7	nucleobase-ascorbate transporter 6-like
764	>Pg_PIP6838	LOC116212724	XM_031547381.1	AT5G13690	chr7	alpha-N-acetylglucosaminidase-like
765	>Pg_PIP7057	LOC116213663	XM_031548685.1	AT3G48170	chr7	betaine aldehyde dehydrogenase 2, mitochondrial-like
766	>Pg_PIP7064	LOC116213664	XM_031548687.1	AT3G48170	chr7	betaine aldehyde dehydrogenase 1, chloroplastic
767	>Pg_PIP6891	LOC116213011	XM_031547802.1	AT5G62740	chr7	hypersensitive-induced reaction 1 protein-like
768	>Pg_PIP6894	LOC116213012	XM_031547808.1	AT5G62740	chr7	hypersensitive-induced reaction 1 protein
769	>Pg_PIP7637	LOC116215369	XM_031551051.1	AT5G62530	chr7	delta-1-pyrroline-5-carboxylate dehydrogenase 12A1, mitochondrial
770	>Pg_PIP7005	LOC116213512	XM_031548493.1	AT3G47550	chr7	uncharacterized LOC116213512
771	>Pg_PIP7528	LOC116214934	XM_031550444.1	AT1G73990	chr7	serine protease SPPA, chloroplastic
772	>Pg_PIP7609	LOC116215309	XM_031550964.1	AT5G08160	chr7	serine/threonine-protein kinase 16
773	>Pg_PIP7352	LOC116214263	XM_031549646.1	AT1G74030	chr7	enolase 1, chloroplastic
774	>Pg_PIP6996	LOC116213494	XM_031548463.1	AT3G18520	chr7	histone deacetylase 15
775	>Pg_PIP7831	LOC116213465	XM_031548418.1	AT1G18440	chr7	peptidyl-tRNA hydrolase, chloroplastic-like
776	>Pg_PIP7827	LOC116213462	XM_031548416.1	AT3G18480	chr7	protein CASP
777	>Pg_PIP7610	LOC116215311	XM_031550967.1	AT1G48790	chr7	AMSH-like ubiquitin thioesterase 1
778	>Pg_PIP7471	LOC116214754	XM_031550198.1	AT1G18070	chr7	eukaryotic peptide chain release factor GTP-binding subunit ERF3A-like
779	>Pg_PIP7619	LOC116215348	XM_031551029.1	AT1G18335	chr7	N-alpha-acetyltransferase 40
780	>Pg_PIP7201	LOC116214008	XM_031549215.1	AT1G31930	chr7	extra-large guanine nucleotide-binding protein 3-like
781	>Pg_PIP6848	LOC116212790	XM_031547486.1	AT2G01970	chr7	transmembrane 9 superfamily member 2
782	>Pg_PIP6850	LOC116212792	XM_031547488.1	AT1G73450	chr7	uncharacterized LOC116212792
783	>Pg_PIP7340	LOC116214254	XM_031549631.1	AT1G17840	chr7	ABC transporter G family member 11-like
784	>Pg_PIP7144	LOC116213882	XM_031549010.1	AT1G48370	chr7	probable metal-nicotianamine transporter YSL7
785	>Pg_PIP7206	LOC116214015	XM_031549225.1	AT5G48580	chr7	FK506-binding protein 2-like
786	>Pg_PIP7252	LOC116214108	XM_031549402.1	AT3G24840	chr7	phosphatidylinositol/phosphatidylcholine transfer protein SFH9
787	>Pg_PIP7268	LOC116214122	XM_031549425.1	AT3G07020	chr7	sterol 3-beta-glucosyltransferase UGT80A2
788	>Pg_PIP7482	LOC116214767	XM_031550225.1	AT4G29040	chr7	26S proteasome regulatory subunit 4 homolog A-like
789	>Pg_PIP7716	LOC116215613	XM_031551388.1	AT3G23990	chr7	chaperonin CPN60-2, mitochondrial-like
790	>Pg_PIP7375	LOC116214313	XM_031549726.1	AT2G20190	chr7	CLIP-associated protein-like
791	>Pg_PIP7316	LOC116214215	XM_031549569.1	AT5G48230	chr7	acetyl-CoA acetyltransferase, cytosolic 1
792	>Pg_PIP7046	LOC116213616	XM_031548633.1	AT3G07700	chr7	protein ACTIVITY OF BC1 COMPLEX KINASE 7, chloroplastic-like
793	>Pg_PIP7043	LOC116213615	XM_031548631.1	AT3G07700	chr7	protein ACTIVITY OF BC1 COMPLEX KINASE 7, chloroplastic-like
794	>Pg_PIP6839	LOC116212732	XM_031547395.1	AT4G01900	chr7	nitrogen regulatory protein P-II homolog
795	>Pg_PIP7700	LOC116215575	XM_031551333.1	AT2G47170	chr7	ADP-ribosylation factor-like
796	>Pg_PIP7729	LOC116215623	XM_031551401.1	AT4G32830	chr7	serine/threonine-protein kinase Aurora-1-like
797	>Pg_PIP6885	LOC116212977	XM_031547758.1	AT2G37280	chr7	pleiotropic drug resistance protein 3-like
798	>Pg_PIP6824	LOC116212693	XM_031547336.1	AT1G09330	chr7	Golgi apparatus membrane protein-like protein ECHIDNA
799	>Pg_PIP7116	LOC116213803	XM_031548879.1	AT5G26860	chr7	lon protease homolog 1, mitochondrial-like
800	>Pg_PIP7412	LOC116214642	XM_031550038.1	AT5G26990	chr7	protein DEHYDRATION-INDUCED 19 homolog 3-like
801	>Pg_PIP6844	LOC116212768	XM_031547454.1	AT5G27700	chr7	40S ribosomal protein S21-2-like
802	>Pg_PIP7000	LOC116213507	XM_031548485.1	AT3G05420	chr7	acyl-CoA-binding domain-containing protein 4-like
803	>Pg_PIP7056	LOC116213646	XM_031548667.1	AT1G09060	chr7	lysine-specific demethylase JMJ25
804	>Pg_PIP7534	LOC116214967	XM_031550505.1	AT5G27560	chr7	uncharacterized LOC116214967
805	>Pg_PIP7434	LOC116214680	XM_031550100.1	AT3G05190	chr7	branched-chain-amino-acid aminotransferase-like protein 1
806	>Pg_PIP7181	LOC116213962	XM_031549131.1	AT4G27020	chr7	uncharacterized LOC116213962
807	>Pg_PIP7178	LOC116213961	XM_031549130.1	AT3G04870	chr7	zeta-carotene desaturase, chloroplastic/chromoplastic
808	>Pg_PIP7124	LOC116213812	XM_031548889.1	AT1G30450	chr7	cation-chloride cotransporter 1
809	>Pg_PIP7406	LOC116214632	XM_031550025.1	AT4G21160	chr7	ADP-ribosylation factor GTPase-activating protein AGD12-like
810	>Pg_PIP7295	LOC116214133	XM_031549452.1	AT1G72700	chr7	probable 3-hydroxyisobutyrate dehydrogenase, mitochondrial
811	>Pg_PIP7291	LOC116214132	XM_031549448.1	AT1G30580	chr7	obg-like ATPase 1
812	>Pg_PIP6953	LOC116213391	XM_031548287.1	AT1G30620	chr7	UDP-arabinose 4-epimerase 1
813	>Pg_PIP6956	LOC116213392	XM_031548289.1	AT1G30630	chr7	coatomer subunit epsilon-1
814	>Pg_PIP7537	LOC116214995	XM_031550541.1	AT4G20410	chr7	gamma-soluble NSF attachment protein
815	>Pg_PIP7473	LOC116214761	XM_031550215.1	AT3G21640	chr7	peptidyl-prolyl cis-trans isomerase FKBP42
816	>Pg_PIP7104	LOC116213744	XM_031548791.1	AT4G02600	chr7	MLO-like protein 1
817	>Pg_PIP7643	LOC116215380	XM_031551071.1	AT3G54280	chr7	TATA-binding protein-associated factor BTAF1
818	>Pg_PIP7413	LOC116214646	XM_031550044.1	AT5G58230	chr7	WD-40 repeat-containing protein MSI1
819	>Pg_PIP7418	LOC116214655	XM_031550061.1	AT4G13710	chr7	probable pectate lyase 1
820	>Pg_PIP6979	LOC116213435	XM_031548371.1	AT3G24180	chr7	non-lysosomal glucosylceramidase
821	>Pg_PIP7265	LOC116214121	XM_031549421.1	AT2G22480	chr7	ATP-dependent 6-phosphofructokinase 5, chloroplastic-like
822	>Pg_PIP7423	LOC116214660	XM_031550068.1	AT1G04830	chr7	TBC1 domain family member 13-like
823	>Pg_PIP7300	LOC116214153	XM_031549475.1	AT1G04850	chr7	vicilin-like seed storage protein At2g18540
824	>Pg_PIP7106	LOC116213750	XM_031548799.1	AT2G43160	chr7	clathrin interactor EPSIN 2-like
825	>Pg_PIP7173	LOC116213946	XM_031549109.1	AT2G31510	chr7	probable E3 ubiquitin-protein ligase ARI7
826	>Pg_PIP7200	LOC116213997	XM_031549197.1	AT3G20475	chr7	DNA mismatch repair protein MSH5
827	>Pg_PIP6879	LOC116212962	XM_031547731.1	AT3G59410	chr7	eIF-2-alpha kinase GCN2
828	>Pg_PIP7155	LOC116213902	XM_031549035.1	AT2G31350	chr7	hydroxyacylglutathione hydrolase 2, mitochondrial-like
829	>Pg_PIP7236	LOC116214073	XM_031549330.1	AT3G29320	chr7	alpha-1,4 glucan phosphorylase L isozyme, chloroplastic/amyloplastic
830	>Pg_PIP7400	LOC116214608	XM_031549987.1	AT3G01090	chr7	SNF1-related protein kinase catalytic subunit alpha KIN10-like
831	>Pg_PIP7016	LOC116213528	XM_031548511.1	AT5G15070	chr7	inositol hexakisphosphate and diphosphoinositol-pentakisphosphate kinase VIP2-like
832	>Pg_PIP7518	LOC116214900	XM_031550395.1	AT3G27180	chr7	uncharacterized RNA methyltransferase pc1998
833	>Pg_PIP7626	LOC116215358	XM_031551040.1	AT5G40870	chr7	uridine kinase-like protein 1, chloroplastic
834	>Pg_PIP7566	LOC116215109	XM_031550689.1	AT1G53750	chr7	26S proteasome regulatory subunit 7
835	>Pg_PIP7153	LOC116213897	XM_031549027.1	AT3G04120	chr7	glyceraldehyde-3-phosphate dehydrogenase, cytosolic-like
836	>Pg_PIP7229	LOC116214066	XM_031549315.1	AT5G14530	chr7	protein ANTHESIS POMOTING FACTOR 1
837	>Pg_PIP7459	LOC116214720	XM_031550155.1	AT1G75990	chr7	probable 26S proteasome non-ATPase regulatory subunit 3
838	>Pg_PIP7009	LOC116213518	XM_031548498.1	AT4G24190	chr7	endoplasmin homolog
839	>Pg_PIP6923	LOC116213155	XM_031547998.1	AT1G75380	chr7	bifunctional nuclease 2-like
840	>Pg_PIP6926	LOC116213179	XM_031548028.1	AT1G19580	chr7	gamma carbonic anhydrase 1, mitochondrial-like
841	>Pg_PIP7477	LOC116214764	XM_031550219.1	AT1G47550	chr7	exocyst complex component SEC3A-like
842	>Pg_PIP7600	LOC116215280	XM_031550924.1	AT5G23540	chr7	26S proteasome non-ATPase regulatory subunit 14 homolog
843	>Pg_PIP6959	LOC116213394	XM_031548293.1	AT1G01540	chr7	probable serine/threonine-protein kinase At1g01540
844	>Pg_PIP6878	LOC116212961	XM_031547730.1	AT3G44010	chr7	40S ribosomal protein S29
845	>Pg_PIP7112	LOC116213800	XM_031548875.1	AT1G50010	chr7	tubulin alpha chain
846	>Pg_PIP7572	LOC116215164	XM_031550767.1	AT4G24400	chr7	CBL-interacting serine/threonine-protein kinase 8
847	>Pg_PIP7583	LOC116215170	XM_031550779.1	AT3G62870	chr7	60S ribosomal protein L7a-1
848	>Pg_PIP7574	LOC116215167	XM_031550773.1	AT3G27000	chr7	actin-related protein 2
849	>Pg_PIP7670	LOC116215473	XM_031551192.1	AT1G12840	chr7	V-type proton ATPase subunit C
850	>Pg_PIP7438	LOC116214695	XM_031550115.1	AT5G20890	chr7	T-complex protein 1 subunit beta
851	>Pg_PIP7739	LOC116215652	XM_031551446.1	AT1G76150	chr7	enoyl-CoA hydratase 2, peroxisomal
852	>Pg_PIP7741	LOC116215653	XM_031551450.1	AT2G44270	chr7	cytoplasmic tRNA 2-thiolation protein 1
853	>Pg_PIP6889	LOC116212999	XM_031547786.1	AT1G42440	chr7	pre-rRNA-processing protein TSR1 homolog
854	>Pg_PIP7035	LOC116213580	XM_031548593.1	AT1G20610	chr7	G2/mitotic-specific cyclin-2-like
855	>Pg_PIP7567	LOC116215117	XM_031550698.1	AT1G20760	chr7	epidermal growth factor receptor substrate 15-like 1
856	>Pg_PIP6825	LOC116212695	XM_031547337.1	AT1G20960	chr7	DExH-box ATP-dependent RNA helicase DExH12
857	>Pg_PIP7102	LOC116213739	XM_031548782.1	AT5G05170	chr7	probable cellulose synthase A catalytic subunit 5 [UDP-forming]
858	>Pg_PIP6854	LOC116212825	XM_031547536.1	AT1G55620	chr7	chloride channel protein CLC-f
859	>Pg_PIP7708	LOC116215597	XM_031551360.1	AT1G55690	chr7	phosphatidylinositol/phosphatidylcholine transfer protein SFH13
860	>Pg_PIP7142	LOC116213877	XM_031548988.1	AT3G13200	chr7	probable serine/threonine-protein kinase At1g54610
861	>Pg_PIP7320	LOC116214226	XM_031549587.1	AT3G07680	chr7	transmembrane emp24 domain-containing protein p24beta2
862	>Pg_PIP7693	LOC116215571	XM_031551329.1	AT3G20800	chr7	CCR4-NOT transcription complex subunit 9-like
863	>Pg_PIP7812	LOC116213450	XM_031548398.1	AT4G26850	chr7	GDP-L-galactose phosphorylase 2
864	>Pg_PIP7256	LOC116214119	XM_031549420.1	AT5G55230	chr7	65-kDa microtubule-associated protein 1-like
865	>Pg_PIP6888	LOC116212996	XM_031547781.1	AT3G20540	chr7	DNA polymerase I B, chloroplastic/mitochondrial-like
866	>Pg_PIP7762	LOC116215692	XM_031551513.1	AT4G27100	chr7	GTPase-activating protein GYP7-like
867	>Pg_PIP7768	LOC116215697	XM_031551519.1	AT4G27270	chr7	probable NAD(P)H dehydrogenase (quinone) FQR1-like 1
868	>Pg_PIP6852	LOC116212803	XM_031547508.1	AT5G54190	chr7	protochlorophyllide reductase, chloroplastic
869	>Pg_PIP6945	LOC116213350	XM_031548238.1	AT3G15460	chr7	ribosome biogenesis protein BRX1 homolog 1
870	>Pg_PIP6936	LOC116213270	XM_031548142.1	AT5G53860	chr7	uncharacterized LOC116213270
871	>Pg_PIP7232	LOC116214071	XM_031549328.1	AT5G54080	chr7	homogentisate 1,2-dioxygenase
872	>Pg_PIP7454	LOC116214719	XM_031550152.1	AT1G79050	chr7	DNA repair protein recA homolog 1, chloroplastic
873	>Pg_PIP7466	LOC116214752	XM_031550197.1	AT1G16650	chr7	methyltransferase-like protein 25
874	>Pg_PIP7894	LOC116187182	XM_031515808.1	AT1G50200	chr8	alanine--tRNA ligase
875	>Pg_PIP7898	LOC116187275	XM_031515929.1	AT5G23120	chr8	photosystem II stability/assembly factor HCF136, chloroplastic
876	>Pg_PIP7938	LOC116187498	XM_031516237.1	AT5G23450	chr8	sphingoid long-chain bases kinase 1
877	>Pg_PIP8334	LOC116188286	XM_031517547.1	AT5G03540	chr8	exocyst complex component EXO70A1-like
878	>Pg_PIP8168	LOC116188041	XM_031517151.1	AT3G10420	chr8	uncharacterized protein ycf45
879	>Pg_PIP8077	LOC116187826	XM_031516781.1	AT5G17530	chr8	phosphomannomutase/phosphoglucomutase
880	>Pg_PIP8794	LOC116215914	XM_031551725.1	AT3G54890	chr8	chlorophyll a-b binding protein 6A, chloroplastic
881	>Pg_PIP8748	LOC116189562	XM_031519275.1	AT3G55440	chr8	triosephosphate isomerase, cytosolic
882	>Pg_PIP7982	LOC116187621	XM_031516460.1	AT2G39670	chr8	probable dual-specificity RNA methyltransferase RlmN
883	>Pg_PIP8754	LOC116189591	XM_031519310.1	AT5G05580	chr8	omega-3 fatty acid desaturase, chloroplastic-like
884	>Pg_PIP8251	LOC116188195	XM_031517396.1	AT3G11130	chr8	clathrin heavy chain 1
885	>Pg_PIP8422	LOC116188455	XM_031517832.1	AT5G05230	chr8	U-box domain-containing protein 62-like
886	>Pg_PIP8518	LOC116188623	XM_031518096.1	AT2G40730	chr8	probable inactive serine/threonine-protein kinase scy1
887	>Pg_PIP8729	LOC116189522	XM_031519210.1	AT5G05740	chr8	probable zinc metalloprotease EGY2, chloroplastic
888	>Pg_PIP8021	LOC116187677	XM_031516564.1	AT3G07940	chr8	probable ADP-ribosylation factor GTPase-activating protein AGD11
889	>Pg_PIP8658	LOC116189356	XM_031518984.1	AT5G47970	chr8	tRNA-dihydrouridine(20/20a) synthase-like
890	>Pg_PIP8005	LOC116187640	XM_031516497.1	AT5G05170	chr8	cellulose synthase A catalytic subunit 3 [UDP-forming]
891	>Pg_PIP8189	LOC116188086	XM_031517223.1	AT1G74050	chr8	60S ribosomal protein L6-like
892	>Pg_PIP8643	LOC116189287	XM_031518886.1	AT1G14570	chr8	plant UBX domain-containing protein 7
893	>Pg_PIP8710	LOC116189469	XM_031519141.1	AT4G31300	chr8	proteasome subunit beta type-6
894	>Pg_PIP7958	LOC116187586	XM_031516385.1	AT5G24810	chr8	uncharacterized LOC116187586
895	>Pg_PIP8594	LOC116189178	XM_031518729.1	AT5G24850	chr8	cryptochrome DASH, chloroplastic/mitochondrial
896	>Pg_PIP8555	LOC116189009	XM_031518491.1	AT4G31390	chr8	protein ACTIVITY OF BC1 COMPLEX KINASE 1, chloroplastic
897	>Pg_PIP8281	LOC116188213	XM_031517421.1	AT2G06005	chr8	protein FIP1-like
898	>Pg_PIP8113	LOC116187895	XM_031516901.1	AT5G20830	chr8	sucrose synthase-like
899	>Pg_PIP8426	LOC116188473	XM_031517855.1	AT4G32770	chr8	tocopherol cyclase, chloroplastic
900	>Pg_PIP8456	LOC116188536	XM_031517962.1	AT5G25754	chr8	eukaryotic translation initiation factor 3 subunit L-like
901	>Pg_PIP8093	LOC116187846	XM_031516825.1	AT5G25560	chr8	probable E3 ubiquitin-protein ligase RZFP34
902	>Pg_PIP8094	LOC116187849	XM_031516838.1	AT4G32630	chr8	probable ADP-ribosylation factor GTPase-activating protein AGD14
903	>Pg_PIP7869	LOC116187075	XM_031515663.1	AT4G32410	chr8	cellulose synthase A catalytic subunit 1 [UDP-forming]
904	>Pg_PIP8450	LOC116188531	XM_031517955.1	AT3G48930	chr8	40S ribosomal protein S11-like
905	>Pg_PIP8194	LOC116188091	XM_031517229.1	AT2G25170	chr8	CHD3-type chromatin-remodeling factor PICKLE
906	>Pg_PIP8400	LOC116188400	XM_031517729.1	AT4G31880	chr8	uncharacterized LOC116188400
907	>Pg_PIP8165	LOC116188019	XM_031517121.1	AT5G25100	chr8	transmembrane 9 superfamily member 9
908	>Pg_PIP8758	LOC116189598	XM_031519318.1	AT2G25080	chr8	phospholipid hydroperoxide glutathione peroxidase, chloroplastic
909	>Pg_PIP8248	LOC116188179	XM_031517366.1	AT5G24970	chr8	uncharacterized protein slr1919
910	>Pg_PIP8297	LOC116188247	XM_031517470.1	AT2G07050	chr8	cycloartenol Synthase
911	>Pg_PIP8618	LOC116189205	XM_031518766.1	AT5G35360	chr8	biotin carboxylase 2, chloroplastic
912	>Pg_PIP7904	LOC116187310	XM_031515963.1	AT4G30160	chr8	villin-4-like
913	>Pg_PIP8484	LOC116188582	XM_031518029.1	AT3G11710	chr8	lysine--tRNA ligase, cytoplasmic-like
914	>Pg_PIP8491	LOC116188583	XM_031518030.1	AT3G11710	chr8	lysine--tRNA ligase, cytoplasmic-like
915	>Pg_PIP8411	LOC116188413	XM_031517758.1	AT1G43170	chr8	60S ribosomal protein L3
916	>Pg_PIP8118	LOC116187925	XM_031516952.1	AT1G43690	chr8	ubiquitin carboxyl-terminal hydrolase MINDY-3
917	>Pg_PIP8235	LOC116188148	XM_031517312.1	AT1G43710	chr8	serine decarboxylase-like
918	>Pg_PIP8691	LOC116189404	XM_031519060.1	AT1G21690	chr8	replication factor C subunit 2
919	>Pg_PIP7988	LOC116187624	XM_031516465.1	AT1G77470	chr8	replication factor C subunit 3
920	>Pg_PIP8573	LOC116189104	XM_031518636.1	AT4G08390	chr8	probable L-ascorbate peroxidase 6, chloroplastic/mitochondrial
921	>Pg_PIP8384	LOC116188371	XM_031517678.1	AT1G21980	chr8	phosphatidylinositol 4-phosphate 5-kinase 1-like
922	>Pg_PIP8559	LOC116189010	XM_031518493.1	AT1G36980	chr8	transmembrane protein 50 homolog
923	>Pg_PIP8796	LOC116215921	XM_031551737.1	AT2G18740	chr8	small nuclear ribonucleoprotein E-like
924	>Pg_PIP7935	LOC116187487	XM_031516226.1	AT2G07360	chr8	uncharacterized LOC116187487
925	>Pg_PIP8721	LOC116189490	XM_031519173.1	AT1G78010	chr8	tRNA modification GTPase MnmE
926	>Pg_PIP8767	LOC116189660	XM_031519422.1	AT2G19120	chr8	probable helicase senataxin
927	>Pg_PIP8135	LOC116187966	XM_031517033.1	AT2G20360	chr8	NADH dehydrogenase [ubiquinone] 1 alpha subcomplex subunit 9, mitochondrial
928	>Pg_PIP8362	LOC116188328	XM_031517607.1	AT5G43940	chr8	alcohol dehydrogenase class-3
929	>Pg_PIP8275	LOC116188200	XM_031517401.1	AT2G01490	chr8	phytanoyl-CoA dioxygenase
930	>Pg_PIP8325	LOC116188266	XM_031517509.1	AT5G48300	chr8	glucose-1-phosphate adenylyltransferase small subunit, chloroplastic/amyloplastic
931	>Pg_PIP8739	LOC116189542	XM_031519255.1	AT4G02580	chr8	NADH dehydrogenase [ubiquinone] flavoprotein 2, mitochondrial
932	>Pg_PIP8583	LOC116189148	XM_031518689.1	AT4G02790	chr8	DAR GTPase 3, chloroplastic
933	>Pg_PIP8706	LOC116189468	XM_031519140.1	AT4G02930	chr8	elongation factor Tu, mitochondrial
934	>Pg_PIP8733	LOC116189527	XM_031519220.1	AT3G27430	chr8	proteasome subunit beta type-7-A-like
935	>Pg_PIP8806	LOC116215981	XM_031551826.1	AT2G47800	chr8	ABC transporter C family member 4
936	>Pg_PIP8343	LOC116188299	XM_031517566.1	AT4G02120	chr8	CTP synthase
937	>Pg_PIP8417	LOC116188424	XM_031517775.1	AT4G02070	chr8	DNA mismatch repair protein MSH6
938	>Pg_PIP7919	LOC116187425	XM_031516109.1	AT1G17760	chr8	cleavage stimulation factor subunit 77
939	>Pg_PIP7927	LOC116187431	XM_031516123.1	AT5G26751	chr8	shaggy-related protein kinase alpha-like
940	>Pg_PIP7847	LOC116186955	XM_031515514.1	AT2G20140	chr8	26S proteasome regulatory subunit 4 homolog A
941	>Pg_PIP8527	LOC116188647	XM_031518134.1	AT3G25230	chr8	peptidyl-prolyl cis-trans isomerase FKBP62-like
942	>Pg_PIP8146	LOC116188000	XM_031517082.1	AT1G17840	chr8	ABC transporter G family member 11-like
943	>Pg_PIP8667	LOC116189380	XM_031519038.1	AT2G01970	chr8	transmembrane 9 superfamily member 2-like
944	>Pg_PIP8029	LOC116187698	XM_031516597.1	AT1G18160	chr8	probable serine/threonine-protein kinase SIS8
945	>Pg_PIP8038	LOC116187701	XM_031516606.1	AT1G18150	chr8	mitogen-activated protein kinase 9-like
946	>Pg_PIP7997	LOC116187636	XM_031516492.1	AT1G17980	chr8	nuclear poly(A) polymerase 1
947	>Pg_PIP8495	LOC116188593	XM_031518046.1	AT3G25800	chr8	serine/threonine-protein phosphatase 2A 65 kDa regulatory subunit A beta isoform-like
948	>Pg_PIP8249	LOC116188190	XM_031517386.1	AT3G42660	chr8	WD repeat and HMG-box DNA-binding protein 1
949	>Pg_PIP8683	LOC116189393	XM_031519047.1	AT5G62670	chr8	ATPase 11, plasma membrane-type
950	>Pg_PIP8441	LOC116188515	XM_031517930.1	AT1G18890	chr8	calcium-dependent protein kinase 10-like
951	>Pg_PIP8282	LOC116188215	XM_031517424.1	AT5G62890	chr8	nucleobase-ascorbate transporter 6
952	>Pg_PIP8470	LOC116188550	XM_031517983.1	AT5G40200	chr8	protease Do-like 9
953	>Pg_PIP8348	LOC116188322	XM_031517600.1	AT4G32180	chr8	pantothenate kinase 2
954	>Pg_PIP8771	LOC116215835	XM_031551612.1	AT5G50330	chr8	protein ACTIVITY OF BC1 COMPLEX KINASE 8, chloroplastic
955	>Pg_PIP8503	LOC116188596	XM_031518051.1	AT3G48780	chr8	long chain base biosynthesis protein 2a
956	>Pg_PIP7947	LOC116187562	XM_031516339.1	AT5G50920	chr8	ATP-dependent Clp protease ATP-binding subunit ClpA homolog CD4B, chloroplastic
